# Supplementary material for: Using Triplet Ordering Preferences for Estimating Causal Effects in the Analysis of Gene Expression Data
Source: PLoS One. 2017 Jan 31;12(1):e0170514. doi: 10.1371/journal.pone.0170514 (PMC5283676; doi:10.1371/journal.pone.0170514)
Supplement: S1 Data — This file is a tar file zipped with gzip and contains all raw data files used to generate the figures shown in this work (and a README_DATA file) which lists and explains all data files. (TAR.GZ) [file pone.0170514.s001.tar.gz]

Archive with 29 entries (29 files):
- README_DATA
- caus8_1023.corrp
- caus8_1023.corrt
- exact_pairs.cmp
- exact_triplets.cmp
- exact_exact1000.cmp
- E2_rfix_like_medium20.dat
- E2_rfix_pairs20.dat
- E2_rfix_tripl20.dat
- E2_rfix_exact20.dat
- E2_rfix_like_medium20_eta10.dat
- E2_rfix_pairs20_eta10.dat
- E2_rfix_tripl20_eta10.dat
- E2_rfix_exact20_eta10.dat
- AUROC_triplets_rfix20.dat
- AUROC_pairs_rfix20.dat
- AUROC_likeli_medium_rfix20.dat
- E2_rfix_like_semidiluted20.dat
- E2_rfix_pairs_semidiluted20.dat
- E2_rfix_tripl_semidiluted20.dat
- E2_rfix_exact_semidiluted20.dat
- E2_rfix_like50.dat
- E2_rfix_pairs50.dat
- E2_rfix_tripl50.dat
- E2_rfix_exact50.dat
- kendall_greedy_pairs_p20.dat
- kendall_greedy_triplets_p20.dat
- true_order_greedy_triplets_p20.dat
- true_order_greedy_pairs_p20.dat
