# Supplementary material for: Using Triplet Ordering Preferences for Estimating Causal Effects in the Analysis of Gene Expression Data
Source: PLoS One. 2017 Jan 31;12(1):e0170514. doi: 10.1371/journal.pone.0170514 (PMC5283676; doi:10.1371/journal.pone.0170514)
Supplement: S1 Data — This file is a tar file zipped with gzip and contains all raw data files used to generate the figures shown in this work (and a README_DATA file) which lists and explains all data files. (TAR.GZ) [file pone.0170514.s001.tar.gz › README_DATA]

This file contains the data used in the plots of
"Using Triplet Ordering Preferences for Estimating Causal Effects in the Analysis of Gene Expression Data"
by A.K. Hartmann and G. Nuel

caus8_1023.corrp: see Fig 1, left
caus8_1023.corrt: see Fig 1, right

exact_pairs.cmp: comparison between exact averages and pair estimates (Fig 2)
exact_triplets.cmp: comparison between exact averages and triplet estimates (Fig 2)
exact_exact1000.cmp: comparison between exact averages and subset exact estimates (Fig 2)

Fraction of "bad" estimates for random DAG of size p=20 (Fig 3):
E2_rfix_like_medium20.dat: for MC sampling using true likelihood 
E2_rfix_pairs20.dat: for MC sampling using pair likelihood 
E2_rfix_tripl20.dat: for MC sampling using triplet likelihood 
E2_rfix_exact20.dat: for true ordering and using true likelihood 
The same for tenfold the strength of the disorder:
E2_rfix_like_medium20_eta10.dat: for MC sampling using true likelihood 
E2_rfix_pairs20_eta10.dat: for MC sampling using pair likelihood 
E2_rfix_tripl20_eta10.dat: for MC sampling using triplet likelihood 
E2_rfix_exact20_eta10.dat: for true ordering and using true likelihood 


Area under ROC (AUROC) for random DAG of size p=20 (Fig 4):
AUROC_triplets_rfix20.dat: for MC sampling using triplet likelihood
AUROC_pairs_rfix20.dat: for MC sampling using pair likelihood
AUROC_likeli_medium_rfix20.dat: for MC sampling using true likelihood

Fraction of "bad" estimates for random diluted DAG of size p=20 (Fig 5):
E2_rfix_like_semidiluted20.dat: for MC sampling using true likelihood
E2_rfix_pairs_semidiluted20.dat: for MC sampling using pair likelihood 
E2_rfix_tripl_semidiluted20.dat: for MC sampling using triplet likelihood
E2_rfix_exact_semidiluted20.dat: for true ordering and using true likelihood

Fraction of "bad" estimates for random DAG of size p=50 (Fig 6):
E2_rfix_like50.dat: for MC sampling using true likelihood
E2_rfix_pairs50.dat: for MC sampling using pair likelihood
E2_rfix_tripl50.dat: for MC sampling using triplet likelihood
E2_rfix_exact50.dat: for true ordering and using true likelihood

kendall_greedy_pairs_p20.dat: Kendalls tau distance for pairs (Fig 7)
kendall_greedy_triplets_p20.dat: Kendalls tau distance for triplets (Fig 7)
true_order_greedy_pairs_p20.dat: probability of complete reconstruction for pairs (Fig 7)
true_order_greedy_triplets_p20.dat: probability of complete reconstruction for triplets (Fig 7)
