# Supplementary material for: Using Triplet Ordering Preferences for Estimating Causal Effects in the Analysis of Gene Expression Data
Source: PLoS One. 2017 Jan 31;12(1):e0170514. doi: 10.1371/journal.pone.0170514 (PMC5283676; doi:10.1371/journal.pone.0170514)
Supplement: S1 Data — This file is a tar file zipped with gzip and contains all raw data files used to generate the figures shown in this work (and a README_DATA file) which lists and explains all data files. (TAR.GZ) [file pone.0170514.s001.tar.gz › caus8_1023.corrp]

1 2 3 4 5 6 7 0 (ORDER): 1004.909860 1 2 3 4 5 6 7 0 (ORDER) -91.986938 (min: -91.986938)
2 1 3 4 5 6 7 0 (ORDER): 988.829472 2 1 3 4 5 6 7 0 (ORDER) -108.695506 (min: -91.986938)
2 3 1 4 5 6 7 0 (ORDER): 990.443341 2 3 1 4 5 6 7 0 (ORDER) -118.205201 (min: -91.986938)
3 2 1 4 5 6 7 0 (ORDER): 974.812347 3 2 1 4 5 6 7 0 (ORDER) -134.802773 (min: -91.986938)
1 3 2 4 5 6 7 0 (ORDER): 995.007037 1 3 2 4 5 6 7 0 (ORDER) -108.584510 (min: -91.986938)
3 1 2 4 5 6 7 0 (ORDER): 985.508205 3 1 2 4 5 6 7 0 (ORDER) -118.094206 (min: -91.986938)
3 2 4 1 5 6 7 0 (ORDER): 978.794645 3 2 4 1 5 6 7 0 (ORDER) -150.995934 (min: -91.986938)
2 3 4 1 5 6 7 0 (ORDER): 994.425639 2 3 4 1 5 6 7 0 (ORDER) -134.398362 (min: -91.986938)
2 4 3 1 5 6 7 0 (ORDER): 988.259350 2 4 3 1 5 6 7 0 (ORDER) -123.091583 (min: -91.986938)
4 2 3 1 5 6 7 0 (ORDER): 987.909817 4 2 3 1 5 6 7 0 (ORDER) -123.390395 (min: -91.986938)
3 4 2 1 5 6 7 0 (ORDER): 978.763972 3 4 2 1 5 6 7 0 (ORDER) -151.294745 (min: -91.986938)
4 3 2 1 5 6 7 0 (ORDER): 993.030014 4 3 2 1 5 6 7 0 (ORDER) -139.987967 (min: -91.986938)
1 3 4 2 5 6 7 0 (ORDER): 994.057882 1 3 4 2 5 6 7 0 (ORDER) -108.883322 (min: -91.986938)
3 1 4 2 5 6 7 0 (ORDER): 984.559051 3 1 4 2 5 6 7 0 (ORDER) -118.393018 (min: -91.986938)
3 4 1 2 5 6 7 0 (ORDER): 975.909680 3 4 1 2 5 6 7 0 (ORDER) -134.586178 (min: -91.986938)
4 3 1 2 5 6 7 0 (ORDER): 990.175722 4 3 1 2 5 6 7 0 (ORDER) -123.279400 (min: -91.986938)
1 4 3 2 5 6 7 0 (ORDER): 985.357328 1 4 3 2 5 6 7 0 (ORDER) -97.576544 (min: -91.986938)
4 1 3 2 5 6 7 0 (ORDER): 972.562563 4 1 3 2 5 6 7 0 (ORDER) -113.769705 (min: -91.986938)
1 2 4 3 5 6 7 0 (ORDER): 986.226060 1 2 4 3 5 6 7 0 (ORDER) -80.680160 (min: -80.680160)
2 1 4 3 5 6 7 0 (ORDER): 970.145672 2 1 4 3 5 6 7 0 (ORDER) -97.388728 (min: -80.680160)
2 4 1 3 5 6 7 0 (ORDER): 969.787203 2 4 1 3 5 6 7 0 (ORDER) -113.581888 (min: -80.680160)
4 2 1 3 5 6 7 0 (ORDER): 969.437671 4 2 1 3 5 6 7 0 (ORDER) -113.880700 (min: -80.680160)
1 4 2 3 5 6 7 0 (ORDER): 985.838913 1 4 2 3 5 6 7 0 (ORDER) -80.978972 (min: -80.680160)
4 1 2 3 5 6 7 0 (ORDER): 973.044147 4 1 2 3 5 6 7 0 (ORDER) -97.172132 (min: -80.680160)
4 2 3 5 1 6 7 0 (ORDER): 984.094446 4 2 3 5 1 6 7 0 (ORDER) -133.081146 (min: -80.680160)
2 4 3 5 1 6 7 0 (ORDER): 984.443978 2 4 3 5 1 6 7 0 (ORDER) -132.782334 (min: -80.680160)
2 3 4 5 1 6 7 0 (ORDER): 990.610267 2 3 4 5 1 6 7 0 (ORDER) -144.089112 (min: -80.680160)
3 2 4 5 1 6 7 0 (ORDER): 974.979274 3 2 4 5 1 6 7 0 (ORDER) -160.686684 (min: -80.680160)
4 3 2 5 1 6 7 0 (ORDER): 989.214642 4 3 2 5 1 6 7 0 (ORDER) -149.678718 (min: -80.680160)
3 4 2 5 1 6 7 0 (ORDER): 974.948601 3 4 2 5 1 6 7 0 (ORDER) -160.985496 (min: -80.680160)
3 2 5 4 1 6 7 0 (ORDER): 974.979274 3 2 5 4 1 6 7 0 (ORDER) -160.686684 (min: -80.680160)
2 3 5 4 1 6 7 0 (ORDER): 990.610267 2 3 5 4 1 6 7 0 (ORDER) -144.089112 (min: -80.680160)
2 5 3 4 1 6 7 0 (ORDER): 973.105325 2 5 3 4 1 6 7 0 (ORDER) -138.759427 (min: -80.680160)
5 2 3 4 1 6 7 0 (ORDER): 972.953304 5 2 3 4 1 6 7 0 (ORDER) -138.782710 (min: -80.680160)
3 5 2 4 1 6 7 0 (ORDER): 974.015488 3 5 2 4 1 6 7 0 (ORDER) -160.709967 (min: -80.680160)
5 3 2 4 1 6 7 0 (ORDER): 983.852009 5 3 2 4 1 6 7 0 (ORDER) -155.380283 (min: -80.680160)
4 3 5 2 1 6 7 0 (ORDER): 988.402212 4 3 5 2 1 6 7 0 (ORDER) -149.702001 (min: -80.680160)
3 4 5 2 1 6 7 0 (ORDER): 974.136170 3 4 5 2 1 6 7 0 (ORDER) -161.008779 (min: -80.680160)
3 5 4 2 1 6 7 0 (ORDER): 974.136170 3 5 4 2 1 6 7 0 (ORDER) -161.008779 (min: -80.680160)
5 3 4 2 1 6 7 0 (ORDER): 983.972691 5 3 4 2 1 6 7 0 (ORDER) -155.679094 (min: -80.680160)
4 5 3 2 1 6 7 0 (ORDER): 976.275038 4 5 3 2 1 6 7 0 (ORDER) -144.372316 (min: -80.680160)
5 4 3 2 1 6 7 0 (ORDER): 976.275038 5 4 3 2 1 6 7 0 (ORDER) -144.372316 (min: -80.680160)
4 2 5 3 1 6 7 0 (ORDER): 971.885924 4 2 5 3 1 6 7 0 (ORDER) -127.751461 (min: -80.680160)
2 4 5 3 1 6 7 0 (ORDER): 972.235457 2 4 5 3 1 6 7 0 (ORDER) -127.452649 (min: -80.680160)
2 5 4 3 1 6 7 0 (ORDER): 972.235457 2 5 4 3 1 6 7 0 (ORDER) -127.452649 (min: -80.680160)
5 2 4 3 1 6 7 0 (ORDER): 972.083435 5 2 4 3 1 6 7 0 (ORDER) -127.475932 (min: -80.680160)
4 5 2 3 1 6 7 0 (ORDER): 972.222002 4 5 2 3 1 6 7 0 (ORDER) -127.774744 (min: -80.680160)
5 4 2 3 1 6 7 0 (ORDER): 972.222002 5 4 2 3 1 6 7 0 (ORDER) -127.774744 (min: -80.680160)
1 4 3 5 2 6 7 0 (ORDER): 984.668203 1 4 3 5 2 6 7 0 (ORDER) -97.599827 (min: -80.680160)
4 1 3 5 2 6 7 0 (ORDER): 971.873437 4 1 3 5 2 6 7 0 (ORDER) -113.792988 (min: -80.680160)
4 3 1 5 2 6 7 0 (ORDER): 989.486596 4 3 1 5 2 6 7 0 (ORDER) -123.302683 (min: -80.680160)
3 4 1 5 2 6 7 0 (ORDER): 975.220555 3 4 1 5 2 6 7 0 (ORDER) -134.609461 (min: -80.680160)
1 3 4 5 2 6 7 0 (ORDER): 993.368757 1 3 4 5 2 6 7 0 (ORDER) -108.906605 (min: -80.680160)
3 1 4 5 2 6 7 0 (ORDER): 983.869925 3 1 4 5 2 6 7 0 (ORDER) -118.416301 (min: -80.680160)
3 4 5 1 2 6 7 0 (ORDER): 975.804810 3 4 5 1 2 6 7 0 (ORDER) -144.300212 (min: -80.680160)
4 3 5 1 2 6 7 0 (ORDER): 990.070852 4 3 5 1 2 6 7 0 (ORDER) -132.993434 (min: -80.680160)
4 5 3 1 2 6 7 0 (ORDER): 977.943678 4 5 3 1 2 6 7 0 (ORDER) -127.663749 (min: -80.680160)
5 4 3 1 2 6 7 0 (ORDER): 977.943678 5 4 3 1 2 6 7 0 (ORDER) -127.663749 (min: -80.680160)
3 5 4 1 2 6 7 0 (ORDER): 975.804810 3 5 4 1 2 6 7 0 (ORDER) -144.300212 (min: -80.680160)
5 3 4 1 2 6 7 0 (ORDER): 985.641331 5 3 4 1 2 6 7 0 (ORDER) -138.970527 (min: -80.680160)
1 3 5 4 2 6 7 0 (ORDER): 993.368757 1 3 5 4 2 6 7 0 (ORDER) -108.906605 (min: -80.680160)
3 1 5 4 2 6 7 0 (ORDER): 983.869925 3 1 5 4 2 6 7 0 (ORDER) -118.416301 (min: -80.680160)
3 5 1 4 2 6 7 0 (ORDER): 978.914350 3 5 1 4 2 6 7 0 (ORDER) -128.107051 (min: -80.680160)
5 3 1 4 2 6 7 0 (ORDER): 988.750871 5 3 1 4 2 6 7 0 (ORDER) -122.777367 (min: -80.680160)
1 5 3 4 2 6 7 0 (ORDER): 986.158999 1 5 3 4 2 6 7 0 (ORDER) -103.576921 (min: -80.680160)
5 1 3 4 2 6 7 0 (ORDER): 980.580972 5 1 3 4 2 6 7 0 (ORDER) -113.267671 (min: -80.680160)
1 4 5 3 2 6 7 0 (ORDER): 984.882801 1 4 5 3 2 6 7 0 (ORDER) -92.270142 (min: -80.680160)
4 1 5 3 2 6 7 0 (ORDER): 972.088035 4 1 5 3 2 6 7 0 (ORDER) -108.463303 (min: -80.680160)
4 5 1 3 2 6 7 0 (ORDER): 971.597405 4 5 1 3 2 6 7 0 (ORDER) -118.154053 (min: -80.680160)
5 4 1 3 2 6 7 0 (ORDER): 971.597405 5 4 1 3 2 6 7 0 (ORDER) -118.154053 (min: -80.680160)
1 5 4 3 2 6 7 0 (ORDER): 984.882801 1 5 4 3 2 6 7 0 (ORDER) -92.270142 (min: -80.680160)
5 1 4 3 2 6 7 0 (ORDER): 979.304773 5 1 4 3 2 6 7 0 (ORDER) -101.960893 (min: -80.680160)
1 2 4 5 3 6 7 0 (ORDER): 985.636632 1 2 4 5 3 6 7 0 (ORDER) -75.350475 (min: -75.350475)
2 1 4 5 3 6 7 0 (ORDER): 969.556244 2 1 4 5 3 6 7 0 (ORDER) -92.059043 (min: -75.350475)
2 4 1 5 3 6 7 0 (ORDER): 969.197775 2 4 1 5 3 6 7 0 (ORDER) -108.252203 (min: -75.350475)
4 2 1 5 3 6 7 0 (ORDER): 968.848242 4 2 1 5 3 6 7 0 (ORDER) -108.551015 (min: -75.350475)
1 4 2 5 3 6 7 0 (ORDER): 985.249484 1 4 2 5 3 6 7 0 (ORDER) -75.649287 (min: -75.350475)
4 1 2 5 3 6 7 0 (ORDER): 972.454719 4 1 2 5 3 6 7 0 (ORDER) -91.842448 (min: -75.350475)
4 2 5 1 3 6 7 0 (ORDER): 968.146253 4 2 5 1 3 6 7 0 (ORDER) -118.241766 (min: -75.350475)
2 4 5 1 3 6 7 0 (ORDER): 968.495785 2 4 5 1 3 6 7 0 (ORDER) -117.942954 (min: -75.350475)
2 5 4 1 3 6 7 0 (ORDER): 968.495785 2 5 4 1 3 6 7 0 (ORDER) -117.942954 (min: -75.350475)
5 2 4 1 3 6 7 0 (ORDER): 968.343764 5 2 4 1 3 6 7 0 (ORDER) -117.966237 (min: -75.350475)
4 5 2 1 3 6 7 0 (ORDER): 968.482331 4 5 2 1 3 6 7 0 (ORDER) -118.265049 (min: -75.350475)
5 4 2 1 3 6 7 0 (ORDER): 968.482331 5 4 2 1 3 6 7 0 (ORDER) -118.265049 (min: -75.350475)
1 4 5 2 3 6 7 0 (ORDER): 984.595541 1 4 5 2 3 6 7 0 (ORDER) -75.672570 (min: -75.350475)
4 1 5 2 3 6 7 0 (ORDER): 971.800775 4 1 5 2 3 6 7 0 (ORDER) -91.865731 (min: -75.350475)
4 5 1 2 3 6 7 0 (ORDER): 971.310145 4 5 1 2 3 6 7 0 (ORDER) -101.556481 (min: -75.350475)
5 4 1 2 3 6 7 0 (ORDER): 971.310145 5 4 1 2 3 6 7 0 (ORDER) -101.556481 (min: -75.350475)
1 5 4 2 3 6 7 0 (ORDER): 984.595541 1 5 4 2 3 6 7 0 (ORDER) -75.672570 (min: -75.350475)
5 1 4 2 3 6 7 0 (ORDER): 979.017513 5 1 4 2 3 6 7 0 (ORDER) -85.363321 (min: -75.350475)
1 2 5 4 3 6 7 0 (ORDER): 985.636632 1 2 5 4 3 6 7 0 (ORDER) -75.350475 (min: -75.350475)
2 1 5 4 3 6 7 0 (ORDER): 969.556244 2 1 5 4 3 6 7 0 (ORDER) -92.059043 (min: -75.350475)
2 5 1 4 3 6 7 0 (ORDER): 969.620019 2 5 1 4 3 6 7 0 (ORDER) -101.749793 (min: -75.350475)
5 2 1 4 3 6 7 0 (ORDER): 969.467997 5 2 1 4 3 6 7 0 (ORDER) -101.773076 (min: -75.350475)
1 5 2 4 3 6 7 0 (ORDER): 984.865132 1 5 2 4 3 6 7 0 (ORDER) -75.373758 (min: -75.350475)
5 1 2 4 3 6 7 0 (ORDER): 979.287105 5 1 2 4 3 6 7 0 (ORDER) -85.064509 (min: -75.350475)
1 2 3 5 4 6 7 0 (ORDER): 1004.909860 1 2 3 5 4 6 7 0 (ORDER) -91.986938 (min: -75.350475)
2 1 3 5 4 6 7 0 (ORDER): 988.829472 2 1 3 5 4 6 7 0 (ORDER) -108.695506 (min: -75.350475)
2 3 1 5 4 6 7 0 (ORDER): 990.443341 2 3 1 5 4 6 7 0 (ORDER) -118.205201 (min: -75.350475)
3 2 1 5 4 6 7 0 (ORDER): 974.812347 3 2 1 5 4 6 7 0 (ORDER) -134.802773 (min: -75.350475)
1 3 2 5 4 6 7 0 (ORDER): 995.007037 1 3 2 5 4 6 7 0 (ORDER) -108.584510 (min: -75.350475)
3 1 2 5 4 6 7 0 (ORDER): 985.508205 3 1 2 5 4 6 7 0 (ORDER) -118.094206 (min: -75.350475)
3 2 5 1 4 6 7 0 (ORDER): 976.693607 3 2 5 1 4 6 7 0 (ORDER) -144.493524 (min: -75.350475)
2 3 5 1 4 6 7 0 (ORDER): 992.324600 2 3 5 1 4 6 7 0 (ORDER) -127.895952 (min: -75.350475)
2 5 3 1 4 6 7 0 (ORDER): 974.819658 2 5 3 1 4 6 7 0 (ORDER) -122.566267 (min: -75.350475)
5 2 3 1 4 6 7 0 (ORDER): 974.667637 5 2 3 1 4 6 7 0 (ORDER) -122.589550 (min: -75.350475)
3 5 2 1 4 6 7 0 (ORDER): 975.729821 3 5 2 1 4 6 7 0 (ORDER) -144.516807 (min: -75.350475)
5 3 2 1 4 6 7 0 (ORDER): 985.566342 5 3 2 1 4 6 7 0 (ORDER) -139.187122 (min: -75.350475)
1 3 5 2 4 6 7 0 (ORDER): 993.436114 1 3 5 2 4 6 7 0 (ORDER) -108.607794 (min: -75.350475)
3 1 5 2 4 6 7 0 (ORDER): 983.937282 3 1 5 2 4 6 7 0 (ORDER) -118.117489 (min: -75.350475)
3 5 1 2 4 6 7 0 (ORDER): 978.981708 3 5 1 2 4 6 7 0 (ORDER) -127.808239 (min: -75.350475)
5 3 1 2 4 6 7 0 (ORDER): 988.818228 5 3 1 2 4 6 7 0 (ORDER) -122.478555 (min: -75.350475)
1 5 3 2 4 6 7 0 (ORDER): 986.226357 1 5 3 2 4 6 7 0 (ORDER) -103.278109 (min: -75.350475)
5 1 3 2 4 6 7 0 (ORDER): 980.648329 5 1 3 2 4 6 7 0 (ORDER) -112.968859 (min: -75.350475)
1 2 5 3 4 6 7 0 (ORDER): 986.029882 1 2 5 3 4 6 7 0 (ORDER) -86.657254 (min: -75.350475)
2 1 5 3 4 6 7 0 (ORDER): 969.949495 2 1 5 3 4 6 7 0 (ORDER) -103.365821 (min: -75.350475)
2 5 1 3 4 6 7 0 (ORDER): 970.013269 2 5 1 3 4 6 7 0 (ORDER) -113.056571 (min: -75.350475)
5 2 1 3 4 6 7 0 (ORDER): 969.861248 5 2 1 3 4 6 7 0 (ORDER) -113.079855 (min: -75.350475)
1 5 2 3 4 6 7 0 (ORDER): 985.258383 1 5 2 3 4 6 7 0 (ORDER) -86.680537 (min: -75.350475)
5 1 2 3 4 6 7 0 (ORDER): 979.680355 5 1 2 3 4 6 7 0 (ORDER) -96.371287 (min: -75.350475)
5 2 3 4 6 1 7 0 (ORDER): 974.336267 5 2 3 4 6 1 7 0 (ORDER) -147.088399 (min: -75.350475)
2 5 3 4 6 1 7 0 (ORDER): 974.488289 2 5 3 4 6 1 7 0 (ORDER) -147.065115 (min: -75.350475)
2 3 5 4 6 1 7 0 (ORDER): 991.993231 2 3 5 4 6 1 7 0 (ORDER) -152.394800 (min: -75.350475)
3 2 5 4 6 1 7 0 (ORDER): 976.362237 3 2 5 4 6 1 7 0 (ORDER) -168.992372 (min: -75.350475)
5 3 2 4 6 1 7 0 (ORDER): 985.234973 5 3 2 4 6 1 7 0 (ORDER) -163.685971 (min: -75.350475)
3 5 2 4 6 1 7 0 (ORDER): 975.398452 3 5 2 4 6 1 7 0 (ORDER) -169.015655 (min: -75.350475)
3 2 4 5 6 1 7 0 (ORDER): 976.362237 3 2 4 5 6 1 7 0 (ORDER) -168.992372 (min: -75.350475)
2 3 4 5 6 1 7 0 (ORDER): 991.993231 2 3 4 5 6 1 7 0 (ORDER) -152.394800 (min: -75.350475)
2 4 3 5 6 1 7 0 (ORDER): 985.826942 2 4 3 5 6 1 7 0 (ORDER) -141.088022 (min: -75.350475)
4 2 3 5 6 1 7 0 (ORDER): 985.477409 4 2 3 5 6 1 7 0 (ORDER) -141.386834 (min: -75.350475)
3 4 2 5 6 1 7 0 (ORDER): 976.331564 3 4 2 5 6 1 7 0 (ORDER) -169.291184 (min: -75.350475)
4 3 2 5 6 1 7 0 (ORDER): 990.597606 4 3 2 5 6 1 7 0 (ORDER) -157.984406 (min: -75.350475)
5 3 4 2 6 1 7 0 (ORDER): 985.355655 5 3 4 2 6 1 7 0 (ORDER) -163.984782 (min: -75.350475)
3 5 4 2 6 1 7 0 (ORDER): 975.519134 3 5 4 2 6 1 7 0 (ORDER) -169.314467 (min: -75.350475)
3 4 5 2 6 1 7 0 (ORDER): 975.519134 3 4 5 2 6 1 7 0 (ORDER) -169.314467 (min: -75.350475)
4 3 5 2 6 1 7 0 (ORDER): 989.785175 4 3 5 2 6 1 7 0 (ORDER) -158.007689 (min: -75.350475)
5 4 3 2 6 1 7 0 (ORDER): 977.658001 5 4 3 2 6 1 7 0 (ORDER) -152.678004 (min: -75.350475)
4 5 3 2 6 1 7 0 (ORDER): 977.658001 4 5 3 2 6 1 7 0 (ORDER) -152.678004 (min: -75.350475)
5 2 4 3 6 1 7 0 (ORDER): 973.466399 5 2 4 3 6 1 7 0 (ORDER) -135.781620 (min: -75.350475)
2 5 4 3 6 1 7 0 (ORDER): 973.618420 2 5 4 3 6 1 7 0 (ORDER) -135.758337 (min: -75.350475)
2 4 5 3 6 1 7 0 (ORDER): 973.618420 2 4 5 3 6 1 7 0 (ORDER) -135.758337 (min: -75.350475)
4 2 5 3 6 1 7 0 (ORDER): 973.268888 4 2 5 3 6 1 7 0 (ORDER) -136.057149 (min: -75.350475)
5 4 2 3 6 1 7 0 (ORDER): 973.604966 5 4 2 3 6 1 7 0 (ORDER) -136.080432 (min: -75.350475)
4 5 2 3 6 1 7 0 (ORDER): 973.604966 4 5 2 3 6 1 7 0 (ORDER) -136.080432 (min: -75.350475)
4 2 3 6 5 1 7 0 (ORDER): 985.477409 4 2 3 6 5 1 7 0 (ORDER) -141.386834 (min: -75.350475)
2 4 3 6 5 1 7 0 (ORDER): 985.826942 2 4 3 6 5 1 7 0 (ORDER) -141.088022 (min: -75.350475)
2 3 4 6 5 1 7 0 (ORDER): 991.993231 2 3 4 6 5 1 7 0 (ORDER) -152.394800 (min: -75.350475)
3 2 4 6 5 1 7 0 (ORDER): 976.362237 3 2 4 6 5 1 7 0 (ORDER) -168.992372 (min: -75.350475)
4 3 2 6 5 1 7 0 (ORDER): 990.597606 4 3 2 6 5 1 7 0 (ORDER) -157.984406 (min: -75.350475)
3 4 2 6 5 1 7 0 (ORDER): 976.331564 3 4 2 6 5 1 7 0 (ORDER) -169.291184 (min: -75.350475)
3 2 6 4 5 1 7 0 (ORDER): 976.362237 3 2 6 4 5 1 7 0 (ORDER) -168.992372 (min: -75.350475)
2 3 6 4 5 1 7 0 (ORDER): 991.993231 2 3 6 4 5 1 7 0 (ORDER) -152.394800 (min: -75.350475)
2 6 3 4 5 1 7 0 (ORDER): 996.110699 2 6 3 4 5 1 7 0 (ORDER) -139.268188 (min: -75.350475)
6 2 3 4 5 1 7 0 (ORDER): 996.205422 6 2 3 4 5 1 7 0 (ORDER) -139.067429 (min: -75.350475)
3 6 2 4 5 1 7 0 (ORDER): 976.636293 3 6 2 4 5 1 7 0 (ORDER) -168.791613 (min: -75.350475)
6 3 2 4 5 1 7 0 (ORDER): 991.198569 6 3 2 4 5 1 7 0 (ORDER) -155.665001 (min: -75.350475)
4 3 6 2 5 1 7 0 (ORDER): 989.801512 4 3 6 2 5 1 7 0 (ORDER) -157.783647 (min: -75.350475)
3 4 6 2 5 1 7 0 (ORDER): 975.535470 3 4 6 2 5 1 7 0 (ORDER) -169.090425 (min: -75.350475)
3 6 4 2 5 1 7 0 (ORDER): 975.535470 3 6 4 2 5 1 7 0 (ORDER) -169.090425 (min: -75.350475)
6 3 4 2 5 1 7 0 (ORDER): 990.097747 6 3 4 2 5 1 7 0 (ORDER) -155.963813 (min: -75.350475)
4 6 3 2 5 1 7 0 (ORDER): 978.943762 4 6 3 2 5 1 7 0 (ORDER) -144.657035 (min: -75.350475)
6 4 3 2 5 1 7 0 (ORDER): 978.943762 6 4 3 2 5 1 7 0 (ORDER) -144.657035 (min: -75.350475)
4 2 6 3 5 1 7 0 (ORDER): 976.081698 4 2 6 3 5 1 7 0 (ORDER) -128.260222 (min: -75.350475)
2 4 6 3 5 1 7 0 (ORDER): 976.431231 2 4 6 3 5 1 7 0 (ORDER) -127.961410 (min: -75.350475)
2 6 4 3 5 1 7 0 (ORDER): 976.431231 2 6 4 3 5 1 7 0 (ORDER) -127.961410 (min: -75.350475)
6 2 4 3 5 1 7 0 (ORDER): 976.525954 6 2 4 3 5 1 7 0 (ORDER) -127.760651 (min: -75.350475)
4 6 2 3 5 1 7 0 (ORDER): 976.230198 4 6 2 3 5 1 7 0 (ORDER) -128.059463 (min: -75.350475)
6 4 2 3 5 1 7 0 (ORDER): 976.230198 6 4 2 3 5 1 7 0 (ORDER) -128.059463 (min: -75.350475)
5 4 3 6 2 1 7 0 (ORDER): 977.287819 5 4 3 6 2 1 7 0 (ORDER) -152.477245 (min: -75.350475)
4 5 3 6 2 1 7 0 (ORDER): 977.287819 4 5 3 6 2 1 7 0 (ORDER) -152.477245 (min: -75.350475)
4 3 5 6 2 1 7 0 (ORDER): 989.414994 4 3 5 6 2 1 7 0 (ORDER) -157.806930 (min: -75.350475)
3 4 5 6 2 1 7 0 (ORDER): 975.148952 3 4 5 6 2 1 7 0 (ORDER) -169.113708 (min: -75.350475)
5 3 4 6 2 1 7 0 (ORDER): 984.985473 5 3 4 6 2 1 7 0 (ORDER) -163.784023 (min: -75.350475)
3 5 4 6 2 1 7 0 (ORDER): 975.148952 3 5 4 6 2 1 7 0 (ORDER) -169.113708 (min: -75.350475)
3 4 6 5 2 1 7 0 (ORDER): 975.148952 3 4 6 5 2 1 7 0 (ORDER) -169.113708 (min: -75.350475)
4 3 6 5 2 1 7 0 (ORDER): 989.414994 4 3 6 5 2 1 7 0 (ORDER) -157.806930 (min: -75.350475)
4 6 3 5 2 1 7 0 (ORDER): 978.557244 4 6 3 5 2 1 7 0 (ORDER) -144.680318 (min: -75.350475)
6 4 3 5 2 1 7 0 (ORDER): 978.557244 6 4 3 5 2 1 7 0 (ORDER) -144.680318 (min: -75.350475)
3 6 4 5 2 1 7 0 (ORDER): 975.148952 3 6 4 5 2 1 7 0 (ORDER) -169.113708 (min: -75.350475)
6 3 4 5 2 1 7 0 (ORDER): 989.711229 6 3 4 5 2 1 7 0 (ORDER) -155.987096 (min: -75.350475)
5 3 6 4 2 1 7 0 (ORDER): 984.985473 5 3 6 4 2 1 7 0 (ORDER) -163.784023 (min: -75.350475)
3 5 6 4 2 1 7 0 (ORDER): 975.148952 3 5 6 4 2 1 7 0 (ORDER) -169.113708 (min: -75.350475)
3 6 5 4 2 1 7 0 (ORDER): 975.148952 3 6 5 4 2 1 7 0 (ORDER) -169.113708 (min: -75.350475)
6 3 5 4 2 1 7 0 (ORDER): 989.711229 6 3 5 4 2 1 7 0 (ORDER) -155.987096 (min: -75.350475)
5 6 3 4 2 1 7 0 (ORDER): 973.679974 5 6 3 4 2 1 7 0 (ORDER) -150.657411 (min: -75.350475)
6 5 3 4 2 1 7 0 (ORDER): 973.679974 6 5 3 4 2 1 7 0 (ORDER) -150.657411 (min: -75.350475)
5 4 6 3 2 1 7 0 (ORDER): 973.717006 5 4 6 3 2 1 7 0 (ORDER) -139.350633 (min: -75.350475)
4 5 6 3 2 1 7 0 (ORDER): 973.717006 4 5 6 3 2 1 7 0 (ORDER) -139.350633 (min: -75.350475)
4 6 5 3 2 1 7 0 (ORDER): 973.717006 4 6 5 3 2 1 7 0 (ORDER) -139.350633 (min: -75.350475)
6 4 5 3 2 1 7 0 (ORDER): 973.717006 6 4 5 3 2 1 7 0 (ORDER) -139.350633 (min: -75.350475)
5 6 4 3 2 1 7 0 (ORDER): 973.717006 5 6 4 3 2 1 7 0 (ORDER) -139.350633 (min: -75.350475)
6 5 4 3 2 1 7 0 (ORDER): 973.717006 6 5 4 3 2 1 7 0 (ORDER) -139.350633 (min: -75.350475)
5 2 4 6 3 1 7 0 (ORDER): 970.369603 5 2 4 6 3 1 7 0 (ORDER) -122.655009 (min: -75.350475)
2 5 4 6 3 1 7 0 (ORDER): 970.521624 2 5 4 6 3 1 7 0 (ORDER) -122.631725 (min: -75.350475)
2 4 5 6 3 1 7 0 (ORDER): 970.521624 2 4 5 6 3 1 7 0 (ORDER) -122.631725 (min: -75.350475)
4 2 5 6 3 1 7 0 (ORDER): 970.172092 4 2 5 6 3 1 7 0 (ORDER) -122.930537 (min: -75.350475)
5 4 2 6 3 1 7 0 (ORDER): 970.508170 5 4 2 6 3 1 7 0 (ORDER) -122.953820 (min: -75.350475)
4 5 2 6 3 1 7 0 (ORDER): 970.508170 4 5 2 6 3 1 7 0 (ORDER) -122.953820 (min: -75.350475)
4 2 6 5 3 1 7 0 (ORDER): 970.172092 4 2 6 5 3 1 7 0 (ORDER) -122.930537 (min: -75.350475)
2 4 6 5 3 1 7 0 (ORDER): 970.521624 2 4 6 5 3 1 7 0 (ORDER) -122.631725 (min: -75.350475)
2 6 4 5 3 1 7 0 (ORDER): 970.521624 2 6 4 5 3 1 7 0 (ORDER) -122.631725 (min: -75.350475)
6 2 4 5 3 1 7 0 (ORDER): 970.616347 6 2 4 5 3 1 7 0 (ORDER) -122.430966 (min: -75.350475)
4 6 2 5 3 1 7 0 (ORDER): 970.320591 4 6 2 5 3 1 7 0 (ORDER) -122.729778 (min: -75.350475)
6 4 2 5 3 1 7 0 (ORDER): 970.320591 6 4 2 5 3 1 7 0 (ORDER) -122.729778 (min: -75.350475)
5 4 6 2 3 1 7 0 (ORDER): 970.532738 5 4 6 2 3 1 7 0 (ORDER) -122.753061 (min: -75.350475)
4 5 6 2 3 1 7 0 (ORDER): 970.532738 4 5 6 2 3 1 7 0 (ORDER) -122.753061 (min: -75.350475)
4 6 5 2 3 1 7 0 (ORDER): 970.532738 4 6 5 2 3 1 7 0 (ORDER) -122.753061 (min: -75.350475)
6 4 5 2 3 1 7 0 (ORDER): 970.532738 6 4 5 2 3 1 7 0 (ORDER) -122.753061 (min: -75.350475)
5 6 4 2 3 1 7 0 (ORDER): 970.532738 5 6 4 2 3 1 7 0 (ORDER) -122.753061 (min: -75.350475)
6 5 4 2 3 1 7 0 (ORDER): 970.532738 6 5 4 2 3 1 7 0 (ORDER) -122.753061 (min: -75.350475)
5 2 6 4 3 1 7 0 (ORDER): 970.369603 5 2 6 4 3 1 7 0 (ORDER) -122.655009 (min: -75.350475)
2 5 6 4 3 1 7 0 (ORDER): 970.521624 2 5 6 4 3 1 7 0 (ORDER) -122.631725 (min: -75.350475)
2 6 5 4 3 1 7 0 (ORDER): 970.521624 2 6 5 4 3 1 7 0 (ORDER) -122.631725 (min: -75.350475)
6 2 5 4 3 1 7 0 (ORDER): 970.616347 6 2 5 4 3 1 7 0 (ORDER) -122.430966 (min: -75.350475)
5 6 2 4 3 1 7 0 (ORDER): 970.318450 5 6 2 4 3 1 7 0 (ORDER) -122.454249 (min: -75.350475)
6 5 2 4 3 1 7 0 (ORDER): 970.318450 6 5 2 4 3 1 7 0 (ORDER) -122.454249 (min: -75.350475)
5 2 3 6 4 1 7 0 (ORDER): 974.336267 5 2 3 6 4 1 7 0 (ORDER) -147.088399 (min: -75.350475)
2 5 3 6 4 1 7 0 (ORDER): 974.488289 2 5 3 6 4 1 7 0 (ORDER) -147.065115 (min: -75.350475)
2 3 5 6 4 1 7 0 (ORDER): 991.993231 2 3 5 6 4 1 7 0 (ORDER) -152.394800 (min: -75.350475)
3 2 5 6 4 1 7 0 (ORDER): 976.362237 3 2 5 6 4 1 7 0 (ORDER) -168.992372 (min: -75.350475)
5 3 2 6 4 1 7 0 (ORDER): 985.234973 5 3 2 6 4 1 7 0 (ORDER) -163.685971 (min: -75.350475)
3 5 2 6 4 1 7 0 (ORDER): 975.398452 3 5 2 6 4 1 7 0 (ORDER) -169.015655 (min: -75.350475)
3 2 6 5 4 1 7 0 (ORDER): 976.362237 3 2 6 5 4 1 7 0 (ORDER) -168.992372 (min: -75.350475)
2 3 6 5 4 1 7 0 (ORDER): 991.993231 2 3 6 5 4 1 7 0 (ORDER) -152.394800 (min: -75.350475)
2 6 3 5 4 1 7 0 (ORDER): 996.110699 2 6 3 5 4 1 7 0 (ORDER) -139.268188 (min: -75.350475)
6 2 3 5 4 1 7 0 (ORDER): 996.205422 6 2 3 5 4 1 7 0 (ORDER) -139.067429 (min: -75.350475)
3 6 2 5 4 1 7 0 (ORDER): 976.636293 3 6 2 5 4 1 7 0 (ORDER) -168.791613 (min: -75.350475)
6 3 2 5 4 1 7 0 (ORDER): 991.198569 6 3 2 5 4 1 7 0 (ORDER) -155.665001 (min: -75.350475)
5 3 6 2 4 1 7 0 (ORDER): 985.298606 5 3 6 2 4 1 7 0 (ORDER) -163.485211 (min: -75.350475)
3 5 6 2 4 1 7 0 (ORDER): 975.462085 3 5 6 2 4 1 7 0 (ORDER) -168.814896 (min: -75.350475)
3 6 5 2 4 1 7 0 (ORDER): 975.462085 3 6 5 2 4 1 7 0 (ORDER) -168.814896 (min: -75.350475)
6 3 5 2 4 1 7 0 (ORDER): 990.024362 6 3 5 2 4 1 7 0 (ORDER) -155.688284 (min: -75.350475)
5 6 3 2 4 1 7 0 (ORDER): 973.993107 5 6 3 2 4 1 7 0 (ORDER) -150.358599 (min: -75.350475)
6 5 3 2 4 1 7 0 (ORDER): 973.993107 6 5 3 2 4 1 7 0 (ORDER) -150.358599 (min: -75.350475)
5 2 6 3 4 1 7 0 (ORDER): 970.885048 5 2 6 3 4 1 7 0 (ORDER) -133.961787 (min: -75.350475)
2 5 6 3 4 1 7 0 (ORDER): 971.037070 2 5 6 3 4 1 7 0 (ORDER) -133.938504 (min: -75.350475)
2 6 5 3 4 1 7 0 (ORDER): 971.037070 2 6 5 3 4 1 7 0 (ORDER) -133.938504 (min: -75.350475)
6 2 5 3 4 1 7 0 (ORDER): 971.131793 6 2 5 3 4 1 7 0 (ORDER) -133.737744 (min: -75.350475)
5 6 2 3 4 1 7 0 (ORDER): 970.833896 5 6 2 3 4 1 7 0 (ORDER) -133.761027 (min: -75.350475)
6 5 2 3 4 1 7 0 (ORDER): 970.833896 6 5 2 3 4 1 7 0 (ORDER) -133.761027 (min: -75.350475)
1 5 3 4 6 2 7 0 (ORDER): 985.866032 1 5 3 4 6 2 7 0 (ORDER) -103.376161 (min: -75.350475)
5 1 3 4 6 2 7 0 (ORDER): 980.288004 5 1 3 4 6 2 7 0 (ORDER) -113.066912 (min: -75.350475)
5 3 1 4 6 2 7 0 (ORDER): 988.457903 5 3 1 4 6 2 7 0 (ORDER) -122.576607 (min: -75.350475)
3 5 1 4 6 2 7 0 (ORDER): 978.621382 3 5 1 4 6 2 7 0 (ORDER) -127.906292 (min: -75.350475)
1 3 5 4 6 2 7 0 (ORDER): 993.075789 1 3 5 4 6 2 7 0 (ORDER) -108.705846 (min: -75.350475)
3 1 5 4 6 2 7 0 (ORDER): 983.576957 3 1 5 4 6 2 7 0 (ORDER) -118.215541 (min: -75.350475)
3 5 4 1 6 2 7 0 (ORDER): 975.511843 3 5 4 1 6 2 7 0 (ORDER) -144.099452 (min: -75.350475)
5 3 4 1 6 2 7 0 (ORDER): 985.348363 5 3 4 1 6 2 7 0 (ORDER) -138.769767 (min: -75.350475)
5 4 3 1 6 2 7 0 (ORDER): 977.650710 5 4 3 1 6 2 7 0 (ORDER) -127.462989 (min: -75.350475)
4 5 3 1 6 2 7 0 (ORDER): 977.650710 4 5 3 1 6 2 7 0 (ORDER) -127.462989 (min: -75.350475)
3 4 5 1 6 2 7 0 (ORDER): 975.511843 3 4 5 1 6 2 7 0 (ORDER) -144.099452 (min: -75.350475)
4 3 5 1 6 2 7 0 (ORDER): 989.777884 4 3 5 1 6 2 7 0 (ORDER) -132.792674 (min: -75.350475)
1 3 4 5 6 2 7 0 (ORDER): 993.075789 1 3 4 5 6 2 7 0 (ORDER) -108.705846 (min: -75.350475)
3 1 4 5 6 2 7 0 (ORDER): 983.576957 3 1 4 5 6 2 7 0 (ORDER) -118.215541 (min: -75.350475)
3 4 1 5 6 2 7 0 (ORDER): 974.927587 3 4 1 5 6 2 7 0 (ORDER) -134.408702 (min: -75.350475)
4 3 1 5 6 2 7 0 (ORDER): 989.193628 4 3 1 5 6 2 7 0 (ORDER) -123.101924 (min: -75.350475)
1 4 3 5 6 2 7 0 (ORDER): 984.375235 1 4 3 5 6 2 7 0 (ORDER) -97.399068 (min: -75.350475)
4 1 3 5 6 2 7 0 (ORDER): 971.580470 4 1 3 5 6 2 7 0 (ORDER) -113.592228 (min: -75.350475)
1 5 4 3 6 2 7 0 (ORDER): 984.589833 1 5 4 3 6 2 7 0 (ORDER) -92.069383 (min: -75.350475)
5 1 4 3 6 2 7 0 (ORDER): 979.011805 5 1 4 3 6 2 7 0 (ORDER) -101.760134 (min: -75.350475)
5 4 1 3 6 2 7 0 (ORDER): 971.304437 5 4 1 3 6 2 7 0 (ORDER) -117.953294 (min: -75.350475)
4 5 1 3 6 2 7 0 (ORDER): 971.304437 4 5 1 3 6 2 7 0 (ORDER) -117.953294 (min: -75.350475)
1 4 5 3 6 2 7 0 (ORDER): 984.589833 1 4 5 3 6 2 7 0 (ORDER) -92.069383 (min: -75.350475)
4 1 5 3 6 2 7 0 (ORDER): 971.795068 4 1 5 3 6 2 7 0 (ORDER) -108.262543 (min: -75.350475)
4 5 3 6 1 2 7 0 (ORDER): 981.347170 4 5 3 6 1 2 7 0 (ORDER) -135.768677 (min: -75.350475)
5 4 3 6 1 2 7 0 (ORDER): 981.347170 5 4 3 6 1 2 7 0 (ORDER) -135.768677 (min: -75.350475)
5 3 4 6 1 2 7 0 (ORDER): 989.044824 5 3 4 6 1 2 7 0 (ORDER) -147.075456 (min: -75.350475)
3 5 4 6 1 2 7 0 (ORDER): 979.208303 3 5 4 6 1 2 7 0 (ORDER) -152.405140 (min: -75.350475)
4 3 5 6 1 2 7 0 (ORDER): 993.474345 4 3 5 6 1 2 7 0 (ORDER) -141.098362 (min: -75.350475)
3 4 5 6 1 2 7 0 (ORDER): 979.208303 3 4 5 6 1 2 7 0 (ORDER) -152.405140 (min: -75.350475)
3 5 6 4 1 2 7 0 (ORDER): 979.208303 3 5 6 4 1 2 7 0 (ORDER) -152.405140 (min: -75.350475)
5 3 6 4 1 2 7 0 (ORDER): 989.044824 5 3 6 4 1 2 7 0 (ORDER) -147.075456 (min: -75.350475)
5 6 3 4 1 2 7 0 (ORDER): 977.739325 5 6 3 4 1 2 7 0 (ORDER) -133.948844 (min: -75.350475)
6 5 3 4 1 2 7 0 (ORDER): 977.739325 6 5 3 4 1 2 7 0 (ORDER) -133.948844 (min: -75.350475)
3 6 5 4 1 2 7 0 (ORDER): 979.208303 3 6 5 4 1 2 7 0 (ORDER) -152.405140 (min: -75.350475)
6 3 5 4 1 2 7 0 (ORDER): 993.770580 6 3 5 4 1 2 7 0 (ORDER) -139.278529 (min: -75.350475)
4 3 6 5 1 2 7 0 (ORDER): 993.474345 4 3 6 5 1 2 7 0 (ORDER) -141.098362 (min: -75.350475)
3 4 6 5 1 2 7 0 (ORDER): 979.208303 3 4 6 5 1 2 7 0 (ORDER) -152.405140 (min: -75.350475)
3 6 4 5 1 2 7 0 (ORDER): 979.208303 3 6 4 5 1 2 7 0 (ORDER) -152.405140 (min: -75.350475)
6 3 4 5 1 2 7 0 (ORDER): 993.770580 6 3 4 5 1 2 7 0 (ORDER) -139.278529 (min: -75.350475)
4 6 3 5 1 2 7 0 (ORDER): 982.616595 4 6 3 5 1 2 7 0 (ORDER) -127.971750 (min: -75.350475)
6 4 3 5 1 2 7 0 (ORDER): 982.616595 6 4 3 5 1 2 7 0 (ORDER) -127.971750 (min: -75.350475)
4 5 6 3 1 2 7 0 (ORDER): 977.776356 4 5 6 3 1 2 7 0 (ORDER) -122.642066 (min: -75.350475)
5 4 6 3 1 2 7 0 (ORDER): 977.776356 5 4 6 3 1 2 7 0 (ORDER) -122.642066 (min: -75.350475)
5 6 4 3 1 2 7 0 (ORDER): 977.776356 5 6 4 3 1 2 7 0 (ORDER) -122.642066 (min: -75.350475)
6 5 4 3 1 2 7 0 (ORDER): 977.776356 6 5 4 3 1 2 7 0 (ORDER) -122.642066 (min: -75.350475)
4 6 5 3 1 2 7 0 (ORDER): 977.776356 4 6 5 3 1 2 7 0 (ORDER) -122.642066 (min: -75.350475)
6 4 5 3 1 2 7 0 (ORDER): 977.776356 6 4 5 3 1 2 7 0 (ORDER) -122.642066 (min: -75.350475)
1 4 3 6 5 2 7 0 (ORDER): 984.375235 1 4 3 6 5 2 7 0 (ORDER) -97.399068 (min: -75.350475)
4 1 3 6 5 2 7 0 (ORDER): 971.580470 4 1 3 6 5 2 7 0 (ORDER) -113.592228 (min: -75.350475)
4 3 1 6 5 2 7 0 (ORDER): 989.193628 4 3 1 6 5 2 7 0 (ORDER) -123.101924 (min: -75.350475)
3 4 1 6 5 2 7 0 (ORDER): 974.927587 3 4 1 6 5 2 7 0 (ORDER) -134.408702 (min: -75.350475)
1 3 4 6 5 2 7 0 (ORDER): 993.075789 1 3 4 6 5 2 7 0 (ORDER) -108.705846 (min: -75.350475)
3 1 4 6 5 2 7 0 (ORDER): 983.576957 3 1 4 6 5 2 7 0 (ORDER) -118.215541 (min: -75.350475)
3 4 6 1 5 2 7 0 (ORDER): 978.127243 3 4 6 1 5 2 7 0 (ORDER) -142.714390 (min: -75.350475)
4 3 6 1 5 2 7 0 (ORDER): 992.393284 4 3 6 1 5 2 7 0 (ORDER) -131.407612 (min: -75.350475)
4 6 3 1 5 2 7 0 (ORDER): 981.535535 4 6 3 1 5 2 7 0 (ORDER) -118.281000 (min: -75.350475)
6 4 3 1 5 2 7 0 (ORDER): 981.535535 6 4 3 1 5 2 7 0 (ORDER) -118.281000 (min: -75.350475)
3 6 4 1 5 2 7 0 (ORDER): 978.127243 3 6 4 1 5 2 7 0 (ORDER) -142.714390 (min: -75.350475)
6 3 4 1 5 2 7 0 (ORDER): 992.689519 6 3 4 1 5 2 7 0 (ORDER) -129.587778 (min: -75.350475)
1 3 6 4 5 2 7 0 (ORDER): 993.075789 1 3 6 4 5 2 7 0 (ORDER) -108.705846 (min: -75.350475)
3 1 6 4 5 2 7 0 (ORDER): 983.576957 3 1 6 4 5 2 7 0 (ORDER) -118.215541 (min: -75.350475)
3 6 1 4 5 2 7 0 (ORDER): 982.511152 3 6 1 4 5 2 7 0 (ORDER) -126.521229 (min: -75.350475)
6 3 1 4 5 2 7 0 (ORDER): 997.073428 6 3 1 4 5 2 7 0 (ORDER) -113.394618 (min: -75.350475)
1 6 3 4 5 2 7 0 (ORDER): 998.959731 1 6 3 4 5 2 7 0 (ORDER) -95.579234 (min: -75.350475)
6 1 3 4 5 2 7 0 (ORDER): 993.271170 6 1 3 4 5 2 7 0 (ORDER) -103.884922 (min: -75.350475)
1 4 6 3 5 2 7 0 (ORDER): 984.183828 1 4 6 3 5 2 7 0 (ORDER) -84.272456 (min: -75.350475)
4 1 6 3 5 2 7 0 (ORDER): 971.389063 4 1 6 3 5 2 7 0 (ORDER) -100.465616 (min: -75.350475)
4 6 1 3 5 2 7 0 (ORDER): 977.211956 4 6 1 3 5 2 7 0 (ORDER) -108.771304 (min: -75.350475)
6 4 1 3 5 2 7 0 (ORDER): 977.211956 6 4 1 3 5 2 7 0 (ORDER) -108.771304 (min: -75.350475)
1 6 4 3 5 2 7 0 (ORDER): 984.183828 1 6 4 3 5 2 7 0 (ORDER) -84.272456 (min: -75.350475)
6 1 4 3 5 2 7 0 (ORDER): 978.495267 6 1 4 3 5 2 7 0 (ORDER) -92.578144 (min: -75.350475)
1 5 4 6 3 2 7 0 (ORDER): 984.244041 1 5 4 6 3 2 7 0 (ORDER) -78.942771 (min: -75.350475)
5 1 4 6 3 2 7 0 (ORDER): 978.666014 5 1 4 6 3 2 7 0 (ORDER) -88.633522 (min: -75.350475)
5 4 1 6 3 2 7 0 (ORDER): 970.958645 5 4 1 6 3 2 7 0 (ORDER) -104.826682 (min: -75.350475)
4 5 1 6 3 2 7 0 (ORDER): 970.958645 4 5 1 6 3 2 7 0 (ORDER) -104.826682 (min: -75.350475)
1 4 5 6 3 2 7 0 (ORDER): 984.244041 1 4 5 6 3 2 7 0 (ORDER) -78.942771 (min: -75.350475)
4 1 5 6 3 2 7 0 (ORDER): 971.449276 4 1 5 6 3 2 7 0 (ORDER) -95.135932 (min: -75.350475)
4 5 6 1 3 2 7 0 (ORDER): 976.931010 4 5 6 1 3 2 7 0 (ORDER) -113.132370 (min: -75.350475)
5 4 6 1 3 2 7 0 (ORDER): 976.931010 5 4 6 1 3 2 7 0 (ORDER) -113.132370 (min: -75.350475)
5 6 4 1 3 2 7 0 (ORDER): 976.931010 5 6 4 1 3 2 7 0 (ORDER) -113.132370 (min: -75.350475)
6 5 4 1 3 2 7 0 (ORDER): 976.931010 6 5 4 1 3 2 7 0 (ORDER) -113.132370 (min: -75.350475)
4 6 5 1 3 2 7 0 (ORDER): 976.931010 4 6 5 1 3 2 7 0 (ORDER) -113.132370 (min: -75.350475)
6 4 5 1 3 2 7 0 (ORDER): 976.931010 6 4 5 1 3 2 7 0 (ORDER) -113.132370 (min: -75.350475)
1 4 6 5 3 2 7 0 (ORDER): 984.244041 1 4 6 5 3 2 7 0 (ORDER) -78.942771 (min: -75.350475)
4 1 6 5 3 2 7 0 (ORDER): 971.449276 4 1 6 5 3 2 7 0 (ORDER) -95.135932 (min: -75.350475)
4 6 1 5 3 2 7 0 (ORDER): 977.272169 4 6 1 5 3 2 7 0 (ORDER) -103.441620 (min: -75.350475)
6 4 1 5 3 2 7 0 (ORDER): 977.272169 6 4 1 5 3 2 7 0 (ORDER) -103.441620 (min: -75.350475)
1 6 4 5 3 2 7 0 (ORDER): 984.244041 1 6 4 5 3 2 7 0 (ORDER) -78.942771 (min: -75.350475)
6 1 4 5 3 2 7 0 (ORDER): 978.555480 6 1 4 5 3 2 7 0 (ORDER) -87.248459 (min: -75.350475)
1 5 6 4 3 2 7 0 (ORDER): 984.244041 1 5 6 4 3 2 7 0 (ORDER) -78.942771 (min: -75.350475)
5 1 6 4 3 2 7 0 (ORDER): 978.666014 5 1 6 4 3 2 7 0 (ORDER) -88.633522 (min: -75.350475)
5 6 1 4 3 2 7 0 (ORDER): 982.490490 5 6 1 4 3 2 7 0 (ORDER) -96.939210 (min: -75.350475)
6 5 1 4 3 2 7 0 (ORDER): 982.490490 6 5 1 4 3 2 7 0 (ORDER) -96.939210 (min: -75.350475)
1 6 5 4 3 2 7 0 (ORDER): 984.244041 1 6 5 4 3 2 7 0 (ORDER) -78.942771 (min: -75.350475)
6 1 5 4 3 2 7 0 (ORDER): 978.555480 6 1 5 4 3 2 7 0 (ORDER) -87.248459 (min: -75.350475)
1 5 3 6 4 2 7 0 (ORDER): 985.866032 1 5 3 6 4 2 7 0 (ORDER) -103.376161 (min: -75.350475)
5 1 3 6 4 2 7 0 (ORDER): 980.288004 5 1 3 6 4 2 7 0 (ORDER) -113.066912 (min: -75.350475)
5 3 1 6 4 2 7 0 (ORDER): 988.457903 5 3 1 6 4 2 7 0 (ORDER) -122.576607 (min: -75.350475)
3 5 1 6 4 2 7 0 (ORDER): 978.621382 3 5 1 6 4 2 7 0 (ORDER) -127.906292 (min: -75.350475)
1 3 5 6 4 2 7 0 (ORDER): 993.075789 1 3 5 6 4 2 7 0 (ORDER) -108.705846 (min: -75.350475)
3 1 5 6 4 2 7 0 (ORDER): 983.576957 3 1 5 6 4 2 7 0 (ORDER) -118.215541 (min: -75.350475)
3 5 6 1 4 2 7 0 (ORDER): 986.138127 3 5 6 1 4 2 7 0 (ORDER) -136.211980 (min: -75.350475)
5 3 6 1 4 2 7 0 (ORDER): 995.974647 5 3 6 1 4 2 7 0 (ORDER) -130.882295 (min: -75.350475)
5 6 3 1 4 2 7 0 (ORDER): 984.669149 5 6 3 1 4 2 7 0 (ORDER) -117.755683 (min: -75.350475)
6 5 3 1 4 2 7 0 (ORDER): 984.669149 6 5 3 1 4 2 7 0 (ORDER) -117.755683 (min: -75.350475)
3 6 5 1 4 2 7 0 (ORDER): 986.138127 3 6 5 1 4 2 7 0 (ORDER) -136.211980 (min: -75.350475)
6 3 5 1 4 2 7 0 (ORDER): 1000.700403 6 3 5 1 4 2 7 0 (ORDER) -123.085368 (min: -75.350475)
1 3 6 5 4 2 7 0 (ORDER): 993.075789 1 3 6 5 4 2 7 0 (ORDER) -108.705846 (min: -75.350475)
3 1 6 5 4 2 7 0 (ORDER): 983.576957 3 1 6 5 4 2 7 0 (ORDER) -118.215541 (min: -75.350475)
3 6 1 5 4 2 7 0 (ORDER): 982.511152 3 6 1 5 4 2 7 0 (ORDER) -126.521229 (min: -75.350475)
6 3 1 5 4 2 7 0 (ORDER): 997.073428 6 3 1 5 4 2 7 0 (ORDER) -113.394618 (min: -75.350475)
1 6 3 5 4 2 7 0 (ORDER): 998.959731 1 6 3 5 4 2 7 0 (ORDER) -95.579234 (min: -75.350475)
6 1 3 5 4 2 7 0 (ORDER): 993.271170 6 1 3 5 4 2 7 0 (ORDER) -103.884922 (min: -75.350475)
1 5 6 3 4 2 7 0 (ORDER): 986.416938 1 5 6 3 4 2 7 0 (ORDER) -90.249549 (min: -75.350475)
5 1 6 3 4 2 7 0 (ORDER): 980.838910 5 1 6 3 4 2 7 0 (ORDER) -99.940300 (min: -75.350475)
5 6 1 3 4 2 7 0 (ORDER): 984.663387 5 6 1 3 4 2 7 0 (ORDER) -108.245988 (min: -75.350475)
6 5 1 3 4 2 7 0 (ORDER): 984.663387 6 5 1 3 4 2 7 0 (ORDER) -108.245988 (min: -75.350475)
1 6 5 3 4 2 7 0 (ORDER): 986.416938 1 6 5 3 4 2 7 0 (ORDER) -90.249549 (min: -75.350475)
6 1 5 3 4 2 7 0 (ORDER): 980.728377 6 1 5 3 4 2 7 0 (ORDER) -98.555237 (min: -75.350475)
1 2 5 4 6 3 7 0 (ORDER): 985.970292 1 2 5 4 6 3 7 0 (ORDER) -62.223864 (min: -62.223864)
2 1 5 4 6 3 7 0 (ORDER): 969.889904 2 1 5 4 6 3 7 0 (ORDER) -78.932431 (min: -62.223864)
2 5 1 4 6 3 7 0 (ORDER): 969.953678 2 5 1 4 6 3 7 0 (ORDER) -88.623182 (min: -62.223864)
5 2 1 4 6 3 7 0 (ORDER): 969.801657 5 2 1 4 6 3 7 0 (ORDER) -88.646465 (min: -62.223864)
1 5 2 4 6 3 7 0 (ORDER): 985.198792 1 5 2 4 6 3 7 0 (ORDER) -62.247147 (min: -62.223864)
5 1 2 4 6 3 7 0 (ORDER): 979.620764 5 1 2 4 6 3 7 0 (ORDER) -71.937897 (min: -62.223864)
5 2 4 1 6 3 7 0 (ORDER): 968.677424 5 2 4 1 6 3 7 0 (ORDER) -104.839625 (min: -62.223864)
2 5 4 1 6 3 7 0 (ORDER): 968.829445 2 5 4 1 6 3 7 0 (ORDER) -104.816342 (min: -62.223864)
2 4 5 1 6 3 7 0 (ORDER): 968.829445 2 4 5 1 6 3 7 0 (ORDER) -104.816342 (min: -62.223864)
4 2 5 1 6 3 7 0 (ORDER): 968.479913 4 2 5 1 6 3 7 0 (ORDER) -105.115154 (min: -62.223864)
5 4 2 1 6 3 7 0 (ORDER): 968.815991 5 4 2 1 6 3 7 0 (ORDER) -105.138437 (min: -62.223864)
4 5 2 1 6 3 7 0 (ORDER): 968.815991 4 5 2 1 6 3 7 0 (ORDER) -105.138437 (min: -62.223864)
1 5 4 2 6 3 7 0 (ORDER): 984.929201 1 5 4 2 6 3 7 0 (ORDER) -62.545958 (min: -62.223864)
5 1 4 2 6 3 7 0 (ORDER): 979.351173 5 1 4 2 6 3 7 0 (ORDER) -72.236709 (min: -62.223864)
5 4 1 2 6 3 7 0 (ORDER): 971.643804 5 4 1 2 6 3 7 0 (ORDER) -88.429869 (min: -62.223864)
4 5 1 2 6 3 7 0 (ORDER): 971.643804 4 5 1 2 6 3 7 0 (ORDER) -88.429869 (min: -62.223864)
1 4 5 2 6 3 7 0 (ORDER): 984.929201 1 4 5 2 6 3 7 0 (ORDER) -62.545958 (min: -62.223864)
4 1 5 2 6 3 7 0 (ORDER): 972.134435 4 1 5 2 6 3 7 0 (ORDER) -78.739119 (min: -62.223864)
1 2 4 5 6 3 7 0 (ORDER): 985.970292 1 2 4 5 6 3 7 0 (ORDER) -62.223864 (min: -62.223864)
2 1 4 5 6 3 7 0 (ORDER): 969.889904 2 1 4 5 6 3 7 0 (ORDER) -78.932431 (min: -62.223864)
2 4 1 5 6 3 7 0 (ORDER): 969.531435 2 4 1 5 6 3 7 0 (ORDER) -95.125591 (min: -62.223864)
4 2 1 5 6 3 7 0 (ORDER): 969.181902 4 2 1 5 6 3 7 0 (ORDER) -95.424403 (min: -62.223864)
1 4 2 5 6 3 7 0 (ORDER): 985.583144 1 4 2 5 6 3 7 0 (ORDER) -62.522675 (min: -62.223864)
4 1 2 5 6 3 7 0 (ORDER): 972.788378 4 1 2 5 6 3 7 0 (ORDER) -78.715836 (min: -62.223864)
4 2 5 6 1 3 7 0 (ORDER): 973.062379 4 2 5 6 1 3 7 0 (ORDER) -113.420842 (min: -62.223864)
2 4 5 6 1 3 7 0 (ORDER): 973.411912 2 4 5 6 1 3 7 0 (ORDER) -113.122030 (min: -62.223864)
2 5 4 6 1 3 7 0 (ORDER): 973.411912 2 5 4 6 1 3 7 0 (ORDER) -113.122030 (min: -62.223864)
5 2 4 6 1 3 7 0 (ORDER): 973.259891 5 2 4 6 1 3 7 0 (ORDER) -113.145313 (min: -62.223864)
4 5 2 6 1 3 7 0 (ORDER): 973.398457 4 5 2 6 1 3 7 0 (ORDER) -113.444125 (min: -62.223864)
5 4 2 6 1 3 7 0 (ORDER): 973.398457 5 4 2 6 1 3 7 0 (ORDER) -113.444125 (min: -62.223864)
5 2 6 4 1 3 7 0 (ORDER): 973.259891 5 2 6 4 1 3 7 0 (ORDER) -113.145313 (min: -62.223864)
2 5 6 4 1 3 7 0 (ORDER): 973.411912 2 5 6 4 1 3 7 0 (ORDER) -113.122030 (min: -62.223864)
2 6 5 4 1 3 7 0 (ORDER): 973.411912 2 6 5 4 1 3 7 0 (ORDER) -113.122030 (min: -62.223864)
6 2 5 4 1 3 7 0 (ORDER): 973.506635 6 2 5 4 1 3 7 0 (ORDER) -112.921271 (min: -62.223864)
5 6 2 4 1 3 7 0 (ORDER): 973.208738 5 6 2 4 1 3 7 0 (ORDER) -112.944554 (min: -62.223864)
6 5 2 4 1 3 7 0 (ORDER): 973.208738 6 5 2 4 1 3 7 0 (ORDER) -112.944554 (min: -62.223864)
4 5 6 2 1 3 7 0 (ORDER): 973.423026 4 5 6 2 1 3 7 0 (ORDER) -113.243366 (min: -62.223864)
5 4 6 2 1 3 7 0 (ORDER): 973.423026 5 4 6 2 1 3 7 0 (ORDER) -113.243366 (min: -62.223864)
5 6 4 2 1 3 7 0 (ORDER): 973.423026 5 6 4 2 1 3 7 0 (ORDER) -113.243366 (min: -62.223864)
6 5 4 2 1 3 7 0 (ORDER): 973.423026 6 5 4 2 1 3 7 0 (ORDER) -113.243366 (min: -62.223864)
4 6 5 2 1 3 7 0 (ORDER): 973.423026 4 6 5 2 1 3 7 0 (ORDER) -113.243366 (min: -62.223864)
6 4 5 2 1 3 7 0 (ORDER): 973.423026 6 4 5 2 1 3 7 0 (ORDER) -113.243366 (min: -62.223864)
4 2 6 5 1 3 7 0 (ORDER): 973.062379 4 2 6 5 1 3 7 0 (ORDER) -113.420842 (min: -62.223864)
2 4 6 5 1 3 7 0 (ORDER): 973.411912 2 4 6 5 1 3 7 0 (ORDER) -113.122030 (min: -62.223864)
2 6 4 5 1 3 7 0 (ORDER): 973.411912 2 6 4 5 1 3 7 0 (ORDER) -113.122030 (min: -62.223864)
6 2 4 5 1 3 7 0 (ORDER): 973.506635 6 2 4 5 1 3 7 0 (ORDER) -112.921271 (min: -62.223864)
4 6 2 5 1 3 7 0 (ORDER): 973.210879 4 6 2 5 1 3 7 0 (ORDER) -113.220082 (min: -62.223864)
6 4 2 5 1 3 7 0 (ORDER): 973.210879 6 4 2 5 1 3 7 0 (ORDER) -113.220082 (min: -62.223864)
1 4 5 6 2 3 7 0 (ORDER): 984.883526 1 4 5 6 2 3 7 0 (ORDER) -62.345199 (min: -62.223864)
4 1 5 6 2 3 7 0 (ORDER): 972.088760 4 1 5 6 2 3 7 0 (ORDER) -78.538359 (min: -62.223864)
4 5 1 6 2 3 7 0 (ORDER): 971.598129 4 5 1 6 2 3 7 0 (ORDER) -88.229110 (min: -62.223864)
5 4 1 6 2 3 7 0 (ORDER): 971.598129 5 4 1 6 2 3 7 0 (ORDER) -88.229110 (min: -62.223864)
1 5 4 6 2 3 7 0 (ORDER): 984.883526 1 5 4 6 2 3 7 0 (ORDER) -62.345199 (min: -62.223864)
5 1 4 6 2 3 7 0 (ORDER): 979.305498 5 1 4 6 2 3 7 0 (ORDER) -72.035950 (min: -62.223864)
5 4 6 1 2 3 7 0 (ORDER): 977.570494 5 4 6 1 2 3 7 0 (ORDER) -96.534798 (min: -62.223864)
4 5 6 1 2 3 7 0 (ORDER): 977.570494 4 5 6 1 2 3 7 0 (ORDER) -96.534798 (min: -62.223864)
4 6 5 1 2 3 7 0 (ORDER): 977.570494 4 6 5 1 2 3 7 0 (ORDER) -96.534798 (min: -62.223864)
6 4 5 1 2 3 7 0 (ORDER): 977.570494 6 4 5 1 2 3 7 0 (ORDER) -96.534798 (min: -62.223864)
5 6 4 1 2 3 7 0 (ORDER): 977.570494 5 6 4 1 2 3 7 0 (ORDER) -96.534798 (min: -62.223864)
6 5 4 1 2 3 7 0 (ORDER): 977.570494 6 5 4 1 2 3 7 0 (ORDER) -96.534798 (min: -62.223864)
1 5 6 4 2 3 7 0 (ORDER): 984.883526 1 5 6 4 2 3 7 0 (ORDER) -62.345199 (min: -62.223864)
5 1 6 4 2 3 7 0 (ORDER): 979.305498 5 1 6 4 2 3 7 0 (ORDER) -72.035950 (min: -62.223864)
5 6 1 4 2 3 7 0 (ORDER): 983.129975 5 6 1 4 2 3 7 0 (ORDER) -80.341638 (min: -62.223864)
6 5 1 4 2 3 7 0 (ORDER): 983.129975 6 5 1 4 2 3 7 0 (ORDER) -80.341638 (min: -62.223864)
1 6 5 4 2 3 7 0 (ORDER): 984.883526 1 6 5 4 2 3 7 0 (ORDER) -62.345199 (min: -62.223864)
6 1 5 4 2 3 7 0 (ORDER): 979.194964 6 1 5 4 2 3 7 0 (ORDER) -70.650887 (min: -62.223864)
1 4 6 5 2 3 7 0 (ORDER): 984.883526 1 4 6 5 2 3 7 0 (ORDER) -62.345199 (min: -62.223864)
4 1 6 5 2 3 7 0 (ORDER): 972.088760 4 1 6 5 2 3 7 0 (ORDER) -78.538359 (min: -62.223864)
4 6 1 5 2 3 7 0 (ORDER): 977.911653 4 6 1 5 2 3 7 0 (ORDER) -86.844048 (min: -62.223864)
6 4 1 5 2 3 7 0 (ORDER): 977.911653 6 4 1 5 2 3 7 0 (ORDER) -86.844048 (min: -62.223864)
1 6 4 5 2 3 7 0 (ORDER): 984.883526 1 6 4 5 2 3 7 0 (ORDER) -62.345199 (min: -62.223864)
6 1 4 5 2 3 7 0 (ORDER): 979.194964 6 1 4 5 2 3 7 0 (ORDER) -70.650887 (min: -62.223864)
1 2 4 6 5 3 7 0 (ORDER): 985.970292 1 2 4 6 5 3 7 0 (ORDER) -62.223864 (min: -62.223864)
2 1 4 6 5 3 7 0 (ORDER): 969.889904 2 1 4 6 5 3 7 0 (ORDER) -78.932431 (min: -62.223864)
2 4 1 6 5 3 7 0 (ORDER): 969.531435 2 4 1 6 5 3 7 0 (ORDER) -95.125591 (min: -62.223864)
4 2 1 6 5 3 7 0 (ORDER): 969.181902 4 2 1 6 5 3 7 0 (ORDER) -95.424403 (min: -62.223864)
1 4 2 6 5 3 7 0 (ORDER): 985.583144 1 4 2 6 5 3 7 0 (ORDER) -62.522675 (min: -62.223864)
4 1 2 6 5 3 7 0 (ORDER): 972.788378 4 1 2 6 5 3 7 0 (ORDER) -78.715836 (min: -62.223864)
4 2 6 1 5 3 7 0 (ORDER): 974.097025 4 2 6 1 5 3 7 0 (ORDER) -103.730091 (min: -62.223864)
2 4 6 1 5 3 7 0 (ORDER): 974.446558 2 4 6 1 5 3 7 0 (ORDER) -103.431279 (min: -62.223864)
2 6 4 1 5 3 7 0 (ORDER): 974.446558 2 6 4 1 5 3 7 0 (ORDER) -103.431279 (min: -62.223864)
6 2 4 1 5 3 7 0 (ORDER): 974.541281 6 2 4 1 5 3 7 0 (ORDER) -103.230520 (min: -62.223864)
4 6 2 1 5 3 7 0 (ORDER): 974.245525 4 6 2 1 5 3 7 0 (ORDER) -103.529332 (min: -62.223864)
6 4 2 1 5 3 7 0 (ORDER): 974.245525 6 4 2 1 5 3 7 0 (ORDER) -103.529332 (min: -62.223864)
1 4 6 2 5 3 7 0 (ORDER): 985.547258 1 4 6 2 5 3 7 0 (ORDER) -62.321916 (min: -62.223864)
4 1 6 2 5 3 7 0 (ORDER): 972.752493 4 1 6 2 5 3 7 0 (ORDER) -78.515076 (min: -62.223864)
4 6 1 2 5 3 7 0 (ORDER): 978.575386 4 6 1 2 5 3 7 0 (ORDER) -86.820764 (min: -62.223864)
6 4 1 2 5 3 7 0 (ORDER): 978.575386 6 4 1 2 5 3 7 0 (ORDER) -86.820764 (min: -62.223864)
1 6 4 2 5 3 7 0 (ORDER): 985.547258 1 6 4 2 5 3 7 0 (ORDER) -62.321916 (min: -62.223864)
6 1 4 2 5 3 7 0 (ORDER): 979.858697 6 1 4 2 5 3 7 0 (ORDER) -70.627604 (min: -62.223864)
1 2 6 4 5 3 7 0 (ORDER): 985.970292 1 2 6 4 5 3 7 0 (ORDER) -62.223864 (min: -62.223864)
2 1 6 4 5 3 7 0 (ORDER): 969.889904 2 1 6 4 5 3 7 0 (ORDER) -78.932431 (min: -62.223864)
2 6 1 4 5 3 7 0 (ORDER): 974.628090 2 6 1 4 5 3 7 0 (ORDER) -87.238119 (min: -62.223864)
6 2 1 4 5 3 7 0 (ORDER): 974.722814 6 2 1 4 5 3 7 0 (ORDER) -87.037360 (min: -62.223864)
1 6 2 4 5 3 7 0 (ORDER): 985.911021 1 6 2 4 5 3 7 0 (ORDER) -62.023104 (min: -62.023104)
6 1 2 4 5 3 7 0 (ORDER): 980.222459 6 1 2 4 5 3 7 0 (ORDER) -70.328792 (min: -62.023104)
1 2 5 6 4 3 7 0 (ORDER): 985.970292 1 2 5 6 4 3 7 0 (ORDER) -62.223864 (min: -62.023104)
2 1 5 6 4 3 7 0 (ORDER): 969.889904 2 1 5 6 4 3 7 0 (ORDER) -78.932431 (min: -62.023104)
2 5 1 6 4 3 7 0 (ORDER): 969.953678 2 5 1 6 4 3 7 0 (ORDER) -88.623182 (min: -62.023104)
5 2 1 6 4 3 7 0 (ORDER): 969.801657 5 2 1 6 4 3 7 0 (ORDER) -88.646465 (min: -62.023104)
1 5 2 6 4 3 7 0 (ORDER): 985.198792 1 5 2 6 4 3 7 0 (ORDER) -62.247147 (min: -62.023104)
5 1 2 6 4 3 7 0 (ORDER): 979.620764 5 1 2 6 4 3 7 0 (ORDER) -71.937897 (min: -62.023104)
5 2 6 1 4 3 7 0 (ORDER): 976.769906 5 2 6 1 4 3 7 0 (ORDER) -96.952153 (min: -62.023104)
2 5 6 1 4 3 7 0 (ORDER): 976.921927 2 5 6 1 4 3 7 0 (ORDER) -96.928870 (min: -62.023104)
2 6 5 1 4 3 7 0 (ORDER): 976.921927 2 6 5 1 4 3 7 0 (ORDER) -96.928870 (min: -62.023104)
6 2 5 1 4 3 7 0 (ORDER): 977.016651 6 2 5 1 4 3 7 0 (ORDER) -96.728110 (min: -62.023104)
5 6 2 1 4 3 7 0 (ORDER): 976.718754 5 6 2 1 4 3 7 0 (ORDER) -96.751393 (min: -62.023104)
6 5 2 1 4 3 7 0 (ORDER): 976.718754 6 5 2 1 4 3 7 0 (ORDER) -96.751393 (min: -62.023104)
1 5 6 2 4 3 7 0 (ORDER): 985.076177 1 5 6 2 4 3 7 0 (ORDER) -62.046387 (min: -62.023104)
5 1 6 2 4 3 7 0 (ORDER): 979.498150 5 1 6 2 4 3 7 0 (ORDER) -71.737138 (min: -62.023104)
5 6 1 2 4 3 7 0 (ORDER): 983.322626 5 6 1 2 4 3 7 0 (ORDER) -80.042826 (min: -62.023104)
6 5 1 2 4 3 7 0 (ORDER): 983.322626 6 5 1 2 4 3 7 0 (ORDER) -80.042826 (min: -62.023104)
1 6 5 2 4 3 7 0 (ORDER): 985.076177 1 6 5 2 4 3 7 0 (ORDER) -62.046387 (min: -62.023104)
6 1 5 2 4 3 7 0 (ORDER): 979.387616 6 1 5 2 4 3 7 0 (ORDER) -70.352075 (min: -62.023104)
1 2 6 5 4 3 7 0 (ORDER): 985.970292 1 2 6 5 4 3 7 0 (ORDER) -62.223864 (min: -62.023104)
2 1 6 5 4 3 7 0 (ORDER): 969.889904 2 1 6 5 4 3 7 0 (ORDER) -78.932431 (min: -62.023104)
2 6 1 5 4 3 7 0 (ORDER): 974.628090 2 6 1 5 4 3 7 0 (ORDER) -87.238119 (min: -62.023104)
6 2 1 5 4 3 7 0 (ORDER): 974.722814 6 2 1 5 4 3 7 0 (ORDER) -87.037360 (min: -62.023104)
1 6 2 5 4 3 7 0 (ORDER): 985.911021 1 6 2 5 4 3 7 0 (ORDER) -62.023104 (min: -62.023104)
6 1 2 5 4 3 7 0 (ORDER): 980.222459 6 1 2 5 4 3 7 0 (ORDER) -70.328792 (min: -62.023104)
1 2 3 5 6 4 7 0 (ORDER): 1004.909860 1 2 3 5 6 4 7 0 (ORDER) -91.986938 (min: -62.023104)
2 1 3 5 6 4 7 0 (ORDER): 988.829472 2 1 3 5 6 4 7 0 (ORDER) -108.695506 (min: -62.023104)
2 3 1 5 6 4 7 0 (ORDER): 990.443341 2 3 1 5 6 4 7 0 (ORDER) -118.205201 (min: -62.023104)
3 2 1 5 6 4 7 0 (ORDER): 974.812347 3 2 1 5 6 4 7 0 (ORDER) -134.802773 (min: -62.023104)
1 3 2 5 6 4 7 0 (ORDER): 995.007037 1 3 2 5 6 4 7 0 (ORDER) -108.584510 (min: -62.023104)
3 1 2 5 6 4 7 0 (ORDER): 985.508205 3 1 2 5 6 4 7 0 (ORDER) -118.094206 (min: -62.023104)
3 2 5 1 6 4 7 0 (ORDER): 976.693607 3 2 5 1 6 4 7 0 (ORDER) -144.493524 (min: -62.023104)
2 3 5 1 6 4 7 0 (ORDER): 992.324600 2 3 5 1 6 4 7 0 (ORDER) -127.895952 (min: -62.023104)
2 5 3 1 6 4 7 0 (ORDER): 974.819658 2 5 3 1 6 4 7 0 (ORDER) -122.566267 (min: -62.023104)
5 2 3 1 6 4 7 0 (ORDER): 974.667637 5 2 3 1 6 4 7 0 (ORDER) -122.589550 (min: -62.023104)
3 5 2 1 6 4 7 0 (ORDER): 975.729821 3 5 2 1 6 4 7 0 (ORDER) -144.516807 (min: -62.023104)
5 3 2 1 6 4 7 0 (ORDER): 985.566342 5 3 2 1 6 4 7 0 (ORDER) -139.187122 (min: -62.023104)
1 3 5 2 6 4 7 0 (ORDER): 993.436114 1 3 5 2 6 4 7 0 (ORDER) -108.607794 (min: -62.023104)
3 1 5 2 6 4 7 0 (ORDER): 983.937282 3 1 5 2 6 4 7 0 (ORDER) -118.117489 (min: -62.023104)
3 5 1 2 6 4 7 0 (ORDER): 978.981708 3 5 1 2 6 4 7 0 (ORDER) -127.808239 (min: -62.023104)
5 3 1 2 6 4 7 0 (ORDER): 988.818228 5 3 1 2 6 4 7 0 (ORDER) -122.478555 (min: -62.023104)
1 5 3 2 6 4 7 0 (ORDER): 986.226357 1 5 3 2 6 4 7 0 (ORDER) -103.278109 (min: -62.023104)
5 1 3 2 6 4 7 0 (ORDER): 980.648329 5 1 3 2 6 4 7 0 (ORDER) -112.968859 (min: -62.023104)
1 2 5 3 6 4 7 0 (ORDER): 986.029882 1 2 5 3 6 4 7 0 (ORDER) -86.657254 (min: -62.023104)
2 1 5 3 6 4 7 0 (ORDER): 969.949495 2 1 5 3 6 4 7 0 (ORDER) -103.365821 (min: -62.023104)
2 5 1 3 6 4 7 0 (ORDER): 970.013269 2 5 1 3 6 4 7 0 (ORDER) -113.056571 (min: -62.023104)
5 2 1 3 6 4 7 0 (ORDER): 969.861248 5 2 1 3 6 4 7 0 (ORDER) -113.079855 (min: -62.023104)
1 5 2 3 6 4 7 0 (ORDER): 985.258383 1 5 2 3 6 4 7 0 (ORDER) -86.680537 (min: -62.023104)
5 1 2 3 6 4 7 0 (ORDER): 979.680355 5 1 2 3 6 4 7 0 (ORDER) -96.371287 (min: -62.023104)
5 2 3 6 1 4 7 0 (ORDER): 974.617323 5 2 3 6 1 4 7 0 (ORDER) -130.895238 (min: -62.023104)
2 5 3 6 1 4 7 0 (ORDER): 974.769344 2 5 3 6 1 4 7 0 (ORDER) -130.871955 (min: -62.023104)
2 3 5 6 1 4 7 0 (ORDER): 992.274286 2 3 5 6 1 4 7 0 (ORDER) -136.201640 (min: -62.023104)
3 2 5 6 1 4 7 0 (ORDER): 976.643293 3 2 5 6 1 4 7 0 (ORDER) -152.799212 (min: -62.023104)
5 3 2 6 1 4 7 0 (ORDER): 985.516028 5 3 2 6 1 4 7 0 (ORDER) -147.492810 (min: -62.023104)
3 5 2 6 1 4 7 0 (ORDER): 975.679508 3 5 2 6 1 4 7 0 (ORDER) -152.822495 (min: -62.023104)
3 2 6 5 1 4 7 0 (ORDER): 976.643293 3 2 6 5 1 4 7 0 (ORDER) -152.799212 (min: -62.023104)
2 3 6 5 1 4 7 0 (ORDER): 992.274286 2 3 6 5 1 4 7 0 (ORDER) -136.201640 (min: -62.023104)
2 6 3 5 1 4 7 0 (ORDER): 996.391754 2 6 3 5 1 4 7 0 (ORDER) -123.075028 (min: -62.023104)
6 2 3 5 1 4 7 0 (ORDER): 996.486478 6 2 3 5 1 4 7 0 (ORDER) -122.874269 (min: -62.023104)
3 6 2 5 1 4 7 0 (ORDER): 976.917348 3 6 2 5 1 4 7 0 (ORDER) -152.598452 (min: -62.023104)
6 3 2 5 1 4 7 0 (ORDER): 991.479625 6 3 2 5 1 4 7 0 (ORDER) -139.471841 (min: -62.023104)
5 3 6 2 1 4 7 0 (ORDER): 985.579661 5 3 6 2 1 4 7 0 (ORDER) -147.292051 (min: -62.023104)
3 5 6 2 1 4 7 0 (ORDER): 975.743141 3 5 6 2 1 4 7 0 (ORDER) -152.621736 (min: -62.023104)
3 6 5 2 1 4 7 0 (ORDER): 975.743141 3 6 5 2 1 4 7 0 (ORDER) -152.621736 (min: -62.023104)
6 3 5 2 1 4 7 0 (ORDER): 990.305417 6 3 5 2 1 4 7 0 (ORDER) -139.495124 (min: -62.023104)
5 6 3 2 1 4 7 0 (ORDER): 974.274163 5 6 3 2 1 4 7 0 (ORDER) -134.165439 (min: -62.023104)
6 5 3 2 1 4 7 0 (ORDER): 974.274163 6 5 3 2 1 4 7 0 (ORDER) -134.165439 (min: -62.023104)
5 2 6 3 1 4 7 0 (ORDER): 971.166104 5 2 6 3 1 4 7 0 (ORDER) -117.768626 (min: -62.023104)
2 5 6 3 1 4 7 0 (ORDER): 971.318125 2 5 6 3 1 4 7 0 (ORDER) -117.745343 (min: -62.023104)
2 6 5 3 1 4 7 0 (ORDER): 971.318125 2 6 5 3 1 4 7 0 (ORDER) -117.745343 (min: -62.023104)
6 2 5 3 1 4 7 0 (ORDER): 971.412848 6 2 5 3 1 4 7 0 (ORDER) -117.544584 (min: -62.023104)
5 6 2 3 1 4 7 0 (ORDER): 971.114951 5 6 2 3 1 4 7 0 (ORDER) -117.567867 (min: -62.023104)
6 5 2 3 1 4 7 0 (ORDER): 971.114951 6 5 2 3 1 4 7 0 (ORDER) -117.567867 (min: -62.023104)
1 5 3 6 2 4 7 0 (ORDER): 985.986379 1 5 3 6 2 4 7 0 (ORDER) -103.077349 (min: -62.023104)
5 1 3 6 2 4 7 0 (ORDER): 980.408351 5 1 3 6 2 4 7 0 (ORDER) -112.768100 (min: -62.023104)
5 3 1 6 2 4 7 0 (ORDER): 988.578250 5 3 1 6 2 4 7 0 (ORDER) -122.277795 (min: -62.023104)
3 5 1 6 2 4 7 0 (ORDER): 978.741729 3 5 1 6 2 4 7 0 (ORDER) -127.607480 (min: -62.023104)
1 3 5 6 2 4 7 0 (ORDER): 993.196136 1 3 5 6 2 4 7 0 (ORDER) -108.407034 (min: -62.023104)
3 1 5 6 2 4 7 0 (ORDER): 983.697304 3 1 5 6 2 4 7 0 (ORDER) -117.916729 (min: -62.023104)
3 5 6 1 2 4 7 0 (ORDER): 986.258474 3 5 6 1 2 4 7 0 (ORDER) -135.913168 (min: -62.023104)
5 3 6 1 2 4 7 0 (ORDER): 996.094994 5 3 6 1 2 4 7 0 (ORDER) -130.583483 (min: -62.023104)
5 6 3 1 2 4 7 0 (ORDER): 984.789496 5 6 3 1 2 4 7 0 (ORDER) -117.456872 (min: -62.023104)
6 5 3 1 2 4 7 0 (ORDER): 984.789496 6 5 3 1 2 4 7 0 (ORDER) -117.456872 (min: -62.023104)
3 6 5 1 2 4 7 0 (ORDER): 986.258474 3 6 5 1 2 4 7 0 (ORDER) -135.913168 (min: -62.023104)
6 3 5 1 2 4 7 0 (ORDER): 1000.820750 6 3 5 1 2 4 7 0 (ORDER) -122.786556 (min: -62.023104)
1 3 6 5 2 4 7 0 (ORDER): 993.196136 1 3 6 5 2 4 7 0 (ORDER) -108.407034 (min: -62.023104)
3 1 6 5 2 4 7 0 (ORDER): 983.697304 3 1 6 5 2 4 7 0 (ORDER) -117.916729 (min: -62.023104)
3 6 1 5 2 4 7 0 (ORDER): 982.631499 3 6 1 5 2 4 7 0 (ORDER) -126.222418 (min: -62.023104)
6 3 1 5 2 4 7 0 (ORDER): 997.193775 6 3 1 5 2 4 7 0 (ORDER) -113.095806 (min: -62.023104)
1 6 3 5 2 4 7 0 (ORDER): 999.080078 1 6 3 5 2 4 7 0 (ORDER) -95.280422 (min: -62.023104)
6 1 3 5 2 4 7 0 (ORDER): 993.391517 6 1 3 5 2 4 7 0 (ORDER) -103.586110 (min: -62.023104)
1 5 6 3 2 4 7 0 (ORDER): 986.537285 1 5 6 3 2 4 7 0 (ORDER) -89.950737 (min: -62.023104)
5 1 6 3 2 4 7 0 (ORDER): 980.959257 5 1 6 3 2 4 7 0 (ORDER) -99.641488 (min: -62.023104)
5 6 1 3 2 4 7 0 (ORDER): 984.783734 5 6 1 3 2 4 7 0 (ORDER) -107.947176 (min: -62.023104)
6 5 1 3 2 4 7 0 (ORDER): 984.783734 6 5 1 3 2 4 7 0 (ORDER) -107.947176 (min: -62.023104)
1 6 5 3 2 4 7 0 (ORDER): 986.537285 1 6 5 3 2 4 7 0 (ORDER) -89.950737 (min: -62.023104)
6 1 5 3 2 4 7 0 (ORDER): 980.848724 6 1 5 3 2 4 7 0 (ORDER) -98.256426 (min: -62.023104)
1 2 5 6 3 4 7 0 (ORDER): 987.955583 1 2 5 6 3 4 7 0 (ORDER) -73.530642 (min: -62.023104)
2 1 5 6 3 4 7 0 (ORDER): 971.875195 2 1 5 6 3 4 7 0 (ORDER) -90.239209 (min: -62.023104)
2 5 1 6 3 4 7 0 (ORDER): 971.938970 2 5 1 6 3 4 7 0 (ORDER) -99.929960 (min: -62.023104)
5 2 1 6 3 4 7 0 (ORDER): 971.786949 5 2 1 6 3 4 7 0 (ORDER) -99.953243 (min: -62.023104)
1 5 2 6 3 4 7 0 (ORDER): 987.184084 1 5 2 6 3 4 7 0 (ORDER) -73.553925 (min: -62.023104)
5 1 2 6 3 4 7 0 (ORDER): 981.606056 5 1 2 6 3 4 7 0 (ORDER) -83.244675 (min: -62.023104)
5 2 6 1 3 4 7 0 (ORDER): 978.755198 5 2 6 1 3 4 7 0 (ORDER) -108.258931 (min: -62.023104)
2 5 6 1 3 4 7 0 (ORDER): 978.907219 2 5 6 1 3 4 7 0 (ORDER) -108.235648 (min: -62.023104)
2 6 5 1 3 4 7 0 (ORDER): 978.907219 2 6 5 1 3 4 7 0 (ORDER) -108.235648 (min: -62.023104)
6 2 5 1 3 4 7 0 (ORDER): 979.001942 6 2 5 1 3 4 7 0 (ORDER) -108.034888 (min: -62.023104)
5 6 2 1 3 4 7 0 (ORDER): 978.704045 5 6 2 1 3 4 7 0 (ORDER) -108.058171 (min: -62.023104)
6 5 2 1 3 4 7 0 (ORDER): 978.704045 6 5 2 1 3 4 7 0 (ORDER) -108.058171 (min: -62.023104)
1 5 6 2 3 4 7 0 (ORDER): 987.061469 1 5 6 2 3 4 7 0 (ORDER) -73.353165 (min: -62.023104)
5 1 6 2 3 4 7 0 (ORDER): 981.483441 5 1 6 2 3 4 7 0 (ORDER) -83.043916 (min: -62.023104)
5 6 1 2 3 4 7 0 (ORDER): 985.307918 5 6 1 2 3 4 7 0 (ORDER) -91.349604 (min: -62.023104)
6 5 1 2 3 4 7 0 (ORDER): 985.307918 6 5 1 2 3 4 7 0 (ORDER) -91.349604 (min: -62.023104)
1 6 5 2 3 4 7 0 (ORDER): 987.061469 1 6 5 2 3 4 7 0 (ORDER) -73.353165 (min: -62.023104)
6 1 5 2 3 4 7 0 (ORDER): 981.372908 6 1 5 2 3 4 7 0 (ORDER) -81.658853 (min: -62.023104)
1 2 6 5 3 4 7 0 (ORDER): 987.955583 1 2 6 5 3 4 7 0 (ORDER) -73.530642 (min: -62.023104)
2 1 6 5 3 4 7 0 (ORDER): 971.875195 2 1 6 5 3 4 7 0 (ORDER) -90.239209 (min: -62.023104)
2 6 1 5 3 4 7 0 (ORDER): 976.613382 2 6 1 5 3 4 7 0 (ORDER) -98.544897 (min: -62.023104)
6 2 1 5 3 4 7 0 (ORDER): 976.708105 6 2 1 5 3 4 7 0 (ORDER) -98.344138 (min: -62.023104)
1 6 2 5 3 4 7 0 (ORDER): 987.896312 1 6 2 5 3 4 7 0 (ORDER) -73.329882 (min: -62.023104)
6 1 2 5 3 4 7 0 (ORDER): 982.207751 6 1 2 5 3 4 7 0 (ORDER) -81.635570 (min: -62.023104)
1 2 3 6 5 4 7 0 (ORDER): 1004.909860 1 2 3 6 5 4 7 0 (ORDER) -91.986938 (min: -62.023104)
2 1 3 6 5 4 7 0 (ORDER): 988.829472 2 1 3 6 5 4 7 0 (ORDER) -108.695506 (min: -62.023104)
2 3 1 6 5 4 7 0 (ORDER): 990.443341 2 3 1 6 5 4 7 0 (ORDER) -118.205201 (min: -62.023104)
3 2 1 6 5 4 7 0 (ORDER): 974.812347 3 2 1 6 5 4 7 0 (ORDER) -134.802773 (min: -62.023104)
1 3 2 6 5 4 7 0 (ORDER): 995.007037 1 3 2 6 5 4 7 0 (ORDER) -108.584510 (min: -62.023104)
3 1 2 6 5 4 7 0 (ORDER): 985.508205 3 1 2 6 5 4 7 0 (ORDER) -118.094206 (min: -62.023104)
3 2 6 1 5 4 7 0 (ORDER): 979.597990 3 2 6 1 5 4 7 0 (ORDER) -143.108461 (min: -62.023104)
2 3 6 1 5 4 7 0 (ORDER): 995.228984 2 3 6 1 5 4 7 0 (ORDER) -126.510889 (min: -62.023104)
2 6 3 1 5 4 7 0 (ORDER): 999.346452 2 6 3 1 5 4 7 0 (ORDER) -113.384277 (min: -62.023104)
6 2 3 1 5 4 7 0 (ORDER): 999.441175 6 2 3 1 5 4 7 0 (ORDER) -113.183518 (min: -62.023104)
3 6 2 1 5 4 7 0 (ORDER): 979.872045 3 6 2 1 5 4 7 0 (ORDER) -142.907702 (min: -62.023104)
6 3 2 1 5 4 7 0 (ORDER): 994.434322 6 3 2 1 5 4 7 0 (ORDER) -129.781090 (min: -62.023104)
1 3 6 2 5 4 7 0 (ORDER): 994.955013 1 3 6 2 5 4 7 0 (ORDER) -108.383751 (min: -62.023104)
3 1 6 2 5 4 7 0 (ORDER): 985.456181 3 1 6 2 5 4 7 0 (ORDER) -117.893446 (min: -62.023104)
3 6 1 2 5 4 7 0 (ORDER): 984.390375 3 6 1 2 5 4 7 0 (ORDER) -126.199134 (min: -62.023104)
6 3 1 2 5 4 7 0 (ORDER): 998.952652 6 3 1 2 5 4 7 0 (ORDER) -113.072523 (min: -62.023104)
1 6 3 2 5 4 7 0 (ORDER): 1000.838955 1 6 3 2 5 4 7 0 (ORDER) -95.257139 (min: -62.023104)
6 1 3 2 5 4 7 0 (ORDER): 995.150394 6 1 3 2 5 4 7 0 (ORDER) -103.562827 (min: -62.023104)
1 2 6 3 5 4 7 0 (ORDER): 1012.571419 1 2 6 3 5 4 7 0 (ORDER) -78.860326 (min: -62.023104)
2 1 6 3 5 4 7 0 (ORDER): 996.491031 2 1 6 3 5 4 7 0 (ORDER) -95.568894 (min: -62.023104)
2 6 1 3 5 4 7 0 (ORDER): 1001.229218 2 6 1 3 5 4 7 0 (ORDER) -103.874582 (min: -62.023104)
6 2 1 3 5 4 7 0 (ORDER): 1001.323941 6 2 1 3 5 4 7 0 (ORDER) -103.673823 (min: -62.023104)
1 6 2 3 5 4 7 0 (ORDER): 1012.512148 1 6 2 3 5 4 7 0 (ORDER) -78.659567 (min: -62.023104)
6 1 2 3 5 4 7 0 (ORDER): 1006.823587 6 1 2 3 5 4 7 0 (ORDER) -86.965255 (min: -62.023104)
1 2 3 4 6 5 7 0 (ORDER): 1004.909860 1 2 3 4 6 5 7 0 (ORDER) -91.986938 (min: -62.023104)
2 1 3 4 6 5 7 0 (ORDER): 988.829472 2 1 3 4 6 5 7 0 (ORDER) -108.695506 (min: -62.023104)
2 3 1 4 6 5 7 0 (ORDER): 990.443341 2 3 1 4 6 5 7 0 (ORDER) -118.205201 (min: -62.023104)
3 2 1 4 6 5 7 0 (ORDER): 974.812347 3 2 1 4 6 5 7 0 (ORDER) -134.802773 (min: -62.023104)
1 3 2 4 6 5 7 0 (ORDER): 995.007037 1 3 2 4 6 5 7 0 (ORDER) -108.584510 (min: -62.023104)
3 1 2 4 6 5 7 0 (ORDER): 985.508205 3 1 2 4 6 5 7 0 (ORDER) -118.094206 (min: -62.023104)
3 2 4 1 6 5 7 0 (ORDER): 978.794645 3 2 4 1 6 5 7 0 (ORDER) -150.995934 (min: -62.023104)
2 3 4 1 6 5 7 0 (ORDER): 994.425639 2 3 4 1 6 5 7 0 (ORDER) -134.398362 (min: -62.023104)
2 4 3 1 6 5 7 0 (ORDER): 988.259350 2 4 3 1 6 5 7 0 (ORDER) -123.091583 (min: -62.023104)
4 2 3 1 6 5 7 0 (ORDER): 987.909817 4 2 3 1 6 5 7 0 (ORDER) -123.390395 (min: -62.023104)
3 4 2 1 6 5 7 0 (ORDER): 978.763972 3 4 2 1 6 5 7 0 (ORDER) -151.294745 (min: -62.023104)
4 3 2 1 6 5 7 0 (ORDER): 993.030014 4 3 2 1 6 5 7 0 (ORDER) -139.987967 (min: -62.023104)
1 3 4 2 6 5 7 0 (ORDER): 994.057882 1 3 4 2 6 5 7 0 (ORDER) -108.883322 (min: -62.023104)
3 1 4 2 6 5 7 0 (ORDER): 984.559051 3 1 4 2 6 5 7 0 (ORDER) -118.393018 (min: -62.023104)
3 4 1 2 6 5 7 0 (ORDER): 975.909680 3 4 1 2 6 5 7 0 (ORDER) -134.586178 (min: -62.023104)
4 3 1 2 6 5 7 0 (ORDER): 990.175722 4 3 1 2 6 5 7 0 (ORDER) -123.279400 (min: -62.023104)
1 4 3 2 6 5 7 0 (ORDER): 985.357328 1 4 3 2 6 5 7 0 (ORDER) -97.576544 (min: -62.023104)
4 1 3 2 6 5 7 0 (ORDER): 972.562563 4 1 3 2 6 5 7 0 (ORDER) -113.769705 (min: -62.023104)
1 2 4 3 6 5 7 0 (ORDER): 986.226060 1 2 4 3 6 5 7 0 (ORDER) -80.680160 (min: -62.023104)
2 1 4 3 6 5 7 0 (ORDER): 970.145672 2 1 4 3 6 5 7 0 (ORDER) -97.388728 (min: -62.023104)
2 4 1 3 6 5 7 0 (ORDER): 969.787203 2 4 1 3 6 5 7 0 (ORDER) -113.581888 (min: -62.023104)
4 2 1 3 6 5 7 0 (ORDER): 969.437671 4 2 1 3 6 5 7 0 (ORDER) -113.880700 (min: -62.023104)
1 4 2 3 6 5 7 0 (ORDER): 985.838913 1 4 2 3 6 5 7 0 (ORDER) -80.978972 (min: -62.023104)
4 1 2 3 6 5 7 0 (ORDER): 973.044147 4 1 2 3 6 5 7 0 (ORDER) -97.172132 (min: -62.023104)
4 2 3 6 1 5 7 0 (ORDER): 988.724068 4 2 3 6 1 5 7 0 (ORDER) -131.696083 (min: -62.023104)
2 4 3 6 1 5 7 0 (ORDER): 989.073601 2 4 3 6 1 5 7 0 (ORDER) -131.397272 (min: -62.023104)
2 3 4 6 1 5 7 0 (ORDER): 995.239890 2 3 4 6 1 5 7 0 (ORDER) -142.704050 (min: -62.023104)
3 2 4 6 1 5 7 0 (ORDER): 979.608896 3 2 4 6 1 5 7 0 (ORDER) -159.301622 (min: -62.023104)
4 3 2 6 1 5 7 0 (ORDER): 993.844265 4 3 2 6 1 5 7 0 (ORDER) -148.293655 (min: -62.023104)
3 4 2 6 1 5 7 0 (ORDER): 979.578223 3 4 2 6 1 5 7 0 (ORDER) -159.600434 (min: -62.023104)
3 2 6 4 1 5 7 0 (ORDER): 979.608896 3 2 6 4 1 5 7 0 (ORDER) -159.301622 (min: -62.023104)
2 3 6 4 1 5 7 0 (ORDER): 995.239890 2 3 6 4 1 5 7 0 (ORDER) -142.704050 (min: -62.023104)
2 6 3 4 1 5 7 0 (ORDER): 999.357358 2 6 3 4 1 5 7 0 (ORDER) -129.577438 (min: -62.023104)
6 2 3 4 1 5 7 0 (ORDER): 999.452081 6 2 3 4 1 5 7 0 (ORDER) -129.376678 (min: -62.023104)
3 6 2 4 1 5 7 0 (ORDER): 979.882952 3 6 2 4 1 5 7 0 (ORDER) -159.100862 (min: -62.023104)
6 3 2 4 1 5 7 0 (ORDER): 994.445228 6 3 2 4 1 5 7 0 (ORDER) -145.974250 (min: -62.023104)
4 3 6 2 1 5 7 0 (ORDER): 993.048171 4 3 6 2 1 5 7 0 (ORDER) -148.092896 (min: -62.023104)
3 4 6 2 1 5 7 0 (ORDER): 978.782129 3 4 6 2 1 5 7 0 (ORDER) -159.399674 (min: -62.023104)
3 6 4 2 1 5 7 0 (ORDER): 978.782129 3 6 4 2 1 5 7 0 (ORDER) -159.399674 (min: -62.023104)
6 3 4 2 1 5 7 0 (ORDER): 993.344406 6 3 4 2 1 5 7 0 (ORDER) -146.273062 (min: -62.023104)
4 6 3 2 1 5 7 0 (ORDER): 982.190421 4 6 3 2 1 5 7 0 (ORDER) -134.966284 (min: -62.023104)
6 4 3 2 1 5 7 0 (ORDER): 982.190421 6 4 3 2 1 5 7 0 (ORDER) -134.966284 (min: -62.023104)
4 2 6 3 1 5 7 0 (ORDER): 979.328357 4 2 6 3 1 5 7 0 (ORDER) -118.569471 (min: -62.023104)
2 4 6 3 1 5 7 0 (ORDER): 979.677889 2 4 6 3 1 5 7 0 (ORDER) -118.270660 (min: -62.023104)
2 6 4 3 1 5 7 0 (ORDER): 979.677889 2 6 4 3 1 5 7 0 (ORDER) -118.270660 (min: -62.023104)
6 2 4 3 1 5 7 0 (ORDER): 979.772613 6 2 4 3 1 5 7 0 (ORDER) -118.069900 (min: -62.023104)
4 6 2 3 1 5 7 0 (ORDER): 979.476857 4 6 2 3 1 5 7 0 (ORDER) -118.368712 (min: -62.023104)
6 4 2 3 1 5 7 0 (ORDER): 979.476857 6 4 2 3 1 5 7 0 (ORDER) -118.368712 (min: -62.023104)
1 4 3 6 2 5 7 0 (ORDER): 984.798822 1 4 3 6 2 5 7 0 (ORDER) -97.375785 (min: -62.023104)
4 1 3 6 2 5 7 0 (ORDER): 972.004057 4 1 3 6 2 5 7 0 (ORDER) -113.568945 (min: -62.023104)
4 3 1 6 2 5 7 0 (ORDER): 989.617215 4 3 1 6 2 5 7 0 (ORDER) -123.078640 (min: -62.023104)
3 4 1 6 2 5 7 0 (ORDER): 975.351174 3 4 1 6 2 5 7 0 (ORDER) -134.385419 (min: -62.023104)
1 3 4 6 2 5 7 0 (ORDER): 993.499376 1 3 4 6 2 5 7 0 (ORDER) -108.682563 (min: -62.023104)
3 1 4 6 2 5 7 0 (ORDER): 984.000544 3 1 4 6 2 5 7 0 (ORDER) -118.192258 (min: -62.023104)
3 4 6 1 2 5 7 0 (ORDER): 978.550830 3 4 6 1 2 5 7 0 (ORDER) -142.691107 (min: -62.023104)
4 3 6 1 2 5 7 0 (ORDER): 992.816871 4 3 6 1 2 5 7 0 (ORDER) -131.384329 (min: -62.023104)
4 6 3 1 2 5 7 0 (ORDER): 981.959122 4 6 3 1 2 5 7 0 (ORDER) -118.257717 (min: -62.023104)
6 4 3 1 2 5 7 0 (ORDER): 981.959122 6 4 3 1 2 5 7 0 (ORDER) -118.257717 (min: -62.023104)
3 6 4 1 2 5 7 0 (ORDER): 978.550830 3 6 4 1 2 5 7 0 (ORDER) -142.691107 (min: -62.023104)
6 3 4 1 2 5 7 0 (ORDER): 993.113107 6 3 4 1 2 5 7 0 (ORDER) -129.564495 (min: -62.023104)
1 3 6 4 2 5 7 0 (ORDER): 993.499376 1 3 6 4 2 5 7 0 (ORDER) -108.682563 (min: -62.023104)
3 1 6 4 2 5 7 0 (ORDER): 984.000544 3 1 6 4 2 5 7 0 (ORDER) -118.192258 (min: -62.023104)
3 6 1 4 2 5 7 0 (ORDER): 982.934739 3 6 1 4 2 5 7 0 (ORDER) -126.497946 (min: -62.023104)
6 3 1 4 2 5 7 0 (ORDER): 997.497015 6 3 1 4 2 5 7 0 (ORDER) -113.371334 (min: -62.023104)
1 6 3 4 2 5 7 0 (ORDER): 999.383318 1 6 3 4 2 5 7 0 (ORDER) -95.555951 (min: -62.023104)
6 1 3 4 2 5 7 0 (ORDER): 993.694757 6 1 3 4 2 5 7 0 (ORDER) -103.861639 (min: -62.023104)
1 4 6 3 2 5 7 0 (ORDER): 984.607415 1 4 6 3 2 5 7 0 (ORDER) -84.249173 (min: -62.023104)
4 1 6 3 2 5 7 0 (ORDER): 971.812650 4 1 6 3 2 5 7 0 (ORDER) -100.442333 (min: -62.023104)
4 6 1 3 2 5 7 0 (ORDER): 977.635543 4 6 1 3 2 5 7 0 (ORDER) -108.748021 (min: -62.023104)
6 4 1 3 2 5 7 0 (ORDER): 977.635543 6 4 1 3 2 5 7 0 (ORDER) -108.748021 (min: -62.023104)
1 6 4 3 2 5 7 0 (ORDER): 984.607415 1 6 4 3 2 5 7 0 (ORDER) -84.249173 (min: -62.023104)
6 1 4 3 2 5 7 0 (ORDER): 978.918854 6 1 4 3 2 5 7 0 (ORDER) -92.554861 (min: -62.023104)
1 2 4 6 3 5 7 0 (ORDER): 987.131875 1 2 4 6 3 5 7 0 (ORDER) -67.553548 (min: -62.023104)
2 1 4 6 3 5 7 0 (ORDER): 971.051487 2 1 4 6 3 5 7 0 (ORDER) -84.262116 (min: -62.023104)
2 4 1 6 3 5 7 0 (ORDER): 970.693018 2 4 1 6 3 5 7 0 (ORDER) -100.455276 (min: -62.023104)
4 2 1 6 3 5 7 0 (ORDER): 970.343485 4 2 1 6 3 5 7 0 (ORDER) -100.754088 (min: -62.023104)
1 4 2 6 3 5 7 0 (ORDER): 986.744727 1 4 2 6 3 5 7 0 (ORDER) -67.852360 (min: -62.023104)
4 1 2 6 3 5 7 0 (ORDER): 973.949962 4 1 2 6 3 5 7 0 (ORDER) -84.045521 (min: -62.023104)
4 2 6 1 3 5 7 0 (ORDER): 975.258608 4 2 6 1 3 5 7 0 (ORDER) -109.059776 (min: -62.023104)
2 4 6 1 3 5 7 0 (ORDER): 975.608141 2 4 6 1 3 5 7 0 (ORDER) -108.760964 (min: -62.023104)
2 6 4 1 3 5 7 0 (ORDER): 975.608141 2 6 4 1 3 5 7 0 (ORDER) -108.760964 (min: -62.023104)
6 2 4 1 3 5 7 0 (ORDER): 975.702864 6 2 4 1 3 5 7 0 (ORDER) -108.560205 (min: -62.023104)
4 6 2 1 3 5 7 0 (ORDER): 975.407108 4 6 2 1 3 5 7 0 (ORDER) -108.859017 (min: -62.023104)
6 4 2 1 3 5 7 0 (ORDER): 975.407108 6 4 2 1 3 5 7 0 (ORDER) -108.859017 (min: -62.023104)
1 4 6 2 3 5 7 0 (ORDER): 986.708841 1 4 6 2 3 5 7 0 (ORDER) -67.651601 (min: -62.023104)
4 1 6 2 3 5 7 0 (ORDER): 973.914076 4 1 6 2 3 5 7 0 (ORDER) -83.844761 (min: -62.023104)
4 6 1 2 3 5 7 0 (ORDER): 979.736969 4 6 1 2 3 5 7 0 (ORDER) -92.150449 (min: -62.023104)
6 4 1 2 3 5 7 0 (ORDER): 979.736969 6 4 1 2 3 5 7 0 (ORDER) -92.150449 (min: -62.023104)
1 6 4 2 3 5 7 0 (ORDER): 986.708841 1 6 4 2 3 5 7 0 (ORDER) -67.651601 (min: -62.023104)
6 1 4 2 3 5 7 0 (ORDER): 981.020280 6 1 4 2 3 5 7 0 (ORDER) -75.957289 (min: -62.023104)
1 2 6 4 3 5 7 0 (ORDER): 987.131875 1 2 6 4 3 5 7 0 (ORDER) -67.553548 (min: -62.023104)
2 1 6 4 3 5 7 0 (ORDER): 971.051487 2 1 6 4 3 5 7 0 (ORDER) -84.262116 (min: -62.023104)
2 6 1 4 3 5 7 0 (ORDER): 975.789673 2 6 1 4 3 5 7 0 (ORDER) -92.567804 (min: -62.023104)
6 2 1 4 3 5 7 0 (ORDER): 975.884397 6 2 1 4 3 5 7 0 (ORDER) -92.367044 (min: -62.023104)
1 6 2 4 3 5 7 0 (ORDER): 987.072604 1 6 2 4 3 5 7 0 (ORDER) -67.352789 (min: -62.023104)
6 1 2 4 3 5 7 0 (ORDER): 981.384042 6 1 2 4 3 5 7 0 (ORDER) -75.658477 (min: -62.023104)
1 2 3 6 4 5 7 0 (ORDER): 1004.909860 1 2 3 6 4 5 7 0 (ORDER) -91.986938 (min: -62.023104)
2 1 3 6 4 5 7 0 (ORDER): 988.829472 2 1 3 6 4 5 7 0 (ORDER) -108.695506 (min: -62.023104)
2 3 1 6 4 5 7 0 (ORDER): 990.443341 2 3 1 6 4 5 7 0 (ORDER) -118.205201 (min: -62.023104)
3 2 1 6 4 5 7 0 (ORDER): 974.812347 3 2 1 6 4 5 7 0 (ORDER) -134.802773 (min: -62.023104)
1 3 2 6 4 5 7 0 (ORDER): 995.007037 1 3 2 6 4 5 7 0 (ORDER) -108.584510 (min: -62.023104)
3 1 2 6 4 5 7 0 (ORDER): 985.508205 3 1 2 6 4 5 7 0 (ORDER) -118.094206 (min: -62.023104)
3 2 6 1 4 5 7 0 (ORDER): 979.597990 3 2 6 1 4 5 7 0 (ORDER) -143.108461 (min: -62.023104)
2 3 6 1 4 5 7 0 (ORDER): 995.228984 2 3 6 1 4 5 7 0 (ORDER) -126.510889 (min: -62.023104)
2 6 3 1 4 5 7 0 (ORDER): 999.346452 2 6 3 1 4 5 7 0 (ORDER) -113.384277 (min: -62.023104)
6 2 3 1 4 5 7 0 (ORDER): 999.441175 6 2 3 1 4 5 7 0 (ORDER) -113.183518 (min: -62.023104)
3 6 2 1 4 5 7 0 (ORDER): 979.872045 3 6 2 1 4 5 7 0 (ORDER) -142.907702 (min: -62.023104)
6 3 2 1 4 5 7 0 (ORDER): 994.434322 6 3 2 1 4 5 7 0 (ORDER) -129.781090 (min: -62.023104)
1 3 6 2 4 5 7 0 (ORDER): 994.955013 1 3 6 2 4 5 7 0 (ORDER) -108.383751 (min: -62.023104)
3 1 6 2 4 5 7 0 (ORDER): 985.456181 3 1 6 2 4 5 7 0 (ORDER) -117.893446 (min: -62.023104)
3 6 1 2 4 5 7 0 (ORDER): 984.390375 3 6 1 2 4 5 7 0 (ORDER) -126.199134 (min: -62.023104)
6 3 1 2 4 5 7 0 (ORDER): 998.952652 6 3 1 2 4 5 7 0 (ORDER) -113.072523 (min: -62.023104)
1 6 3 2 4 5 7 0 (ORDER): 1000.838955 1 6 3 2 4 5 7 0 (ORDER) -95.257139 (min: -62.023104)
6 1 3 2 4 5 7 0 (ORDER): 995.150394 6 1 3 2 4 5 7 0 (ORDER) -103.562827 (min: -62.023104)
1 2 6 3 4 5 7 0 (ORDER): 1012.571419 1 2 6 3 4 5 7 0 (ORDER) -78.860326 (min: -62.023104)
2 1 6 3 4 5 7 0 (ORDER): 996.491031 2 1 6 3 4 5 7 0 (ORDER) -95.568894 (min: -62.023104)
2 6 1 3 4 5 7 0 (ORDER): 1001.229218 2 6 1 3 4 5 7 0 (ORDER) -103.874582 (min: -62.023104)
6 2 1 3 4 5 7 0 (ORDER): 1001.323941 6 2 1 3 4 5 7 0 (ORDER) -103.673823 (min: -62.023104)
1 6 2 3 4 5 7 0 (ORDER): 1012.512148 1 6 2 3 4 5 7 0 (ORDER) -78.659567 (min: -62.023104)
6 1 2 3 4 5 7 0 (ORDER): 1006.823587 6 1 2 3 4 5 7 0 (ORDER) -86.965255 (min: -62.023104)
6 2 3 4 5 7 1 0 (ORDER): 995.180968 6 2 3 4 5 7 1 0 (ORDER) -139.900909 (min: -62.023104)
2 6 3 4 5 7 1 0 (ORDER): 995.086245 2 6 3 4 5 7 1 0 (ORDER) -140.101668 (min: -62.023104)
2 3 6 4 5 7 1 0 (ORDER): 990.968777 2 3 6 4 5 7 1 0 (ORDER) -153.228280 (min: -62.023104)
3 2 6 4 5 7 1 0 (ORDER): 975.337783 3 2 6 4 5 7 1 0 (ORDER) -169.825852 (min: -62.023104)
6 3 2 4 5 7 1 0 (ORDER): 990.174115 6 3 2 4 5 7 1 0 (ORDER) -156.498481 (min: -62.023104)
3 6 2 4 5 7 1 0 (ORDER): 975.611839 3 6 2 4 5 7 1 0 (ORDER) -169.625093 (min: -62.023104)
3 2 4 6 5 7 1 0 (ORDER): 975.337783 3 2 4 6 5 7 1 0 (ORDER) -169.825852 (min: -62.023104)
2 3 4 6 5 7 1 0 (ORDER): 990.968777 2 3 4 6 5 7 1 0 (ORDER) -153.228280 (min: -62.023104)
2 4 3 6 5 7 1 0 (ORDER): 984.802488 2 4 3 6 5 7 1 0 (ORDER) -141.921502 (min: -62.023104)
4 2 3 6 5 7 1 0 (ORDER): 984.452955 4 2 3 6 5 7 1 0 (ORDER) -142.220314 (min: -62.023104)
3 4 2 6 5 7 1 0 (ORDER): 975.307110 3 4 2 6 5 7 1 0 (ORDER) -170.124664 (min: -62.023104)
4 3 2 6 5 7 1 0 (ORDER): 989.573152 4 3 2 6 5 7 1 0 (ORDER) -158.817886 (min: -62.023104)
6 3 4 2 5 7 1 0 (ORDER): 989.073293 6 3 4 2 5 7 1 0 (ORDER) -156.797293 (min: -62.023104)
3 6 4 2 5 7 1 0 (ORDER): 974.511016 3 6 4 2 5 7 1 0 (ORDER) -169.923905 (min: -62.023104)
3 4 6 2 5 7 1 0 (ORDER): 974.511016 3 4 6 2 5 7 1 0 (ORDER) -169.923905 (min: -62.023104)
4 3 6 2 5 7 1 0 (ORDER): 988.777058 4 3 6 2 5 7 1 0 (ORDER) -158.617127 (min: -62.023104)
6 4 3 2 5 7 1 0 (ORDER): 977.919308 6 4 3 2 5 7 1 0 (ORDER) -145.490515 (min: -62.023104)
4 6 3 2 5 7 1 0 (ORDER): 977.919308 4 6 3 2 5 7 1 0 (ORDER) -145.490515 (min: -62.023104)
6 2 4 3 5 7 1 0 (ORDER): 975.501500 6 2 4 3 5 7 1 0 (ORDER) -128.594131 (min: -62.023104)
2 6 4 3 5 7 1 0 (ORDER): 975.406777 2 6 4 3 5 7 1 0 (ORDER) -128.794890 (min: -62.023104)
2 4 6 3 5 7 1 0 (ORDER): 975.406777 2 4 6 3 5 7 1 0 (ORDER) -128.794890 (min: -62.023104)
4 2 6 3 5 7 1 0 (ORDER): 975.057244 4 2 6 3 5 7 1 0 (ORDER) -129.093702 (min: -62.023104)
6 4 2 3 5 7 1 0 (ORDER): 975.205744 6 4 2 3 5 7 1 0 (ORDER) -128.892943 (min: -62.023104)
4 6 2 3 5 7 1 0 (ORDER): 975.205744 4 6 2 3 5 7 1 0 (ORDER) -128.892943 (min: -62.023104)
4 2 3 5 6 7 1 0 (ORDER): 984.452955 4 2 3 5 6 7 1 0 (ORDER) -142.220314 (min: -62.023104)
2 4 3 5 6 7 1 0 (ORDER): 984.802488 2 4 3 5 6 7 1 0 (ORDER) -141.921502 (min: -62.023104)
2 3 4 5 6 7 1 0 (ORDER): 990.968777 2 3 4 5 6 7 1 0 (ORDER) -153.228280 (min: -62.023104)
3 2 4 5 6 7 1 0 (ORDER): 975.337783 3 2 4 5 6 7 1 0 (ORDER) -169.825852 (min: -62.023104)
4 3 2 5 6 7 1 0 (ORDER): 989.573152 4 3 2 5 6 7 1 0 (ORDER) -158.817886 (min: -62.023104)
3 4 2 5 6 7 1 0 (ORDER): 975.307110 3 4 2 5 6 7 1 0 (ORDER) -170.124664 (min: -62.023104)
3 2 5 4 6 7 1 0 (ORDER): 975.337783 3 2 5 4 6 7 1 0 (ORDER) -169.825852 (min: -62.023104)
2 3 5 4 6 7 1 0 (ORDER): 990.968777 2 3 5 4 6 7 1 0 (ORDER) -153.228280 (min: -62.023104)
2 5 3 4 6 7 1 0 (ORDER): 973.463835 2 5 3 4 6 7 1 0 (ORDER) -147.898595 (min: -62.023104)
5 2 3 4 6 7 1 0 (ORDER): 973.311813 5 2 3 4 6 7 1 0 (ORDER) -147.921879 (min: -62.023104)
3 5 2 4 6 7 1 0 (ORDER): 974.373998 3 5 2 4 6 7 1 0 (ORDER) -169.849135 (min: -62.023104)
5 3 2 4 6 7 1 0 (ORDER): 984.210519 5 3 2 4 6 7 1 0 (ORDER) -164.519451 (min: -62.023104)
4 3 5 2 6 7 1 0 (ORDER): 988.760721 4 3 5 2 6 7 1 0 (ORDER) -158.841169 (min: -62.023104)
3 4 5 2 6 7 1 0 (ORDER): 974.494680 3 4 5 2 6 7 1 0 (ORDER) -170.147947 (min: -62.023104)
3 5 4 2 6 7 1 0 (ORDER): 974.494680 3 5 4 2 6 7 1 0 (ORDER) -170.147947 (min: -62.023104)
5 3 4 2 6 7 1 0 (ORDER): 984.331201 5 3 4 2 6 7 1 0 (ORDER) -164.818262 (min: -62.023104)
4 5 3 2 6 7 1 0 (ORDER): 976.633547 4 5 3 2 6 7 1 0 (ORDER) -153.511484 (min: -62.023104)
5 4 3 2 6 7 1 0 (ORDER): 976.633547 5 4 3 2 6 7 1 0 (ORDER) -153.511484 (min: -62.023104)
4 2 5 3 6 7 1 0 (ORDER): 972.244434 4 2 5 3 6 7 1 0 (ORDER) -136.890629 (min: -62.023104)
2 4 5 3 6 7 1 0 (ORDER): 972.593966 2 4 5 3 6 7 1 0 (ORDER) -136.591817 (min: -62.023104)
2 5 4 3 6 7 1 0 (ORDER): 972.593966 2 5 4 3 6 7 1 0 (ORDER) -136.591817 (min: -62.023104)
5 2 4 3 6 7 1 0 (ORDER): 972.441945 5 2 4 3 6 7 1 0 (ORDER) -136.615100 (min: -62.023104)
4 5 2 3 6 7 1 0 (ORDER): 972.580512 4 5 2 3 6 7 1 0 (ORDER) -136.913912 (min: -62.023104)
5 4 2 3 6 7 1 0 (ORDER): 972.580512 5 4 2 3 6 7 1 0 (ORDER) -136.913912 (min: -62.023104)
6 4 3 5 2 7 1 0 (ORDER): 977.532790 6 4 3 5 2 7 1 0 (ORDER) -145.513798 (min: -62.023104)
4 6 3 5 2 7 1 0 (ORDER): 977.532790 4 6 3 5 2 7 1 0 (ORDER) -145.513798 (min: -62.023104)
4 3 6 5 2 7 1 0 (ORDER): 988.390540 4 3 6 5 2 7 1 0 (ORDER) -158.640410 (min: -62.023104)
3 4 6 5 2 7 1 0 (ORDER): 974.124498 3 4 6 5 2 7 1 0 (ORDER) -169.947188 (min: -62.023104)
6 3 4 5 2 7 1 0 (ORDER): 988.686775 6 3 4 5 2 7 1 0 (ORDER) -156.820576 (min: -62.023104)
3 6 4 5 2 7 1 0 (ORDER): 974.124498 3 6 4 5 2 7 1 0 (ORDER) -169.947188 (min: -62.023104)
3 4 5 6 2 7 1 0 (ORDER): 974.124498 3 4 5 6 2 7 1 0 (ORDER) -169.947188 (min: -62.023104)
4 3 5 6 2 7 1 0 (ORDER): 988.390540 4 3 5 6 2 7 1 0 (ORDER) -158.640410 (min: -62.023104)
4 5 3 6 2 7 1 0 (ORDER): 976.263365 4 5 3 6 2 7 1 0 (ORDER) -153.310725 (min: -62.023104)
5 4 3 6 2 7 1 0 (ORDER): 976.263365 5 4 3 6 2 7 1 0 (ORDER) -153.310725 (min: -62.023104)
3 5 4 6 2 7 1 0 (ORDER): 974.124498 3 5 4 6 2 7 1 0 (ORDER) -169.947188 (min: -62.023104)
5 3 4 6 2 7 1 0 (ORDER): 983.961019 5 3 4 6 2 7 1 0 (ORDER) -164.617503 (min: -62.023104)
6 3 5 4 2 7 1 0 (ORDER): 988.686775 6 3 5 4 2 7 1 0 (ORDER) -156.820576 (min: -62.023104)
3 6 5 4 2 7 1 0 (ORDER): 974.124498 3 6 5 4 2 7 1 0 (ORDER) -169.947188 (min: -62.023104)
3 5 6 4 2 7 1 0 (ORDER): 974.124498 3 5 6 4 2 7 1 0 (ORDER) -169.947188 (min: -62.023104)
5 3 6 4 2 7 1 0 (ORDER): 983.961019 5 3 6 4 2 7 1 0 (ORDER) -164.617503 (min: -62.023104)
6 5 3 4 2 7 1 0 (ORDER): 972.655520 6 5 3 4 2 7 1 0 (ORDER) -151.490891 (min: -62.023104)
5 6 3 4 2 7 1 0 (ORDER): 972.655520 5 6 3 4 2 7 1 0 (ORDER) -151.490891 (min: -62.023104)
6 4 5 3 2 7 1 0 (ORDER): 972.692552 6 4 5 3 2 7 1 0 (ORDER) -140.184113 (min: -62.023104)
4 6 5 3 2 7 1 0 (ORDER): 972.692552 4 6 5 3 2 7 1 0 (ORDER) -140.184113 (min: -62.023104)
4 5 6 3 2 7 1 0 (ORDER): 972.692552 4 5 6 3 2 7 1 0 (ORDER) -140.184113 (min: -62.023104)
5 4 6 3 2 7 1 0 (ORDER): 972.692552 5 4 6 3 2 7 1 0 (ORDER) -140.184113 (min: -62.023104)
6 5 4 3 2 7 1 0 (ORDER): 972.692552 6 5 4 3 2 7 1 0 (ORDER) -140.184113 (min: -62.023104)
5 6 4 3 2 7 1 0 (ORDER): 972.692552 5 6 4 3 2 7 1 0 (ORDER) -140.184113 (min: -62.023104)
6 2 4 5 3 7 1 0 (ORDER): 969.591893 6 2 4 5 3 7 1 0 (ORDER) -123.264446 (min: -62.023104)
2 6 4 5 3 7 1 0 (ORDER): 969.497170 2 6 4 5 3 7 1 0 (ORDER) -123.465205 (min: -62.023104)
2 4 6 5 3 7 1 0 (ORDER): 969.497170 2 4 6 5 3 7 1 0 (ORDER) -123.465205 (min: -62.023104)
4 2 6 5 3 7 1 0 (ORDER): 969.147638 4 2 6 5 3 7 1 0 (ORDER) -123.764017 (min: -62.023104)
6 4 2 5 3 7 1 0 (ORDER): 969.296137 6 4 2 5 3 7 1 0 (ORDER) -123.563258 (min: -62.023104)
4 6 2 5 3 7 1 0 (ORDER): 969.296137 4 6 2 5 3 7 1 0 (ORDER) -123.563258 (min: -62.023104)
4 2 5 6 3 7 1 0 (ORDER): 969.147638 4 2 5 6 3 7 1 0 (ORDER) -123.764017 (min: -62.023104)
2 4 5 6 3 7 1 0 (ORDER): 969.497170 2 4 5 6 3 7 1 0 (ORDER) -123.465205 (min: -62.023104)
2 5 4 6 3 7 1 0 (ORDER): 969.497170 2 5 4 6 3 7 1 0 (ORDER) -123.465205 (min: -62.023104)
5 2 4 6 3 7 1 0 (ORDER): 969.345149 5 2 4 6 3 7 1 0 (ORDER) -123.488489 (min: -62.023104)
4 5 2 6 3 7 1 0 (ORDER): 969.483716 4 5 2 6 3 7 1 0 (ORDER) -123.787300 (min: -62.023104)
5 4 2 6 3 7 1 0 (ORDER): 969.483716 5 4 2 6 3 7 1 0 (ORDER) -123.787300 (min: -62.023104)
6 4 5 2 3 7 1 0 (ORDER): 969.508284 6 4 5 2 3 7 1 0 (ORDER) -123.586541 (min: -62.023104)
4 6 5 2 3 7 1 0 (ORDER): 969.508284 4 6 5 2 3 7 1 0 (ORDER) -123.586541 (min: -62.023104)
4 5 6 2 3 7 1 0 (ORDER): 969.508284 4 5 6 2 3 7 1 0 (ORDER) -123.586541 (min: -62.023104)
5 4 6 2 3 7 1 0 (ORDER): 969.508284 5 4 6 2 3 7 1 0 (ORDER) -123.586541 (min: -62.023104)
6 5 4 2 3 7 1 0 (ORDER): 969.508284 6 5 4 2 3 7 1 0 (ORDER) -123.586541 (min: -62.023104)
5 6 4 2 3 7 1 0 (ORDER): 969.508284 5 6 4 2 3 7 1 0 (ORDER) -123.586541 (min: -62.023104)
6 2 5 4 3 7 1 0 (ORDER): 969.591893 6 2 5 4 3 7 1 0 (ORDER) -123.264446 (min: -62.023104)
2 6 5 4 3 7 1 0 (ORDER): 969.497170 2 6 5 4 3 7 1 0 (ORDER) -123.465205 (min: -62.023104)
2 5 6 4 3 7 1 0 (ORDER): 969.497170 2 5 6 4 3 7 1 0 (ORDER) -123.465205 (min: -62.023104)
5 2 6 4 3 7 1 0 (ORDER): 969.345149 5 2 6 4 3 7 1 0 (ORDER) -123.488489 (min: -62.023104)
6 5 2 4 3 7 1 0 (ORDER): 969.293996 6 5 2 4 3 7 1 0 (ORDER) -123.287729 (min: -62.023104)
5 6 2 4 3 7 1 0 (ORDER): 969.293996 5 6 2 4 3 7 1 0 (ORDER) -123.287729 (min: -62.023104)
6 2 3 5 4 7 1 0 (ORDER): 995.180968 6 2 3 5 4 7 1 0 (ORDER) -139.900909 (min: -62.023104)
2 6 3 5 4 7 1 0 (ORDER): 995.086245 2 6 3 5 4 7 1 0 (ORDER) -140.101668 (min: -62.023104)
2 3 6 5 4 7 1 0 (ORDER): 990.968777 2 3 6 5 4 7 1 0 (ORDER) -153.228280 (min: -62.023104)
3 2 6 5 4 7 1 0 (ORDER): 975.337783 3 2 6 5 4 7 1 0 (ORDER) -169.825852 (min: -62.023104)
6 3 2 5 4 7 1 0 (ORDER): 990.174115 6 3 2 5 4 7 1 0 (ORDER) -156.498481 (min: -62.023104)
3 6 2 5 4 7 1 0 (ORDER): 975.611839 3 6 2 5 4 7 1 0 (ORDER) -169.625093 (min: -62.023104)
3 2 5 6 4 7 1 0 (ORDER): 975.337783 3 2 5 6 4 7 1 0 (ORDER) -169.825852 (min: -62.023104)
2 3 5 6 4 7 1 0 (ORDER): 990.968777 2 3 5 6 4 7 1 0 (ORDER) -153.228280 (min: -62.023104)
2 5 3 6 4 7 1 0 (ORDER): 973.463835 2 5 3 6 4 7 1 0 (ORDER) -147.898595 (min: -62.023104)
5 2 3 6 4 7 1 0 (ORDER): 973.311813 5 2 3 6 4 7 1 0 (ORDER) -147.921879 (min: -62.023104)
3 5 2 6 4 7 1 0 (ORDER): 974.373998 3 5 2 6 4 7 1 0 (ORDER) -169.849135 (min: -62.023104)
5 3 2 6 4 7 1 0 (ORDER): 984.210519 5 3 2 6 4 7 1 0 (ORDER) -164.519451 (min: -62.023104)
6 3 5 2 4 7 1 0 (ORDER): 988.999908 6 3 5 2 4 7 1 0 (ORDER) -156.521764 (min: -62.023104)
3 6 5 2 4 7 1 0 (ORDER): 974.437631 3 6 5 2 4 7 1 0 (ORDER) -169.648376 (min: -62.023104)
3 5 6 2 4 7 1 0 (ORDER): 974.437631 3 5 6 2 4 7 1 0 (ORDER) -169.648376 (min: -62.023104)
5 3 6 2 4 7 1 0 (ORDER): 984.274152 5 3 6 2 4 7 1 0 (ORDER) -164.318691 (min: -62.023104)
6 5 3 2 4 7 1 0 (ORDER): 972.968653 6 5 3 2 4 7 1 0 (ORDER) -151.192079 (min: -62.023104)
5 6 3 2 4 7 1 0 (ORDER): 972.968653 5 6 3 2 4 7 1 0 (ORDER) -151.192079 (min: -62.023104)
6 2 5 3 4 7 1 0 (ORDER): 970.107339 6 2 5 3 4 7 1 0 (ORDER) -134.571224 (min: -62.023104)
2 6 5 3 4 7 1 0 (ORDER): 970.012616 2 6 5 3 4 7 1 0 (ORDER) -134.771984 (min: -62.023104)
2 5 6 3 4 7 1 0 (ORDER): 970.012616 2 5 6 3 4 7 1 0 (ORDER) -134.771984 (min: -62.023104)
5 2 6 3 4 7 1 0 (ORDER): 969.860594 5 2 6 3 4 7 1 0 (ORDER) -134.795267 (min: -62.023104)
6 5 2 3 4 7 1 0 (ORDER): 969.809442 6 5 2 3 4 7 1 0 (ORDER) -134.594507 (min: -62.023104)
5 6 2 3 4 7 1 0 (ORDER): 969.809442 5 6 2 3 4 7 1 0 (ORDER) -134.594507 (min: -62.023104)
5 2 3 4 7 6 1 0 (ORDER): 973.311813 5 2 3 4 7 6 1 0 (ORDER) -147.921879 (min: -62.023104)
2 5 3 4 7 6 1 0 (ORDER): 973.463835 2 5 3 4 7 6 1 0 (ORDER) -147.898595 (min: -62.023104)
2 3 5 4 7 6 1 0 (ORDER): 990.968777 2 3 5 4 7 6 1 0 (ORDER) -153.228280 (min: -62.023104)
3 2 5 4 7 6 1 0 (ORDER): 975.337783 3 2 5 4 7 6 1 0 (ORDER) -169.825852 (min: -62.023104)
5 3 2 4 7 6 1 0 (ORDER): 984.210519 5 3 2 4 7 6 1 0 (ORDER) -164.519451 (min: -62.023104)
3 5 2 4 7 6 1 0 (ORDER): 974.373998 3 5 2 4 7 6 1 0 (ORDER) -169.849135 (min: -62.023104)
3 2 4 5 7 6 1 0 (ORDER): 975.337783 3 2 4 5 7 6 1 0 (ORDER) -169.825852 (min: -62.023104)
2 3 4 5 7 6 1 0 (ORDER): 990.968777 2 3 4 5 7 6 1 0 (ORDER) -153.228280 (min: -62.023104)
2 4 3 5 7 6 1 0 (ORDER): 984.802488 2 4 3 5 7 6 1 0 (ORDER) -141.921502 (min: -62.023104)
4 2 3 5 7 6 1 0 (ORDER): 984.452955 4 2 3 5 7 6 1 0 (ORDER) -142.220314 (min: -62.023104)
3 4 2 5 7 6 1 0 (ORDER): 975.307110 3 4 2 5 7 6 1 0 (ORDER) -170.124664 (min: -62.023104)
4 3 2 5 7 6 1 0 (ORDER): 989.573152 4 3 2 5 7 6 1 0 (ORDER) -158.817886 (min: -62.023104)
5 3 4 2 7 6 1 0 (ORDER): 984.331201 5 3 4 2 7 6 1 0 (ORDER) -164.818262 (min: -62.023104)
3 5 4 2 7 6 1 0 (ORDER): 974.494680 3 5 4 2 7 6 1 0 (ORDER) -170.147947 (min: -62.023104)
3 4 5 2 7 6 1 0 (ORDER): 974.494680 3 4 5 2 7 6 1 0 (ORDER) -170.147947 (min: -62.023104)
4 3 5 2 7 6 1 0 (ORDER): 988.760721 4 3 5 2 7 6 1 0 (ORDER) -158.841169 (min: -62.023104)
5 4 3 2 7 6 1 0 (ORDER): 976.633547 5 4 3 2 7 6 1 0 (ORDER) -153.511484 (min: -62.023104)
4 5 3 2 7 6 1 0 (ORDER): 976.633547 4 5 3 2 7 6 1 0 (ORDER) -153.511484 (min: -62.023104)
5 2 4 3 7 6 1 0 (ORDER): 972.441945 5 2 4 3 7 6 1 0 (ORDER) -136.615100 (min: -62.023104)
2 5 4 3 7 6 1 0 (ORDER): 972.593966 2 5 4 3 7 6 1 0 (ORDER) -136.591817 (min: -62.023104)
2 4 5 3 7 6 1 0 (ORDER): 972.593966 2 4 5 3 7 6 1 0 (ORDER) -136.591817 (min: -62.023104)
4 2 5 3 7 6 1 0 (ORDER): 972.244434 4 2 5 3 7 6 1 0 (ORDER) -136.890629 (min: -62.023104)
5 4 2 3 7 6 1 0 (ORDER): 972.580512 5 4 2 3 7 6 1 0 (ORDER) -136.913912 (min: -62.023104)
4 5 2 3 7 6 1 0 (ORDER): 972.580512 4 5 2 3 7 6 1 0 (ORDER) -136.913912 (min: -62.023104)
4 2 3 7 5 6 1 0 (ORDER): 984.452955 4 2 3 7 5 6 1 0 (ORDER) -142.220314 (min: -62.023104)
2 4 3 7 5 6 1 0 (ORDER): 984.802488 2 4 3 7 5 6 1 0 (ORDER) -141.921502 (min: -62.023104)
2 3 4 7 5 6 1 0 (ORDER): 990.968777 2 3 4 7 5 6 1 0 (ORDER) -153.228280 (min: -62.023104)
3 2 4 7 5 6 1 0 (ORDER): 975.337783 3 2 4 7 5 6 1 0 (ORDER) -169.825852 (min: -62.023104)
4 3 2 7 5 6 1 0 (ORDER): 989.573152 4 3 2 7 5 6 1 0 (ORDER) -158.817886 (min: -62.023104)
3 4 2 7 5 6 1 0 (ORDER): 975.307110 3 4 2 7 5 6 1 0 (ORDER) -170.124664 (min: -62.023104)
3 2 7 4 5 6 1 0 (ORDER): 975.337783 3 2 7 4 5 6 1 0 (ORDER) -169.825852 (min: -62.023104)
2 3 7 4 5 6 1 0 (ORDER): 990.968777 2 3 7 4 5 6 1 0 (ORDER) -153.228280 (min: -62.023104)
2 7 3 4 5 6 1 0 (ORDER): 985.299610 2 7 3 4 5 6 1 0 (ORDER) -150.068385 (min: -62.023104)
7 2 3 4 5 6 1 0 (ORDER): 985.329830 7 2 3 4 5 6 1 0 (ORDER) -149.986116 (min: -62.023104)
3 7 2 4 5 6 1 0 (ORDER): 975.750027 3 7 2 4 5 6 1 0 (ORDER) -169.743584 (min: -62.023104)
7 3 2 4 5 6 1 0 (ORDER): 981.670276 7 3 2 4 5 6 1 0 (ORDER) -166.583689 (min: -62.023104)
4 3 7 2 5 6 1 0 (ORDER): 989.414788 4 3 7 2 5 6 1 0 (ORDER) -158.735618 (min: -62.023104)
3 4 7 2 5 6 1 0 (ORDER): 975.148746 3 4 7 2 5 6 1 0 (ORDER) -170.042396 (min: -62.023104)
3 7 4 2 5 6 1 0 (ORDER): 975.148746 3 7 4 2 5 6 1 0 (ORDER) -170.042396 (min: -62.023104)
7 3 4 2 5 6 1 0 (ORDER): 981.068995 7 3 4 2 5 6 1 0 (ORDER) -166.882500 (min: -62.023104)
4 7 3 2 5 6 1 0 (ORDER): 985.348354 4 7 3 2 5 6 1 0 (ORDER) -155.575722 (min: -62.023104)
7 4 3 2 5 6 1 0 (ORDER): 985.348354 7 4 3 2 5 6 1 0 (ORDER) -155.575722 (min: -62.023104)
4 2 7 3 5 6 1 0 (ORDER): 983.758995 4 2 7 3 5 6 1 0 (ORDER) -139.060419 (min: -62.023104)
2 4 7 3 5 6 1 0 (ORDER): 984.108527 2 4 7 3 5 6 1 0 (ORDER) -138.761607 (min: -62.023104)
2 7 4 3 5 6 1 0 (ORDER): 984.108527 2 7 4 3 5 6 1 0 (ORDER) -138.761607 (min: -62.023104)
7 2 4 3 5 6 1 0 (ORDER): 984.138748 7 2 4 3 5 6 1 0 (ORDER) -138.679338 (min: -62.023104)
4 7 2 3 5 6 1 0 (ORDER): 983.611823 4 7 2 3 5 6 1 0 (ORDER) -138.978150 (min: -62.023104)
7 4 2 3 5 6 1 0 (ORDER): 983.611823 7 4 2 3 5 6 1 0 (ORDER) -138.978150 (min: -62.023104)
5 4 3 7 2 6 1 0 (ORDER): 976.492425 5 4 3 7 2 6 1 0 (ORDER) -153.429216 (min: -62.023104)
4 5 3 7 2 6 1 0 (ORDER): 976.492425 4 5 3 7 2 6 1 0 (ORDER) -153.429216 (min: -62.023104)
4 3 5 7 2 6 1 0 (ORDER): 988.619599 4 3 5 7 2 6 1 0 (ORDER) -158.758901 (min: -62.023104)
3 4 5 7 2 6 1 0 (ORDER): 974.353558 3 4 5 7 2 6 1 0 (ORDER) -170.065679 (min: -62.023104)
5 3 4 7 2 6 1 0 (ORDER): 984.190078 5 3 4 7 2 6 1 0 (ORDER) -164.735994 (min: -62.023104)
3 5 4 7 2 6 1 0 (ORDER): 974.353558 3 5 4 7 2 6 1 0 (ORDER) -170.065679 (min: -62.023104)
3 4 7 5 2 6 1 0 (ORDER): 974.353558 3 4 7 5 2 6 1 0 (ORDER) -170.065679 (min: -62.023104)
4 3 7 5 2 6 1 0 (ORDER): 988.619599 4 3 7 5 2 6 1 0 (ORDER) -158.758901 (min: -62.023104)
4 7 3 5 2 6 1 0 (ORDER): 984.553166 4 7 3 5 2 6 1 0 (ORDER) -155.599005 (min: -62.023104)
7 4 3 5 2 6 1 0 (ORDER): 984.553166 7 4 3 5 2 6 1 0 (ORDER) -155.599005 (min: -62.023104)
3 7 4 5 2 6 1 0 (ORDER): 974.353558 3 7 4 5 2 6 1 0 (ORDER) -170.065679 (min: -62.023104)
7 3 4 5 2 6 1 0 (ORDER): 980.273807 7 3 4 5 2 6 1 0 (ORDER) -166.905783 (min: -62.023104)
5 3 7 4 2 6 1 0 (ORDER): 984.190078 5 3 7 4 2 6 1 0 (ORDER) -164.735994 (min: -62.023104)
3 5 7 4 2 6 1 0 (ORDER): 974.353558 3 5 7 4 2 6 1 0 (ORDER) -170.065679 (min: -62.023104)
3 7 5 4 2 6 1 0 (ORDER): 974.353558 3 7 5 4 2 6 1 0 (ORDER) -170.065679 (min: -62.023104)
7 3 5 4 2 6 1 0 (ORDER): 980.273807 7 3 5 4 2 6 1 0 (ORDER) -166.905783 (min: -62.023104)
5 7 3 4 2 6 1 0 (ORDER): 984.210071 5 7 3 4 2 6 1 0 (ORDER) -161.576099 (min: -62.023104)
7 5 3 4 2 6 1 0 (ORDER): 984.210071 7 5 3 4 2 6 1 0 (ORDER) -161.576099 (min: -62.023104)
5 4 7 3 2 6 1 0 (ORDER): 976.441370 5 4 7 3 2 6 1 0 (ORDER) -150.269321 (min: -62.023104)
4 5 7 3 2 6 1 0 (ORDER): 976.441370 4 5 7 3 2 6 1 0 (ORDER) -150.269321 (min: -62.023104)
4 7 5 3 2 6 1 0 (ORDER): 976.441370 4 7 5 3 2 6 1 0 (ORDER) -150.269321 (min: -62.023104)
7 4 5 3 2 6 1 0 (ORDER): 976.441370 7 4 5 3 2 6 1 0 (ORDER) -150.269321 (min: -62.023104)
5 7 4 3 2 6 1 0 (ORDER): 976.441370 5 7 4 3 2 6 1 0 (ORDER) -150.269321 (min: -62.023104)
7 5 4 3 2 6 1 0 (ORDER): 976.441370 7 5 4 3 2 6 1 0 (ORDER) -150.269321 (min: -62.023104)
5 2 4 7 3 6 1 0 (ORDER): 972.416865 5 2 4 7 3 6 1 0 (ORDER) -133.455205 (min: -62.023104)
2 5 4 7 3 6 1 0 (ORDER): 972.568886 2 5 4 7 3 6 1 0 (ORDER) -133.431922 (min: -62.023104)
2 4 5 7 3 6 1 0 (ORDER): 972.568886 2 4 5 7 3 6 1 0 (ORDER) -133.431922 (min: -62.023104)
4 2 5 7 3 6 1 0 (ORDER): 972.219354 4 2 5 7 3 6 1 0 (ORDER) -133.730734 (min: -62.023104)
5 4 2 7 3 6 1 0 (ORDER): 972.555432 5 4 2 7 3 6 1 0 (ORDER) -133.754017 (min: -62.023104)
4 5 2 7 3 6 1 0 (ORDER): 972.555432 4 5 2 7 3 6 1 0 (ORDER) -133.754017 (min: -62.023104)
4 2 7 5 3 6 1 0 (ORDER): 972.219354 4 2 7 5 3 6 1 0 (ORDER) -133.730734 (min: -62.023104)
2 4 7 5 3 6 1 0 (ORDER): 972.568886 2 4 7 5 3 6 1 0 (ORDER) -133.431922 (min: -62.023104)
2 7 4 5 3 6 1 0 (ORDER): 972.568886 2 7 4 5 3 6 1 0 (ORDER) -133.431922 (min: -62.023104)
7 2 4 5 3 6 1 0 (ORDER): 972.599107 7 2 4 5 3 6 1 0 (ORDER) -133.349654 (min: -62.023104)
4 7 2 5 3 6 1 0 (ORDER): 972.072182 4 7 2 5 3 6 1 0 (ORDER) -133.648465 (min: -62.023104)
7 4 2 5 3 6 1 0 (ORDER): 972.072182 7 4 2 5 3 6 1 0 (ORDER) -133.648465 (min: -62.023104)
5 4 7 2 3 6 1 0 (ORDER): 972.077510 5 4 7 2 3 6 1 0 (ORDER) -133.671748 (min: -62.023104)
4 5 7 2 3 6 1 0 (ORDER): 972.077510 4 5 7 2 3 6 1 0 (ORDER) -133.671748 (min: -62.023104)
4 7 5 2 3 6 1 0 (ORDER): 972.077510 4 7 5 2 3 6 1 0 (ORDER) -133.671748 (min: -62.023104)
7 4 5 2 3 6 1 0 (ORDER): 972.077510 7 4 5 2 3 6 1 0 (ORDER) -133.671748 (min: -62.023104)
5 7 4 2 3 6 1 0 (ORDER): 972.077510 5 7 4 2 3 6 1 0 (ORDER) -133.671748 (min: -62.023104)
7 5 4 2 3 6 1 0 (ORDER): 972.077510 7 5 4 2 3 6 1 0 (ORDER) -133.671748 (min: -62.023104)
5 2 7 4 3 6 1 0 (ORDER): 972.416865 5 2 7 4 3 6 1 0 (ORDER) -133.455205 (min: -62.023104)
2 5 7 4 3 6 1 0 (ORDER): 972.568886 2 5 7 4 3 6 1 0 (ORDER) -133.431922 (min: -62.023104)
2 7 5 4 3 6 1 0 (ORDER): 972.568886 2 7 5 4 3 6 1 0 (ORDER) -133.431922 (min: -62.023104)
7 2 5 4 3 6 1 0 (ORDER): 972.599107 7 2 5 4 3 6 1 0 (ORDER) -133.349654 (min: -62.023104)
5 7 2 4 3 6 1 0 (ORDER): 972.730716 5 7 2 4 3 6 1 0 (ORDER) -133.372937 (min: -62.023104)
7 5 2 4 3 6 1 0 (ORDER): 972.730716 7 5 2 4 3 6 1 0 (ORDER) -133.372937 (min: -62.023104)
5 2 3 7 4 6 1 0 (ORDER): 973.311813 5 2 3 7 4 6 1 0 (ORDER) -147.921879 (min: -62.023104)
2 5 3 7 4 6 1 0 (ORDER): 973.463835 2 5 3 7 4 6 1 0 (ORDER) -147.898595 (min: -62.023104)
2 3 5 7 4 6 1 0 (ORDER): 990.968777 2 3 5 7 4 6 1 0 (ORDER) -153.228280 (min: -62.023104)
3 2 5 7 4 6 1 0 (ORDER): 975.337783 3 2 5 7 4 6 1 0 (ORDER) -169.825852 (min: -62.023104)
5 3 2 7 4 6 1 0 (ORDER): 984.210519 5 3 2 7 4 6 1 0 (ORDER) -164.519451 (min: -62.023104)
3 5 2 7 4 6 1 0 (ORDER): 974.373998 3 5 2 7 4 6 1 0 (ORDER) -169.849135 (min: -62.023104)
3 2 7 5 4 6 1 0 (ORDER): 975.337783 3 2 7 5 4 6 1 0 (ORDER) -169.825852 (min: -62.023104)
2 3 7 5 4 6 1 0 (ORDER): 990.968777 2 3 7 5 4 6 1 0 (ORDER) -153.228280 (min: -62.023104)
2 7 3 5 4 6 1 0 (ORDER): 985.299610 2 7 3 5 4 6 1 0 (ORDER) -150.068385 (min: -62.023104)
7 2 3 5 4 6 1 0 (ORDER): 985.329830 7 2 3 5 4 6 1 0 (ORDER) -149.986116 (min: -62.023104)
3 7 2 5 4 6 1 0 (ORDER): 975.750027 3 7 2 5 4 6 1 0 (ORDER) -169.743584 (min: -62.023104)
7 3 2 5 4 6 1 0 (ORDER): 981.670276 7 3 2 5 4 6 1 0 (ORDER) -166.583689 (min: -62.023104)
5 3 7 2 4 6 1 0 (ORDER): 984.544679 5 3 7 2 4 6 1 0 (ORDER) -164.437182 (min: -62.023104)
3 5 7 2 4 6 1 0 (ORDER): 974.708158 3 5 7 2 4 6 1 0 (ORDER) -169.766867 (min: -62.023104)
3 7 5 2 4 6 1 0 (ORDER): 974.708158 3 7 5 2 4 6 1 0 (ORDER) -169.766867 (min: -62.023104)
7 3 5 2 4 6 1 0 (ORDER): 980.628407 7 3 5 2 4 6 1 0 (ORDER) -166.606972 (min: -62.023104)
5 7 3 2 4 6 1 0 (ORDER): 984.564671 5 7 3 2 4 6 1 0 (ORDER) -161.277287 (min: -62.023104)
7 5 3 2 4 6 1 0 (ORDER): 984.564671 7 5 3 2 4 6 1 0 (ORDER) -161.277287 (min: -62.023104)
5 2 7 3 4 6 1 0 (ORDER): 973.023088 5 2 7 3 4 6 1 0 (ORDER) -144.761983 (min: -62.023104)
2 5 7 3 4 6 1 0 (ORDER): 973.175109 2 5 7 3 4 6 1 0 (ORDER) -144.738700 (min: -62.023104)
2 7 5 3 4 6 1 0 (ORDER): 973.175109 2 7 5 3 4 6 1 0 (ORDER) -144.738700 (min: -62.023104)
7 2 5 3 4 6 1 0 (ORDER): 973.205330 7 2 5 3 4 6 1 0 (ORDER) -144.656432 (min: -62.023104)
5 7 2 3 4 6 1 0 (ORDER): 973.336940 5 7 2 3 4 6 1 0 (ORDER) -144.679715 (min: -62.023104)
7 5 2 3 4 6 1 0 (ORDER): 973.336940 7 5 2 3 4 6 1 0 (ORDER) -144.679715 (min: -62.023104)
6 5 3 4 7 2 1 0 (ORDER): 972.799331 6 5 3 4 7 2 1 0 (ORDER) -151.408623 (min: -62.023104)
5 6 3 4 7 2 1 0 (ORDER): 972.799331 5 6 3 4 7 2 1 0 (ORDER) -151.408623 (min: -62.023104)
5 3 6 4 7 2 1 0 (ORDER): 984.104830 5 3 6 4 7 2 1 0 (ORDER) -164.535235 (min: -62.023104)
3 5 6 4 7 2 1 0 (ORDER): 974.268309 3 5 6 4 7 2 1 0 (ORDER) -169.864919 (min: -62.023104)
6 3 5 4 7 2 1 0 (ORDER): 988.830586 6 3 5 4 7 2 1 0 (ORDER) -156.738308 (min: -62.023104)
3 6 5 4 7 2 1 0 (ORDER): 974.268309 3 6 5 4 7 2 1 0 (ORDER) -169.864919 (min: -62.023104)
3 5 4 6 7 2 1 0 (ORDER): 974.268309 3 5 4 6 7 2 1 0 (ORDER) -169.864919 (min: -62.023104)
5 3 4 6 7 2 1 0 (ORDER): 984.104830 5 3 4 6 7 2 1 0 (ORDER) -164.535235 (min: -62.023104)
5 4 3 6 7 2 1 0 (ORDER): 976.407176 5 4 3 6 7 2 1 0 (ORDER) -153.228456 (min: -62.023104)
4 5 3 6 7 2 1 0 (ORDER): 976.407176 4 5 3 6 7 2 1 0 (ORDER) -153.228456 (min: -62.023104)
3 4 5 6 7 2 1 0 (ORDER): 974.268309 3 4 5 6 7 2 1 0 (ORDER) -169.864919 (min: -62.023104)
4 3 5 6 7 2 1 0 (ORDER): 988.534351 4 3 5 6 7 2 1 0 (ORDER) -158.558141 (min: -62.023104)
6 3 4 5 7 2 1 0 (ORDER): 988.830586 6 3 4 5 7 2 1 0 (ORDER) -156.738308 (min: -62.023104)
3 6 4 5 7 2 1 0 (ORDER): 974.268309 3 6 4 5 7 2 1 0 (ORDER) -169.864919 (min: -62.023104)
3 4 6 5 7 2 1 0 (ORDER): 974.268309 3 4 6 5 7 2 1 0 (ORDER) -169.864919 (min: -62.023104)
4 3 6 5 7 2 1 0 (ORDER): 988.534351 4 3 6 5 7 2 1 0 (ORDER) -158.558141 (min: -62.023104)
6 4 3 5 7 2 1 0 (ORDER): 977.676601 6 4 3 5 7 2 1 0 (ORDER) -145.431529 (min: -62.023104)
4 6 3 5 7 2 1 0 (ORDER): 977.676601 4 6 3 5 7 2 1 0 (ORDER) -145.431529 (min: -62.023104)
6 5 4 3 7 2 1 0 (ORDER): 972.836363 6 5 4 3 7 2 1 0 (ORDER) -140.101845 (min: -62.023104)
5 6 4 3 7 2 1 0 (ORDER): 972.836363 5 6 4 3 7 2 1 0 (ORDER) -140.101845 (min: -62.023104)
5 4 6 3 7 2 1 0 (ORDER): 972.836363 5 4 6 3 7 2 1 0 (ORDER) -140.101845 (min: -62.023104)
4 5 6 3 7 2 1 0 (ORDER): 972.836363 4 5 6 3 7 2 1 0 (ORDER) -140.101845 (min: -62.023104)
6 4 5 3 7 2 1 0 (ORDER): 972.836363 6 4 5 3 7 2 1 0 (ORDER) -140.101845 (min: -62.023104)
4 6 5 3 7 2 1 0 (ORDER): 972.836363 4 6 5 3 7 2 1 0 (ORDER) -140.101845 (min: -62.023104)
4 5 3 7 6 2 1 0 (ORDER): 976.407176 4 5 3 7 6 2 1 0 (ORDER) -153.228456 (min: -62.023104)
5 4 3 7 6 2 1 0 (ORDER): 976.407176 5 4 3 7 6 2 1 0 (ORDER) -153.228456 (min: -62.023104)
5 3 4 7 6 2 1 0 (ORDER): 984.104830 5 3 4 7 6 2 1 0 (ORDER) -164.535235 (min: -62.023104)
3 5 4 7 6 2 1 0 (ORDER): 974.268309 3 5 4 7 6 2 1 0 (ORDER) -169.864919 (min: -62.023104)
4 3 5 7 6 2 1 0 (ORDER): 988.534351 4 3 5 7 6 2 1 0 (ORDER) -158.558141 (min: -62.023104)
3 4 5 7 6 2 1 0 (ORDER): 974.268309 3 4 5 7 6 2 1 0 (ORDER) -169.864919 (min: -62.023104)
3 5 7 4 6 2 1 0 (ORDER): 974.268309 3 5 7 4 6 2 1 0 (ORDER) -169.864919 (min: -62.023104)
5 3 7 4 6 2 1 0 (ORDER): 984.104830 5 3 7 4 6 2 1 0 (ORDER) -164.535235 (min: -62.023104)
5 7 3 4 6 2 1 0 (ORDER): 984.124822 5 7 3 4 6 2 1 0 (ORDER) -161.375339 (min: -62.023104)
7 5 3 4 6 2 1 0 (ORDER): 984.124822 7 5 3 4 6 2 1 0 (ORDER) -161.375339 (min: -62.023104)
3 7 5 4 6 2 1 0 (ORDER): 974.268309 3 7 5 4 6 2 1 0 (ORDER) -169.864919 (min: -62.023104)
7 3 5 4 6 2 1 0 (ORDER): 980.188558 7 3 5 4 6 2 1 0 (ORDER) -166.705024 (min: -62.023104)
4 3 7 5 6 2 1 0 (ORDER): 988.534351 4 3 7 5 6 2 1 0 (ORDER) -158.558141 (min: -62.023104)
3 4 7 5 6 2 1 0 (ORDER): 974.268309 3 4 7 5 6 2 1 0 (ORDER) -169.864919 (min: -62.023104)
3 7 4 5 6 2 1 0 (ORDER): 974.268309 3 7 4 5 6 2 1 0 (ORDER) -169.864919 (min: -62.023104)
7 3 4 5 6 2 1 0 (ORDER): 980.188558 7 3 4 5 6 2 1 0 (ORDER) -166.705024 (min: -62.023104)
4 7 3 5 6 2 1 0 (ORDER): 984.467917 4 7 3 5 6 2 1 0 (ORDER) -155.398246 (min: -62.023104)
7 4 3 5 6 2 1 0 (ORDER): 984.467917 7 4 3 5 6 2 1 0 (ORDER) -155.398246 (min: -62.023104)
4 5 7 3 6 2 1 0 (ORDER): 976.356122 4 5 7 3 6 2 1 0 (ORDER) -150.068561 (min: -62.023104)
5 4 7 3 6 2 1 0 (ORDER): 976.356122 5 4 7 3 6 2 1 0 (ORDER) -150.068561 (min: -62.023104)
5 7 4 3 6 2 1 0 (ORDER): 976.356122 5 7 4 3 6 2 1 0 (ORDER) -150.068561 (min: -62.023104)
7 5 4 3 6 2 1 0 (ORDER): 976.356122 7 5 4 3 6 2 1 0 (ORDER) -150.068561 (min: -62.023104)
4 7 5 3 6 2 1 0 (ORDER): 976.356122 4 7 5 3 6 2 1 0 (ORDER) -150.068561 (min: -62.023104)
7 4 5 3 6 2 1 0 (ORDER): 976.356122 7 4 5 3 6 2 1 0 (ORDER) -150.068561 (min: -62.023104)
6 4 3 7 5 2 1 0 (ORDER): 977.676601 6 4 3 7 5 2 1 0 (ORDER) -145.431529 (min: -62.023104)
4 6 3 7 5 2 1 0 (ORDER): 977.676601 4 6 3 7 5 2 1 0 (ORDER) -145.431529 (min: -62.023104)
4 3 6 7 5 2 1 0 (ORDER): 988.534351 4 3 6 7 5 2 1 0 (ORDER) -158.558141 (min: -62.023104)
3 4 6 7 5 2 1 0 (ORDER): 974.268309 3 4 6 7 5 2 1 0 (ORDER) -169.864919 (min: -62.023104)
6 3 4 7 5 2 1 0 (ORDER): 988.830586 6 3 4 7 5 2 1 0 (ORDER) -156.738308 (min: -62.023104)
3 6 4 7 5 2 1 0 (ORDER): 974.268309 3 6 4 7 5 2 1 0 (ORDER) -169.864919 (min: -62.023104)
3 4 7 6 5 2 1 0 (ORDER): 974.268309 3 4 7 6 5 2 1 0 (ORDER) -169.864919 (min: -62.023104)
4 3 7 6 5 2 1 0 (ORDER): 988.534351 4 3 7 6 5 2 1 0 (ORDER) -158.558141 (min: -62.023104)
4 7 3 6 5 2 1 0 (ORDER): 984.467917 4 7 3 6 5 2 1 0 (ORDER) -155.398246 (min: -62.023104)
7 4 3 6 5 2 1 0 (ORDER): 984.467917 7 4 3 6 5 2 1 0 (ORDER) -155.398246 (min: -62.023104)
3 7 4 6 5 2 1 0 (ORDER): 974.268309 3 7 4 6 5 2 1 0 (ORDER) -169.864919 (min: -62.023104)
7 3 4 6 5 2 1 0 (ORDER): 980.188558 7 3 4 6 5 2 1 0 (ORDER) -166.705024 (min: -62.023104)
6 3 7 4 5 2 1 0 (ORDER): 988.830586 6 3 7 4 5 2 1 0 (ORDER) -156.738308 (min: -62.023104)
3 6 7 4 5 2 1 0 (ORDER): 974.268309 3 6 7 4 5 2 1 0 (ORDER) -169.864919 (min: -62.023104)
3 7 6 4 5 2 1 0 (ORDER): 974.268309 3 7 6 4 5 2 1 0 (ORDER) -169.864919 (min: -62.023104)
7 3 6 4 5 2 1 0 (ORDER): 980.188558 7 3 6 4 5 2 1 0 (ORDER) -166.705024 (min: -62.023104)
6 7 3 4 5 2 1 0 (ORDER): 978.860229 6 7 3 4 5 2 1 0 (ORDER) -153.578412 (min: -62.023104)
7 6 3 4 5 2 1 0 (ORDER): 978.860229 7 6 3 4 5 2 1 0 (ORDER) -153.578412 (min: -62.023104)
6 4 7 3 5 2 1 0 (ORDER): 973.876189 6 4 7 3 5 2 1 0 (ORDER) -142.271634 (min: -62.023104)
4 6 7 3 5 2 1 0 (ORDER): 973.876189 4 6 7 3 5 2 1 0 (ORDER) -142.271634 (min: -62.023104)
4 7 6 3 5 2 1 0 (ORDER): 973.876189 4 7 6 3 5 2 1 0 (ORDER) -142.271634 (min: -62.023104)
7 4 6 3 5 2 1 0 (ORDER): 973.876189 7 4 6 3 5 2 1 0 (ORDER) -142.271634 (min: -62.023104)
6 7 4 3 5 2 1 0 (ORDER): 973.876189 6 7 4 3 5 2 1 0 (ORDER) -142.271634 (min: -62.023104)
7 6 4 3 5 2 1 0 (ORDER): 973.876189 7 6 4 3 5 2 1 0 (ORDER) -142.271634 (min: -62.023104)
6 5 4 7 3 2 1 0 (ORDER): 972.374254 6 5 4 7 3 2 1 0 (ORDER) -136.941949 (min: -62.023104)
5 6 4 7 3 2 1 0 (ORDER): 972.374254 5 6 4 7 3 2 1 0 (ORDER) -136.941949 (min: -62.023104)
5 4 6 7 3 2 1 0 (ORDER): 972.374254 5 4 6 7 3 2 1 0 (ORDER) -136.941949 (min: -62.023104)
4 5 6 7 3 2 1 0 (ORDER): 972.374254 4 5 6 7 3 2 1 0 (ORDER) -136.941949 (min: -62.023104)
6 4 5 7 3 2 1 0 (ORDER): 972.374254 6 4 5 7 3 2 1 0 (ORDER) -136.941949 (min: -62.023104)
4 6 5 7 3 2 1 0 (ORDER): 972.374254 4 6 5 7 3 2 1 0 (ORDER) -136.941949 (min: -62.023104)
4 5 7 6 3 2 1 0 (ORDER): 972.374254 4 5 7 6 3 2 1 0 (ORDER) -136.941949 (min: -62.023104)
5 4 7 6 3 2 1 0 (ORDER): 972.374254 5 4 7 6 3 2 1 0 (ORDER) -136.941949 (min: -62.023104)
5 7 4 6 3 2 1 0 (ORDER): 972.374254 5 7 4 6 3 2 1 0 (ORDER) -136.941949 (min: -62.023104)
7 5 4 6 3 2 1 0 (ORDER): 972.374254 7 5 4 6 3 2 1 0 (ORDER) -136.941949 (min: -62.023104)
4 7 5 6 3 2 1 0 (ORDER): 972.374254 4 7 5 6 3 2 1 0 (ORDER) -136.941949 (min: -62.023104)
7 4 5 6 3 2 1 0 (ORDER): 972.374254 7 4 5 6 3 2 1 0 (ORDER) -136.941949 (min: -62.023104)
6 4 7 5 3 2 1 0 (ORDER): 972.374254 6 4 7 5 3 2 1 0 (ORDER) -136.941949 (min: -62.023104)
4 6 7 5 3 2 1 0 (ORDER): 972.374254 4 6 7 5 3 2 1 0 (ORDER) -136.941949 (min: -62.023104)
4 7 6 5 3 2 1 0 (ORDER): 972.374254 4 7 6 5 3 2 1 0 (ORDER) -136.941949 (min: -62.023104)
7 4 6 5 3 2 1 0 (ORDER): 972.374254 7 4 6 5 3 2 1 0 (ORDER) -136.941949 (min: -62.023104)
6 7 4 5 3 2 1 0 (ORDER): 972.374254 6 7 4 5 3 2 1 0 (ORDER) -136.941949 (min: -62.023104)
7 6 4 5 3 2 1 0 (ORDER): 972.374254 7 6 4 5 3 2 1 0 (ORDER) -136.941949 (min: -62.023104)
6 5 7 4 3 2 1 0 (ORDER): 972.374254 6 5 7 4 3 2 1 0 (ORDER) -136.941949 (min: -62.023104)
5 6 7 4 3 2 1 0 (ORDER): 972.374254 5 6 7 4 3 2 1 0 (ORDER) -136.941949 (min: -62.023104)
5 7 6 4 3 2 1 0 (ORDER): 972.374254 5 7 6 4 3 2 1 0 (ORDER) -136.941949 (min: -62.023104)
7 5 6 4 3 2 1 0 (ORDER): 972.374254 7 5 6 4 3 2 1 0 (ORDER) -136.941949 (min: -62.023104)
6 7 5 4 3 2 1 0 (ORDER): 972.374254 6 7 5 4 3 2 1 0 (ORDER) -136.941949 (min: -62.023104)
7 6 5 4 3 2 1 0 (ORDER): 972.374254 7 6 5 4 3 2 1 0 (ORDER) -136.941949 (min: -62.023104)
6 5 3 7 4 2 1 0 (ORDER): 972.799331 6 5 3 7 4 2 1 0 (ORDER) -151.408623 (min: -62.023104)
5 6 3 7 4 2 1 0 (ORDER): 972.799331 5 6 3 7 4 2 1 0 (ORDER) -151.408623 (min: -62.023104)
5 3 6 7 4 2 1 0 (ORDER): 984.104830 5 3 6 7 4 2 1 0 (ORDER) -164.535235 (min: -62.023104)
3 5 6 7 4 2 1 0 (ORDER): 974.268309 3 5 6 7 4 2 1 0 (ORDER) -169.864919 (min: -62.023104)
6 3 5 7 4 2 1 0 (ORDER): 988.830586 6 3 5 7 4 2 1 0 (ORDER) -156.738308 (min: -62.023104)
3 6 5 7 4 2 1 0 (ORDER): 974.268309 3 6 5 7 4 2 1 0 (ORDER) -169.864919 (min: -62.023104)
3 5 7 6 4 2 1 0 (ORDER): 974.268309 3 5 7 6 4 2 1 0 (ORDER) -169.864919 (min: -62.023104)
5 3 7 6 4 2 1 0 (ORDER): 984.104830 5 3 7 6 4 2 1 0 (ORDER) -164.535235 (min: -62.023104)
5 7 3 6 4 2 1 0 (ORDER): 984.124822 5 7 3 6 4 2 1 0 (ORDER) -161.375339 (min: -62.023104)
7 5 3 6 4 2 1 0 (ORDER): 984.124822 7 5 3 6 4 2 1 0 (ORDER) -161.375339 (min: -62.023104)
3 7 5 6 4 2 1 0 (ORDER): 974.268309 3 7 5 6 4 2 1 0 (ORDER) -169.864919 (min: -62.023104)
7 3 5 6 4 2 1 0 (ORDER): 980.188558 7 3 5 6 4 2 1 0 (ORDER) -166.705024 (min: -62.023104)
6 3 7 5 4 2 1 0 (ORDER): 988.830586 6 3 7 5 4 2 1 0 (ORDER) -156.738308 (min: -62.023104)
3 6 7 5 4 2 1 0 (ORDER): 974.268309 3 6 7 5 4 2 1 0 (ORDER) -169.864919 (min: -62.023104)
3 7 6 5 4 2 1 0 (ORDER): 974.268309 3 7 6 5 4 2 1 0 (ORDER) -169.864919 (min: -62.023104)
7 3 6 5 4 2 1 0 (ORDER): 980.188558 7 3 6 5 4 2 1 0 (ORDER) -166.705024 (min: -62.023104)
6 7 3 5 4 2 1 0 (ORDER): 978.860229 6 7 3 5 4 2 1 0 (ORDER) -153.578412 (min: -62.023104)
7 6 3 5 4 2 1 0 (ORDER): 978.860229 7 6 3 5 4 2 1 0 (ORDER) -153.578412 (min: -62.023104)
6 5 7 3 4 2 1 0 (ORDER): 972.395774 6 5 7 3 4 2 1 0 (ORDER) -148.248727 (min: -62.023104)
5 6 7 3 4 2 1 0 (ORDER): 972.395774 5 6 7 3 4 2 1 0 (ORDER) -148.248727 (min: -62.023104)
5 7 6 3 4 2 1 0 (ORDER): 972.395774 5 7 6 3 4 2 1 0 (ORDER) -148.248727 (min: -62.023104)
7 5 6 3 4 2 1 0 (ORDER): 972.395774 7 5 6 3 4 2 1 0 (ORDER) -148.248727 (min: -62.023104)
6 7 5 3 4 2 1 0 (ORDER): 972.395774 6 7 5 3 4 2 1 0 (ORDER) -148.248727 (min: -62.023104)
7 6 5 3 4 2 1 0 (ORDER): 972.395774 7 6 5 3 4 2 1 0 (ORDER) -148.248727 (min: -62.023104)
6 2 5 4 7 3 1 0 (ORDER): 969.653173 6 2 5 4 7 3 1 0 (ORDER) -120.104551 (min: -62.023104)
2 6 5 4 7 3 1 0 (ORDER): 969.558450 2 6 5 4 7 3 1 0 (ORDER) -120.305310 (min: -62.023104)
2 5 6 4 7 3 1 0 (ORDER): 969.558450 2 5 6 4 7 3 1 0 (ORDER) -120.305310 (min: -62.023104)
5 2 6 4 7 3 1 0 (ORDER): 969.406429 5 2 6 4 7 3 1 0 (ORDER) -120.328593 (min: -62.023104)
6 5 2 4 7 3 1 0 (ORDER): 969.355276 6 5 2 4 7 3 1 0 (ORDER) -120.127834 (min: -62.023104)
5 6 2 4 7 3 1 0 (ORDER): 969.355276 5 6 2 4 7 3 1 0 (ORDER) -120.127834 (min: -62.023104)
5 2 4 6 7 3 1 0 (ORDER): 969.406429 5 2 4 6 7 3 1 0 (ORDER) -120.328593 (min: -62.023104)
2 5 4 6 7 3 1 0 (ORDER): 969.558450 2 5 4 6 7 3 1 0 (ORDER) -120.305310 (min: -62.023104)
2 4 5 6 7 3 1 0 (ORDER): 969.558450 2 4 5 6 7 3 1 0 (ORDER) -120.305310 (min: -62.023104)
4 2 5 6 7 3 1 0 (ORDER): 969.208917 4 2 5 6 7 3 1 0 (ORDER) -120.604122 (min: -62.023104)
5 4 2 6 7 3 1 0 (ORDER): 969.544995 5 4 2 6 7 3 1 0 (ORDER) -120.627405 (min: -62.023104)
4 5 2 6 7 3 1 0 (ORDER): 969.544995 4 5 2 6 7 3 1 0 (ORDER) -120.627405 (min: -62.023104)
6 5 4 2 7 3 1 0 (ORDER): 969.569564 6 5 4 2 7 3 1 0 (ORDER) -120.426646 (min: -62.023104)
5 6 4 2 7 3 1 0 (ORDER): 969.569564 5 6 4 2 7 3 1 0 (ORDER) -120.426646 (min: -62.023104)
5 4 6 2 7 3 1 0 (ORDER): 969.569564 5 4 6 2 7 3 1 0 (ORDER) -120.426646 (min: -62.023104)
4 5 6 2 7 3 1 0 (ORDER): 969.569564 4 5 6 2 7 3 1 0 (ORDER) -120.426646 (min: -62.023104)
6 4 5 2 7 3 1 0 (ORDER): 969.569564 6 4 5 2 7 3 1 0 (ORDER) -120.426646 (min: -62.023104)
4 6 5 2 7 3 1 0 (ORDER): 969.569564 4 6 5 2 7 3 1 0 (ORDER) -120.426646 (min: -62.023104)
6 2 4 5 7 3 1 0 (ORDER): 969.653173 6 2 4 5 7 3 1 0 (ORDER) -120.104551 (min: -62.023104)
2 6 4 5 7 3 1 0 (ORDER): 969.558450 2 6 4 5 7 3 1 0 (ORDER) -120.305310 (min: -62.023104)
2 4 6 5 7 3 1 0 (ORDER): 969.558450 2 4 6 5 7 3 1 0 (ORDER) -120.305310 (min: -62.023104)
4 2 6 5 7 3 1 0 (ORDER): 969.208917 4 2 6 5 7 3 1 0 (ORDER) -120.604122 (min: -62.023104)
6 4 2 5 7 3 1 0 (ORDER): 969.357417 6 4 2 5 7 3 1 0 (ORDER) -120.403363 (min: -62.023104)
4 6 2 5 7 3 1 0 (ORDER): 969.357417 4 6 2 5 7 3 1 0 (ORDER) -120.403363 (min: -62.023104)
4 2 5 7 6 3 1 0 (ORDER): 969.208917 4 2 5 7 6 3 1 0 (ORDER) -120.604122 (min: -62.023104)
2 4 5 7 6 3 1 0 (ORDER): 969.558450 2 4 5 7 6 3 1 0 (ORDER) -120.305310 (min: -62.023104)
2 5 4 7 6 3 1 0 (ORDER): 969.558450 2 5 4 7 6 3 1 0 (ORDER) -120.305310 (min: -62.023104)
5 2 4 7 6 3 1 0 (ORDER): 969.406429 5 2 4 7 6 3 1 0 (ORDER) -120.328593 (min: -62.023104)
4 5 2 7 6 3 1 0 (ORDER): 969.544995 4 5 2 7 6 3 1 0 (ORDER) -120.627405 (min: -62.023104)
5 4 2 7 6 3 1 0 (ORDER): 969.544995 5 4 2 7 6 3 1 0 (ORDER) -120.627405 (min: -62.023104)
5 2 7 4 6 3 1 0 (ORDER): 969.406429 5 2 7 4 6 3 1 0 (ORDER) -120.328593 (min: -62.023104)
2 5 7 4 6 3 1 0 (ORDER): 969.558450 2 5 7 4 6 3 1 0 (ORDER) -120.305310 (min: -62.023104)
2 7 5 4 6 3 1 0 (ORDER): 969.558450 2 7 5 4 6 3 1 0 (ORDER) -120.305310 (min: -62.023104)
7 2 5 4 6 3 1 0 (ORDER): 969.588670 7 2 5 4 6 3 1 0 (ORDER) -120.223042 (min: -62.023104)
5 7 2 4 6 3 1 0 (ORDER): 969.720280 5 7 2 4 6 3 1 0 (ORDER) -120.246325 (min: -62.023104)
7 5 2 4 6 3 1 0 (ORDER): 969.720280 7 5 2 4 6 3 1 0 (ORDER) -120.246325 (min: -62.023104)
4 5 7 2 6 3 1 0 (ORDER): 969.067074 4 5 7 2 6 3 1 0 (ORDER) -120.545137 (min: -62.023104)
5 4 7 2 6 3 1 0 (ORDER): 969.067074 5 4 7 2 6 3 1 0 (ORDER) -120.545137 (min: -62.023104)
5 7 4 2 6 3 1 0 (ORDER): 969.067074 5 7 4 2 6 3 1 0 (ORDER) -120.545137 (min: -62.023104)
7 5 4 2 6 3 1 0 (ORDER): 969.067074 7 5 4 2 6 3 1 0 (ORDER) -120.545137 (min: -62.023104)
4 7 5 2 6 3 1 0 (ORDER): 969.067074 4 7 5 2 6 3 1 0 (ORDER) -120.545137 (min: -62.023104)
7 4 5 2 6 3 1 0 (ORDER): 969.067074 7 4 5 2 6 3 1 0 (ORDER) -120.545137 (min: -62.023104)
4 2 7 5 6 3 1 0 (ORDER): 969.208917 4 2 7 5 6 3 1 0 (ORDER) -120.604122 (min: -62.023104)
2 4 7 5 6 3 1 0 (ORDER): 969.558450 2 4 7 5 6 3 1 0 (ORDER) -120.305310 (min: -62.023104)
2 7 4 5 6 3 1 0 (ORDER): 969.558450 2 7 4 5 6 3 1 0 (ORDER) -120.305310 (min: -62.023104)
7 2 4 5 6 3 1 0 (ORDER): 969.588670 7 2 4 5 6 3 1 0 (ORDER) -120.223042 (min: -62.023104)
4 7 2 5 6 3 1 0 (ORDER): 969.061746 4 7 2 5 6 3 1 0 (ORDER) -120.521854 (min: -62.023104)
7 4 2 5 6 3 1 0 (ORDER): 969.061746 7 4 2 5 6 3 1 0 (ORDER) -120.521854 (min: -62.023104)
6 4 5 7 2 3 1 0 (ORDER): 969.026941 6 4 5 7 2 3 1 0 (ORDER) -120.344377 (min: -62.023104)
4 6 5 7 2 3 1 0 (ORDER): 969.026941 4 6 5 7 2 3 1 0 (ORDER) -120.344377 (min: -62.023104)
4 5 6 7 2 3 1 0 (ORDER): 969.026941 4 5 6 7 2 3 1 0 (ORDER) -120.344377 (min: -62.023104)
5 4 6 7 2 3 1 0 (ORDER): 969.026941 5 4 6 7 2 3 1 0 (ORDER) -120.344377 (min: -62.023104)
6 5 4 7 2 3 1 0 (ORDER): 969.026941 6 5 4 7 2 3 1 0 (ORDER) -120.344377 (min: -62.023104)
5 6 4 7 2 3 1 0 (ORDER): 969.026941 5 6 4 7 2 3 1 0 (ORDER) -120.344377 (min: -62.023104)
5 4 7 6 2 3 1 0 (ORDER): 969.026941 5 4 7 6 2 3 1 0 (ORDER) -120.344377 (min: -62.023104)
4 5 7 6 2 3 1 0 (ORDER): 969.026941 4 5 7 6 2 3 1 0 (ORDER) -120.344377 (min: -62.023104)
4 7 5 6 2 3 1 0 (ORDER): 969.026941 4 7 5 6 2 3 1 0 (ORDER) -120.344377 (min: -62.023104)
7 4 5 6 2 3 1 0 (ORDER): 969.026941 7 4 5 6 2 3 1 0 (ORDER) -120.344377 (min: -62.023104)
5 7 4 6 2 3 1 0 (ORDER): 969.026941 5 7 4 6 2 3 1 0 (ORDER) -120.344377 (min: -62.023104)
7 5 4 6 2 3 1 0 (ORDER): 969.026941 7 5 4 6 2 3 1 0 (ORDER) -120.344377 (min: -62.023104)
6 5 7 4 2 3 1 0 (ORDER): 969.026941 6 5 7 4 2 3 1 0 (ORDER) -120.344377 (min: -62.023104)
5 6 7 4 2 3 1 0 (ORDER): 969.026941 5 6 7 4 2 3 1 0 (ORDER) -120.344377 (min: -62.023104)
5 7 6 4 2 3 1 0 (ORDER): 969.026941 5 7 6 4 2 3 1 0 (ORDER) -120.344377 (min: -62.023104)
7 5 6 4 2 3 1 0 (ORDER): 969.026941 7 5 6 4 2 3 1 0 (ORDER) -120.344377 (min: -62.023104)
6 7 5 4 2 3 1 0 (ORDER): 969.026941 6 7 5 4 2 3 1 0 (ORDER) -120.344377 (min: -62.023104)
7 6 5 4 2 3 1 0 (ORDER): 969.026941 7 6 5 4 2 3 1 0 (ORDER) -120.344377 (min: -62.023104)
6 4 7 5 2 3 1 0 (ORDER): 969.026941 6 4 7 5 2 3 1 0 (ORDER) -120.344377 (min: -62.023104)
4 6 7 5 2 3 1 0 (ORDER): 969.026941 4 6 7 5 2 3 1 0 (ORDER) -120.344377 (min: -62.023104)
4 7 6 5 2 3 1 0 (ORDER): 969.026941 4 7 6 5 2 3 1 0 (ORDER) -120.344377 (min: -62.023104)
7 4 6 5 2 3 1 0 (ORDER): 969.026941 7 4 6 5 2 3 1 0 (ORDER) -120.344377 (min: -62.023104)
6 7 4 5 2 3 1 0 (ORDER): 969.026941 6 7 4 5 2 3 1 0 (ORDER) -120.344377 (min: -62.023104)
7 6 4 5 2 3 1 0 (ORDER): 969.026941 7 6 4 5 2 3 1 0 (ORDER) -120.344377 (min: -62.023104)
6 2 4 7 5 3 1 0 (ORDER): 969.653173 6 2 4 7 5 3 1 0 (ORDER) -120.104551 (min: -62.023104)
2 6 4 7 5 3 1 0 (ORDER): 969.558450 2 6 4 7 5 3 1 0 (ORDER) -120.305310 (min: -62.023104)
2 4 6 7 5 3 1 0 (ORDER): 969.558450 2 4 6 7 5 3 1 0 (ORDER) -120.305310 (min: -62.023104)
4 2 6 7 5 3 1 0 (ORDER): 969.208917 4 2 6 7 5 3 1 0 (ORDER) -120.604122 (min: -62.023104)
6 4 2 7 5 3 1 0 (ORDER): 969.357417 6 4 2 7 5 3 1 0 (ORDER) -120.403363 (min: -62.023104)
4 6 2 7 5 3 1 0 (ORDER): 969.357417 4 6 2 7 5 3 1 0 (ORDER) -120.403363 (min: -62.023104)
4 2 7 6 5 3 1 0 (ORDER): 969.208917 4 2 7 6 5 3 1 0 (ORDER) -120.604122 (min: -62.023104)
2 4 7 6 5 3 1 0 (ORDER): 969.558450 2 4 7 6 5 3 1 0 (ORDER) -120.305310 (min: -62.023104)
2 7 4 6 5 3 1 0 (ORDER): 969.558450 2 7 4 6 5 3 1 0 (ORDER) -120.305310 (min: -62.023104)
7 2 4 6 5 3 1 0 (ORDER): 969.588670 7 2 4 6 5 3 1 0 (ORDER) -120.223042 (min: -62.023104)
4 7 2 6 5 3 1 0 (ORDER): 969.061746 4 7 2 6 5 3 1 0 (ORDER) -120.521854 (min: -62.023104)
7 4 2 6 5 3 1 0 (ORDER): 969.061746 7 4 2 6 5 3 1 0 (ORDER) -120.521854 (min: -62.023104)
6 4 7 2 5 3 1 0 (ORDER): 969.152957 6 4 7 2 5 3 1 0 (ORDER) -120.321094 (min: -62.023104)
4 6 7 2 5 3 1 0 (ORDER): 969.152957 4 6 7 2 5 3 1 0 (ORDER) -120.321094 (min: -62.023104)
4 7 6 2 5 3 1 0 (ORDER): 969.152957 4 7 6 2 5 3 1 0 (ORDER) -120.321094 (min: -62.023104)
7 4 6 2 5 3 1 0 (ORDER): 969.152957 7 4 6 2 5 3 1 0 (ORDER) -120.321094 (min: -62.023104)
6 7 4 2 5 3 1 0 (ORDER): 969.152957 6 7 4 2 5 3 1 0 (ORDER) -120.321094 (min: -62.023104)
7 6 4 2 5 3 1 0 (ORDER): 969.152957 7 6 4 2 5 3 1 0 (ORDER) -120.321094 (min: -62.023104)
6 2 7 4 5 3 1 0 (ORDER): 969.653173 6 2 7 4 5 3 1 0 (ORDER) -120.104551 (min: -62.023104)
2 6 7 4 5 3 1 0 (ORDER): 969.558450 2 6 7 4 5 3 1 0 (ORDER) -120.305310 (min: -62.023104)
2 7 6 4 5 3 1 0 (ORDER): 969.558450 2 7 6 4 5 3 1 0 (ORDER) -120.305310 (min: -62.023104)
7 2 6 4 5 3 1 0 (ORDER): 969.588670 7 2 6 4 5 3 1 0 (ORDER) -120.223042 (min: -62.023104)
6 7 2 4 5 3 1 0 (ORDER): 969.614717 6 7 2 4 5 3 1 0 (ORDER) -120.022282 (min: -62.023104)
7 6 2 4 5 3 1 0 (ORDER): 969.614717 7 6 2 4 5 3 1 0 (ORDER) -120.022282 (min: -62.023104)
6 2 5 7 4 3 1 0 (ORDER): 969.653173 6 2 5 7 4 3 1 0 (ORDER) -120.104551 (min: -62.023104)
2 6 5 7 4 3 1 0 (ORDER): 969.558450 2 6 5 7 4 3 1 0 (ORDER) -120.305310 (min: -62.023104)
2 5 6 7 4 3 1 0 (ORDER): 969.558450 2 5 6 7 4 3 1 0 (ORDER) -120.305310 (min: -62.023104)
5 2 6 7 4 3 1 0 (ORDER): 969.406429 5 2 6 7 4 3 1 0 (ORDER) -120.328593 (min: -62.023104)
6 5 2 7 4 3 1 0 (ORDER): 969.355276 6 5 2 7 4 3 1 0 (ORDER) -120.127834 (min: -62.023104)
5 6 2 7 4 3 1 0 (ORDER): 969.355276 5 6 2 7 4 3 1 0 (ORDER) -120.127834 (min: -62.023104)
5 2 7 6 4 3 1 0 (ORDER): 969.406429 5 2 7 6 4 3 1 0 (ORDER) -120.328593 (min: -62.023104)
2 5 7 6 4 3 1 0 (ORDER): 969.558450 2 5 7 6 4 3 1 0 (ORDER) -120.305310 (min: -62.023104)
2 7 5 6 4 3 1 0 (ORDER): 969.558450 2 7 5 6 4 3 1 0 (ORDER) -120.305310 (min: -62.023104)
7 2 5 6 4 3 1 0 (ORDER): 969.588670 7 2 5 6 4 3 1 0 (ORDER) -120.223042 (min: -62.023104)
5 7 2 6 4 3 1 0 (ORDER): 969.720280 5 7 2 6 4 3 1 0 (ORDER) -120.246325 (min: -62.023104)
7 5 2 6 4 3 1 0 (ORDER): 969.720280 7 5 2 6 4 3 1 0 (ORDER) -120.246325 (min: -62.023104)
6 5 7 2 4 3 1 0 (ORDER): 969.010166 6 5 7 2 4 3 1 0 (ORDER) -120.045565 (min: -62.023104)
5 6 7 2 4 3 1 0 (ORDER): 969.010166 5 6 7 2 4 3 1 0 (ORDER) -120.045565 (min: -62.023104)
5 7 6 2 4 3 1 0 (ORDER): 969.010166 5 7 6 2 4 3 1 0 (ORDER) -120.045565 (min: -62.023104)
7 5 6 2 4 3 1 0 (ORDER): 969.010166 7 5 6 2 4 3 1 0 (ORDER) -120.045565 (min: -62.023104)
6 7 5 2 4 3 1 0 (ORDER): 969.010166 6 7 5 2 4 3 1 0 (ORDER) -120.045565 (min: -62.023104)
7 6 5 2 4 3 1 0 (ORDER): 969.010166 7 6 5 2 4 3 1 0 (ORDER) -120.045565 (min: -62.023104)
6 2 7 5 4 3 1 0 (ORDER): 969.653173 6 2 7 5 4 3 1 0 (ORDER) -120.104551 (min: -62.023104)
2 6 7 5 4 3 1 0 (ORDER): 969.558450 2 6 7 5 4 3 1 0 (ORDER) -120.305310 (min: -62.023104)
2 7 6 5 4 3 1 0 (ORDER): 969.558450 2 7 6 5 4 3 1 0 (ORDER) -120.305310 (min: -62.023104)
7 2 6 5 4 3 1 0 (ORDER): 969.588670 7 2 6 5 4 3 1 0 (ORDER) -120.223042 (min: -62.023104)
6 7 2 5 4 3 1 0 (ORDER): 969.614717 6 7 2 5 4 3 1 0 (ORDER) -120.022282 (min: -62.023104)
7 6 2 5 4 3 1 0 (ORDER): 969.614717 7 6 2 5 4 3 1 0 (ORDER) -120.022282 (min: -62.023104)
6 2 3 5 7 4 1 0 (ORDER): 995.180968 6 2 3 5 7 4 1 0 (ORDER) -139.900909 (min: -62.023104)
2 6 3 5 7 4 1 0 (ORDER): 995.086245 2 6 3 5 7 4 1 0 (ORDER) -140.101668 (min: -62.023104)
2 3 6 5 7 4 1 0 (ORDER): 990.968777 2 3 6 5 7 4 1 0 (ORDER) -153.228280 (min: -62.023104)
3 2 6 5 7 4 1 0 (ORDER): 975.337783 3 2 6 5 7 4 1 0 (ORDER) -169.825852 (min: -62.023104)
6 3 2 5 7 4 1 0 (ORDER): 990.174115 6 3 2 5 7 4 1 0 (ORDER) -156.498481 (min: -62.023104)
3 6 2 5 7 4 1 0 (ORDER): 975.611839 3 6 2 5 7 4 1 0 (ORDER) -169.625093 (min: -62.023104)
3 2 5 6 7 4 1 0 (ORDER): 975.337783 3 2 5 6 7 4 1 0 (ORDER) -169.825852 (min: -62.023104)
2 3 5 6 7 4 1 0 (ORDER): 990.968777 2 3 5 6 7 4 1 0 (ORDER) -153.228280 (min: -62.023104)
2 5 3 6 7 4 1 0 (ORDER): 973.463835 2 5 3 6 7 4 1 0 (ORDER) -147.898595 (min: -62.023104)
5 2 3 6 7 4 1 0 (ORDER): 973.311813 5 2 3 6 7 4 1 0 (ORDER) -147.921879 (min: -62.023104)
3 5 2 6 7 4 1 0 (ORDER): 974.373998 3 5 2 6 7 4 1 0 (ORDER) -169.849135 (min: -62.023104)
5 3 2 6 7 4 1 0 (ORDER): 984.210519 5 3 2 6 7 4 1 0 (ORDER) -164.519451 (min: -62.023104)
6 3 5 2 7 4 1 0 (ORDER): 988.999908 6 3 5 2 7 4 1 0 (ORDER) -156.521764 (min: -62.023104)
3 6 5 2 7 4 1 0 (ORDER): 974.437631 3 6 5 2 7 4 1 0 (ORDER) -169.648376 (min: -62.023104)
3 5 6 2 7 4 1 0 (ORDER): 974.437631 3 5 6 2 7 4 1 0 (ORDER) -169.648376 (min: -62.023104)
5 3 6 2 7 4 1 0 (ORDER): 984.274152 5 3 6 2 7 4 1 0 (ORDER) -164.318691 (min: -62.023104)
6 5 3 2 7 4 1 0 (ORDER): 972.968653 6 5 3 2 7 4 1 0 (ORDER) -151.192079 (min: -62.023104)
5 6 3 2 7 4 1 0 (ORDER): 972.968653 5 6 3 2 7 4 1 0 (ORDER) -151.192079 (min: -62.023104)
6 2 5 3 7 4 1 0 (ORDER): 970.107339 6 2 5 3 7 4 1 0 (ORDER) -134.571224 (min: -62.023104)
2 6 5 3 7 4 1 0 (ORDER): 970.012616 2 6 5 3 7 4 1 0 (ORDER) -134.771984 (min: -62.023104)
2 5 6 3 7 4 1 0 (ORDER): 970.012616 2 5 6 3 7 4 1 0 (ORDER) -134.771984 (min: -62.023104)
5 2 6 3 7 4 1 0 (ORDER): 969.860594 5 2 6 3 7 4 1 0 (ORDER) -134.795267 (min: -62.023104)
6 5 2 3 7 4 1 0 (ORDER): 969.809442 6 5 2 3 7 4 1 0 (ORDER) -134.594507 (min: -62.023104)
5 6 2 3 7 4 1 0 (ORDER): 969.809442 5 6 2 3 7 4 1 0 (ORDER) -134.594507 (min: -62.023104)
5 2 3 7 6 4 1 0 (ORDER): 973.311813 5 2 3 7 6 4 1 0 (ORDER) -147.921879 (min: -62.023104)
2 5 3 7 6 4 1 0 (ORDER): 973.463835 2 5 3 7 6 4 1 0 (ORDER) -147.898595 (min: -62.023104)
2 3 5 7 6 4 1 0 (ORDER): 990.968777 2 3 5 7 6 4 1 0 (ORDER) -153.228280 (min: -62.023104)
3 2 5 7 6 4 1 0 (ORDER): 975.337783 3 2 5 7 6 4 1 0 (ORDER) -169.825852 (min: -62.023104)
5 3 2 7 6 4 1 0 (ORDER): 984.210519 5 3 2 7 6 4 1 0 (ORDER) -164.519451 (min: -62.023104)
3 5 2 7 6 4 1 0 (ORDER): 974.373998 3 5 2 7 6 4 1 0 (ORDER) -169.849135 (min: -62.023104)
3 2 7 5 6 4 1 0 (ORDER): 975.337783 3 2 7 5 6 4 1 0 (ORDER) -169.825852 (min: -62.023104)
2 3 7 5 6 4 1 0 (ORDER): 990.968777 2 3 7 5 6 4 1 0 (ORDER) -153.228280 (min: -62.023104)
2 7 3 5 6 4 1 0 (ORDER): 985.299610 2 7 3 5 6 4 1 0 (ORDER) -150.068385 (min: -62.023104)
7 2 3 5 6 4 1 0 (ORDER): 985.329830 7 2 3 5 6 4 1 0 (ORDER) -149.986116 (min: -62.023104)
3 7 2 5 6 4 1 0 (ORDER): 975.750027 3 7 2 5 6 4 1 0 (ORDER) -169.743584 (min: -62.023104)
7 3 2 5 6 4 1 0 (ORDER): 981.670276 7 3 2 5 6 4 1 0 (ORDER) -166.583689 (min: -62.023104)
5 3 7 2 6 4 1 0 (ORDER): 984.544679 5 3 7 2 6 4 1 0 (ORDER) -164.437182 (min: -62.023104)
3 5 7 2 6 4 1 0 (ORDER): 974.708158 3 5 7 2 6 4 1 0 (ORDER) -169.766867 (min: -62.023104)
3 7 5 2 6 4 1 0 (ORDER): 974.708158 3 7 5 2 6 4 1 0 (ORDER) -169.766867 (min: -62.023104)
7 3 5 2 6 4 1 0 (ORDER): 980.628407 7 3 5 2 6 4 1 0 (ORDER) -166.606972 (min: -62.023104)
5 7 3 2 6 4 1 0 (ORDER): 984.564671 5 7 3 2 6 4 1 0 (ORDER) -161.277287 (min: -62.023104)
7 5 3 2 6 4 1 0 (ORDER): 984.564671 7 5 3 2 6 4 1 0 (ORDER) -161.277287 (min: -62.023104)
5 2 7 3 6 4 1 0 (ORDER): 973.023088 5 2 7 3 6 4 1 0 (ORDER) -144.761983 (min: -62.023104)
2 5 7 3 6 4 1 0 (ORDER): 973.175109 2 5 7 3 6 4 1 0 (ORDER) -144.738700 (min: -62.023104)
2 7 5 3 6 4 1 0 (ORDER): 973.175109 2 7 5 3 6 4 1 0 (ORDER) -144.738700 (min: -62.023104)
7 2 5 3 6 4 1 0 (ORDER): 973.205330 7 2 5 3 6 4 1 0 (ORDER) -144.656432 (min: -62.023104)
5 7 2 3 6 4 1 0 (ORDER): 973.336940 5 7 2 3 6 4 1 0 (ORDER) -144.679715 (min: -62.023104)
7 5 2 3 6 4 1 0 (ORDER): 973.336940 7 5 2 3 6 4 1 0 (ORDER) -144.679715 (min: -62.023104)
6 5 3 7 2 4 1 0 (ORDER): 973.470607 6 5 3 7 2 4 1 0 (ORDER) -151.109811 (min: -62.023104)
5 6 3 7 2 4 1 0 (ORDER): 973.470607 5 6 3 7 2 4 1 0 (ORDER) -151.109811 (min: -62.023104)
5 3 6 7 2 4 1 0 (ORDER): 984.776105 5 3 6 7 2 4 1 0 (ORDER) -164.236423 (min: -62.023104)
3 5 6 7 2 4 1 0 (ORDER): 974.939584 3 5 6 7 2 4 1 0 (ORDER) -169.566108 (min: -62.023104)
6 3 5 7 2 4 1 0 (ORDER): 989.501861 6 3 5 7 2 4 1 0 (ORDER) -156.439496 (min: -62.023104)
3 6 5 7 2 4 1 0 (ORDER): 974.939584 3 6 5 7 2 4 1 0 (ORDER) -169.566108 (min: -62.023104)
3 5 7 6 2 4 1 0 (ORDER): 974.939584 3 5 7 6 2 4 1 0 (ORDER) -169.566108 (min: -62.023104)
5 3 7 6 2 4 1 0 (ORDER): 984.776105 5 3 7 6 2 4 1 0 (ORDER) -164.236423 (min: -62.023104)
5 7 3 6 2 4 1 0 (ORDER): 984.796097 5 7 3 6 2 4 1 0 (ORDER) -161.076527 (min: -62.023104)
7 5 3 6 2 4 1 0 (ORDER): 984.796097 7 5 3 6 2 4 1 0 (ORDER) -161.076527 (min: -62.023104)
3 7 5 6 2 4 1 0 (ORDER): 974.939584 3 7 5 6 2 4 1 0 (ORDER) -169.566108 (min: -62.023104)
7 3 5 6 2 4 1 0 (ORDER): 980.859834 7 3 5 6 2 4 1 0 (ORDER) -166.406212 (min: -62.023104)
6 3 7 5 2 4 1 0 (ORDER): 989.501861 6 3 7 5 2 4 1 0 (ORDER) -156.439496 (min: -62.023104)
3 6 7 5 2 4 1 0 (ORDER): 974.939584 3 6 7 5 2 4 1 0 (ORDER) -169.566108 (min: -62.023104)
3 7 6 5 2 4 1 0 (ORDER): 974.939584 3 7 6 5 2 4 1 0 (ORDER) -169.566108 (min: -62.023104)
7 3 6 5 2 4 1 0 (ORDER): 980.859834 7 3 6 5 2 4 1 0 (ORDER) -166.406212 (min: -62.023104)
6 7 3 5 2 4 1 0 (ORDER): 979.531504 6 7 3 5 2 4 1 0 (ORDER) -153.279600 (min: -62.023104)
7 6 3 5 2 4 1 0 (ORDER): 979.531504 7 6 3 5 2 4 1 0 (ORDER) -153.279600 (min: -62.023104)
6 5 7 3 2 4 1 0 (ORDER): 973.067049 6 5 7 3 2 4 1 0 (ORDER) -147.949916 (min: -62.023104)
5 6 7 3 2 4 1 0 (ORDER): 973.067049 5 6 7 3 2 4 1 0 (ORDER) -147.949916 (min: -62.023104)
5 7 6 3 2 4 1 0 (ORDER): 973.067049 5 7 6 3 2 4 1 0 (ORDER) -147.949916 (min: -62.023104)
7 5 6 3 2 4 1 0 (ORDER): 973.067049 7 5 6 3 2 4 1 0 (ORDER) -147.949916 (min: -62.023104)
6 7 5 3 2 4 1 0 (ORDER): 973.067049 6 7 5 3 2 4 1 0 (ORDER) -147.949916 (min: -62.023104)
7 6 5 3 2 4 1 0 (ORDER): 973.067049 7 6 5 3 2 4 1 0 (ORDER) -147.949916 (min: -62.023104)
6 2 5 7 3 4 1 0 (ORDER): 970.170560 6 2 5 7 3 4 1 0 (ORDER) -131.411329 (min: -62.023104)
2 6 5 7 3 4 1 0 (ORDER): 970.075837 2 6 5 7 3 4 1 0 (ORDER) -131.612088 (min: -62.023104)
2 5 6 7 3 4 1 0 (ORDER): 970.075837 2 5 6 7 3 4 1 0 (ORDER) -131.612088 (min: -62.023104)
5 2 6 7 3 4 1 0 (ORDER): 969.923816 5 2 6 7 3 4 1 0 (ORDER) -131.635371 (min: -62.023104)
6 5 2 7 3 4 1 0 (ORDER): 969.872663 6 5 2 7 3 4 1 0 (ORDER) -131.434612 (min: -62.023104)
5 6 2 7 3 4 1 0 (ORDER): 969.872663 5 6 2 7 3 4 1 0 (ORDER) -131.434612 (min: -62.023104)
5 2 7 6 3 4 1 0 (ORDER): 969.923816 5 2 7 6 3 4 1 0 (ORDER) -131.635371 (min: -62.023104)
2 5 7 6 3 4 1 0 (ORDER): 970.075837 2 5 7 6 3 4 1 0 (ORDER) -131.612088 (min: -62.023104)
2 7 5 6 3 4 1 0 (ORDER): 970.075837 2 7 5 6 3 4 1 0 (ORDER) -131.612088 (min: -62.023104)
7 2 5 6 3 4 1 0 (ORDER): 970.106057 7 2 5 6 3 4 1 0 (ORDER) -131.529820 (min: -62.023104)
5 7 2 6 3 4 1 0 (ORDER): 970.237667 5 7 2 6 3 4 1 0 (ORDER) -131.553103 (min: -62.023104)
7 5 2 6 3 4 1 0 (ORDER): 970.237667 7 5 2 6 3 4 1 0 (ORDER) -131.553103 (min: -62.023104)
6 5 7 2 3 4 1 0 (ORDER): 969.527553 6 5 7 2 3 4 1 0 (ORDER) -131.352344 (min: -62.023104)
5 6 7 2 3 4 1 0 (ORDER): 969.527553 5 6 7 2 3 4 1 0 (ORDER) -131.352344 (min: -62.023104)
5 7 6 2 3 4 1 0 (ORDER): 969.527553 5 7 6 2 3 4 1 0 (ORDER) -131.352344 (min: -62.023104)
7 5 6 2 3 4 1 0 (ORDER): 969.527553 7 5 6 2 3 4 1 0 (ORDER) -131.352344 (min: -62.023104)
6 7 5 2 3 4 1 0 (ORDER): 969.527553 6 7 5 2 3 4 1 0 (ORDER) -131.352344 (min: -62.023104)
7 6 5 2 3 4 1 0 (ORDER): 969.527553 7 6 5 2 3 4 1 0 (ORDER) -131.352344 (min: -62.023104)
6 2 7 5 3 4 1 0 (ORDER): 970.170560 6 2 7 5 3 4 1 0 (ORDER) -131.411329 (min: -62.023104)
2 6 7 5 3 4 1 0 (ORDER): 970.075837 2 6 7 5 3 4 1 0 (ORDER) -131.612088 (min: -62.023104)
2 7 6 5 3 4 1 0 (ORDER): 970.075837 2 7 6 5 3 4 1 0 (ORDER) -131.612088 (min: -62.023104)
7 2 6 5 3 4 1 0 (ORDER): 970.106057 7 2 6 5 3 4 1 0 (ORDER) -131.529820 (min: -62.023104)
6 7 2 5 3 4 1 0 (ORDER): 970.132104 6 7 2 5 3 4 1 0 (ORDER) -131.329060 (min: -62.023104)
7 6 2 5 3 4 1 0 (ORDER): 970.132104 7 6 2 5 3 4 1 0 (ORDER) -131.329060 (min: -62.023104)
6 2 3 7 5 4 1 0 (ORDER): 995.180968 6 2 3 7 5 4 1 0 (ORDER) -139.900909 (min: -62.023104)
2 6 3 7 5 4 1 0 (ORDER): 995.086245 2 6 3 7 5 4 1 0 (ORDER) -140.101668 (min: -62.023104)
2 3 6 7 5 4 1 0 (ORDER): 990.968777 2 3 6 7 5 4 1 0 (ORDER) -153.228280 (min: -62.023104)
3 2 6 7 5 4 1 0 (ORDER): 975.337783 3 2 6 7 5 4 1 0 (ORDER) -169.825852 (min: -62.023104)
6 3 2 7 5 4 1 0 (ORDER): 990.174115 6 3 2 7 5 4 1 0 (ORDER) -156.498481 (min: -62.023104)
3 6 2 7 5 4 1 0 (ORDER): 975.611839 3 6 2 7 5 4 1 0 (ORDER) -169.625093 (min: -62.023104)
3 2 7 6 5 4 1 0 (ORDER): 975.337783 3 2 7 6 5 4 1 0 (ORDER) -169.825852 (min: -62.023104)
2 3 7 6 5 4 1 0 (ORDER): 990.968777 2 3 7 6 5 4 1 0 (ORDER) -153.228280 (min: -62.023104)
2 7 3 6 5 4 1 0 (ORDER): 985.299610 2 7 3 6 5 4 1 0 (ORDER) -150.068385 (min: -62.023104)
7 2 3 6 5 4 1 0 (ORDER): 985.329830 7 2 3 6 5 4 1 0 (ORDER) -149.986116 (min: -62.023104)
3 7 2 6 5 4 1 0 (ORDER): 975.750027 3 7 2 6 5 4 1 0 (ORDER) -169.743584 (min: -62.023104)
7 3 2 6 5 4 1 0 (ORDER): 981.670276 7 3 2 6 5 4 1 0 (ORDER) -166.583689 (min: -62.023104)
6 3 7 2 5 4 1 0 (ORDER): 990.295867 6 3 7 2 5 4 1 0 (ORDER) -156.416213 (min: -62.023104)
3 6 7 2 5 4 1 0 (ORDER): 975.733591 3 6 7 2 5 4 1 0 (ORDER) -169.542824 (min: -62.023104)
3 7 6 2 5 4 1 0 (ORDER): 975.733591 3 7 6 2 5 4 1 0 (ORDER) -169.542824 (min: -62.023104)
7 3 6 2 5 4 1 0 (ORDER): 981.653840 7 3 6 2 5 4 1 0 (ORDER) -166.382929 (min: -62.023104)
6 7 3 2 5 4 1 0 (ORDER): 980.325511 6 7 3 2 5 4 1 0 (ORDER) -153.256317 (min: -62.023104)
7 6 3 2 5 4 1 0 (ORDER): 980.325511 7 6 3 2 5 4 1 0 (ORDER) -153.256317 (min: -62.023104)
6 2 7 3 5 4 1 0 (ORDER): 984.484582 6 2 7 3 5 4 1 0 (ORDER) -136.741014 (min: -62.023104)
2 6 7 3 5 4 1 0 (ORDER): 984.389859 2 6 7 3 5 4 1 0 (ORDER) -136.941773 (min: -62.023104)
2 7 6 3 5 4 1 0 (ORDER): 984.389859 2 7 6 3 5 4 1 0 (ORDER) -136.941773 (min: -62.023104)
7 2 6 3 5 4 1 0 (ORDER): 984.420079 7 2 6 3 5 4 1 0 (ORDER) -136.859505 (min: -62.023104)
6 7 2 3 5 4 1 0 (ORDER): 984.446126 6 7 2 3 5 4 1 0 (ORDER) -136.658745 (min: -62.023104)
7 6 2 3 5 4 1 0 (ORDER): 984.446126 7 6 2 3 5 4 1 0 (ORDER) -136.658745 (min: -62.023104)
6 2 3 4 7 5 1 0 (ORDER): 995.180968 6 2 3 4 7 5 1 0 (ORDER) -139.900909 (min: -62.023104)
2 6 3 4 7 5 1 0 (ORDER): 995.086245 2 6 3 4 7 5 1 0 (ORDER) -140.101668 (min: -62.023104)
2 3 6 4 7 5 1 0 (ORDER): 990.968777 2 3 6 4 7 5 1 0 (ORDER) -153.228280 (min: -62.023104)
3 2 6 4 7 5 1 0 (ORDER): 975.337783 3 2 6 4 7 5 1 0 (ORDER) -169.825852 (min: -62.023104)
6 3 2 4 7 5 1 0 (ORDER): 990.174115 6 3 2 4 7 5 1 0 (ORDER) -156.498481 (min: -62.023104)
3 6 2 4 7 5 1 0 (ORDER): 975.611839 3 6 2 4 7 5 1 0 (ORDER) -169.625093 (min: -62.023104)
3 2 4 6 7 5 1 0 (ORDER): 975.337783 3 2 4 6 7 5 1 0 (ORDER) -169.825852 (min: -62.023104)
2 3 4 6 7 5 1 0 (ORDER): 990.968777 2 3 4 6 7 5 1 0 (ORDER) -153.228280 (min: -62.023104)
2 4 3 6 7 5 1 0 (ORDER): 984.802488 2 4 3 6 7 5 1 0 (ORDER) -141.921502 (min: -62.023104)
4 2 3 6 7 5 1 0 (ORDER): 984.452955 4 2 3 6 7 5 1 0 (ORDER) -142.220314 (min: -62.023104)
3 4 2 6 7 5 1 0 (ORDER): 975.307110 3 4 2 6 7 5 1 0 (ORDER) -170.124664 (min: -62.023104)
4 3 2 6 7 5 1 0 (ORDER): 989.573152 4 3 2 6 7 5 1 0 (ORDER) -158.817886 (min: -62.023104)
6 3 4 2 7 5 1 0 (ORDER): 989.073293 6 3 4 2 7 5 1 0 (ORDER) -156.797293 (min: -62.023104)
3 6 4 2 7 5 1 0 (ORDER): 974.511016 3 6 4 2 7 5 1 0 (ORDER) -169.923905 (min: -62.023104)
3 4 6 2 7 5 1 0 (ORDER): 974.511016 3 4 6 2 7 5 1 0 (ORDER) -169.923905 (min: -62.023104)
4 3 6 2 7 5 1 0 (ORDER): 988.777058 4 3 6 2 7 5 1 0 (ORDER) -158.617127 (min: -62.023104)
6 4 3 2 7 5 1 0 (ORDER): 977.919308 6 4 3 2 7 5 1 0 (ORDER) -145.490515 (min: -62.023104)
4 6 3 2 7 5 1 0 (ORDER): 977.919308 4 6 3 2 7 5 1 0 (ORDER) -145.490515 (min: -62.023104)
6 2 4 3 7 5 1 0 (ORDER): 975.501500 6 2 4 3 7 5 1 0 (ORDER) -128.594131 (min: -62.023104)
2 6 4 3 7 5 1 0 (ORDER): 975.406777 2 6 4 3 7 5 1 0 (ORDER) -128.794890 (min: -62.023104)
2 4 6 3 7 5 1 0 (ORDER): 975.406777 2 4 6 3 7 5 1 0 (ORDER) -128.794890 (min: -62.023104)
4 2 6 3 7 5 1 0 (ORDER): 975.057244 4 2 6 3 7 5 1 0 (ORDER) -129.093702 (min: -62.023104)
6 4 2 3 7 5 1 0 (ORDER): 975.205744 6 4 2 3 7 5 1 0 (ORDER) -128.892943 (min: -62.023104)
4 6 2 3 7 5 1 0 (ORDER): 975.205744 4 6 2 3 7 5 1 0 (ORDER) -128.892943 (min: -62.023104)
4 2 3 7 6 5 1 0 (ORDER): 984.452955 4 2 3 7 6 5 1 0 (ORDER) -142.220314 (min: -62.023104)
2 4 3 7 6 5 1 0 (ORDER): 984.802488 2 4 3 7 6 5 1 0 (ORDER) -141.921502 (min: -62.023104)
2 3 4 7 6 5 1 0 (ORDER): 990.968777 2 3 4 7 6 5 1 0 (ORDER) -153.228280 (min: -62.023104)
3 2 4 7 6 5 1 0 (ORDER): 975.337783 3 2 4 7 6 5 1 0 (ORDER) -169.825852 (min: -62.023104)
4 3 2 7 6 5 1 0 (ORDER): 989.573152 4 3 2 7 6 5 1 0 (ORDER) -158.817886 (min: -62.023104)
3 4 2 7 6 5 1 0 (ORDER): 975.307110 3 4 2 7 6 5 1 0 (ORDER) -170.124664 (min: -62.023104)
3 2 7 4 6 5 1 0 (ORDER): 975.337783 3 2 7 4 6 5 1 0 (ORDER) -169.825852 (min: -62.023104)
2 3 7 4 6 5 1 0 (ORDER): 990.968777 2 3 7 4 6 5 1 0 (ORDER) -153.228280 (min: -62.023104)
2 7 3 4 6 5 1 0 (ORDER): 985.299610 2 7 3 4 6 5 1 0 (ORDER) -150.068385 (min: -62.023104)
7 2 3 4 6 5 1 0 (ORDER): 985.329830 7 2 3 4 6 5 1 0 (ORDER) -149.986116 (min: -62.023104)
3 7 2 4 6 5 1 0 (ORDER): 975.750027 3 7 2 4 6 5 1 0 (ORDER) -169.743584 (min: -62.023104)
7 3 2 4 6 5 1 0 (ORDER): 981.670276 7 3 2 4 6 5 1 0 (ORDER) -166.583689 (min: -62.023104)
4 3 7 2 6 5 1 0 (ORDER): 989.414788 4 3 7 2 6 5 1 0 (ORDER) -158.735618 (min: -62.023104)
3 4 7 2 6 5 1 0 (ORDER): 975.148746 3 4 7 2 6 5 1 0 (ORDER) -170.042396 (min: -62.023104)
3 7 4 2 6 5 1 0 (ORDER): 975.148746 3 7 4 2 6 5 1 0 (ORDER) -170.042396 (min: -62.023104)
7 3 4 2 6 5 1 0 (ORDER): 981.068995 7 3 4 2 6 5 1 0 (ORDER) -166.882500 (min: -62.023104)
4 7 3 2 6 5 1 0 (ORDER): 985.348354 4 7 3 2 6 5 1 0 (ORDER) -155.575722 (min: -62.023104)
7 4 3 2 6 5 1 0 (ORDER): 985.348354 7 4 3 2 6 5 1 0 (ORDER) -155.575722 (min: -62.023104)
4 2 7 3 6 5 1 0 (ORDER): 983.758995 4 2 7 3 6 5 1 0 (ORDER) -139.060419 (min: -62.023104)
2 4 7 3 6 5 1 0 (ORDER): 984.108527 2 4 7 3 6 5 1 0 (ORDER) -138.761607 (min: -62.023104)
2 7 4 3 6 5 1 0 (ORDER): 984.108527 2 7 4 3 6 5 1 0 (ORDER) -138.761607 (min: -62.023104)
7 2 4 3 6 5 1 0 (ORDER): 984.138748 7 2 4 3 6 5 1 0 (ORDER) -138.679338 (min: -62.023104)
4 7 2 3 6 5 1 0 (ORDER): 983.611823 4 7 2 3 6 5 1 0 (ORDER) -138.978150 (min: -62.023104)
7 4 2 3 6 5 1 0 (ORDER): 983.611823 7 4 2 3 6 5 1 0 (ORDER) -138.978150 (min: -62.023104)
6 4 3 7 2 5 1 0 (ORDER): 977.900901 6 4 3 7 2 5 1 0 (ORDER) -145.408246 (min: -62.023104)
4 6 3 7 2 5 1 0 (ORDER): 977.900901 4 6 3 7 2 5 1 0 (ORDER) -145.408246 (min: -62.023104)
4 3 6 7 2 5 1 0 (ORDER): 988.758651 4 3 6 7 2 5 1 0 (ORDER) -158.534858 (min: -62.023104)
3 4 6 7 2 5 1 0 (ORDER): 974.492610 3 4 6 7 2 5 1 0 (ORDER) -169.841636 (min: -62.023104)
6 3 4 7 2 5 1 0 (ORDER): 989.054886 6 3 4 7 2 5 1 0 (ORDER) -156.715024 (min: -62.023104)
3 6 4 7 2 5 1 0 (ORDER): 974.492610 3 6 4 7 2 5 1 0 (ORDER) -169.841636 (min: -62.023104)
3 4 7 6 2 5 1 0 (ORDER): 974.492610 3 4 7 6 2 5 1 0 (ORDER) -169.841636 (min: -62.023104)
4 3 7 6 2 5 1 0 (ORDER): 988.758651 4 3 7 6 2 5 1 0 (ORDER) -158.534858 (min: -62.023104)
4 7 3 6 2 5 1 0 (ORDER): 984.692217 4 7 3 6 2 5 1 0 (ORDER) -155.374963 (min: -62.023104)
7 4 3 6 2 5 1 0 (ORDER): 984.692217 7 4 3 6 2 5 1 0 (ORDER) -155.374963 (min: -62.023104)
3 7 4 6 2 5 1 0 (ORDER): 974.492610 3 7 4 6 2 5 1 0 (ORDER) -169.841636 (min: -62.023104)
7 3 4 6 2 5 1 0 (ORDER): 980.412859 7 3 4 6 2 5 1 0 (ORDER) -166.681741 (min: -62.023104)
6 3 7 4 2 5 1 0 (ORDER): 989.054886 6 3 7 4 2 5 1 0 (ORDER) -156.715024 (min: -62.023104)
3 6 7 4 2 5 1 0 (ORDER): 974.492610 3 6 7 4 2 5 1 0 (ORDER) -169.841636 (min: -62.023104)
3 7 6 4 2 5 1 0 (ORDER): 974.492610 3 7 6 4 2 5 1 0 (ORDER) -169.841636 (min: -62.023104)
7 3 6 4 2 5 1 0 (ORDER): 980.412859 7 3 6 4 2 5 1 0 (ORDER) -166.681741 (min: -62.023104)
6 7 3 4 2 5 1 0 (ORDER): 979.084529 6 7 3 4 2 5 1 0 (ORDER) -153.555129 (min: -62.023104)
7 6 3 4 2 5 1 0 (ORDER): 979.084529 7 6 3 4 2 5 1 0 (ORDER) -153.555129 (min: -62.023104)
6 4 7 3 2 5 1 0 (ORDER): 974.100490 6 4 7 3 2 5 1 0 (ORDER) -142.248351 (min: -62.023104)
4 6 7 3 2 5 1 0 (ORDER): 974.100490 4 6 7 3 2 5 1 0 (ORDER) -142.248351 (min: -62.023104)
4 7 6 3 2 5 1 0 (ORDER): 974.100490 4 7 6 3 2 5 1 0 (ORDER) -142.248351 (min: -62.023104)
7 4 6 3 2 5 1 0 (ORDER): 974.100490 7 4 6 3 2 5 1 0 (ORDER) -142.248351 (min: -62.023104)
6 7 4 3 2 5 1 0 (ORDER): 974.100490 6 7 4 3 2 5 1 0 (ORDER) -142.248351 (min: -62.023104)
7 6 4 3 2 5 1 0 (ORDER): 974.100490 7 6 4 3 2 5 1 0 (ORDER) -142.248351 (min: -62.023104)
6 2 4 7 3 5 1 0 (ORDER): 974.156290 6 2 4 7 3 5 1 0 (ORDER) -125.434236 (min: -62.023104)
2 6 4 7 3 5 1 0 (ORDER): 974.061567 2 6 4 7 3 5 1 0 (ORDER) -125.634995 (min: -62.023104)
2 4 6 7 3 5 1 0 (ORDER): 974.061567 2 4 6 7 3 5 1 0 (ORDER) -125.634995 (min: -62.023104)
4 2 6 7 3 5 1 0 (ORDER): 973.712034 4 2 6 7 3 5 1 0 (ORDER) -125.933807 (min: -62.023104)
6 4 2 7 3 5 1 0 (ORDER): 973.860534 6 4 2 7 3 5 1 0 (ORDER) -125.733047 (min: -62.023104)
4 6 2 7 3 5 1 0 (ORDER): 973.860534 4 6 2 7 3 5 1 0 (ORDER) -125.733047 (min: -62.023104)
4 2 7 6 3 5 1 0 (ORDER): 973.712034 4 2 7 6 3 5 1 0 (ORDER) -125.933807 (min: -62.023104)
2 4 7 6 3 5 1 0 (ORDER): 974.061567 2 4 7 6 3 5 1 0 (ORDER) -125.634995 (min: -62.023104)
2 7 4 6 3 5 1 0 (ORDER): 974.061567 2 7 4 6 3 5 1 0 (ORDER) -125.634995 (min: -62.023104)
7 2 4 6 3 5 1 0 (ORDER): 974.091787 7 2 4 6 3 5 1 0 (ORDER) -125.552726 (min: -62.023104)
4 7 2 6 3 5 1 0 (ORDER): 973.564862 4 7 2 6 3 5 1 0 (ORDER) -125.851538 (min: -62.023104)
7 4 2 6 3 5 1 0 (ORDER): 973.564862 7 4 2 6 3 5 1 0 (ORDER) -125.851538 (min: -62.023104)
6 4 7 2 3 5 1 0 (ORDER): 973.656074 6 4 7 2 3 5 1 0 (ORDER) -125.650779 (min: -62.023104)
4 6 7 2 3 5 1 0 (ORDER): 973.656074 4 6 7 2 3 5 1 0 (ORDER) -125.650779 (min: -62.023104)
4 7 6 2 3 5 1 0 (ORDER): 973.656074 4 7 6 2 3 5 1 0 (ORDER) -125.650779 (min: -62.023104)
7 4 6 2 3 5 1 0 (ORDER): 973.656074 7 4 6 2 3 5 1 0 (ORDER) -125.650779 (min: -62.023104)
6 7 4 2 3 5 1 0 (ORDER): 973.656074 6 7 4 2 3 5 1 0 (ORDER) -125.650779 (min: -62.023104)
7 6 4 2 3 5 1 0 (ORDER): 973.656074 7 6 4 2 3 5 1 0 (ORDER) -125.650779 (min: -62.023104)
6 2 7 4 3 5 1 0 (ORDER): 974.156290 6 2 7 4 3 5 1 0 (ORDER) -125.434236 (min: -62.023104)
2 6 7 4 3 5 1 0 (ORDER): 974.061567 2 6 7 4 3 5 1 0 (ORDER) -125.634995 (min: -62.023104)
2 7 6 4 3 5 1 0 (ORDER): 974.061567 2 7 6 4 3 5 1 0 (ORDER) -125.634995 (min: -62.023104)
7 2 6 4 3 5 1 0 (ORDER): 974.091787 7 2 6 4 3 5 1 0 (ORDER) -125.552726 (min: -62.023104)
6 7 2 4 3 5 1 0 (ORDER): 974.117834 6 7 2 4 3 5 1 0 (ORDER) -125.351967 (min: -62.023104)
7 6 2 4 3 5 1 0 (ORDER): 974.117834 7 6 2 4 3 5 1 0 (ORDER) -125.351967 (min: -62.023104)
6 2 3 7 4 5 1 0 (ORDER): 995.180968 6 2 3 7 4 5 1 0 (ORDER) -139.900909 (min: -62.023104)
2 6 3 7 4 5 1 0 (ORDER): 995.086245 2 6 3 7 4 5 1 0 (ORDER) -140.101668 (min: -62.023104)
2 3 6 7 4 5 1 0 (ORDER): 990.968777 2 3 6 7 4 5 1 0 (ORDER) -153.228280 (min: -62.023104)
3 2 6 7 4 5 1 0 (ORDER): 975.337783 3 2 6 7 4 5 1 0 (ORDER) -169.825852 (min: -62.023104)
6 3 2 7 4 5 1 0 (ORDER): 990.174115 6 3 2 7 4 5 1 0 (ORDER) -156.498481 (min: -62.023104)
3 6 2 7 4 5 1 0 (ORDER): 975.611839 3 6 2 7 4 5 1 0 (ORDER) -169.625093 (min: -62.023104)
3 2 7 6 4 5 1 0 (ORDER): 975.337783 3 2 7 6 4 5 1 0 (ORDER) -169.825852 (min: -62.023104)
2 3 7 6 4 5 1 0 (ORDER): 990.968777 2 3 7 6 4 5 1 0 (ORDER) -153.228280 (min: -62.023104)
2 7 3 6 4 5 1 0 (ORDER): 985.299610 2 7 3 6 4 5 1 0 (ORDER) -150.068385 (min: -62.023104)
7 2 3 6 4 5 1 0 (ORDER): 985.329830 7 2 3 6 4 5 1 0 (ORDER) -149.986116 (min: -62.023104)
3 7 2 6 4 5 1 0 (ORDER): 975.750027 3 7 2 6 4 5 1 0 (ORDER) -169.743584 (min: -62.023104)
7 3 2 6 4 5 1 0 (ORDER): 981.670276 7 3 2 6 4 5 1 0 (ORDER) -166.583689 (min: -62.023104)
6 3 7 2 4 5 1 0 (ORDER): 990.295867 6 3 7 2 4 5 1 0 (ORDER) -156.416213 (min: -62.023104)
3 6 7 2 4 5 1 0 (ORDER): 975.733591 3 6 7 2 4 5 1 0 (ORDER) -169.542824 (min: -62.023104)
3 7 6 2 4 5 1 0 (ORDER): 975.733591 3 7 6 2 4 5 1 0 (ORDER) -169.542824 (min: -62.023104)
7 3 6 2 4 5 1 0 (ORDER): 981.653840 7 3 6 2 4 5 1 0 (ORDER) -166.382929 (min: -62.023104)
6 7 3 2 4 5 1 0 (ORDER): 980.325511 6 7 3 2 4 5 1 0 (ORDER) -153.256317 (min: -62.023104)
7 6 3 2 4 5 1 0 (ORDER): 980.325511 7 6 3 2 4 5 1 0 (ORDER) -153.256317 (min: -62.023104)
6 2 7 3 4 5 1 0 (ORDER): 984.484582 6 2 7 3 4 5 1 0 (ORDER) -136.741014 (min: -62.023104)
2 6 7 3 4 5 1 0 (ORDER): 984.389859 2 6 7 3 4 5 1 0 (ORDER) -136.941773 (min: -62.023104)
2 7 6 3 4 5 1 0 (ORDER): 984.389859 2 7 6 3 4 5 1 0 (ORDER) -136.941773 (min: -62.023104)
7 2 6 3 4 5 1 0 (ORDER): 984.420079 7 2 6 3 4 5 1 0 (ORDER) -136.859505 (min: -62.023104)
6 7 2 3 4 5 1 0 (ORDER): 984.446126 6 7 2 3 4 5 1 0 (ORDER) -136.658745 (min: -62.023104)
7 6 2 3 4 5 1 0 (ORDER): 984.446126 7 6 2 3 4 5 1 0 (ORDER) -136.658745 (min: -62.023104)
1 6 3 4 5 7 2 0 (ORDER): 999.134245 1 6 3 4 5 7 2 0 (ORDER) -95.496966 (min: -62.023104)
6 1 3 4 5 7 2 0 (ORDER): 993.445684 6 1 3 4 5 7 2 0 (ORDER) -103.802654 (min: -62.023104)
6 3 1 4 5 7 2 0 (ORDER): 997.247942 6 3 1 4 5 7 2 0 (ORDER) -113.312349 (min: -62.023104)
3 6 1 4 5 7 2 0 (ORDER): 982.685666 3 6 1 4 5 7 2 0 (ORDER) -126.438961 (min: -62.023104)
1 3 6 4 5 7 2 0 (ORDER): 993.250303 1 3 6 4 5 7 2 0 (ORDER) -108.623577 (min: -62.023104)
3 1 6 4 5 7 2 0 (ORDER): 983.751471 3 1 6 4 5 7 2 0 (ORDER) -118.133273 (min: -62.023104)
3 6 4 1 5 7 2 0 (ORDER): 978.301757 3 6 4 1 5 7 2 0 (ORDER) -142.632121 (min: -62.023104)
6 3 4 1 5 7 2 0 (ORDER): 992.864034 6 3 4 1 5 7 2 0 (ORDER) -129.505509 (min: -62.023104)
6 4 3 1 5 7 2 0 (ORDER): 981.710049 6 4 3 1 5 7 2 0 (ORDER) -118.198731 (min: -62.023104)
4 6 3 1 5 7 2 0 (ORDER): 981.710049 4 6 3 1 5 7 2 0 (ORDER) -118.198731 (min: -62.023104)
3 4 6 1 5 7 2 0 (ORDER): 978.301757 3 4 6 1 5 7 2 0 (ORDER) -142.632121 (min: -62.023104)
4 3 6 1 5 7 2 0 (ORDER): 992.567798 4 3 6 1 5 7 2 0 (ORDER) -131.325343 (min: -62.023104)
1 3 4 6 5 7 2 0 (ORDER): 993.250303 1 3 4 6 5 7 2 0 (ORDER) -108.623577 (min: -62.023104)
3 1 4 6 5 7 2 0 (ORDER): 983.751471 3 1 4 6 5 7 2 0 (ORDER) -118.133273 (min: -62.023104)
3 4 1 6 5 7 2 0 (ORDER): 975.102101 3 4 1 6 5 7 2 0 (ORDER) -134.326433 (min: -62.023104)
4 3 1 6 5 7 2 0 (ORDER): 989.368142 4 3 1 6 5 7 2 0 (ORDER) -123.019655 (min: -62.023104)
1 4 3 6 5 7 2 0 (ORDER): 984.549749 1 4 3 6 5 7 2 0 (ORDER) -97.316799 (min: -62.023104)
4 1 3 6 5 7 2 0 (ORDER): 971.754984 4 1 3 6 5 7 2 0 (ORDER) -113.509960 (min: -62.023104)
1 6 4 3 5 7 2 0 (ORDER): 984.358342 1 6 4 3 5 7 2 0 (ORDER) -84.190187 (min: -62.023104)
6 1 4 3 5 7 2 0 (ORDER): 978.669781 6 1 4 3 5 7 2 0 (ORDER) -92.495876 (min: -62.023104)
6 4 1 3 5 7 2 0 (ORDER): 977.386470 6 4 1 3 5 7 2 0 (ORDER) -108.689036 (min: -62.023104)
4 6 1 3 5 7 2 0 (ORDER): 977.386470 4 6 1 3 5 7 2 0 (ORDER) -108.689036 (min: -62.023104)
1 4 6 3 5 7 2 0 (ORDER): 984.358342 1 4 6 3 5 7 2 0 (ORDER) -84.190187 (min: -62.023104)
4 1 6 3 5 7 2 0 (ORDER): 971.563577 4 1 6 3 5 7 2 0 (ORDER) -100.383348 (min: -62.023104)
4 6 3 5 1 7 2 0 (ORDER): 982.791109 4 6 3 5 1 7 2 0 (ORDER) -127.889482 (min: -62.023104)
6 4 3 5 1 7 2 0 (ORDER): 982.791109 6 4 3 5 1 7 2 0 (ORDER) -127.889482 (min: -62.023104)
6 3 4 5 1 7 2 0 (ORDER): 993.945094 6 3 4 5 1 7 2 0 (ORDER) -139.196260 (min: -62.023104)
3 6 4 5 1 7 2 0 (ORDER): 979.382817 3 6 4 5 1 7 2 0 (ORDER) -152.322872 (min: -62.023104)
4 3 6 5 1 7 2 0 (ORDER): 993.648859 4 3 6 5 1 7 2 0 (ORDER) -141.016094 (min: -62.023104)
3 4 6 5 1 7 2 0 (ORDER): 979.382817 3 4 6 5 1 7 2 0 (ORDER) -152.322872 (min: -62.023104)
3 6 5 4 1 7 2 0 (ORDER): 979.382817 3 6 5 4 1 7 2 0 (ORDER) -152.322872 (min: -62.023104)
6 3 5 4 1 7 2 0 (ORDER): 993.945094 6 3 5 4 1 7 2 0 (ORDER) -139.196260 (min: -62.023104)
6 5 3 4 1 7 2 0 (ORDER): 977.913839 6 5 3 4 1 7 2 0 (ORDER) -133.866575 (min: -62.023104)
5 6 3 4 1 7 2 0 (ORDER): 977.913839 5 6 3 4 1 7 2 0 (ORDER) -133.866575 (min: -62.023104)
3 5 6 4 1 7 2 0 (ORDER): 979.382817 3 5 6 4 1 7 2 0 (ORDER) -152.322872 (min: -62.023104)
5 3 6 4 1 7 2 0 (ORDER): 989.219338 5 3 6 4 1 7 2 0 (ORDER) -146.993187 (min: -62.023104)
4 3 5 6 1 7 2 0 (ORDER): 993.648859 4 3 5 6 1 7 2 0 (ORDER) -141.016094 (min: -62.023104)
3 4 5 6 1 7 2 0 (ORDER): 979.382817 3 4 5 6 1 7 2 0 (ORDER) -152.322872 (min: -62.023104)
3 5 4 6 1 7 2 0 (ORDER): 979.382817 3 5 4 6 1 7 2 0 (ORDER) -152.322872 (min: -62.023104)
5 3 4 6 1 7 2 0 (ORDER): 989.219338 5 3 4 6 1 7 2 0 (ORDER) -146.993187 (min: -62.023104)
4 5 3 6 1 7 2 0 (ORDER): 981.521684 4 5 3 6 1 7 2 0 (ORDER) -135.686409 (min: -62.023104)
5 4 3 6 1 7 2 0 (ORDER): 981.521684 5 4 3 6 1 7 2 0 (ORDER) -135.686409 (min: -62.023104)
4 6 5 3 1 7 2 0 (ORDER): 977.950871 4 6 5 3 1 7 2 0 (ORDER) -122.559797 (min: -62.023104)
6 4 5 3 1 7 2 0 (ORDER): 977.950871 6 4 5 3 1 7 2 0 (ORDER) -122.559797 (min: -62.023104)
6 5 4 3 1 7 2 0 (ORDER): 977.950871 6 5 4 3 1 7 2 0 (ORDER) -122.559797 (min: -62.023104)
5 6 4 3 1 7 2 0 (ORDER): 977.950871 5 6 4 3 1 7 2 0 (ORDER) -122.559797 (min: -62.023104)
4 5 6 3 1 7 2 0 (ORDER): 977.950871 4 5 6 3 1 7 2 0 (ORDER) -122.559797 (min: -62.023104)
5 4 6 3 1 7 2 0 (ORDER): 977.950871 5 4 6 3 1 7 2 0 (ORDER) -122.559797 (min: -62.023104)
1 4 3 5 6 7 2 0 (ORDER): 984.549749 1 4 3 5 6 7 2 0 (ORDER) -97.316799 (min: -62.023104)
4 1 3 5 6 7 2 0 (ORDER): 971.754984 4 1 3 5 6 7 2 0 (ORDER) -113.509960 (min: -62.023104)
4 3 1 5 6 7 2 0 (ORDER): 989.368142 4 3 1 5 6 7 2 0 (ORDER) -123.019655 (min: -62.023104)
3 4 1 5 6 7 2 0 (ORDER): 975.102101 3 4 1 5 6 7 2 0 (ORDER) -134.326433 (min: -62.023104)
1 3 4 5 6 7 2 0 (ORDER): 993.250303 1 3 4 5 6 7 2 0 (ORDER) -108.623577 (min: -62.023104)
3 1 4 5 6 7 2 0 (ORDER): 983.751471 3 1 4 5 6 7 2 0 (ORDER) -118.133273 (min: -62.023104)
3 4 5 1 6 7 2 0 (ORDER): 975.686357 3 4 5 1 6 7 2 0 (ORDER) -144.017184 (min: -62.023104)
4 3 5 1 6 7 2 0 (ORDER): 989.952398 4 3 5 1 6 7 2 0 (ORDER) -132.710406 (min: -62.023104)
4 5 3 1 6 7 2 0 (ORDER): 977.825224 4 5 3 1 6 7 2 0 (ORDER) -127.380721 (min: -62.023104)
5 4 3 1 6 7 2 0 (ORDER): 977.825224 5 4 3 1 6 7 2 0 (ORDER) -127.380721 (min: -62.023104)
3 5 4 1 6 7 2 0 (ORDER): 975.686357 3 5 4 1 6 7 2 0 (ORDER) -144.017184 (min: -62.023104)
5 3 4 1 6 7 2 0 (ORDER): 985.522877 5 3 4 1 6 7 2 0 (ORDER) -138.687499 (min: -62.023104)
1 3 5 4 6 7 2 0 (ORDER): 993.250303 1 3 5 4 6 7 2 0 (ORDER) -108.623577 (min: -62.023104)
3 1 5 4 6 7 2 0 (ORDER): 983.751471 3 1 5 4 6 7 2 0 (ORDER) -118.133273 (min: -62.023104)
3 5 1 4 6 7 2 0 (ORDER): 978.795896 3 5 1 4 6 7 2 0 (ORDER) -127.824023 (min: -62.023104)
5 3 1 4 6 7 2 0 (ORDER): 988.632417 5 3 1 4 6 7 2 0 (ORDER) -122.494339 (min: -62.023104)
1 5 3 4 6 7 2 0 (ORDER): 986.040546 1 5 3 4 6 7 2 0 (ORDER) -103.293893 (min: -62.023104)
5 1 3 4 6 7 2 0 (ORDER): 980.462518 5 1 3 4 6 7 2 0 (ORDER) -112.984643 (min: -62.023104)
1 4 5 3 6 7 2 0 (ORDER): 984.764347 1 4 5 3 6 7 2 0 (ORDER) -91.987114 (min: -62.023104)
4 1 5 3 6 7 2 0 (ORDER): 971.969582 4 1 5 3 6 7 2 0 (ORDER) -108.180275 (min: -62.023104)
4 5 1 3 6 7 2 0 (ORDER): 971.478951 4 5 1 3 6 7 2 0 (ORDER) -117.871025 (min: -62.023104)
5 4 1 3 6 7 2 0 (ORDER): 971.478951 5 4 1 3 6 7 2 0 (ORDER) -117.871025 (min: -62.023104)
1 5 4 3 6 7 2 0 (ORDER): 984.764347 1 5 4 3 6 7 2 0 (ORDER) -91.987114 (min: -62.023104)
5 1 4 3 6 7 2 0 (ORDER): 979.186319 5 1 4 3 6 7 2 0 (ORDER) -101.677865 (min: -62.023104)
1 6 4 5 3 7 2 0 (ORDER): 984.418555 1 6 4 5 3 7 2 0 (ORDER) -78.860503 (min: -62.023104)
6 1 4 5 3 7 2 0 (ORDER): 978.729994 6 1 4 5 3 7 2 0 (ORDER) -87.166191 (min: -62.023104)
6 4 1 5 3 7 2 0 (ORDER): 977.446683 6 4 1 5 3 7 2 0 (ORDER) -103.359351 (min: -62.023104)
4 6 1 5 3 7 2 0 (ORDER): 977.446683 4 6 1 5 3 7 2 0 (ORDER) -103.359351 (min: -62.023104)
1 4 6 5 3 7 2 0 (ORDER): 984.418555 1 4 6 5 3 7 2 0 (ORDER) -78.860503 (min: -62.023104)
4 1 6 5 3 7 2 0 (ORDER): 971.623790 4 1 6 5 3 7 2 0 (ORDER) -95.053663 (min: -62.023104)
4 6 5 1 3 7 2 0 (ORDER): 977.105524 4 6 5 1 3 7 2 0 (ORDER) -113.050102 (min: -62.023104)
6 4 5 1 3 7 2 0 (ORDER): 977.105524 6 4 5 1 3 7 2 0 (ORDER) -113.050102 (min: -62.023104)
6 5 4 1 3 7 2 0 (ORDER): 977.105524 6 5 4 1 3 7 2 0 (ORDER) -113.050102 (min: -62.023104)
5 6 4 1 3 7 2 0 (ORDER): 977.105524 5 6 4 1 3 7 2 0 (ORDER) -113.050102 (min: -62.023104)
4 5 6 1 3 7 2 0 (ORDER): 977.105524 4 5 6 1 3 7 2 0 (ORDER) -113.050102 (min: -62.023104)
5 4 6 1 3 7 2 0 (ORDER): 977.105524 5 4 6 1 3 7 2 0 (ORDER) -113.050102 (min: -62.023104)
1 4 5 6 3 7 2 0 (ORDER): 984.418555 1 4 5 6 3 7 2 0 (ORDER) -78.860503 (min: -62.023104)
4 1 5 6 3 7 2 0 (ORDER): 971.623790 4 1 5 6 3 7 2 0 (ORDER) -95.053663 (min: -62.023104)
4 5 1 6 3 7 2 0 (ORDER): 971.133159 4 5 1 6 3 7 2 0 (ORDER) -104.744414 (min: -62.023104)
5 4 1 6 3 7 2 0 (ORDER): 971.133159 5 4 1 6 3 7 2 0 (ORDER) -104.744414 (min: -62.023104)
1 5 4 6 3 7 2 0 (ORDER): 984.418555 1 5 4 6 3 7 2 0 (ORDER) -78.860503 (min: -62.023104)
5 1 4 6 3 7 2 0 (ORDER): 978.840528 5 1 4 6 3 7 2 0 (ORDER) -88.551253 (min: -62.023104)
1 6 5 4 3 7 2 0 (ORDER): 984.418555 1 6 5 4 3 7 2 0 (ORDER) -78.860503 (min: -62.023104)
6 1 5 4 3 7 2 0 (ORDER): 978.729994 6 1 5 4 3 7 2 0 (ORDER) -87.166191 (min: -62.023104)
6 5 1 4 3 7 2 0 (ORDER): 982.665004 6 5 1 4 3 7 2 0 (ORDER) -96.856941 (min: -62.023104)
5 6 1 4 3 7 2 0 (ORDER): 982.665004 5 6 1 4 3 7 2 0 (ORDER) -96.856941 (min: -62.023104)
1 5 6 4 3 7 2 0 (ORDER): 984.418555 1 5 6 4 3 7 2 0 (ORDER) -78.860503 (min: -62.023104)
5 1 6 4 3 7 2 0 (ORDER): 978.840528 5 1 6 4 3 7 2 0 (ORDER) -88.551253 (min: -62.023104)
1 6 3 5 4 7 2 0 (ORDER): 999.134245 1 6 3 5 4 7 2 0 (ORDER) -95.496966 (min: -62.023104)
6 1 3 5 4 7 2 0 (ORDER): 993.445684 6 1 3 5 4 7 2 0 (ORDER) -103.802654 (min: -62.023104)
6 3 1 5 4 7 2 0 (ORDER): 997.247942 6 3 1 5 4 7 2 0 (ORDER) -113.312349 (min: -62.023104)
3 6 1 5 4 7 2 0 (ORDER): 982.685666 3 6 1 5 4 7 2 0 (ORDER) -126.438961 (min: -62.023104)
1 3 6 5 4 7 2 0 (ORDER): 993.250303 1 3 6 5 4 7 2 0 (ORDER) -108.623577 (min: -62.023104)
3 1 6 5 4 7 2 0 (ORDER): 983.751471 3 1 6 5 4 7 2 0 (ORDER) -118.133273 (min: -62.023104)
3 6 5 1 4 7 2 0 (ORDER): 986.312641 3 6 5 1 4 7 2 0 (ORDER) -136.129711 (min: -62.023104)
6 3 5 1 4 7 2 0 (ORDER): 1000.874918 6 3 5 1 4 7 2 0 (ORDER) -123.003100 (min: -62.023104)
6 5 3 1 4 7 2 0 (ORDER): 984.843663 6 5 3 1 4 7 2 0 (ORDER) -117.673415 (min: -62.023104)
5 6 3 1 4 7 2 0 (ORDER): 984.843663 5 6 3 1 4 7 2 0 (ORDER) -117.673415 (min: -62.023104)
3 5 6 1 4 7 2 0 (ORDER): 986.312641 3 5 6 1 4 7 2 0 (ORDER) -136.129711 (min: -62.023104)
5 3 6 1 4 7 2 0 (ORDER): 996.149162 5 3 6 1 4 7 2 0 (ORDER) -130.800027 (min: -62.023104)
1 3 5 6 4 7 2 0 (ORDER): 993.250303 1 3 5 6 4 7 2 0 (ORDER) -108.623577 (min: -62.023104)
3 1 5 6 4 7 2 0 (ORDER): 983.751471 3 1 5 6 4 7 2 0 (ORDER) -118.133273 (min: -62.023104)
3 5 1 6 4 7 2 0 (ORDER): 978.795896 3 5 1 6 4 7 2 0 (ORDER) -127.824023 (min: -62.023104)
5 3 1 6 4 7 2 0 (ORDER): 988.632417 5 3 1 6 4 7 2 0 (ORDER) -122.494339 (min: -62.023104)
1 5 3 6 4 7 2 0 (ORDER): 986.040546 1 5 3 6 4 7 2 0 (ORDER) -103.293893 (min: -62.023104)
5 1 3 6 4 7 2 0 (ORDER): 980.462518 5 1 3 6 4 7 2 0 (ORDER) -112.984643 (min: -62.023104)
1 6 5 3 4 7 2 0 (ORDER): 986.591452 1 6 5 3 4 7 2 0 (ORDER) -90.167281 (min: -62.023104)
6 1 5 3 4 7 2 0 (ORDER): 980.902891 6 1 5 3 4 7 2 0 (ORDER) -98.472969 (min: -62.023104)
6 5 1 3 4 7 2 0 (ORDER): 984.837901 6 5 1 3 4 7 2 0 (ORDER) -108.163719 (min: -62.023104)
5 6 1 3 4 7 2 0 (ORDER): 984.837901 5 6 1 3 4 7 2 0 (ORDER) -108.163719 (min: -62.023104)
1 5 6 3 4 7 2 0 (ORDER): 986.591452 1 5 6 3 4 7 2 0 (ORDER) -90.167281 (min: -62.023104)
5 1 6 3 4 7 2 0 (ORDER): 981.013424 5 1 6 3 4 7 2 0 (ORDER) -99.858031 (min: -62.023104)
5 6 3 4 7 1 2 0 (ORDER): 975.707856 5 6 3 4 7 1 2 0 (ORDER) -134.700055 (min: -62.023104)
6 5 3 4 7 1 2 0 (ORDER): 975.707856 6 5 3 4 7 1 2 0 (ORDER) -134.700055 (min: -62.023104)
6 3 5 4 7 1 2 0 (ORDER): 991.739110 6 3 5 4 7 1 2 0 (ORDER) -140.029740 (min: -62.023104)
3 6 5 4 7 1 2 0 (ORDER): 977.176834 3 6 5 4 7 1 2 0 (ORDER) -153.156352 (min: -62.023104)
5 3 6 4 7 1 2 0 (ORDER): 987.013354 5 3 6 4 7 1 2 0 (ORDER) -147.826667 (min: -62.023104)
3 5 6 4 7 1 2 0 (ORDER): 977.176834 3 5 6 4 7 1 2 0 (ORDER) -153.156352 (min: -62.023104)
3 6 4 5 7 1 2 0 (ORDER): 977.176834 3 6 4 5 7 1 2 0 (ORDER) -153.156352 (min: -62.023104)
6 3 4 5 7 1 2 0 (ORDER): 991.739110 6 3 4 5 7 1 2 0 (ORDER) -140.029740 (min: -62.023104)
6 4 3 5 7 1 2 0 (ORDER): 980.585125 6 4 3 5 7 1 2 0 (ORDER) -128.722962 (min: -62.023104)
4 6 3 5 7 1 2 0 (ORDER): 980.585125 4 6 3 5 7 1 2 0 (ORDER) -128.722962 (min: -62.023104)
3 4 6 5 7 1 2 0 (ORDER): 977.176834 3 4 6 5 7 1 2 0 (ORDER) -153.156352 (min: -62.023104)
4 3 6 5 7 1 2 0 (ORDER): 991.442875 4 3 6 5 7 1 2 0 (ORDER) -141.849574 (min: -62.023104)
5 3 4 6 7 1 2 0 (ORDER): 987.013354 5 3 4 6 7 1 2 0 (ORDER) -147.826667 (min: -62.023104)
3 5 4 6 7 1 2 0 (ORDER): 977.176834 3 5 4 6 7 1 2 0 (ORDER) -153.156352 (min: -62.023104)
3 4 5 6 7 1 2 0 (ORDER): 977.176834 3 4 5 6 7 1 2 0 (ORDER) -153.156352 (min: -62.023104)
4 3 5 6 7 1 2 0 (ORDER): 991.442875 4 3 5 6 7 1 2 0 (ORDER) -141.849574 (min: -62.023104)
5 4 3 6 7 1 2 0 (ORDER): 979.315701 5 4 3 6 7 1 2 0 (ORDER) -136.519889 (min: -62.023104)
4 5 3 6 7 1 2 0 (ORDER): 979.315701 4 5 3 6 7 1 2 0 (ORDER) -136.519889 (min: -62.023104)
5 6 4 3 7 1 2 0 (ORDER): 975.744887 5 6 4 3 7 1 2 0 (ORDER) -123.393277 (min: -62.023104)
6 5 4 3 7 1 2 0 (ORDER): 975.744887 6 5 4 3 7 1 2 0 (ORDER) -123.393277 (min: -62.023104)
6 4 5 3 7 1 2 0 (ORDER): 975.744887 6 4 5 3 7 1 2 0 (ORDER) -123.393277 (min: -62.023104)
4 6 5 3 7 1 2 0 (ORDER): 975.744887 4 6 5 3 7 1 2 0 (ORDER) -123.393277 (min: -62.023104)
5 4 6 3 7 1 2 0 (ORDER): 975.744887 5 4 6 3 7 1 2 0 (ORDER) -123.393277 (min: -62.023104)
4 5 6 3 7 1 2 0 (ORDER): 975.744887 4 5 6 3 7 1 2 0 (ORDER) -123.393277 (min: -62.023104)
4 6 3 7 5 1 2 0 (ORDER): 980.585125 4 6 3 7 5 1 2 0 (ORDER) -128.722962 (min: -62.023104)
6 4 3 7 5 1 2 0 (ORDER): 980.585125 6 4 3 7 5 1 2 0 (ORDER) -128.722962 (min: -62.023104)
6 3 4 7 5 1 2 0 (ORDER): 991.739110 6 3 4 7 5 1 2 0 (ORDER) -140.029740 (min: -62.023104)
3 6 4 7 5 1 2 0 (ORDER): 977.176834 3 6 4 7 5 1 2 0 (ORDER) -153.156352 (min: -62.023104)
4 3 6 7 5 1 2 0 (ORDER): 991.442875 4 3 6 7 5 1 2 0 (ORDER) -141.849574 (min: -62.023104)
3 4 6 7 5 1 2 0 (ORDER): 977.176834 3 4 6 7 5 1 2 0 (ORDER) -153.156352 (min: -62.023104)
3 6 7 4 5 1 2 0 (ORDER): 977.176834 3 6 7 4 5 1 2 0 (ORDER) -153.156352 (min: -62.023104)
6 3 7 4 5 1 2 0 (ORDER): 991.739110 6 3 7 4 5 1 2 0 (ORDER) -140.029740 (min: -62.023104)
6 7 3 4 5 1 2 0 (ORDER): 981.768753 6 7 3 4 5 1 2 0 (ORDER) -136.869845 (min: -62.023104)
7 6 3 4 5 1 2 0 (ORDER): 981.768753 7 6 3 4 5 1 2 0 (ORDER) -136.869845 (min: -62.023104)
3 7 6 4 5 1 2 0 (ORDER): 977.176834 3 7 6 4 5 1 2 0 (ORDER) -153.156352 (min: -62.023104)
7 3 6 4 5 1 2 0 (ORDER): 983.097083 7 3 6 4 5 1 2 0 (ORDER) -149.996457 (min: -62.023104)
4 3 7 6 5 1 2 0 (ORDER): 991.442875 4 3 7 6 5 1 2 0 (ORDER) -141.849574 (min: -62.023104)
3 4 7 6 5 1 2 0 (ORDER): 977.176834 3 4 7 6 5 1 2 0 (ORDER) -153.156352 (min: -62.023104)
3 7 4 6 5 1 2 0 (ORDER): 977.176834 3 7 4 6 5 1 2 0 (ORDER) -153.156352 (min: -62.023104)
7 3 4 6 5 1 2 0 (ORDER): 983.097083 7 3 4 6 5 1 2 0 (ORDER) -149.996457 (min: -62.023104)
4 7 3 6 5 1 2 0 (ORDER): 987.376441 4 7 3 6 5 1 2 0 (ORDER) -138.689678 (min: -62.023104)
7 4 3 6 5 1 2 0 (ORDER): 987.376441 7 4 3 6 5 1 2 0 (ORDER) -138.689678 (min: -62.023104)
4 6 7 3 5 1 2 0 (ORDER): 976.784714 4 6 7 3 5 1 2 0 (ORDER) -125.563067 (min: -62.023104)
6 4 7 3 5 1 2 0 (ORDER): 976.784714 6 4 7 3 5 1 2 0 (ORDER) -125.563067 (min: -62.023104)
6 7 4 3 5 1 2 0 (ORDER): 976.784714 6 7 4 3 5 1 2 0 (ORDER) -125.563067 (min: -62.023104)
7 6 4 3 5 1 2 0 (ORDER): 976.784714 7 6 4 3 5 1 2 0 (ORDER) -125.563067 (min: -62.023104)
4 7 6 3 5 1 2 0 (ORDER): 976.784714 4 7 6 3 5 1 2 0 (ORDER) -125.563067 (min: -62.023104)
7 4 6 3 5 1 2 0 (ORDER): 976.784714 7 4 6 3 5 1 2 0 (ORDER) -125.563067 (min: -62.023104)
5 4 3 7 6 1 2 0 (ORDER): 979.315701 5 4 3 7 6 1 2 0 (ORDER) -136.519889 (min: -62.023104)
4 5 3 7 6 1 2 0 (ORDER): 979.315701 4 5 3 7 6 1 2 0 (ORDER) -136.519889 (min: -62.023104)
4 3 5 7 6 1 2 0 (ORDER): 991.442875 4 3 5 7 6 1 2 0 (ORDER) -141.849574 (min: -62.023104)
3 4 5 7 6 1 2 0 (ORDER): 977.176834 3 4 5 7 6 1 2 0 (ORDER) -153.156352 (min: -62.023104)
5 3 4 7 6 1 2 0 (ORDER): 987.013354 5 3 4 7 6 1 2 0 (ORDER) -147.826667 (min: -62.023104)
3 5 4 7 6 1 2 0 (ORDER): 977.176834 3 5 4 7 6 1 2 0 (ORDER) -153.156352 (min: -62.023104)
3 4 7 5 6 1 2 0 (ORDER): 977.176834 3 4 7 5 6 1 2 0 (ORDER) -153.156352 (min: -62.023104)
4 3 7 5 6 1 2 0 (ORDER): 991.442875 4 3 7 5 6 1 2 0 (ORDER) -141.849574 (min: -62.023104)
4 7 3 5 6 1 2 0 (ORDER): 987.376441 4 7 3 5 6 1 2 0 (ORDER) -138.689678 (min: -62.023104)
7 4 3 5 6 1 2 0 (ORDER): 987.376441 7 4 3 5 6 1 2 0 (ORDER) -138.689678 (min: -62.023104)
3 7 4 5 6 1 2 0 (ORDER): 977.176834 3 7 4 5 6 1 2 0 (ORDER) -153.156352 (min: -62.023104)
7 3 4 5 6 1 2 0 (ORDER): 983.097083 7 3 4 5 6 1 2 0 (ORDER) -149.996457 (min: -62.023104)
5 3 7 4 6 1 2 0 (ORDER): 987.013354 5 3 7 4 6 1 2 0 (ORDER) -147.826667 (min: -62.023104)
3 5 7 4 6 1 2 0 (ORDER): 977.176834 3 5 7 4 6 1 2 0 (ORDER) -153.156352 (min: -62.023104)
3 7 5 4 6 1 2 0 (ORDER): 977.176834 3 7 5 4 6 1 2 0 (ORDER) -153.156352 (min: -62.023104)
7 3 5 4 6 1 2 0 (ORDER): 983.097083 7 3 5 4 6 1 2 0 (ORDER) -149.996457 (min: -62.023104)
5 7 3 4 6 1 2 0 (ORDER): 987.033347 5 7 3 4 6 1 2 0 (ORDER) -144.666772 (min: -62.023104)
7 5 3 4 6 1 2 0 (ORDER): 987.033347 7 5 3 4 6 1 2 0 (ORDER) -144.666772 (min: -62.023104)
5 4 7 3 6 1 2 0 (ORDER): 979.264646 5 4 7 3 6 1 2 0 (ORDER) -133.359994 (min: -62.023104)
4 5 7 3 6 1 2 0 (ORDER): 979.264646 4 5 7 3 6 1 2 0 (ORDER) -133.359994 (min: -62.023104)
4 7 5 3 6 1 2 0 (ORDER): 979.264646 4 7 5 3 6 1 2 0 (ORDER) -133.359994 (min: -62.023104)
7 4 5 3 6 1 2 0 (ORDER): 979.264646 7 4 5 3 6 1 2 0 (ORDER) -133.359994 (min: -62.023104)
5 7 4 3 6 1 2 0 (ORDER): 979.264646 5 7 4 3 6 1 2 0 (ORDER) -133.359994 (min: -62.023104)
7 5 4 3 6 1 2 0 (ORDER): 979.264646 7 5 4 3 6 1 2 0 (ORDER) -133.359994 (min: -62.023104)
5 6 4 7 3 1 2 0 (ORDER): 975.282779 5 6 4 7 3 1 2 0 (ORDER) -120.233382 (min: -62.023104)
6 5 4 7 3 1 2 0 (ORDER): 975.282779 6 5 4 7 3 1 2 0 (ORDER) -120.233382 (min: -62.023104)
6 4 5 7 3 1 2 0 (ORDER): 975.282779 6 4 5 7 3 1 2 0 (ORDER) -120.233382 (min: -62.023104)
4 6 5 7 3 1 2 0 (ORDER): 975.282779 4 6 5 7 3 1 2 0 (ORDER) -120.233382 (min: -62.023104)
5 4 6 7 3 1 2 0 (ORDER): 975.282779 5 4 6 7 3 1 2 0 (ORDER) -120.233382 (min: -62.023104)
4 5 6 7 3 1 2 0 (ORDER): 975.282779 4 5 6 7 3 1 2 0 (ORDER) -120.233382 (min: -62.023104)
4 6 7 5 3 1 2 0 (ORDER): 975.282779 4 6 7 5 3 1 2 0 (ORDER) -120.233382 (min: -62.023104)
6 4 7 5 3 1 2 0 (ORDER): 975.282779 6 4 7 5 3 1 2 0 (ORDER) -120.233382 (min: -62.023104)
6 7 4 5 3 1 2 0 (ORDER): 975.282779 6 7 4 5 3 1 2 0 (ORDER) -120.233382 (min: -62.023104)
7 6 4 5 3 1 2 0 (ORDER): 975.282779 7 6 4 5 3 1 2 0 (ORDER) -120.233382 (min: -62.023104)
4 7 6 5 3 1 2 0 (ORDER): 975.282779 4 7 6 5 3 1 2 0 (ORDER) -120.233382 (min: -62.023104)
7 4 6 5 3 1 2 0 (ORDER): 975.282779 7 4 6 5 3 1 2 0 (ORDER) -120.233382 (min: -62.023104)
5 4 7 6 3 1 2 0 (ORDER): 975.282779 5 4 7 6 3 1 2 0 (ORDER) -120.233382 (min: -62.023104)
4 5 7 6 3 1 2 0 (ORDER): 975.282779 4 5 7 6 3 1 2 0 (ORDER) -120.233382 (min: -62.023104)
4 7 5 6 3 1 2 0 (ORDER): 975.282779 4 7 5 6 3 1 2 0 (ORDER) -120.233382 (min: -62.023104)
7 4 5 6 3 1 2 0 (ORDER): 975.282779 7 4 5 6 3 1 2 0 (ORDER) -120.233382 (min: -62.023104)
5 7 4 6 3 1 2 0 (ORDER): 975.282779 5 7 4 6 3 1 2 0 (ORDER) -120.233382 (min: -62.023104)
7 5 4 6 3 1 2 0 (ORDER): 975.282779 7 5 4 6 3 1 2 0 (ORDER) -120.233382 (min: -62.023104)
5 6 7 4 3 1 2 0 (ORDER): 975.282779 5 6 7 4 3 1 2 0 (ORDER) -120.233382 (min: -62.023104)
6 5 7 4 3 1 2 0 (ORDER): 975.282779 6 5 7 4 3 1 2 0 (ORDER) -120.233382 (min: -62.023104)
6 7 5 4 3 1 2 0 (ORDER): 975.282779 6 7 5 4 3 1 2 0 (ORDER) -120.233382 (min: -62.023104)
7 6 5 4 3 1 2 0 (ORDER): 975.282779 7 6 5 4 3 1 2 0 (ORDER) -120.233382 (min: -62.023104)
5 7 6 4 3 1 2 0 (ORDER): 975.282779 5 7 6 4 3 1 2 0 (ORDER) -120.233382 (min: -62.023104)
7 5 6 4 3 1 2 0 (ORDER): 975.282779 7 5 6 4 3 1 2 0 (ORDER) -120.233382 (min: -62.023104)
5 6 3 7 4 1 2 0 (ORDER): 975.707856 5 6 3 7 4 1 2 0 (ORDER) -134.700055 (min: -62.023104)
6 5 3 7 4 1 2 0 (ORDER): 975.707856 6 5 3 7 4 1 2 0 (ORDER) -134.700055 (min: -62.023104)
6 3 5 7 4 1 2 0 (ORDER): 991.739110 6 3 5 7 4 1 2 0 (ORDER) -140.029740 (min: -62.023104)
3 6 5 7 4 1 2 0 (ORDER): 977.176834 3 6 5 7 4 1 2 0 (ORDER) -153.156352 (min: -62.023104)
5 3 6 7 4 1 2 0 (ORDER): 987.013354 5 3 6 7 4 1 2 0 (ORDER) -147.826667 (min: -62.023104)
3 5 6 7 4 1 2 0 (ORDER): 977.176834 3 5 6 7 4 1 2 0 (ORDER) -153.156352 (min: -62.023104)
3 6 7 5 4 1 2 0 (ORDER): 977.176834 3 6 7 5 4 1 2 0 (ORDER) -153.156352 (min: -62.023104)
6 3 7 5 4 1 2 0 (ORDER): 991.739110 6 3 7 5 4 1 2 0 (ORDER) -140.029740 (min: -62.023104)
6 7 3 5 4 1 2 0 (ORDER): 981.768753 6 7 3 5 4 1 2 0 (ORDER) -136.869845 (min: -62.023104)
7 6 3 5 4 1 2 0 (ORDER): 981.768753 7 6 3 5 4 1 2 0 (ORDER) -136.869845 (min: -62.023104)
3 7 6 5 4 1 2 0 (ORDER): 977.176834 3 7 6 5 4 1 2 0 (ORDER) -153.156352 (min: -62.023104)
7 3 6 5 4 1 2 0 (ORDER): 983.097083 7 3 6 5 4 1 2 0 (ORDER) -149.996457 (min: -62.023104)
5 3 7 6 4 1 2 0 (ORDER): 987.013354 5 3 7 6 4 1 2 0 (ORDER) -147.826667 (min: -62.023104)
3 5 7 6 4 1 2 0 (ORDER): 977.176834 3 5 7 6 4 1 2 0 (ORDER) -153.156352 (min: -62.023104)
3 7 5 6 4 1 2 0 (ORDER): 977.176834 3 7 5 6 4 1 2 0 (ORDER) -153.156352 (min: -62.023104)
7 3 5 6 4 1 2 0 (ORDER): 983.097083 7 3 5 6 4 1 2 0 (ORDER) -149.996457 (min: -62.023104)
5 7 3 6 4 1 2 0 (ORDER): 987.033347 5 7 3 6 4 1 2 0 (ORDER) -144.666772 (min: -62.023104)
7 5 3 6 4 1 2 0 (ORDER): 987.033347 7 5 3 6 4 1 2 0 (ORDER) -144.666772 (min: -62.023104)
5 6 7 3 4 1 2 0 (ORDER): 975.304298 5 6 7 3 4 1 2 0 (ORDER) -131.540160 (min: -62.023104)
6 5 7 3 4 1 2 0 (ORDER): 975.304298 6 5 7 3 4 1 2 0 (ORDER) -131.540160 (min: -62.023104)
6 7 5 3 4 1 2 0 (ORDER): 975.304298 6 7 5 3 4 1 2 0 (ORDER) -131.540160 (min: -62.023104)
7 6 5 3 4 1 2 0 (ORDER): 975.304298 7 6 5 3 4 1 2 0 (ORDER) -131.540160 (min: -62.023104)
5 7 6 3 4 1 2 0 (ORDER): 975.304298 5 7 6 3 4 1 2 0 (ORDER) -131.540160 (min: -62.023104)
7 5 6 3 4 1 2 0 (ORDER): 975.304298 7 5 6 3 4 1 2 0 (ORDER) -131.540160 (min: -62.023104)
1 5 3 4 7 6 2 0 (ORDER): 986.040546 1 5 3 4 7 6 2 0 (ORDER) -103.293893 (min: -62.023104)
5 1 3 4 7 6 2 0 (ORDER): 980.462518 5 1 3 4 7 6 2 0 (ORDER) -112.984643 (min: -62.023104)
5 3 1 4 7 6 2 0 (ORDER): 988.632417 5 3 1 4 7 6 2 0 (ORDER) -122.494339 (min: -62.023104)
3 5 1 4 7 6 2 0 (ORDER): 978.795896 3 5 1 4 7 6 2 0 (ORDER) -127.824023 (min: -62.023104)
1 3 5 4 7 6 2 0 (ORDER): 993.250303 1 3 5 4 7 6 2 0 (ORDER) -108.623577 (min: -62.023104)
3 1 5 4 7 6 2 0 (ORDER): 983.751471 3 1 5 4 7 6 2 0 (ORDER) -118.133273 (min: -62.023104)
3 5 4 1 7 6 2 0 (ORDER): 975.686357 3 5 4 1 7 6 2 0 (ORDER) -144.017184 (min: -62.023104)
5 3 4 1 7 6 2 0 (ORDER): 985.522877 5 3 4 1 7 6 2 0 (ORDER) -138.687499 (min: -62.023104)
5 4 3 1 7 6 2 0 (ORDER): 977.825224 5 4 3 1 7 6 2 0 (ORDER) -127.380721 (min: -62.023104)
4 5 3 1 7 6 2 0 (ORDER): 977.825224 4 5 3 1 7 6 2 0 (ORDER) -127.380721 (min: -62.023104)
3 4 5 1 7 6 2 0 (ORDER): 975.686357 3 4 5 1 7 6 2 0 (ORDER) -144.017184 (min: -62.023104)
4 3 5 1 7 6 2 0 (ORDER): 989.952398 4 3 5 1 7 6 2 0 (ORDER) -132.710406 (min: -62.023104)
1 3 4 5 7 6 2 0 (ORDER): 993.250303 1 3 4 5 7 6 2 0 (ORDER) -108.623577 (min: -62.023104)
3 1 4 5 7 6 2 0 (ORDER): 983.751471 3 1 4 5 7 6 2 0 (ORDER) -118.133273 (min: -62.023104)
3 4 1 5 7 6 2 0 (ORDER): 975.102101 3 4 1 5 7 6 2 0 (ORDER) -134.326433 (min: -62.023104)
4 3 1 5 7 6 2 0 (ORDER): 989.368142 4 3 1 5 7 6 2 0 (ORDER) -123.019655 (min: -62.023104)
1 4 3 5 7 6 2 0 (ORDER): 984.549749 1 4 3 5 7 6 2 0 (ORDER) -97.316799 (min: -62.023104)
4 1 3 5 7 6 2 0 (ORDER): 971.754984 4 1 3 5 7 6 2 0 (ORDER) -113.509960 (min: -62.023104)
1 5 4 3 7 6 2 0 (ORDER): 984.764347 1 5 4 3 7 6 2 0 (ORDER) -91.987114 (min: -62.023104)
5 1 4 3 7 6 2 0 (ORDER): 979.186319 5 1 4 3 7 6 2 0 (ORDER) -101.677865 (min: -62.023104)
5 4 1 3 7 6 2 0 (ORDER): 971.478951 5 4 1 3 7 6 2 0 (ORDER) -117.871025 (min: -62.023104)
4 5 1 3 7 6 2 0 (ORDER): 971.478951 4 5 1 3 7 6 2 0 (ORDER) -117.871025 (min: -62.023104)
1 4 5 3 7 6 2 0 (ORDER): 984.764347 1 4 5 3 7 6 2 0 (ORDER) -91.987114 (min: -62.023104)
4 1 5 3 7 6 2 0 (ORDER): 971.969582 4 1 5 3 7 6 2 0 (ORDER) -108.180275 (min: -62.023104)
4 5 3 7 1 6 2 0 (ORDER): 976.172443 4 5 3 7 1 6 2 0 (ORDER) -128.214201 (min: -62.023104)
5 4 3 7 1 6 2 0 (ORDER): 976.172443 5 4 3 7 1 6 2 0 (ORDER) -128.214201 (min: -62.023104)
5 3 4 7 1 6 2 0 (ORDER): 983.870096 5 3 4 7 1 6 2 0 (ORDER) -139.520979 (min: -62.023104)
3 5 4 7 1 6 2 0 (ORDER): 974.033575 3 5 4 7 1 6 2 0 (ORDER) -144.850664 (min: -62.023104)
4 3 5 7 1 6 2 0 (ORDER): 988.299617 4 3 5 7 1 6 2 0 (ORDER) -133.543886 (min: -62.023104)
3 4 5 7 1 6 2 0 (ORDER): 974.033575 3 4 5 7 1 6 2 0 (ORDER) -144.850664 (min: -62.023104)
3 5 7 4 1 6 2 0 (ORDER): 974.033575 3 5 7 4 1 6 2 0 (ORDER) -144.850664 (min: -62.023104)
5 3 7 4 1 6 2 0 (ORDER): 983.870096 5 3 7 4 1 6 2 0 (ORDER) -139.520979 (min: -62.023104)
5 7 3 4 1 6 2 0 (ORDER): 983.890088 5 7 3 4 1 6 2 0 (ORDER) -136.361084 (min: -62.023104)
7 5 3 4 1 6 2 0 (ORDER): 983.890088 7 5 3 4 1 6 2 0 (ORDER) -136.361084 (min: -62.023104)
3 7 5 4 1 6 2 0 (ORDER): 974.033575 3 7 5 4 1 6 2 0 (ORDER) -144.850664 (min: -62.023104)
7 3 5 4 1 6 2 0 (ORDER): 979.953825 7 3 5 4 1 6 2 0 (ORDER) -141.690769 (min: -62.023104)
4 3 7 5 1 6 2 0 (ORDER): 988.299617 4 3 7 5 1 6 2 0 (ORDER) -133.543886 (min: -62.023104)
3 4 7 5 1 6 2 0 (ORDER): 974.033575 3 4 7 5 1 6 2 0 (ORDER) -144.850664 (min: -62.023104)
3 7 4 5 1 6 2 0 (ORDER): 974.033575 3 7 4 5 1 6 2 0 (ORDER) -144.850664 (min: -62.023104)
7 3 4 5 1 6 2 0 (ORDER): 979.953825 7 3 4 5 1 6 2 0 (ORDER) -141.690769 (min: -62.023104)
4 7 3 5 1 6 2 0 (ORDER): 984.233183 4 7 3 5 1 6 2 0 (ORDER) -130.383990 (min: -62.023104)
7 4 3 5 1 6 2 0 (ORDER): 984.233183 7 4 3 5 1 6 2 0 (ORDER) -130.383990 (min: -62.023104)
4 5 7 3 1 6 2 0 (ORDER): 976.121388 4 5 7 3 1 6 2 0 (ORDER) -125.054306 (min: -62.023104)
5 4 7 3 1 6 2 0 (ORDER): 976.121388 5 4 7 3 1 6 2 0 (ORDER) -125.054306 (min: -62.023104)
5 7 4 3 1 6 2 0 (ORDER): 976.121388 5 7 4 3 1 6 2 0 (ORDER) -125.054306 (min: -62.023104)
7 5 4 3 1 6 2 0 (ORDER): 976.121388 7 5 4 3 1 6 2 0 (ORDER) -125.054306 (min: -62.023104)
4 7 5 3 1 6 2 0 (ORDER): 976.121388 4 7 5 3 1 6 2 0 (ORDER) -125.054306 (min: -62.023104)
7 4 5 3 1 6 2 0 (ORDER): 976.121388 7 4 5 3 1 6 2 0 (ORDER) -125.054306 (min: -62.023104)
1 4 3 7 5 6 2 0 (ORDER): 984.549749 1 4 3 7 5 6 2 0 (ORDER) -97.316799 (min: -62.023104)
4 1 3 7 5 6 2 0 (ORDER): 971.754984 4 1 3 7 5 6 2 0 (ORDER) -113.509960 (min: -62.023104)
4 3 1 7 5 6 2 0 (ORDER): 989.368142 4 3 1 7 5 6 2 0 (ORDER) -123.019655 (min: -62.023104)
3 4 1 7 5 6 2 0 (ORDER): 975.102101 3 4 1 7 5 6 2 0 (ORDER) -134.326433 (min: -62.023104)
1 3 4 7 5 6 2 0 (ORDER): 993.250303 1 3 4 7 5 6 2 0 (ORDER) -108.623577 (min: -62.023104)
3 1 4 7 5 6 2 0 (ORDER): 983.751471 3 1 4 7 5 6 2 0 (ORDER) -118.133273 (min: -62.023104)
3 4 7 1 5 6 2 0 (ORDER): 971.634132 3 4 7 1 5 6 2 0 (ORDER) -135.159913 (min: -62.023104)
4 3 7 1 5 6 2 0 (ORDER): 985.900173 4 3 7 1 5 6 2 0 (ORDER) -123.853135 (min: -62.023104)
4 7 3 1 5 6 2 0 (ORDER): 981.833740 4 7 3 1 5 6 2 0 (ORDER) -120.693240 (min: -62.023104)
7 4 3 1 5 6 2 0 (ORDER): 981.833740 7 4 3 1 5 6 2 0 (ORDER) -120.693240 (min: -62.023104)
3 7 4 1 5 6 2 0 (ORDER): 971.634132 3 7 4 1 5 6 2 0 (ORDER) -135.159913 (min: -62.023104)
7 3 4 1 5 6 2 0 (ORDER): 977.554381 7 3 4 1 5 6 2 0 (ORDER) -132.000018 (min: -62.023104)
1 3 7 4 5 6 2 0 (ORDER): 993.250303 1 3 7 4 5 6 2 0 (ORDER) -108.623577 (min: -62.023104)
3 1 7 4 5 6 2 0 (ORDER): 983.751471 3 1 7 4 5 6 2 0 (ORDER) -118.133273 (min: -62.023104)
3 7 1 4 5 6 2 0 (ORDER): 984.681375 3 7 1 4 5 6 2 0 (ORDER) -118.966753 (min: -62.023104)
7 3 1 4 5 6 2 0 (ORDER): 990.601624 7 3 1 4 5 6 2 0 (ORDER) -115.806858 (min: -62.023104)
1 7 3 4 5 6 2 0 (ORDER): 989.445642 1 7 3 4 5 6 2 0 (ORDER) -105.463682 (min: -62.023104)
7 1 3 4 5 6 2 0 (ORDER): 989.450152 7 1 3 4 5 6 2 0 (ORDER) -106.297162 (min: -62.023104)
1 4 7 3 5 6 2 0 (ORDER): 984.501730 1 4 7 3 5 6 2 0 (ORDER) -94.156904 (min: -62.023104)
4 1 7 3 5 6 2 0 (ORDER): 971.706965 4 1 7 3 5 6 2 0 (ORDER) -110.350064 (min: -62.023104)
4 7 1 3 5 6 2 0 (ORDER): 967.521838 4 7 1 3 5 6 2 0 (ORDER) -111.183544 (min: -62.023104)
7 4 1 3 5 6 2 0 (ORDER): 967.521838 7 4 1 3 5 6 2 0 (ORDER) -111.183544 (min: -62.023104)
1 7 4 3 5 6 2 0 (ORDER): 984.501730 1 7 4 3 5 6 2 0 (ORDER) -94.156904 (min: -62.023104)
7 1 4 3 5 6 2 0 (ORDER): 984.506240 7 1 4 3 5 6 2 0 (ORDER) -94.990384 (min: -62.023104)
1 5 4 7 3 6 2 0 (ORDER): 984.682287 1 5 4 7 3 6 2 0 (ORDER) -88.827219 (min: -62.023104)
5 1 4 7 3 6 2 0 (ORDER): 979.104259 5 1 4 7 3 6 2 0 (ORDER) -98.517970 (min: -62.023104)
5 4 1 7 3 6 2 0 (ORDER): 971.396891 5 4 1 7 3 6 2 0 (ORDER) -114.711130 (min: -62.023104)
4 5 1 7 3 6 2 0 (ORDER): 971.396891 4 5 1 7 3 6 2 0 (ORDER) -114.711130 (min: -62.023104)
1 4 5 7 3 6 2 0 (ORDER): 984.682287 1 4 5 7 3 6 2 0 (ORDER) -88.827219 (min: -62.023104)
4 1 5 7 3 6 2 0 (ORDER): 971.887521 4 1 5 7 3 6 2 0 (ORDER) -105.020380 (min: -62.023104)
4 5 7 1 3 6 2 0 (ORDER): 969.876603 4 5 7 1 3 6 2 0 (ORDER) -115.544610 (min: -62.023104)
5 4 7 1 3 6 2 0 (ORDER): 969.876603 5 4 7 1 3 6 2 0 (ORDER) -115.544610 (min: -62.023104)
5 7 4 1 3 6 2 0 (ORDER): 969.876603 5 7 4 1 3 6 2 0 (ORDER) -115.544610 (min: -62.023104)
7 5 4 1 3 6 2 0 (ORDER): 969.876603 7 5 4 1 3 6 2 0 (ORDER) -115.544610 (min: -62.023104)
4 7 5 1 3 6 2 0 (ORDER): 969.876603 4 7 5 1 3 6 2 0 (ORDER) -115.544610 (min: -62.023104)
7 4 5 1 3 6 2 0 (ORDER): 969.876603 7 4 5 1 3 6 2 0 (ORDER) -115.544610 (min: -62.023104)
1 4 7 5 3 6 2 0 (ORDER): 984.682287 1 4 7 5 3 6 2 0 (ORDER) -88.827219 (min: -62.023104)
4 1 7 5 3 6 2 0 (ORDER): 971.887521 4 1 7 5 3 6 2 0 (ORDER) -105.020380 (min: -62.023104)
4 7 1 5 3 6 2 0 (ORDER): 967.702395 4 7 1 5 3 6 2 0 (ORDER) -105.853860 (min: -62.023104)
7 4 1 5 3 6 2 0 (ORDER): 967.702395 7 4 1 5 3 6 2 0 (ORDER) -105.853860 (min: -62.023104)
1 7 4 5 3 6 2 0 (ORDER): 984.682287 1 7 4 5 3 6 2 0 (ORDER) -88.827219 (min: -62.023104)
7 1 4 5 3 6 2 0 (ORDER): 984.686797 7 1 4 5 3 6 2 0 (ORDER) -89.660699 (min: -62.023104)
1 5 7 4 3 6 2 0 (ORDER): 984.682287 1 5 7 4 3 6 2 0 (ORDER) -88.827219 (min: -62.023104)
5 1 7 4 3 6 2 0 (ORDER): 979.104259 5 1 7 4 3 6 2 0 (ORDER) -98.517970 (min: -62.023104)
5 7 1 4 3 6 2 0 (ORDER): 980.186325 5 7 1 4 3 6 2 0 (ORDER) -99.351450 (min: -62.023104)
7 5 1 4 3 6 2 0 (ORDER): 980.186325 7 5 1 4 3 6 2 0 (ORDER) -99.351450 (min: -62.023104)
1 7 5 4 3 6 2 0 (ORDER): 984.682287 1 7 5 4 3 6 2 0 (ORDER) -88.827219 (min: -62.023104)
7 1 5 4 3 6 2 0 (ORDER): 984.686797 7 1 5 4 3 6 2 0 (ORDER) -89.660699 (min: -62.023104)
1 5 3 7 4 6 2 0 (ORDER): 986.040546 1 5 3 7 4 6 2 0 (ORDER) -103.293893 (min: -62.023104)
5 1 3 7 4 6 2 0 (ORDER): 980.462518 5 1 3 7 4 6 2 0 (ORDER) -112.984643 (min: -62.023104)
5 3 1 7 4 6 2 0 (ORDER): 988.632417 5 3 1 7 4 6 2 0 (ORDER) -122.494339 (min: -62.023104)
3 5 1 7 4 6 2 0 (ORDER): 978.795896 3 5 1 7 4 6 2 0 (ORDER) -127.824023 (min: -62.023104)
1 3 5 7 4 6 2 0 (ORDER): 993.250303 1 3 5 7 4 6 2 0 (ORDER) -108.623577 (min: -62.023104)
3 1 5 7 4 6 2 0 (ORDER): 983.751471 3 1 5 7 4 6 2 0 (ORDER) -118.133273 (min: -62.023104)
3 5 7 1 4 6 2 0 (ORDER): 979.413889 3 5 7 1 4 6 2 0 (ORDER) -128.657503 (min: -62.023104)
5 3 7 1 4 6 2 0 (ORDER): 989.250409 5 3 7 1 4 6 2 0 (ORDER) -123.327819 (min: -62.023104)
5 7 3 1 4 6 2 0 (ORDER): 989.270402 5 7 3 1 4 6 2 0 (ORDER) -120.167923 (min: -62.023104)
7 5 3 1 4 6 2 0 (ORDER): 989.270402 7 5 3 1 4 6 2 0 (ORDER) -120.167923 (min: -62.023104)
3 7 5 1 4 6 2 0 (ORDER): 979.413889 3 7 5 1 4 6 2 0 (ORDER) -128.657503 (min: -62.023104)
7 3 5 1 4 6 2 0 (ORDER): 985.334138 7 3 5 1 4 6 2 0 (ORDER) -125.497608 (min: -62.023104)
1 3 7 5 4 6 2 0 (ORDER): 993.250303 1 3 7 5 4 6 2 0 (ORDER) -108.623577 (min: -62.023104)
3 1 7 5 4 6 2 0 (ORDER): 983.751471 3 1 7 5 4 6 2 0 (ORDER) -118.133273 (min: -62.023104)
3 7 1 5 4 6 2 0 (ORDER): 984.681375 3 7 1 5 4 6 2 0 (ORDER) -118.966753 (min: -62.023104)
7 3 1 5 4 6 2 0 (ORDER): 990.601624 7 3 1 5 4 6 2 0 (ORDER) -115.806858 (min: -62.023104)
1 7 3 5 4 6 2 0 (ORDER): 989.445642 1 7 3 5 4 6 2 0 (ORDER) -105.463682 (min: -62.023104)
7 1 3 5 4 6 2 0 (ORDER): 989.450152 7 1 3 5 4 6 2 0 (ORDER) -106.297162 (min: -62.023104)
1 5 7 3 4 6 2 0 (ORDER): 986.052933 1 5 7 3 4 6 2 0 (ORDER) -100.133997 (min: -62.023104)
5 1 7 3 4 6 2 0 (ORDER): 980.474905 5 1 7 3 4 6 2 0 (ORDER) -109.824748 (min: -62.023104)
5 7 1 3 4 6 2 0 (ORDER): 981.556971 5 7 1 3 4 6 2 0 (ORDER) -110.658228 (min: -62.023104)
7 5 1 3 4 6 2 0 (ORDER): 981.556971 7 5 1 3 4 6 2 0 (ORDER) -110.658228 (min: -62.023104)
1 7 5 3 4 6 2 0 (ORDER): 986.052933 1 7 5 3 4 6 2 0 (ORDER) -100.133997 (min: -62.023104)
7 1 5 3 4 6 2 0 (ORDER): 986.057443 7 1 5 3 4 6 2 0 (ORDER) -100.967477 (min: -62.023104)
1 6 5 4 7 3 2 0 (ORDER): 984.544367 1 6 5 4 7 3 2 0 (ORDER) -75.700607 (min: -62.023104)
6 1 5 4 7 3 2 0 (ORDER): 978.855806 6 1 5 4 7 3 2 0 (ORDER) -84.006295 (min: -62.023104)
6 5 1 4 7 3 2 0 (ORDER): 982.790816 6 5 1 4 7 3 2 0 (ORDER) -93.697046 (min: -62.023104)
5 6 1 4 7 3 2 0 (ORDER): 982.790816 5 6 1 4 7 3 2 0 (ORDER) -93.697046 (min: -62.023104)
1 5 6 4 7 3 2 0 (ORDER): 984.544367 1 5 6 4 7 3 2 0 (ORDER) -75.700607 (min: -62.023104)
5 1 6 4 7 3 2 0 (ORDER): 978.966340 5 1 6 4 7 3 2 0 (ORDER) -85.391358 (min: -62.023104)
5 6 4 1 7 3 2 0 (ORDER): 977.231336 5 6 4 1 7 3 2 0 (ORDER) -109.890206 (min: -62.023104)
6 5 4 1 7 3 2 0 (ORDER): 977.231336 6 5 4 1 7 3 2 0 (ORDER) -109.890206 (min: -62.023104)
6 4 5 1 7 3 2 0 (ORDER): 977.231336 6 4 5 1 7 3 2 0 (ORDER) -109.890206 (min: -62.023104)
4 6 5 1 7 3 2 0 (ORDER): 977.231336 4 6 5 1 7 3 2 0 (ORDER) -109.890206 (min: -62.023104)
5 4 6 1 7 3 2 0 (ORDER): 977.231336 5 4 6 1 7 3 2 0 (ORDER) -109.890206 (min: -62.023104)
4 5 6 1 7 3 2 0 (ORDER): 977.231336 4 5 6 1 7 3 2 0 (ORDER) -109.890206 (min: -62.023104)
1 5 4 6 7 3 2 0 (ORDER): 984.544367 1 5 4 6 7 3 2 0 (ORDER) -75.700607 (min: -62.023104)
5 1 4 6 7 3 2 0 (ORDER): 978.966340 5 1 4 6 7 3 2 0 (ORDER) -85.391358 (min: -62.023104)
5 4 1 6 7 3 2 0 (ORDER): 971.258971 5 4 1 6 7 3 2 0 (ORDER) -101.584518 (min: -62.023104)
4 5 1 6 7 3 2 0 (ORDER): 971.258971 4 5 1 6 7 3 2 0 (ORDER) -101.584518 (min: -62.023104)
1 4 5 6 7 3 2 0 (ORDER): 984.544367 1 4 5 6 7 3 2 0 (ORDER) -75.700607 (min: -62.023104)
4 1 5 6 7 3 2 0 (ORDER): 971.749602 4 1 5 6 7 3 2 0 (ORDER) -91.893768 (min: -62.023104)
1 6 4 5 7 3 2 0 (ORDER): 984.544367 1 6 4 5 7 3 2 0 (ORDER) -75.700607 (min: -62.023104)
6 1 4 5 7 3 2 0 (ORDER): 978.855806 6 1 4 5 7 3 2 0 (ORDER) -84.006295 (min: -62.023104)
6 4 1 5 7 3 2 0 (ORDER): 977.572495 6 4 1 5 7 3 2 0 (ORDER) -100.199456 (min: -62.023104)
4 6 1 5 7 3 2 0 (ORDER): 977.572495 4 6 1 5 7 3 2 0 (ORDER) -100.199456 (min: -62.023104)
1 4 6 5 7 3 2 0 (ORDER): 984.544367 1 4 6 5 7 3 2 0 (ORDER) -75.700607 (min: -62.023104)
4 1 6 5 7 3 2 0 (ORDER): 971.749602 4 1 6 5 7 3 2 0 (ORDER) -91.893768 (min: -62.023104)
4 6 5 7 1 3 2 0 (ORDER): 974.297316 4 6 5 7 1 3 2 0 (ORDER) -110.723686 (min: -62.023104)
6 4 5 7 1 3 2 0 (ORDER): 974.297316 6 4 5 7 1 3 2 0 (ORDER) -110.723686 (min: -62.023104)
6 5 4 7 1 3 2 0 (ORDER): 974.297316 6 5 4 7 1 3 2 0 (ORDER) -110.723686 (min: -62.023104)
5 6 4 7 1 3 2 0 (ORDER): 974.297316 5 6 4 7 1 3 2 0 (ORDER) -110.723686 (min: -62.023104)
4 5 6 7 1 3 2 0 (ORDER): 974.297316 4 5 6 7 1 3 2 0 (ORDER) -110.723686 (min: -62.023104)
5 4 6 7 1 3 2 0 (ORDER): 974.297316 5 4 6 7 1 3 2 0 (ORDER) -110.723686 (min: -62.023104)
5 6 7 4 1 3 2 0 (ORDER): 974.297316 5 6 7 4 1 3 2 0 (ORDER) -110.723686 (min: -62.023104)
6 5 7 4 1 3 2 0 (ORDER): 974.297316 6 5 7 4 1 3 2 0 (ORDER) -110.723686 (min: -62.023104)
6 7 5 4 1 3 2 0 (ORDER): 974.297316 6 7 5 4 1 3 2 0 (ORDER) -110.723686 (min: -62.023104)
7 6 5 4 1 3 2 0 (ORDER): 974.297316 7 6 5 4 1 3 2 0 (ORDER) -110.723686 (min: -62.023104)
5 7 6 4 1 3 2 0 (ORDER): 974.297316 5 7 6 4 1 3 2 0 (ORDER) -110.723686 (min: -62.023104)
7 5 6 4 1 3 2 0 (ORDER): 974.297316 7 5 6 4 1 3 2 0 (ORDER) -110.723686 (min: -62.023104)
4 5 7 6 1 3 2 0 (ORDER): 974.297316 4 5 7 6 1 3 2 0 (ORDER) -110.723686 (min: -62.023104)
5 4 7 6 1 3 2 0 (ORDER): 974.297316 5 4 7 6 1 3 2 0 (ORDER) -110.723686 (min: -62.023104)
5 7 4 6 1 3 2 0 (ORDER): 974.297316 5 7 4 6 1 3 2 0 (ORDER) -110.723686 (min: -62.023104)
7 5 4 6 1 3 2 0 (ORDER): 974.297316 7 5 4 6 1 3 2 0 (ORDER) -110.723686 (min: -62.023104)
4 7 5 6 1 3 2 0 (ORDER): 974.297316 4 7 5 6 1 3 2 0 (ORDER) -110.723686 (min: -62.023104)
7 4 5 6 1 3 2 0 (ORDER): 974.297316 7 4 5 6 1 3 2 0 (ORDER) -110.723686 (min: -62.023104)
4 6 7 5 1 3 2 0 (ORDER): 974.297316 4 6 7 5 1 3 2 0 (ORDER) -110.723686 (min: -62.023104)
6 4 7 5 1 3 2 0 (ORDER): 974.297316 6 4 7 5 1 3 2 0 (ORDER) -110.723686 (min: -62.023104)
6 7 4 5 1 3 2 0 (ORDER): 974.297316 6 7 4 5 1 3 2 0 (ORDER) -110.723686 (min: -62.023104)
7 6 4 5 1 3 2 0 (ORDER): 974.297316 7 6 4 5 1 3 2 0 (ORDER) -110.723686 (min: -62.023104)
4 7 6 5 1 3 2 0 (ORDER): 974.297316 4 7 6 5 1 3 2 0 (ORDER) -110.723686 (min: -62.023104)
7 4 6 5 1 3 2 0 (ORDER): 974.297316 7 4 6 5 1 3 2 0 (ORDER) -110.723686 (min: -62.023104)
1 4 5 7 6 3 2 0 (ORDER): 984.544367 1 4 5 7 6 3 2 0 (ORDER) -75.700607 (min: -62.023104)
4 1 5 7 6 3 2 0 (ORDER): 971.749602 4 1 5 7 6 3 2 0 (ORDER) -91.893768 (min: -62.023104)
4 5 1 7 6 3 2 0 (ORDER): 971.258971 4 5 1 7 6 3 2 0 (ORDER) -101.584518 (min: -62.023104)
5 4 1 7 6 3 2 0 (ORDER): 971.258971 5 4 1 7 6 3 2 0 (ORDER) -101.584518 (min: -62.023104)
1 5 4 7 6 3 2 0 (ORDER): 984.544367 1 5 4 7 6 3 2 0 (ORDER) -75.700607 (min: -62.023104)
5 1 4 7 6 3 2 0 (ORDER): 978.966340 5 1 4 7 6 3 2 0 (ORDER) -85.391358 (min: -62.023104)
5 4 7 1 6 3 2 0 (ORDER): 969.738683 5 4 7 1 6 3 2 0 (ORDER) -102.417998 (min: -62.023104)
4 5 7 1 6 3 2 0 (ORDER): 969.738683 4 5 7 1 6 3 2 0 (ORDER) -102.417998 (min: -62.023104)
4 7 5 1 6 3 2 0 (ORDER): 969.738683 4 7 5 1 6 3 2 0 (ORDER) -102.417998 (min: -62.023104)
7 4 5 1 6 3 2 0 (ORDER): 969.738683 7 4 5 1 6 3 2 0 (ORDER) -102.417998 (min: -62.023104)
5 7 4 1 6 3 2 0 (ORDER): 969.738683 5 7 4 1 6 3 2 0 (ORDER) -102.417998 (min: -62.023104)
7 5 4 1 6 3 2 0 (ORDER): 969.738683 7 5 4 1 6 3 2 0 (ORDER) -102.417998 (min: -62.023104)
1 5 7 4 6 3 2 0 (ORDER): 984.544367 1 5 7 4 6 3 2 0 (ORDER) -75.700607 (min: -62.023104)
5 1 7 4 6 3 2 0 (ORDER): 978.966340 5 1 7 4 6 3 2 0 (ORDER) -85.391358 (min: -62.023104)
5 7 1 4 6 3 2 0 (ORDER): 980.048405 5 7 1 4 6 3 2 0 (ORDER) -86.224838 (min: -62.023104)
7 5 1 4 6 3 2 0 (ORDER): 980.048405 7 5 1 4 6 3 2 0 (ORDER) -86.224838 (min: -62.023104)
1 7 5 4 6 3 2 0 (ORDER): 984.544367 1 7 5 4 6 3 2 0 (ORDER) -75.700607 (min: -62.023104)
7 1 5 4 6 3 2 0 (ORDER): 984.548877 7 1 5 4 6 3 2 0 (ORDER) -76.534087 (min: -62.023104)
1 4 7 5 6 3 2 0 (ORDER): 984.544367 1 4 7 5 6 3 2 0 (ORDER) -75.700607 (min: -62.023104)
4 1 7 5 6 3 2 0 (ORDER): 971.749602 4 1 7 5 6 3 2 0 (ORDER) -91.893768 (min: -62.023104)
4 7 1 5 6 3 2 0 (ORDER): 967.564475 4 7 1 5 6 3 2 0 (ORDER) -92.727248 (min: -62.023104)
7 4 1 5 6 3 2 0 (ORDER): 967.564475 7 4 1 5 6 3 2 0 (ORDER) -92.727248 (min: -62.023104)
1 7 4 5 6 3 2 0 (ORDER): 984.544367 1 7 4 5 6 3 2 0 (ORDER) -75.700607 (min: -62.023104)
7 1 4 5 6 3 2 0 (ORDER): 984.548877 7 1 4 5 6 3 2 0 (ORDER) -76.534087 (min: -62.023104)
1 6 4 7 5 3 2 0 (ORDER): 984.544367 1 6 4 7 5 3 2 0 (ORDER) -75.700607 (min: -62.023104)
6 1 4 7 5 3 2 0 (ORDER): 978.855806 6 1 4 7 5 3 2 0 (ORDER) -84.006295 (min: -62.023104)
6 4 1 7 5 3 2 0 (ORDER): 977.572495 6 4 1 7 5 3 2 0 (ORDER) -100.199456 (min: -62.023104)
4 6 1 7 5 3 2 0 (ORDER): 977.572495 4 6 1 7 5 3 2 0 (ORDER) -100.199456 (min: -62.023104)
1 4 6 7 5 3 2 0 (ORDER): 984.544367 1 4 6 7 5 3 2 0 (ORDER) -75.700607 (min: -62.023104)
4 1 6 7 5 3 2 0 (ORDER): 971.749602 4 1 6 7 5 3 2 0 (ORDER) -91.893768 (min: -62.023104)
4 6 7 1 5 3 2 0 (ORDER): 971.488367 4 6 7 1 5 3 2 0 (ORDER) -101.032936 (min: -62.023104)
6 4 7 1 5 3 2 0 (ORDER): 971.488367 6 4 7 1 5 3 2 0 (ORDER) -101.032936 (min: -62.023104)
6 7 4 1 5 3 2 0 (ORDER): 971.488367 6 7 4 1 5 3 2 0 (ORDER) -101.032936 (min: -62.023104)
7 6 4 1 5 3 2 0 (ORDER): 971.488367 7 6 4 1 5 3 2 0 (ORDER) -101.032936 (min: -62.023104)
4 7 6 1 5 3 2 0 (ORDER): 971.488367 4 7 6 1 5 3 2 0 (ORDER) -101.032936 (min: -62.023104)
7 4 6 1 5 3 2 0 (ORDER): 971.488367 7 4 6 1 5 3 2 0 (ORDER) -101.032936 (min: -62.023104)
1 4 7 6 5 3 2 0 (ORDER): 984.544367 1 4 7 6 5 3 2 0 (ORDER) -75.700607 (min: -62.023104)
4 1 7 6 5 3 2 0 (ORDER): 971.749602 4 1 7 6 5 3 2 0 (ORDER) -91.893768 (min: -62.023104)
4 7 1 6 5 3 2 0 (ORDER): 967.564475 4 7 1 6 5 3 2 0 (ORDER) -92.727248 (min: -62.023104)
7 4 1 6 5 3 2 0 (ORDER): 967.564475 7 4 1 6 5 3 2 0 (ORDER) -92.727248 (min: -62.023104)
1 7 4 6 5 3 2 0 (ORDER): 984.544367 1 7 4 6 5 3 2 0 (ORDER) -75.700607 (min: -62.023104)
7 1 4 6 5 3 2 0 (ORDER): 984.548877 7 1 4 6 5 3 2 0 (ORDER) -76.534087 (min: -62.023104)
1 6 7 4 5 3 2 0 (ORDER): 984.544367 1 6 7 4 5 3 2 0 (ORDER) -75.700607 (min: -62.023104)
6 1 7 4 5 3 2 0 (ORDER): 978.855806 6 1 7 4 5 3 2 0 (ORDER) -84.006295 (min: -62.023104)
6 7 1 4 5 3 2 0 (ORDER): 977.175254 6 7 1 4 5 3 2 0 (ORDER) -84.839775 (min: -62.023104)
7 6 1 4 5 3 2 0 (ORDER): 977.175254 7 6 1 4 5 3 2 0 (ORDER) -84.839775 (min: -62.023104)
1 7 6 4 5 3 2 0 (ORDER): 984.544367 1 7 6 4 5 3 2 0 (ORDER) -75.700607 (min: -62.023104)
7 1 6 4 5 3 2 0 (ORDER): 984.548877 7 1 6 4 5 3 2 0 (ORDER) -76.534087 (min: -62.023104)
1 6 5 7 4 3 2 0 (ORDER): 984.544367 1 6 5 7 4 3 2 0 (ORDER) -75.700607 (min: -62.023104)
6 1 5 7 4 3 2 0 (ORDER): 978.855806 6 1 5 7 4 3 2 0 (ORDER) -84.006295 (min: -62.023104)
6 5 1 7 4 3 2 0 (ORDER): 982.790816 6 5 1 7 4 3 2 0 (ORDER) -93.697046 (min: -62.023104)
5 6 1 7 4 3 2 0 (ORDER): 982.790816 5 6 1 7 4 3 2 0 (ORDER) -93.697046 (min: -62.023104)
1 5 6 7 4 3 2 0 (ORDER): 984.544367 1 5 6 7 4 3 2 0 (ORDER) -75.700607 (min: -62.023104)
5 1 6 7 4 3 2 0 (ORDER): 978.966340 5 1 6 7 4 3 2 0 (ORDER) -85.391358 (min: -62.023104)
5 6 7 1 4 3 2 0 (ORDER): 979.353215 5 6 7 1 4 3 2 0 (ORDER) -94.530526 (min: -62.023104)
6 5 7 1 4 3 2 0 (ORDER): 979.353215 6 5 7 1 4 3 2 0 (ORDER) -94.530526 (min: -62.023104)
6 7 5 1 4 3 2 0 (ORDER): 979.353215 6 7 5 1 4 3 2 0 (ORDER) -94.530526 (min: -62.023104)
7 6 5 1 4 3 2 0 (ORDER): 979.353215 7 6 5 1 4 3 2 0 (ORDER) -94.530526 (min: -62.023104)
5 7 6 1 4 3 2 0 (ORDER): 979.353215 5 7 6 1 4 3 2 0 (ORDER) -94.530526 (min: -62.023104)
7 5 6 1 4 3 2 0 (ORDER): 979.353215 7 5 6 1 4 3 2 0 (ORDER) -94.530526 (min: -62.023104)
1 5 7 6 4 3 2 0 (ORDER): 984.544367 1 5 7 6 4 3 2 0 (ORDER) -75.700607 (min: -62.023104)
5 1 7 6 4 3 2 0 (ORDER): 978.966340 5 1 7 6 4 3 2 0 (ORDER) -85.391358 (min: -62.023104)
5 7 1 6 4 3 2 0 (ORDER): 980.048405 5 7 1 6 4 3 2 0 (ORDER) -86.224838 (min: -62.023104)
7 5 1 6 4 3 2 0 (ORDER): 980.048405 7 5 1 6 4 3 2 0 (ORDER) -86.224838 (min: -62.023104)
1 7 5 6 4 3 2 0 (ORDER): 984.544367 1 7 5 6 4 3 2 0 (ORDER) -75.700607 (min: -62.023104)
7 1 5 6 4 3 2 0 (ORDER): 984.548877 7 1 5 6 4 3 2 0 (ORDER) -76.534087 (min: -62.023104)
1 6 7 5 4 3 2 0 (ORDER): 984.544367 1 6 7 5 4 3 2 0 (ORDER) -75.700607 (min: -62.023104)
6 1 7 5 4 3 2 0 (ORDER): 978.855806 6 1 7 5 4 3 2 0 (ORDER) -84.006295 (min: -62.023104)
6 7 1 5 4 3 2 0 (ORDER): 977.175254 6 7 1 5 4 3 2 0 (ORDER) -84.839775 (min: -62.023104)
7 6 1 5 4 3 2 0 (ORDER): 977.175254 7 6 1 5 4 3 2 0 (ORDER) -84.839775 (min: -62.023104)
1 7 6 5 4 3 2 0 (ORDER): 984.544367 1 7 6 5 4 3 2 0 (ORDER) -75.700607 (min: -62.023104)
7 1 6 5 4 3 2 0 (ORDER): 984.548877 7 1 6 5 4 3 2 0 (ORDER) -76.534087 (min: -62.023104)
1 6 3 5 7 4 2 0 (ORDER): 999.134245 1 6 3 5 7 4 2 0 (ORDER) -95.496966 (min: -62.023104)
6 1 3 5 7 4 2 0 (ORDER): 993.445684 6 1 3 5 7 4 2 0 (ORDER) -103.802654 (min: -62.023104)
6 3 1 5 7 4 2 0 (ORDER): 997.247942 6 3 1 5 7 4 2 0 (ORDER) -113.312349 (min: -62.023104)
3 6 1 5 7 4 2 0 (ORDER): 982.685666 3 6 1 5 7 4 2 0 (ORDER) -126.438961 (min: -62.023104)
1 3 6 5 7 4 2 0 (ORDER): 993.250303 1 3 6 5 7 4 2 0 (ORDER) -108.623577 (min: -62.023104)
3 1 6 5 7 4 2 0 (ORDER): 983.751471 3 1 6 5 7 4 2 0 (ORDER) -118.133273 (min: -62.023104)
3 6 5 1 7 4 2 0 (ORDER): 986.312641 3 6 5 1 7 4 2 0 (ORDER) -136.129711 (min: -62.023104)
6 3 5 1 7 4 2 0 (ORDER): 1000.874918 6 3 5 1 7 4 2 0 (ORDER) -123.003100 (min: -62.023104)
6 5 3 1 7 4 2 0 (ORDER): 984.843663 6 5 3 1 7 4 2 0 (ORDER) -117.673415 (min: -62.023104)
5 6 3 1 7 4 2 0 (ORDER): 984.843663 5 6 3 1 7 4 2 0 (ORDER) -117.673415 (min: -62.023104)
3 5 6 1 7 4 2 0 (ORDER): 986.312641 3 5 6 1 7 4 2 0 (ORDER) -136.129711 (min: -62.023104)
5 3 6 1 7 4 2 0 (ORDER): 996.149162 5 3 6 1 7 4 2 0 (ORDER) -130.800027 (min: -62.023104)
1 3 5 6 7 4 2 0 (ORDER): 993.250303 1 3 5 6 7 4 2 0 (ORDER) -108.623577 (min: -62.023104)
3 1 5 6 7 4 2 0 (ORDER): 983.751471 3 1 5 6 7 4 2 0 (ORDER) -118.133273 (min: -62.023104)
3 5 1 6 7 4 2 0 (ORDER): 978.795896 3 5 1 6 7 4 2 0 (ORDER) -127.824023 (min: -62.023104)
5 3 1 6 7 4 2 0 (ORDER): 988.632417 5 3 1 6 7 4 2 0 (ORDER) -122.494339 (min: -62.023104)
1 5 3 6 7 4 2 0 (ORDER): 986.040546 1 5 3 6 7 4 2 0 (ORDER) -103.293893 (min: -62.023104)
5 1 3 6 7 4 2 0 (ORDER): 980.462518 5 1 3 6 7 4 2 0 (ORDER) -112.984643 (min: -62.023104)
1 6 5 3 7 4 2 0 (ORDER): 986.591452 1 6 5 3 7 4 2 0 (ORDER) -90.167281 (min: -62.023104)
6 1 5 3 7 4 2 0 (ORDER): 980.902891 6 1 5 3 7 4 2 0 (ORDER) -98.472969 (min: -62.023104)
6 5 1 3 7 4 2 0 (ORDER): 984.837901 6 5 1 3 7 4 2 0 (ORDER) -108.163719 (min: -62.023104)
5 6 1 3 7 4 2 0 (ORDER): 984.837901 5 6 1 3 7 4 2 0 (ORDER) -108.163719 (min: -62.023104)
1 5 6 3 7 4 2 0 (ORDER): 986.591452 1 5 6 3 7 4 2 0 (ORDER) -90.167281 (min: -62.023104)
5 1 6 3 7 4 2 0 (ORDER): 981.013424 5 1 6 3 7 4 2 0 (ORDER) -99.858031 (min: -62.023104)
5 6 3 7 1 4 2 0 (ORDER): 981.684449 5 6 3 7 1 4 2 0 (ORDER) -118.506895 (min: -62.023104)
6 5 3 7 1 4 2 0 (ORDER): 981.684449 6 5 3 7 1 4 2 0 (ORDER) -118.506895 (min: -62.023104)
6 3 5 7 1 4 2 0 (ORDER): 997.715703 6 3 5 7 1 4 2 0 (ORDER) -123.836580 (min: -62.023104)
3 6 5 7 1 4 2 0 (ORDER): 983.153427 3 6 5 7 1 4 2 0 (ORDER) -136.963191 (min: -62.023104)
5 3 6 7 1 4 2 0 (ORDER): 992.989947 5 3 6 7 1 4 2 0 (ORDER) -131.633507 (min: -62.023104)
3 5 6 7 1 4 2 0 (ORDER): 983.153427 3 5 6 7 1 4 2 0 (ORDER) -136.963191 (min: -62.023104)
3 6 7 5 1 4 2 0 (ORDER): 983.153427 3 6 7 5 1 4 2 0 (ORDER) -136.963191 (min: -62.023104)
6 3 7 5 1 4 2 0 (ORDER): 997.715703 6 3 7 5 1 4 2 0 (ORDER) -123.836580 (min: -62.023104)
6 7 3 5 1 4 2 0 (ORDER): 987.745346 6 7 3 5 1 4 2 0 (ORDER) -120.676684 (min: -62.023104)
7 6 3 5 1 4 2 0 (ORDER): 987.745346 7 6 3 5 1 4 2 0 (ORDER) -120.676684 (min: -62.023104)
3 7 6 5 1 4 2 0 (ORDER): 983.153427 3 7 6 5 1 4 2 0 (ORDER) -136.963191 (min: -62.023104)
7 3 6 5 1 4 2 0 (ORDER): 989.073676 7 3 6 5 1 4 2 0 (ORDER) -133.803296 (min: -62.023104)
5 3 7 6 1 4 2 0 (ORDER): 992.989947 5 3 7 6 1 4 2 0 (ORDER) -131.633507 (min: -62.023104)
3 5 7 6 1 4 2 0 (ORDER): 983.153427 3 5 7 6 1 4 2 0 (ORDER) -136.963191 (min: -62.023104)
3 7 5 6 1 4 2 0 (ORDER): 983.153427 3 7 5 6 1 4 2 0 (ORDER) -136.963191 (min: -62.023104)
7 3 5 6 1 4 2 0 (ORDER): 989.073676 7 3 5 6 1 4 2 0 (ORDER) -133.803296 (min: -62.023104)
5 7 3 6 1 4 2 0 (ORDER): 993.009940 5 7 3 6 1 4 2 0 (ORDER) -128.473611 (min: -62.023104)
7 5 3 6 1 4 2 0 (ORDER): 993.009940 7 5 3 6 1 4 2 0 (ORDER) -128.473611 (min: -62.023104)
5 6 7 3 1 4 2 0 (ORDER): 981.280891 5 6 7 3 1 4 2 0 (ORDER) -115.347000 (min: -62.023104)
6 5 7 3 1 4 2 0 (ORDER): 981.280891 6 5 7 3 1 4 2 0 (ORDER) -115.347000 (min: -62.023104)
6 7 5 3 1 4 2 0 (ORDER): 981.280891 6 7 5 3 1 4 2 0 (ORDER) -115.347000 (min: -62.023104)
7 6 5 3 1 4 2 0 (ORDER): 981.280891 7 6 5 3 1 4 2 0 (ORDER) -115.347000 (min: -62.023104)
5 7 6 3 1 4 2 0 (ORDER): 981.280891 5 7 6 3 1 4 2 0 (ORDER) -115.347000 (min: -62.023104)
7 5 6 3 1 4 2 0 (ORDER): 981.280891 7 5 6 3 1 4 2 0 (ORDER) -115.347000 (min: -62.023104)
1 5 3 7 6 4 2 0 (ORDER): 986.040546 1 5 3 7 6 4 2 0 (ORDER) -103.293893 (min: -62.023104)
5 1 3 7 6 4 2 0 (ORDER): 980.462518 5 1 3 7 6 4 2 0 (ORDER) -112.984643 (min: -62.023104)
5 3 1 7 6 4 2 0 (ORDER): 988.632417 5 3 1 7 6 4 2 0 (ORDER) -122.494339 (min: -62.023104)
3 5 1 7 6 4 2 0 (ORDER): 978.795896 3 5 1 7 6 4 2 0 (ORDER) -127.824023 (min: -62.023104)
1 3 5 7 6 4 2 0 (ORDER): 993.250303 1 3 5 7 6 4 2 0 (ORDER) -108.623577 (min: -62.023104)
3 1 5 7 6 4 2 0 (ORDER): 983.751471 3 1 5 7 6 4 2 0 (ORDER) -118.133273 (min: -62.023104)
3 5 7 1 6 4 2 0 (ORDER): 979.413889 3 5 7 1 6 4 2 0 (ORDER) -128.657503 (min: -62.023104)
5 3 7 1 6 4 2 0 (ORDER): 989.250409 5 3 7 1 6 4 2 0 (ORDER) -123.327819 (min: -62.023104)
5 7 3 1 6 4 2 0 (ORDER): 989.270402 5 7 3 1 6 4 2 0 (ORDER) -120.167923 (min: -62.023104)
7 5 3 1 6 4 2 0 (ORDER): 989.270402 7 5 3 1 6 4 2 0 (ORDER) -120.167923 (min: -62.023104)
3 7 5 1 6 4 2 0 (ORDER): 979.413889 3 7 5 1 6 4 2 0 (ORDER) -128.657503 (min: -62.023104)
7 3 5 1 6 4 2 0 (ORDER): 985.334138 7 3 5 1 6 4 2 0 (ORDER) -125.497608 (min: -62.023104)
1 3 7 5 6 4 2 0 (ORDER): 993.250303 1 3 7 5 6 4 2 0 (ORDER) -108.623577 (min: -62.023104)
3 1 7 5 6 4 2 0 (ORDER): 983.751471 3 1 7 5 6 4 2 0 (ORDER) -118.133273 (min: -62.023104)
3 7 1 5 6 4 2 0 (ORDER): 984.681375 3 7 1 5 6 4 2 0 (ORDER) -118.966753 (min: -62.023104)
7 3 1 5 6 4 2 0 (ORDER): 990.601624 7 3 1 5 6 4 2 0 (ORDER) -115.806858 (min: -62.023104)
1 7 3 5 6 4 2 0 (ORDER): 989.445642 1 7 3 5 6 4 2 0 (ORDER) -105.463682 (min: -62.023104)
7 1 3 5 6 4 2 0 (ORDER): 989.450152 7 1 3 5 6 4 2 0 (ORDER) -106.297162 (min: -62.023104)
1 5 7 3 6 4 2 0 (ORDER): 986.052933 1 5 7 3 6 4 2 0 (ORDER) -100.133997 (min: -62.023104)
5 1 7 3 6 4 2 0 (ORDER): 980.474905 5 1 7 3 6 4 2 0 (ORDER) -109.824748 (min: -62.023104)
5 7 1 3 6 4 2 0 (ORDER): 981.556971 5 7 1 3 6 4 2 0 (ORDER) -110.658228 (min: -62.023104)
7 5 1 3 6 4 2 0 (ORDER): 981.556971 7 5 1 3 6 4 2 0 (ORDER) -110.658228 (min: -62.023104)
1 7 5 3 6 4 2 0 (ORDER): 986.052933 1 7 5 3 6 4 2 0 (ORDER) -100.133997 (min: -62.023104)
7 1 5 3 6 4 2 0 (ORDER): 986.057443 7 1 5 3 6 4 2 0 (ORDER) -100.967477 (min: -62.023104)
1 6 5 7 3 4 2 0 (ORDER): 986.585642 1 6 5 7 3 4 2 0 (ORDER) -87.007385 (min: -62.023104)
6 1 5 7 3 4 2 0 (ORDER): 980.897081 6 1 5 7 3 4 2 0 (ORDER) -95.313074 (min: -62.023104)
6 5 1 7 3 4 2 0 (ORDER): 984.832091 6 5 1 7 3 4 2 0 (ORDER) -105.003824 (min: -62.023104)
5 6 1 7 3 4 2 0 (ORDER): 984.832091 5 6 1 7 3 4 2 0 (ORDER) -105.003824 (min: -62.023104)
1 5 6 7 3 4 2 0 (ORDER): 986.585642 1 5 6 7 3 4 2 0 (ORDER) -87.007385 (min: -62.023104)
5 1 6 7 3 4 2 0 (ORDER): 981.007615 5 1 6 7 3 4 2 0 (ORDER) -96.698136 (min: -62.023104)
5 6 7 1 3 4 2 0 (ORDER): 981.394490 5 6 7 1 3 4 2 0 (ORDER) -105.837304 (min: -62.023104)
6 5 7 1 3 4 2 0 (ORDER): 981.394490 6 5 7 1 3 4 2 0 (ORDER) -105.837304 (min: -62.023104)
6 7 5 1 3 4 2 0 (ORDER): 981.394490 6 7 5 1 3 4 2 0 (ORDER) -105.837304 (min: -62.023104)
7 6 5 1 3 4 2 0 (ORDER): 981.394490 7 6 5 1 3 4 2 0 (ORDER) -105.837304 (min: -62.023104)
5 7 6 1 3 4 2 0 (ORDER): 981.394490 5 7 6 1 3 4 2 0 (ORDER) -105.837304 (min: -62.023104)
7 5 6 1 3 4 2 0 (ORDER): 981.394490 7 5 6 1 3 4 2 0 (ORDER) -105.837304 (min: -62.023104)
1 5 7 6 3 4 2 0 (ORDER): 986.585642 1 5 7 6 3 4 2 0 (ORDER) -87.007385 (min: -62.023104)
5 1 7 6 3 4 2 0 (ORDER): 981.007615 5 1 7 6 3 4 2 0 (ORDER) -96.698136 (min: -62.023104)
5 7 1 6 3 4 2 0 (ORDER): 982.089680 5 7 1 6 3 4 2 0 (ORDER) -97.531616 (min: -62.023104)
7 5 1 6 3 4 2 0 (ORDER): 982.089680 7 5 1 6 3 4 2 0 (ORDER) -97.531616 (min: -62.023104)
1 7 5 6 3 4 2 0 (ORDER): 986.585642 1 7 5 6 3 4 2 0 (ORDER) -87.007385 (min: -62.023104)
7 1 5 6 3 4 2 0 (ORDER): 986.590152 7 1 5 6 3 4 2 0 (ORDER) -87.840866 (min: -62.023104)
1 6 7 5 3 4 2 0 (ORDER): 986.585642 1 6 7 5 3 4 2 0 (ORDER) -87.007385 (min: -62.023104)
6 1 7 5 3 4 2 0 (ORDER): 980.897081 6 1 7 5 3 4 2 0 (ORDER) -95.313074 (min: -62.023104)
6 7 1 5 3 4 2 0 (ORDER): 979.216529 6 7 1 5 3 4 2 0 (ORDER) -96.146554 (min: -62.023104)
7 6 1 5 3 4 2 0 (ORDER): 979.216529 7 6 1 5 3 4 2 0 (ORDER) -96.146554 (min: -62.023104)
1 7 6 5 3 4 2 0 (ORDER): 986.585642 1 7 6 5 3 4 2 0 (ORDER) -87.007385 (min: -62.023104)
7 1 6 5 3 4 2 0 (ORDER): 986.590152 7 1 6 5 3 4 2 0 (ORDER) -87.840866 (min: -62.023104)
1 6 3 7 5 4 2 0 (ORDER): 999.134245 1 6 3 7 5 4 2 0 (ORDER) -95.496966 (min: -62.023104)
6 1 3 7 5 4 2 0 (ORDER): 993.445684 6 1 3 7 5 4 2 0 (ORDER) -103.802654 (min: -62.023104)
6 3 1 7 5 4 2 0 (ORDER): 997.247942 6 3 1 7 5 4 2 0 (ORDER) -113.312349 (min: -62.023104)
3 6 1 7 5 4 2 0 (ORDER): 982.685666 3 6 1 7 5 4 2 0 (ORDER) -126.438961 (min: -62.023104)
1 3 6 7 5 4 2 0 (ORDER): 993.250303 1 3 6 7 5 4 2 0 (ORDER) -108.623577 (min: -62.023104)
3 1 6 7 5 4 2 0 (ORDER): 983.751471 3 1 6 7 5 4 2 0 (ORDER) -118.133273 (min: -62.023104)
3 6 7 1 5 4 2 0 (ORDER): 981.083689 3 6 7 1 5 4 2 0 (ORDER) -127.272441 (min: -62.023104)
6 3 7 1 5 4 2 0 (ORDER): 995.645966 6 3 7 1 5 4 2 0 (ORDER) -114.145829 (min: -62.023104)
6 7 3 1 5 4 2 0 (ORDER): 985.675609 6 7 3 1 5 4 2 0 (ORDER) -110.985934 (min: -62.023104)
7 6 3 1 5 4 2 0 (ORDER): 985.675609 7 6 3 1 5 4 2 0 (ORDER) -110.985934 (min: -62.023104)
3 7 6 1 5 4 2 0 (ORDER): 981.083689 3 7 6 1 5 4 2 0 (ORDER) -127.272441 (min: -62.023104)
7 3 6 1 5 4 2 0 (ORDER): 987.003939 7 3 6 1 5 4 2 0 (ORDER) -124.112546 (min: -62.023104)
1 3 7 6 5 4 2 0 (ORDER): 993.250303 1 3 7 6 5 4 2 0 (ORDER) -108.623577 (min: -62.023104)
3 1 7 6 5 4 2 0 (ORDER): 983.751471 3 1 7 6 5 4 2 0 (ORDER) -118.133273 (min: -62.023104)
3 7 1 6 5 4 2 0 (ORDER): 984.681375 3 7 1 6 5 4 2 0 (ORDER) -118.966753 (min: -62.023104)
7 3 1 6 5 4 2 0 (ORDER): 990.601624 7 3 1 6 5 4 2 0 (ORDER) -115.806858 (min: -62.023104)
1 7 3 6 5 4 2 0 (ORDER): 989.445642 1 7 3 6 5 4 2 0 (ORDER) -105.463682 (min: -62.023104)
7 1 3 6 5 4 2 0 (ORDER): 989.450152 7 1 3 6 5 4 2 0 (ORDER) -106.297162 (min: -62.023104)
1 6 7 3 5 4 2 0 (ORDER): 992.973540 1 6 7 3 5 4 2 0 (ORDER) -92.337070 (min: -62.023104)
6 1 7 3 5 4 2 0 (ORDER): 987.284979 6 1 7 3 5 4 2 0 (ORDER) -100.642758 (min: -62.023104)
6 7 1 3 5 4 2 0 (ORDER): 985.604426 6 7 1 3 5 4 2 0 (ORDER) -101.476238 (min: -62.023104)
7 6 1 3 5 4 2 0 (ORDER): 985.604426 7 6 1 3 5 4 2 0 (ORDER) -101.476238 (min: -62.023104)
1 7 6 3 5 4 2 0 (ORDER): 992.973540 1 7 6 3 5 4 2 0 (ORDER) -92.337070 (min: -62.023104)
7 1 6 3 5 4 2 0 (ORDER): 992.978050 7 1 6 3 5 4 2 0 (ORDER) -93.170550 (min: -62.023104)
1 6 3 4 7 5 2 0 (ORDER): 999.134245 1 6 3 4 7 5 2 0 (ORDER) -95.496966 (min: -62.023104)
6 1 3 4 7 5 2 0 (ORDER): 993.445684 6 1 3 4 7 5 2 0 (ORDER) -103.802654 (min: -62.023104)
6 3 1 4 7 5 2 0 (ORDER): 997.247942 6 3 1 4 7 5 2 0 (ORDER) -113.312349 (min: -62.023104)
3 6 1 4 7 5 2 0 (ORDER): 982.685666 3 6 1 4 7 5 2 0 (ORDER) -126.438961 (min: -62.023104)
1 3 6 4 7 5 2 0 (ORDER): 993.250303 1 3 6 4 7 5 2 0 (ORDER) -108.623577 (min: -62.023104)
3 1 6 4 7 5 2 0 (ORDER): 983.751471 3 1 6 4 7 5 2 0 (ORDER) -118.133273 (min: -62.023104)
3 6 4 1 7 5 2 0 (ORDER): 978.301757 3 6 4 1 7 5 2 0 (ORDER) -142.632121 (min: -62.023104)
6 3 4 1 7 5 2 0 (ORDER): 992.864034 6 3 4 1 7 5 2 0 (ORDER) -129.505509 (min: -62.023104)
6 4 3 1 7 5 2 0 (ORDER): 981.710049 6 4 3 1 7 5 2 0 (ORDER) -118.198731 (min: -62.023104)
4 6 3 1 7 5 2 0 (ORDER): 981.710049 4 6 3 1 7 5 2 0 (ORDER) -118.198731 (min: -62.023104)
3 4 6 1 7 5 2 0 (ORDER): 978.301757 3 4 6 1 7 5 2 0 (ORDER) -142.632121 (min: -62.023104)
4 3 6 1 7 5 2 0 (ORDER): 992.567798 4 3 6 1 7 5 2 0 (ORDER) -131.325343 (min: -62.023104)
1 3 4 6 7 5 2 0 (ORDER): 993.250303 1 3 4 6 7 5 2 0 (ORDER) -108.623577 (min: -62.023104)
3 1 4 6 7 5 2 0 (ORDER): 983.751471 3 1 4 6 7 5 2 0 (ORDER) -118.133273 (min: -62.023104)
3 4 1 6 7 5 2 0 (ORDER): 975.102101 3 4 1 6 7 5 2 0 (ORDER) -134.326433 (min: -62.023104)
4 3 1 6 7 5 2 0 (ORDER): 989.368142 4 3 1 6 7 5 2 0 (ORDER) -123.019655 (min: -62.023104)
1 4 3 6 7 5 2 0 (ORDER): 984.549749 1 4 3 6 7 5 2 0 (ORDER) -97.316799 (min: -62.023104)
4 1 3 6 7 5 2 0 (ORDER): 971.754984 4 1 3 6 7 5 2 0 (ORDER) -113.509960 (min: -62.023104)
1 6 4 3 7 5 2 0 (ORDER): 984.358342 1 6 4 3 7 5 2 0 (ORDER) -84.190187 (min: -62.023104)
6 1 4 3 7 5 2 0 (ORDER): 978.669781 6 1 4 3 7 5 2 0 (ORDER) -92.495876 (min: -62.023104)
6 4 1 3 7 5 2 0 (ORDER): 977.386470 6 4 1 3 7 5 2 0 (ORDER) -108.689036 (min: -62.023104)
4 6 1 3 7 5 2 0 (ORDER): 977.386470 4 6 1 3 7 5 2 0 (ORDER) -108.689036 (min: -62.023104)
1 4 6 3 7 5 2 0 (ORDER): 984.358342 1 4 6 3 7 5 2 0 (ORDER) -84.190187 (min: -62.023104)
4 1 6 3 7 5 2 0 (ORDER): 971.563577 4 1 6 3 7 5 2 0 (ORDER) -100.383348 (min: -62.023104)
4 6 3 7 1 5 2 0 (ORDER): 977.702554 4 6 3 7 1 5 2 0 (ORDER) -119.032211 (min: -62.023104)
6 4 3 7 1 5 2 0 (ORDER): 977.702554 6 4 3 7 1 5 2 0 (ORDER) -119.032211 (min: -62.023104)
6 3 4 7 1 5 2 0 (ORDER): 988.856539 6 3 4 7 1 5 2 0 (ORDER) -130.338990 (min: -62.023104)
3 6 4 7 1 5 2 0 (ORDER): 974.294262 3 6 4 7 1 5 2 0 (ORDER) -143.465601 (min: -62.023104)
4 3 6 7 1 5 2 0 (ORDER): 988.560304 4 3 6 7 1 5 2 0 (ORDER) -132.158823 (min: -62.023104)
3 4 6 7 1 5 2 0 (ORDER): 974.294262 3 4 6 7 1 5 2 0 (ORDER) -143.465601 (min: -62.023104)
3 6 7 4 1 5 2 0 (ORDER): 974.294262 3 6 7 4 1 5 2 0 (ORDER) -143.465601 (min: -62.023104)
6 3 7 4 1 5 2 0 (ORDER): 988.856539 6 3 7 4 1 5 2 0 (ORDER) -130.338990 (min: -62.023104)
6 7 3 4 1 5 2 0 (ORDER): 978.886182 6 7 3 4 1 5 2 0 (ORDER) -127.179094 (min: -62.023104)
7 6 3 4 1 5 2 0 (ORDER): 978.886182 7 6 3 4 1 5 2 0 (ORDER) -127.179094 (min: -62.023104)
3 7 6 4 1 5 2 0 (ORDER): 974.294262 3 7 6 4 1 5 2 0 (ORDER) -143.465601 (min: -62.023104)
7 3 6 4 1 5 2 0 (ORDER): 980.214511 7 3 6 4 1 5 2 0 (ORDER) -140.305706 (min: -62.023104)
4 3 7 6 1 5 2 0 (ORDER): 988.560304 4 3 7 6 1 5 2 0 (ORDER) -132.158823 (min: -62.023104)
3 4 7 6 1 5 2 0 (ORDER): 974.294262 3 4 7 6 1 5 2 0 (ORDER) -143.465601 (min: -62.023104)
3 7 4 6 1 5 2 0 (ORDER): 974.294262 3 7 4 6 1 5 2 0 (ORDER) -143.465601 (min: -62.023104)
7 3 4 6 1 5 2 0 (ORDER): 980.214511 7 3 4 6 1 5 2 0 (ORDER) -140.305706 (min: -62.023104)
4 7 3 6 1 5 2 0 (ORDER): 984.493870 4 7 3 6 1 5 2 0 (ORDER) -128.998928 (min: -62.023104)
7 4 3 6 1 5 2 0 (ORDER): 984.493870 7 4 3 6 1 5 2 0 (ORDER) -128.998928 (min: -62.023104)
4 6 7 3 1 5 2 0 (ORDER): 973.902142 4 6 7 3 1 5 2 0 (ORDER) -115.872316 (min: -62.023104)
6 4 7 3 1 5 2 0 (ORDER): 973.902142 6 4 7 3 1 5 2 0 (ORDER) -115.872316 (min: -62.023104)
6 7 4 3 1 5 2 0 (ORDER): 973.902142 6 7 4 3 1 5 2 0 (ORDER) -115.872316 (min: -62.023104)
7 6 4 3 1 5 2 0 (ORDER): 973.902142 7 6 4 3 1 5 2 0 (ORDER) -115.872316 (min: -62.023104)
4 7 6 3 1 5 2 0 (ORDER): 973.902142 4 7 6 3 1 5 2 0 (ORDER) -115.872316 (min: -62.023104)
7 4 6 3 1 5 2 0 (ORDER): 973.902142 7 4 6 3 1 5 2 0 (ORDER) -115.872316 (min: -62.023104)
1 4 3 7 6 5 2 0 (ORDER): 984.549749 1 4 3 7 6 5 2 0 (ORDER) -97.316799 (min: -62.023104)
4 1 3 7 6 5 2 0 (ORDER): 971.754984 4 1 3 7 6 5 2 0 (ORDER) -113.509960 (min: -62.023104)
4 3 1 7 6 5 2 0 (ORDER): 989.368142 4 3 1 7 6 5 2 0 (ORDER) -123.019655 (min: -62.023104)
3 4 1 7 6 5 2 0 (ORDER): 975.102101 3 4 1 7 6 5 2 0 (ORDER) -134.326433 (min: -62.023104)
1 3 4 7 6 5 2 0 (ORDER): 993.250303 1 3 4 7 6 5 2 0 (ORDER) -108.623577 (min: -62.023104)
3 1 4 7 6 5 2 0 (ORDER): 983.751471 3 1 4 7 6 5 2 0 (ORDER) -118.133273 (min: -62.023104)
3 4 7 1 6 5 2 0 (ORDER): 971.634132 3 4 7 1 6 5 2 0 (ORDER) -135.159913 (min: -62.023104)
4 3 7 1 6 5 2 0 (ORDER): 985.900173 4 3 7 1 6 5 2 0 (ORDER) -123.853135 (min: -62.023104)
4 7 3 1 6 5 2 0 (ORDER): 981.833740 4 7 3 1 6 5 2 0 (ORDER) -120.693240 (min: -62.023104)
7 4 3 1 6 5 2 0 (ORDER): 981.833740 7 4 3 1 6 5 2 0 (ORDER) -120.693240 (min: -62.023104)
3 7 4 1 6 5 2 0 (ORDER): 971.634132 3 7 4 1 6 5 2 0 (ORDER) -135.159913 (min: -62.023104)
7 3 4 1 6 5 2 0 (ORDER): 977.554381 7 3 4 1 6 5 2 0 (ORDER) -132.000018 (min: -62.023104)
1 3 7 4 6 5 2 0 (ORDER): 993.250303 1 3 7 4 6 5 2 0 (ORDER) -108.623577 (min: -62.023104)
3 1 7 4 6 5 2 0 (ORDER): 983.751471 3 1 7 4 6 5 2 0 (ORDER) -118.133273 (min: -62.023104)
3 7 1 4 6 5 2 0 (ORDER): 984.681375 3 7 1 4 6 5 2 0 (ORDER) -118.966753 (min: -62.023104)
7 3 1 4 6 5 2 0 (ORDER): 990.601624 7 3 1 4 6 5 2 0 (ORDER) -115.806858 (min: -62.023104)
1 7 3 4 6 5 2 0 (ORDER): 989.445642 1 7 3 4 6 5 2 0 (ORDER) -105.463682 (min: -62.023104)
7 1 3 4 6 5 2 0 (ORDER): 989.450152 7 1 3 4 6 5 2 0 (ORDER) -106.297162 (min: -62.023104)
1 4 7 3 6 5 2 0 (ORDER): 984.501730 1 4 7 3 6 5 2 0 (ORDER) -94.156904 (min: -62.023104)
4 1 7 3 6 5 2 0 (ORDER): 971.706965 4 1 7 3 6 5 2 0 (ORDER) -110.350064 (min: -62.023104)
4 7 1 3 6 5 2 0 (ORDER): 967.521838 4 7 1 3 6 5 2 0 (ORDER) -111.183544 (min: -62.023104)
7 4 1 3 6 5 2 0 (ORDER): 967.521838 7 4 1 3 6 5 2 0 (ORDER) -111.183544 (min: -62.023104)
1 7 4 3 6 5 2 0 (ORDER): 984.501730 1 7 4 3 6 5 2 0 (ORDER) -94.156904 (min: -62.023104)
7 1 4 3 6 5 2 0 (ORDER): 984.506240 7 1 4 3 6 5 2 0 (ORDER) -94.990384 (min: -62.023104)
1 6 4 7 3 5 2 0 (ORDER): 984.417014 1 6 4 7 3 5 2 0 (ORDER) -81.030292 (min: -62.023104)
6 1 4 7 3 5 2 0 (ORDER): 978.728452 6 1 4 7 3 5 2 0 (ORDER) -89.335980 (min: -62.023104)
6 4 1 7 3 5 2 0 (ORDER): 977.445141 6 4 1 7 3 5 2 0 (ORDER) -105.529141 (min: -62.023104)
4 6 1 7 3 5 2 0 (ORDER): 977.445141 4 6 1 7 3 5 2 0 (ORDER) -105.529141 (min: -62.023104)
1 4 6 7 3 5 2 0 (ORDER): 984.417014 1 4 6 7 3 5 2 0 (ORDER) -81.030292 (min: -62.023104)
4 1 6 7 3 5 2 0 (ORDER): 971.622248 4 1 6 7 3 5 2 0 (ORDER) -97.223453 (min: -62.023104)
4 6 7 1 3 5 2 0 (ORDER): 971.361014 4 6 7 1 3 5 2 0 (ORDER) -106.362621 (min: -62.023104)
6 4 7 1 3 5 2 0 (ORDER): 971.361014 6 4 7 1 3 5 2 0 (ORDER) -106.362621 (min: -62.023104)
6 7 4 1 3 5 2 0 (ORDER): 971.361014 6 7 4 1 3 5 2 0 (ORDER) -106.362621 (min: -62.023104)
7 6 4 1 3 5 2 0 (ORDER): 971.361014 7 6 4 1 3 5 2 0 (ORDER) -106.362621 (min: -62.023104)
4 7 6 1 3 5 2 0 (ORDER): 971.361014 4 7 6 1 3 5 2 0 (ORDER) -106.362621 (min: -62.023104)
7 4 6 1 3 5 2 0 (ORDER): 971.361014 7 4 6 1 3 5 2 0 (ORDER) -106.362621 (min: -62.023104)
1 4 7 6 3 5 2 0 (ORDER): 984.417014 1 4 7 6 3 5 2 0 (ORDER) -81.030292 (min: -62.023104)
4 1 7 6 3 5 2 0 (ORDER): 971.622248 4 1 7 6 3 5 2 0 (ORDER) -97.223453 (min: -62.023104)
4 7 1 6 3 5 2 0 (ORDER): 967.437122 4 7 1 6 3 5 2 0 (ORDER) -98.056933 (min: -62.023104)
7 4 1 6 3 5 2 0 (ORDER): 967.437122 7 4 1 6 3 5 2 0 (ORDER) -98.056933 (min: -62.023104)
1 7 4 6 3 5 2 0 (ORDER): 984.417014 1 7 4 6 3 5 2 0 (ORDER) -81.030292 (min: -62.023104)
7 1 4 6 3 5 2 0 (ORDER): 984.421523 7 1 4 6 3 5 2 0 (ORDER) -81.863772 (min: -62.023104)
1 6 7 4 3 5 2 0 (ORDER): 984.417014 1 6 7 4 3 5 2 0 (ORDER) -81.030292 (min: -62.023104)
6 1 7 4 3 5 2 0 (ORDER): 978.728452 6 1 7 4 3 5 2 0 (ORDER) -89.335980 (min: -62.023104)
6 7 1 4 3 5 2 0 (ORDER): 977.047900 6 7 1 4 3 5 2 0 (ORDER) -90.169460 (min: -62.023104)
7 6 1 4 3 5 2 0 (ORDER): 977.047900 7 6 1 4 3 5 2 0 (ORDER) -90.169460 (min: -62.023104)
1 7 6 4 3 5 2 0 (ORDER): 984.417014 1 7 6 4 3 5 2 0 (ORDER) -81.030292 (min: -62.023104)
7 1 6 4 3 5 2 0 (ORDER): 984.421523 7 1 6 4 3 5 2 0 (ORDER) -81.863772 (min: -62.023104)
1 6 3 7 4 5 2 0 (ORDER): 999.134245 1 6 3 7 4 5 2 0 (ORDER) -95.496966 (min: -62.023104)
6 1 3 7 4 5 2 0 (ORDER): 993.445684 6 1 3 7 4 5 2 0 (ORDER) -103.802654 (min: -62.023104)
6 3 1 7 4 5 2 0 (ORDER): 997.247942 6 3 1 7 4 5 2 0 (ORDER) -113.312349 (min: -62.023104)
3 6 1 7 4 5 2 0 (ORDER): 982.685666 3 6 1 7 4 5 2 0 (ORDER) -126.438961 (min: -62.023104)
1 3 6 7 4 5 2 0 (ORDER): 993.250303 1 3 6 7 4 5 2 0 (ORDER) -108.623577 (min: -62.023104)
3 1 6 7 4 5 2 0 (ORDER): 983.751471 3 1 6 7 4 5 2 0 (ORDER) -118.133273 (min: -62.023104)
3 6 7 1 4 5 2 0 (ORDER): 981.083689 3 6 7 1 4 5 2 0 (ORDER) -127.272441 (min: -62.023104)
6 3 7 1 4 5 2 0 (ORDER): 995.645966 6 3 7 1 4 5 2 0 (ORDER) -114.145829 (min: -62.023104)
6 7 3 1 4 5 2 0 (ORDER): 985.675609 6 7 3 1 4 5 2 0 (ORDER) -110.985934 (min: -62.023104)
7 6 3 1 4 5 2 0 (ORDER): 985.675609 7 6 3 1 4 5 2 0 (ORDER) -110.985934 (min: -62.023104)
3 7 6 1 4 5 2 0 (ORDER): 981.083689 3 7 6 1 4 5 2 0 (ORDER) -127.272441 (min: -62.023104)
7 3 6 1 4 5 2 0 (ORDER): 987.003939 7 3 6 1 4 5 2 0 (ORDER) -124.112546 (min: -62.023104)
1 3 7 6 4 5 2 0 (ORDER): 993.250303 1 3 7 6 4 5 2 0 (ORDER) -108.623577 (min: -62.023104)
3 1 7 6 4 5 2 0 (ORDER): 983.751471 3 1 7 6 4 5 2 0 (ORDER) -118.133273 (min: -62.023104)
3 7 1 6 4 5 2 0 (ORDER): 984.681375 3 7 1 6 4 5 2 0 (ORDER) -118.966753 (min: -62.023104)
7 3 1 6 4 5 2 0 (ORDER): 990.601624 7 3 1 6 4 5 2 0 (ORDER) -115.806858 (min: -62.023104)
1 7 3 6 4 5 2 0 (ORDER): 989.445642 1 7 3 6 4 5 2 0 (ORDER) -105.463682 (min: -62.023104)
7 1 3 6 4 5 2 0 (ORDER): 989.450152 7 1 3 6 4 5 2 0 (ORDER) -106.297162 (min: -62.023104)
1 6 7 3 4 5 2 0 (ORDER): 992.973540 1 6 7 3 4 5 2 0 (ORDER) -92.337070 (min: -62.023104)
6 1 7 3 4 5 2 0 (ORDER): 987.284979 6 1 7 3 4 5 2 0 (ORDER) -100.642758 (min: -62.023104)
6 7 1 3 4 5 2 0 (ORDER): 985.604426 6 7 1 3 4 5 2 0 (ORDER) -101.476238 (min: -62.023104)
7 6 1 3 4 5 2 0 (ORDER): 985.604426 7 6 1 3 4 5 2 0 (ORDER) -101.476238 (min: -62.023104)
1 7 6 3 4 5 2 0 (ORDER): 992.973540 1 7 6 3 4 5 2 0 (ORDER) -92.337070 (min: -62.023104)
7 1 6 3 4 5 2 0 (ORDER): 992.978050 7 1 6 3 4 5 2 0 (ORDER) -93.170550 (min: -62.023104)
1 2 6 4 5 7 3 0 (ORDER): 985.919018 1 2 6 4 5 7 3 0 (ORDER) -59.063968 (min: -59.063968)
2 1 6 4 5 7 3 0 (ORDER): 969.838631 2 1 6 4 5 7 3 0 (ORDER) -75.772536 (min: -59.063968)
2 6 1 4 5 7 3 0 (ORDER): 974.576817 2 6 1 4 5 7 3 0 (ORDER) -84.078224 (min: -59.063968)
6 2 1 4 5 7 3 0 (ORDER): 974.671540 6 2 1 4 5 7 3 0 (ORDER) -83.877464 (min: -59.063968)
1 6 2 4 5 7 3 0 (ORDER): 985.859747 1 6 2 4 5 7 3 0 (ORDER) -58.863209 (min: -58.863209)
6 1 2 4 5 7 3 0 (ORDER): 980.171186 6 1 2 4 5 7 3 0 (ORDER) -67.168897 (min: -58.863209)
6 2 4 1 5 7 3 0 (ORDER): 974.490008 6 2 4 1 5 7 3 0 (ORDER) -100.070625 (min: -58.863209)
2 6 4 1 5 7 3 0 (ORDER): 974.395284 2 6 4 1 5 7 3 0 (ORDER) -100.271384 (min: -58.863209)
2 4 6 1 5 7 3 0 (ORDER): 974.395284 2 4 6 1 5 7 3 0 (ORDER) -100.271384 (min: -58.863209)
4 2 6 1 5 7 3 0 (ORDER): 974.045752 4 2 6 1 5 7 3 0 (ORDER) -100.570196 (min: -58.863209)
6 4 2 1 5 7 3 0 (ORDER): 974.194252 6 4 2 1 5 7 3 0 (ORDER) -100.369437 (min: -58.863209)
4 6 2 1 5 7 3 0 (ORDER): 974.194252 4 6 2 1 5 7 3 0 (ORDER) -100.369437 (min: -58.863209)
1 6 4 2 5 7 3 0 (ORDER): 985.495985 1 6 4 2 5 7 3 0 (ORDER) -59.162021 (min: -58.863209)
6 1 4 2 5 7 3 0 (ORDER): 979.807424 6 1 4 2 5 7 3 0 (ORDER) -67.467709 (min: -58.863209)
6 4 1 2 5 7 3 0 (ORDER): 978.524112 6 4 1 2 5 7 3 0 (ORDER) -83.660869 (min: -58.863209)
4 6 1 2 5 7 3 0 (ORDER): 978.524112 4 6 1 2 5 7 3 0 (ORDER) -83.660869 (min: -58.863209)
1 4 6 2 5 7 3 0 (ORDER): 985.495985 1 4 6 2 5 7 3 0 (ORDER) -59.162021 (min: -58.863209)
4 1 6 2 5 7 3 0 (ORDER): 972.701219 4 1 6 2 5 7 3 0 (ORDER) -75.355181 (min: -58.863209)
1 2 4 6 5 7 3 0 (ORDER): 985.919018 1 2 4 6 5 7 3 0 (ORDER) -59.063968 (min: -58.863209)
2 1 4 6 5 7 3 0 (ORDER): 969.838631 2 1 4 6 5 7 3 0 (ORDER) -75.772536 (min: -58.863209)
2 4 1 6 5 7 3 0 (ORDER): 969.480161 2 4 1 6 5 7 3 0 (ORDER) -91.965696 (min: -58.863209)
4 2 1 6 5 7 3 0 (ORDER): 969.130629 4 2 1 6 5 7 3 0 (ORDER) -92.264508 (min: -58.863209)
1 4 2 6 5 7 3 0 (ORDER): 985.531871 1 4 2 6 5 7 3 0 (ORDER) -59.362780 (min: -58.863209)
4 1 2 6 5 7 3 0 (ORDER): 972.737105 4 1 2 6 5 7 3 0 (ORDER) -75.555940 (min: -58.863209)
4 2 6 5 1 7 3 0 (ORDER): 973.011106 4 2 6 5 1 7 3 0 (ORDER) -110.260947 (min: -58.863209)
2 4 6 5 1 7 3 0 (ORDER): 973.360639 2 4 6 5 1 7 3 0 (ORDER) -109.962135 (min: -58.863209)
2 6 4 5 1 7 3 0 (ORDER): 973.360639 2 6 4 5 1 7 3 0 (ORDER) -109.962135 (min: -58.863209)
6 2 4 5 1 7 3 0 (ORDER): 973.455362 6 2 4 5 1 7 3 0 (ORDER) -109.761375 (min: -58.863209)
4 6 2 5 1 7 3 0 (ORDER): 973.159606 4 6 2 5 1 7 3 0 (ORDER) -110.060187 (min: -58.863209)
6 4 2 5 1 7 3 0 (ORDER): 973.159606 6 4 2 5 1 7 3 0 (ORDER) -110.060187 (min: -58.863209)
6 2 5 4 1 7 3 0 (ORDER): 973.455362 6 2 5 4 1 7 3 0 (ORDER) -109.761375 (min: -58.863209)
2 6 5 4 1 7 3 0 (ORDER): 973.360639 2 6 5 4 1 7 3 0 (ORDER) -109.962135 (min: -58.863209)
2 5 6 4 1 7 3 0 (ORDER): 973.360639 2 5 6 4 1 7 3 0 (ORDER) -109.962135 (min: -58.863209)
5 2 6 4 1 7 3 0 (ORDER): 973.208617 5 2 6 4 1 7 3 0 (ORDER) -109.985418 (min: -58.863209)
6 5 2 4 1 7 3 0 (ORDER): 973.157465 6 5 2 4 1 7 3 0 (ORDER) -109.784658 (min: -58.863209)
5 6 2 4 1 7 3 0 (ORDER): 973.157465 5 6 2 4 1 7 3 0 (ORDER) -109.784658 (min: -58.863209)
4 6 5 2 1 7 3 0 (ORDER): 973.371753 4 6 5 2 1 7 3 0 (ORDER) -110.083470 (min: -58.863209)
6 4 5 2 1 7 3 0 (ORDER): 973.371753 6 4 5 2 1 7 3 0 (ORDER) -110.083470 (min: -58.863209)
6 5 4 2 1 7 3 0 (ORDER): 973.371753 6 5 4 2 1 7 3 0 (ORDER) -110.083470 (min: -58.863209)
5 6 4 2 1 7 3 0 (ORDER): 973.371753 5 6 4 2 1 7 3 0 (ORDER) -110.083470 (min: -58.863209)
4 5 6 2 1 7 3 0 (ORDER): 973.371753 4 5 6 2 1 7 3 0 (ORDER) -110.083470 (min: -58.863209)
5 4 6 2 1 7 3 0 (ORDER): 973.371753 5 4 6 2 1 7 3 0 (ORDER) -110.083470 (min: -58.863209)
4 2 5 6 1 7 3 0 (ORDER): 973.011106 4 2 5 6 1 7 3 0 (ORDER) -110.260947 (min: -58.863209)
2 4 5 6 1 7 3 0 (ORDER): 973.360639 2 4 5 6 1 7 3 0 (ORDER) -109.962135 (min: -58.863209)
2 5 4 6 1 7 3 0 (ORDER): 973.360639 2 5 4 6 1 7 3 0 (ORDER) -109.962135 (min: -58.863209)
5 2 4 6 1 7 3 0 (ORDER): 973.208617 5 2 4 6 1 7 3 0 (ORDER) -109.985418 (min: -58.863209)
4 5 2 6 1 7 3 0 (ORDER): 973.347184 4 5 2 6 1 7 3 0 (ORDER) -110.284230 (min: -58.863209)
5 4 2 6 1 7 3 0 (ORDER): 973.347184 5 4 2 6 1 7 3 0 (ORDER) -110.284230 (min: -58.863209)
1 4 6 5 2 7 3 0 (ORDER): 984.832252 1 4 6 5 2 7 3 0 (ORDER) -59.185304 (min: -58.863209)
4 1 6 5 2 7 3 0 (ORDER): 972.037487 4 1 6 5 2 7 3 0 (ORDER) -75.378464 (min: -58.863209)
4 6 1 5 2 7 3 0 (ORDER): 977.860380 4 6 1 5 2 7 3 0 (ORDER) -83.684152 (min: -58.863209)
6 4 1 5 2 7 3 0 (ORDER): 977.860380 6 4 1 5 2 7 3 0 (ORDER) -83.684152 (min: -58.863209)
1 6 4 5 2 7 3 0 (ORDER): 984.832252 1 6 4 5 2 7 3 0 (ORDER) -59.185304 (min: -58.863209)
6 1 4 5 2 7 3 0 (ORDER): 979.143691 6 1 4 5 2 7 3 0 (ORDER) -67.490992 (min: -58.863209)
6 4 5 1 2 7 3 0 (ORDER): 977.519221 6 4 5 1 2 7 3 0 (ORDER) -93.374903 (min: -58.863209)
4 6 5 1 2 7 3 0 (ORDER): 977.519221 4 6 5 1 2 7 3 0 (ORDER) -93.374903 (min: -58.863209)
4 5 6 1 2 7 3 0 (ORDER): 977.519221 4 5 6 1 2 7 3 0 (ORDER) -93.374903 (min: -58.863209)
5 4 6 1 2 7 3 0 (ORDER): 977.519221 5 4 6 1 2 7 3 0 (ORDER) -93.374903 (min: -58.863209)
6 5 4 1 2 7 3 0 (ORDER): 977.519221 6 5 4 1 2 7 3 0 (ORDER) -93.374903 (min: -58.863209)
5 6 4 1 2 7 3 0 (ORDER): 977.519221 5 6 4 1 2 7 3 0 (ORDER) -93.374903 (min: -58.863209)
1 6 5 4 2 7 3 0 (ORDER): 984.832252 1 6 5 4 2 7 3 0 (ORDER) -59.185304 (min: -58.863209)
6 1 5 4 2 7 3 0 (ORDER): 979.143691 6 1 5 4 2 7 3 0 (ORDER) -67.490992 (min: -58.863209)
6 5 1 4 2 7 3 0 (ORDER): 983.078701 6 5 1 4 2 7 3 0 (ORDER) -77.181742 (min: -58.863209)
5 6 1 4 2 7 3 0 (ORDER): 983.078701 5 6 1 4 2 7 3 0 (ORDER) -77.181742 (min: -58.863209)
1 5 6 4 2 7 3 0 (ORDER): 984.832252 1 5 6 4 2 7 3 0 (ORDER) -59.185304 (min: -58.863209)
5 1 6 4 2 7 3 0 (ORDER): 979.254224 5 1 6 4 2 7 3 0 (ORDER) -68.876054 (min: -58.863209)
1 4 5 6 2 7 3 0 (ORDER): 984.832252 1 4 5 6 2 7 3 0 (ORDER) -59.185304 (min: -58.863209)
4 1 5 6 2 7 3 0 (ORDER): 972.037487 4 1 5 6 2 7 3 0 (ORDER) -75.378464 (min: -58.863209)
4 5 1 6 2 7 3 0 (ORDER): 971.546856 4 5 1 6 2 7 3 0 (ORDER) -85.069215 (min: -58.863209)
5 4 1 6 2 7 3 0 (ORDER): 971.546856 5 4 1 6 2 7 3 0 (ORDER) -85.069215 (min: -58.863209)
1 5 4 6 2 7 3 0 (ORDER): 984.832252 1 5 4 6 2 7 3 0 (ORDER) -59.185304 (min: -58.863209)
5 1 4 6 2 7 3 0 (ORDER): 979.254224 5 1 4 6 2 7 3 0 (ORDER) -68.876054 (min: -58.863209)
1 2 4 5 6 7 3 0 (ORDER): 985.919018 1 2 4 5 6 7 3 0 (ORDER) -59.063968 (min: -58.863209)
2 1 4 5 6 7 3 0 (ORDER): 969.838631 2 1 4 5 6 7 3 0 (ORDER) -75.772536 (min: -58.863209)
2 4 1 5 6 7 3 0 (ORDER): 969.480161 2 4 1 5 6 7 3 0 (ORDER) -91.965696 (min: -58.863209)
4 2 1 5 6 7 3 0 (ORDER): 969.130629 4 2 1 5 6 7 3 0 (ORDER) -92.264508 (min: -58.863209)
1 4 2 5 6 7 3 0 (ORDER): 985.531871 1 4 2 5 6 7 3 0 (ORDER) -59.362780 (min: -58.863209)
4 1 2 5 6 7 3 0 (ORDER): 972.737105 4 1 2 5 6 7 3 0 (ORDER) -75.555940 (min: -58.863209)
4 2 5 1 6 7 3 0 (ORDER): 968.428639 4 2 5 1 6 7 3 0 (ORDER) -101.955258 (min: -58.863209)
2 4 5 1 6 7 3 0 (ORDER): 968.778172 2 4 5 1 6 7 3 0 (ORDER) -101.656447 (min: -58.863209)
2 5 4 1 6 7 3 0 (ORDER): 968.778172 2 5 4 1 6 7 3 0 (ORDER) -101.656447 (min: -58.863209)
5 2 4 1 6 7 3 0 (ORDER): 968.626151 5 2 4 1 6 7 3 0 (ORDER) -101.679730 (min: -58.863209)
4 5 2 1 6 7 3 0 (ORDER): 968.764717 4 5 2 1 6 7 3 0 (ORDER) -101.978542 (min: -58.863209)
5 4 2 1 6 7 3 0 (ORDER): 968.764717 5 4 2 1 6 7 3 0 (ORDER) -101.978542 (min: -58.863209)
1 4 5 2 6 7 3 0 (ORDER): 984.877927 1 4 5 2 6 7 3 0 (ORDER) -59.386063 (min: -58.863209)
4 1 5 2 6 7 3 0 (ORDER): 972.083162 4 1 5 2 6 7 3 0 (ORDER) -75.579224 (min: -58.863209)
4 5 1 2 6 7 3 0 (ORDER): 971.592531 4 5 1 2 6 7 3 0 (ORDER) -85.269974 (min: -58.863209)
5 4 1 2 6 7 3 0 (ORDER): 971.592531 5 4 1 2 6 7 3 0 (ORDER) -85.269974 (min: -58.863209)
1 5 4 2 6 7 3 0 (ORDER): 984.877927 1 5 4 2 6 7 3 0 (ORDER) -59.386063 (min: -58.863209)
5 1 4 2 6 7 3 0 (ORDER): 979.299900 5 1 4 2 6 7 3 0 (ORDER) -69.076814 (min: -58.863209)
1 2 5 4 6 7 3 0 (ORDER): 985.919018 1 2 5 4 6 7 3 0 (ORDER) -59.063968 (min: -58.863209)
2 1 5 4 6 7 3 0 (ORDER): 969.838631 2 1 5 4 6 7 3 0 (ORDER) -75.772536 (min: -58.863209)
2 5 1 4 6 7 3 0 (ORDER): 969.902405 2 5 1 4 6 7 3 0 (ORDER) -85.463286 (min: -58.863209)
5 2 1 4 6 7 3 0 (ORDER): 969.750384 5 2 1 4 6 7 3 0 (ORDER) -85.486569 (min: -58.863209)
1 5 2 4 6 7 3 0 (ORDER): 985.147519 1 5 2 4 6 7 3 0 (ORDER) -59.087251 (min: -58.863209)
5 1 2 4 6 7 3 0 (ORDER): 979.569491 5 1 2 4 6 7 3 0 (ORDER) -68.778002 (min: -58.863209)
1 2 6 5 4 7 3 0 (ORDER): 985.919018 1 2 6 5 4 7 3 0 (ORDER) -59.063968 (min: -58.863209)
2 1 6 5 4 7 3 0 (ORDER): 969.838631 2 1 6 5 4 7 3 0 (ORDER) -75.772536 (min: -58.863209)
2 6 1 5 4 7 3 0 (ORDER): 974.576817 2 6 1 5 4 7 3 0 (ORDER) -84.078224 (min: -58.863209)
6 2 1 5 4 7 3 0 (ORDER): 974.671540 6 2 1 5 4 7 3 0 (ORDER) -83.877464 (min: -58.863209)
1 6 2 5 4 7 3 0 (ORDER): 985.859747 1 6 2 5 4 7 3 0 (ORDER) -58.863209 (min: -58.863209)
6 1 2 5 4 7 3 0 (ORDER): 980.171186 6 1 2 5 4 7 3 0 (ORDER) -67.168897 (min: -58.863209)
6 2 5 1 4 7 3 0 (ORDER): 976.965378 6 2 5 1 4 7 3 0 (ORDER) -93.568215 (min: -58.863209)
2 6 5 1 4 7 3 0 (ORDER): 976.870654 2 6 5 1 4 7 3 0 (ORDER) -93.768974 (min: -58.863209)
2 5 6 1 4 7 3 0 (ORDER): 976.870654 2 5 6 1 4 7 3 0 (ORDER) -93.768974 (min: -58.863209)
5 2 6 1 4 7 3 0 (ORDER): 976.718633 5 2 6 1 4 7 3 0 (ORDER) -93.792257 (min: -58.863209)
6 5 2 1 4 7 3 0 (ORDER): 976.667480 6 5 2 1 4 7 3 0 (ORDER) -93.591498 (min: -58.863209)
5 6 2 1 4 7 3 0 (ORDER): 976.667480 5 6 2 1 4 7 3 0 (ORDER) -93.591498 (min: -58.863209)
1 6 5 2 4 7 3 0 (ORDER): 985.024904 1 6 5 2 4 7 3 0 (ORDER) -58.886492 (min: -58.863209)
6 1 5 2 4 7 3 0 (ORDER): 979.336343 6 1 5 2 4 7 3 0 (ORDER) -67.192180 (min: -58.863209)
6 5 1 2 4 7 3 0 (ORDER): 983.271353 6 5 1 2 4 7 3 0 (ORDER) -76.882931 (min: -58.863209)
5 6 1 2 4 7 3 0 (ORDER): 983.271353 5 6 1 2 4 7 3 0 (ORDER) -76.882931 (min: -58.863209)
1 5 6 2 4 7 3 0 (ORDER): 985.024904 1 5 6 2 4 7 3 0 (ORDER) -58.886492 (min: -58.863209)
5 1 6 2 4 7 3 0 (ORDER): 979.446876 5 1 6 2 4 7 3 0 (ORDER) -68.577243 (min: -58.863209)
1 2 5 6 4 7 3 0 (ORDER): 985.919018 1 2 5 6 4 7 3 0 (ORDER) -59.063968 (min: -58.863209)
2 1 5 6 4 7 3 0 (ORDER): 969.838631 2 1 5 6 4 7 3 0 (ORDER) -75.772536 (min: -58.863209)
2 5 1 6 4 7 3 0 (ORDER): 969.902405 2 5 1 6 4 7 3 0 (ORDER) -85.463286 (min: -58.863209)
5 2 1 6 4 7 3 0 (ORDER): 969.750384 5 2 1 6 4 7 3 0 (ORDER) -85.486569 (min: -58.863209)
1 5 2 6 4 7 3 0 (ORDER): 985.147519 1 5 2 6 4 7 3 0 (ORDER) -59.087251 (min: -58.863209)
5 1 2 6 4 7 3 0 (ORDER): 979.569491 5 1 2 6 4 7 3 0 (ORDER) -68.778002 (min: -58.863209)
5 2 6 4 7 1 3 0 (ORDER): 971.971041 5 2 6 4 7 1 3 0 (ORDER) -110.818898 (min: -58.863209)
2 5 6 4 7 1 3 0 (ORDER): 972.123062 2 5 6 4 7 1 3 0 (ORDER) -110.795615 (min: -58.863209)
2 6 5 4 7 1 3 0 (ORDER): 972.123062 2 6 5 4 7 1 3 0 (ORDER) -110.795615 (min: -58.863209)
6 2 5 4 7 1 3 0 (ORDER): 972.217786 6 2 5 4 7 1 3 0 (ORDER) -110.594855 (min: -58.863209)
5 6 2 4 7 1 3 0 (ORDER): 971.919888 5 6 2 4 7 1 3 0 (ORDER) -110.618138 (min: -58.863209)
6 5 2 4 7 1 3 0 (ORDER): 971.919888 6 5 2 4 7 1 3 0 (ORDER) -110.618138 (min: -58.863209)
6 2 4 5 7 1 3 0 (ORDER): 972.217786 6 2 4 5 7 1 3 0 (ORDER) -110.594855 (min: -58.863209)
2 6 4 5 7 1 3 0 (ORDER): 972.123062 2 6 4 5 7 1 3 0 (ORDER) -110.795615 (min: -58.863209)
2 4 6 5 7 1 3 0 (ORDER): 972.123062 2 4 6 5 7 1 3 0 (ORDER) -110.795615 (min: -58.863209)
4 2 6 5 7 1 3 0 (ORDER): 971.773530 4 2 6 5 7 1 3 0 (ORDER) -111.094427 (min: -58.863209)
6 4 2 5 7 1 3 0 (ORDER): 971.922029 6 4 2 5 7 1 3 0 (ORDER) -110.893667 (min: -58.863209)
4 6 2 5 7 1 3 0 (ORDER): 971.922029 4 6 2 5 7 1 3 0 (ORDER) -110.893667 (min: -58.863209)
5 6 4 2 7 1 3 0 (ORDER): 972.134176 5 6 4 2 7 1 3 0 (ORDER) -110.916950 (min: -58.863209)
6 5 4 2 7 1 3 0 (ORDER): 972.134176 6 5 4 2 7 1 3 0 (ORDER) -110.916950 (min: -58.863209)
6 4 5 2 7 1 3 0 (ORDER): 972.134176 6 4 5 2 7 1 3 0 (ORDER) -110.916950 (min: -58.863209)
4 6 5 2 7 1 3 0 (ORDER): 972.134176 4 6 5 2 7 1 3 0 (ORDER) -110.916950 (min: -58.863209)
5 4 6 2 7 1 3 0 (ORDER): 972.134176 5 4 6 2 7 1 3 0 (ORDER) -110.916950 (min: -58.863209)
4 5 6 2 7 1 3 0 (ORDER): 972.134176 4 5 6 2 7 1 3 0 (ORDER) -110.916950 (min: -58.863209)
5 2 4 6 7 1 3 0 (ORDER): 971.971041 5 2 4 6 7 1 3 0 (ORDER) -110.818898 (min: -58.863209)
2 5 4 6 7 1 3 0 (ORDER): 972.123062 2 5 4 6 7 1 3 0 (ORDER) -110.795615 (min: -58.863209)
2 4 5 6 7 1 3 0 (ORDER): 972.123062 2 4 5 6 7 1 3 0 (ORDER) -110.795615 (min: -58.863209)
4 2 5 6 7 1 3 0 (ORDER): 971.773530 4 2 5 6 7 1 3 0 (ORDER) -111.094427 (min: -58.863209)
5 4 2 6 7 1 3 0 (ORDER): 972.109608 5 4 2 6 7 1 3 0 (ORDER) -111.117710 (min: -58.863209)
4 5 2 6 7 1 3 0 (ORDER): 972.109608 4 5 2 6 7 1 3 0 (ORDER) -111.117710 (min: -58.863209)
4 2 6 7 5 1 3 0 (ORDER): 971.773530 4 2 6 7 5 1 3 0 (ORDER) -111.094427 (min: -58.863209)
2 4 6 7 5 1 3 0 (ORDER): 972.123062 2 4 6 7 5 1 3 0 (ORDER) -110.795615 (min: -58.863209)
2 6 4 7 5 1 3 0 (ORDER): 972.123062 2 6 4 7 5 1 3 0 (ORDER) -110.795615 (min: -58.863209)
6 2 4 7 5 1 3 0 (ORDER): 972.217786 6 2 4 7 5 1 3 0 (ORDER) -110.594855 (min: -58.863209)
4 6 2 7 5 1 3 0 (ORDER): 971.922029 4 6 2 7 5 1 3 0 (ORDER) -110.893667 (min: -58.863209)
6 4 2 7 5 1 3 0 (ORDER): 971.922029 6 4 2 7 5 1 3 0 (ORDER) -110.893667 (min: -58.863209)
6 2 7 4 5 1 3 0 (ORDER): 972.217786 6 2 7 4 5 1 3 0 (ORDER) -110.594855 (min: -58.863209)
2 6 7 4 5 1 3 0 (ORDER): 972.123062 2 6 7 4 5 1 3 0 (ORDER) -110.795615 (min: -58.863209)
2 7 6 4 5 1 3 0 (ORDER): 972.123062 2 7 6 4 5 1 3 0 (ORDER) -110.795615 (min: -58.863209)
7 2 6 4 5 1 3 0 (ORDER): 972.153283 7 2 6 4 5 1 3 0 (ORDER) -110.713346 (min: -58.863209)
6 7 2 4 5 1 3 0 (ORDER): 972.179329 6 7 2 4 5 1 3 0 (ORDER) -110.512587 (min: -58.863209)
7 6 2 4 5 1 3 0 (ORDER): 972.179329 7 6 2 4 5 1 3 0 (ORDER) -110.512587 (min: -58.863209)
4 6 7 2 5 1 3 0 (ORDER): 971.717570 4 6 7 2 5 1 3 0 (ORDER) -110.811399 (min: -58.863209)
6 4 7 2 5 1 3 0 (ORDER): 971.717570 6 4 7 2 5 1 3 0 (ORDER) -110.811399 (min: -58.863209)
6 7 4 2 5 1 3 0 (ORDER): 971.717570 6 7 4 2 5 1 3 0 (ORDER) -110.811399 (min: -58.863209)
7 6 4 2 5 1 3 0 (ORDER): 971.717570 7 6 4 2 5 1 3 0 (ORDER) -110.811399 (min: -58.863209)
4 7 6 2 5 1 3 0 (ORDER): 971.717570 4 7 6 2 5 1 3 0 (ORDER) -110.811399 (min: -58.863209)
7 4 6 2 5 1 3 0 (ORDER): 971.717570 7 4 6 2 5 1 3 0 (ORDER) -110.811399 (min: -58.863209)
4 2 7 6 5 1 3 0 (ORDER): 971.773530 4 2 7 6 5 1 3 0 (ORDER) -111.094427 (min: -58.863209)
2 4 7 6 5 1 3 0 (ORDER): 972.123062 2 4 7 6 5 1 3 0 (ORDER) -110.795615 (min: -58.863209)
2 7 4 6 5 1 3 0 (ORDER): 972.123062 2 7 4 6 5 1 3 0 (ORDER) -110.795615 (min: -58.863209)
7 2 4 6 5 1 3 0 (ORDER): 972.153283 7 2 4 6 5 1 3 0 (ORDER) -110.713346 (min: -58.863209)
4 7 2 6 5 1 3 0 (ORDER): 971.626358 4 7 2 6 5 1 3 0 (ORDER) -111.012158 (min: -58.863209)
7 4 2 6 5 1 3 0 (ORDER): 971.626358 7 4 2 6 5 1 3 0 (ORDER) -111.012158 (min: -58.863209)
5 4 6 7 2 1 3 0 (ORDER): 971.591553 5 4 6 7 2 1 3 0 (ORDER) -110.834682 (min: -58.863209)
4 5 6 7 2 1 3 0 (ORDER): 971.591553 4 5 6 7 2 1 3 0 (ORDER) -110.834682 (min: -58.863209)
4 6 5 7 2 1 3 0 (ORDER): 971.591553 4 6 5 7 2 1 3 0 (ORDER) -110.834682 (min: -58.863209)
6 4 5 7 2 1 3 0 (ORDER): 971.591553 6 4 5 7 2 1 3 0 (ORDER) -110.834682 (min: -58.863209)
5 6 4 7 2 1 3 0 (ORDER): 971.591553 5 6 4 7 2 1 3 0 (ORDER) -110.834682 (min: -58.863209)
6 5 4 7 2 1 3 0 (ORDER): 971.591553 6 5 4 7 2 1 3 0 (ORDER) -110.834682 (min: -58.863209)
6 4 7 5 2 1 3 0 (ORDER): 971.591553 6 4 7 5 2 1 3 0 (ORDER) -110.834682 (min: -58.863209)
4 6 7 5 2 1 3 0 (ORDER): 971.591553 4 6 7 5 2 1 3 0 (ORDER) -110.834682 (min: -58.863209)
4 7 6 5 2 1 3 0 (ORDER): 971.591553 4 7 6 5 2 1 3 0 (ORDER) -110.834682 (min: -58.863209)
7 4 6 5 2 1 3 0 (ORDER): 971.591553 7 4 6 5 2 1 3 0 (ORDER) -110.834682 (min: -58.863209)
6 7 4 5 2 1 3 0 (ORDER): 971.591553 6 7 4 5 2 1 3 0 (ORDER) -110.834682 (min: -58.863209)
7 6 4 5 2 1 3 0 (ORDER): 971.591553 7 6 4 5 2 1 3 0 (ORDER) -110.834682 (min: -58.863209)
5 6 7 4 2 1 3 0 (ORDER): 971.591553 5 6 7 4 2 1 3 0 (ORDER) -110.834682 (min: -58.863209)
6 5 7 4 2 1 3 0 (ORDER): 971.591553 6 5 7 4 2 1 3 0 (ORDER) -110.834682 (min: -58.863209)
6 7 5 4 2 1 3 0 (ORDER): 971.591553 6 7 5 4 2 1 3 0 (ORDER) -110.834682 (min: -58.863209)
7 6 5 4 2 1 3 0 (ORDER): 971.591553 7 6 5 4 2 1 3 0 (ORDER) -110.834682 (min: -58.863209)
5 7 6 4 2 1 3 0 (ORDER): 971.591553 5 7 6 4 2 1 3 0 (ORDER) -110.834682 (min: -58.863209)
7 5 6 4 2 1 3 0 (ORDER): 971.591553 7 5 6 4 2 1 3 0 (ORDER) -110.834682 (min: -58.863209)
5 4 7 6 2 1 3 0 (ORDER): 971.591553 5 4 7 6 2 1 3 0 (ORDER) -110.834682 (min: -58.863209)
4 5 7 6 2 1 3 0 (ORDER): 971.591553 4 5 7 6 2 1 3 0 (ORDER) -110.834682 (min: -58.863209)
4 7 5 6 2 1 3 0 (ORDER): 971.591553 4 7 5 6 2 1 3 0 (ORDER) -110.834682 (min: -58.863209)
7 4 5 6 2 1 3 0 (ORDER): 971.591553 7 4 5 6 2 1 3 0 (ORDER) -110.834682 (min: -58.863209)
5 7 4 6 2 1 3 0 (ORDER): 971.591553 5 7 4 6 2 1 3 0 (ORDER) -110.834682 (min: -58.863209)
7 5 4 6 2 1 3 0 (ORDER): 971.591553 7 5 4 6 2 1 3 0 (ORDER) -110.834682 (min: -58.863209)
5 2 4 7 6 1 3 0 (ORDER): 971.971041 5 2 4 7 6 1 3 0 (ORDER) -110.818898 (min: -58.863209)
2 5 4 7 6 1 3 0 (ORDER): 972.123062 2 5 4 7 6 1 3 0 (ORDER) -110.795615 (min: -58.863209)
2 4 5 7 6 1 3 0 (ORDER): 972.123062 2 4 5 7 6 1 3 0 (ORDER) -110.795615 (min: -58.863209)
4 2 5 7 6 1 3 0 (ORDER): 971.773530 4 2 5 7 6 1 3 0 (ORDER) -111.094427 (min: -58.863209)
5 4 2 7 6 1 3 0 (ORDER): 972.109608 5 4 2 7 6 1 3 0 (ORDER) -111.117710 (min: -58.863209)
4 5 2 7 6 1 3 0 (ORDER): 972.109608 4 5 2 7 6 1 3 0 (ORDER) -111.117710 (min: -58.863209)
4 2 7 5 6 1 3 0 (ORDER): 971.773530 4 2 7 5 6 1 3 0 (ORDER) -111.094427 (min: -58.863209)
2 4 7 5 6 1 3 0 (ORDER): 972.123062 2 4 7 5 6 1 3 0 (ORDER) -110.795615 (min: -58.863209)
2 7 4 5 6 1 3 0 (ORDER): 972.123062 2 7 4 5 6 1 3 0 (ORDER) -110.795615 (min: -58.863209)
7 2 4 5 6 1 3 0 (ORDER): 972.153283 7 2 4 5 6 1 3 0 (ORDER) -110.713346 (min: -58.863209)
4 7 2 5 6 1 3 0 (ORDER): 971.626358 4 7 2 5 6 1 3 0 (ORDER) -111.012158 (min: -58.863209)
7 4 2 5 6 1 3 0 (ORDER): 971.626358 7 4 2 5 6 1 3 0 (ORDER) -111.012158 (min: -58.863209)
5 4 7 2 6 1 3 0 (ORDER): 971.631686 5 4 7 2 6 1 3 0 (ORDER) -111.035441 (min: -58.863209)
4 5 7 2 6 1 3 0 (ORDER): 971.631686 4 5 7 2 6 1 3 0 (ORDER) -111.035441 (min: -58.863209)
4 7 5 2 6 1 3 0 (ORDER): 971.631686 4 7 5 2 6 1 3 0 (ORDER) -111.035441 (min: -58.863209)
7 4 5 2 6 1 3 0 (ORDER): 971.631686 7 4 5 2 6 1 3 0 (ORDER) -111.035441 (min: -58.863209)
5 7 4 2 6 1 3 0 (ORDER): 971.631686 5 7 4 2 6 1 3 0 (ORDER) -111.035441 (min: -58.863209)
7 5 4 2 6 1 3 0 (ORDER): 971.631686 7 5 4 2 6 1 3 0 (ORDER) -111.035441 (min: -58.863209)
5 2 7 4 6 1 3 0 (ORDER): 971.971041 5 2 7 4 6 1 3 0 (ORDER) -110.818898 (min: -58.863209)
2 5 7 4 6 1 3 0 (ORDER): 972.123062 2 5 7 4 6 1 3 0 (ORDER) -110.795615 (min: -58.863209)
2 7 5 4 6 1 3 0 (ORDER): 972.123062 2 7 5 4 6 1 3 0 (ORDER) -110.795615 (min: -58.863209)
7 2 5 4 6 1 3 0 (ORDER): 972.153283 7 2 5 4 6 1 3 0 (ORDER) -110.713346 (min: -58.863209)
5 7 2 4 6 1 3 0 (ORDER): 972.284892 5 7 2 4 6 1 3 0 (ORDER) -110.736629 (min: -58.863209)
7 5 2 4 6 1 3 0 (ORDER): 972.284892 7 5 2 4 6 1 3 0 (ORDER) -110.736629 (min: -58.863209)
5 2 6 7 4 1 3 0 (ORDER): 971.971041 5 2 6 7 4 1 3 0 (ORDER) -110.818898 (min: -58.863209)
2 5 6 7 4 1 3 0 (ORDER): 972.123062 2 5 6 7 4 1 3 0 (ORDER) -110.795615 (min: -58.863209)
2 6 5 7 4 1 3 0 (ORDER): 972.123062 2 6 5 7 4 1 3 0 (ORDER) -110.795615 (min: -58.863209)
6 2 5 7 4 1 3 0 (ORDER): 972.217786 6 2 5 7 4 1 3 0 (ORDER) -110.594855 (min: -58.863209)
5 6 2 7 4 1 3 0 (ORDER): 971.919888 5 6 2 7 4 1 3 0 (ORDER) -110.618138 (min: -58.863209)
6 5 2 7 4 1 3 0 (ORDER): 971.919888 6 5 2 7 4 1 3 0 (ORDER) -110.618138 (min: -58.863209)
6 2 7 5 4 1 3 0 (ORDER): 972.217786 6 2 7 5 4 1 3 0 (ORDER) -110.594855 (min: -58.863209)
2 6 7 5 4 1 3 0 (ORDER): 972.123062 2 6 7 5 4 1 3 0 (ORDER) -110.795615 (min: -58.863209)
2 7 6 5 4 1 3 0 (ORDER): 972.123062 2 7 6 5 4 1 3 0 (ORDER) -110.795615 (min: -58.863209)
7 2 6 5 4 1 3 0 (ORDER): 972.153283 7 2 6 5 4 1 3 0 (ORDER) -110.713346 (min: -58.863209)
6 7 2 5 4 1 3 0 (ORDER): 972.179329 6 7 2 5 4 1 3 0 (ORDER) -110.512587 (min: -58.863209)
7 6 2 5 4 1 3 0 (ORDER): 972.179329 7 6 2 5 4 1 3 0 (ORDER) -110.512587 (min: -58.863209)
5 6 7 2 4 1 3 0 (ORDER): 971.574778 5 6 7 2 4 1 3 0 (ORDER) -110.535870 (min: -58.863209)
6 5 7 2 4 1 3 0 (ORDER): 971.574778 6 5 7 2 4 1 3 0 (ORDER) -110.535870 (min: -58.863209)
6 7 5 2 4 1 3 0 (ORDER): 971.574778 6 7 5 2 4 1 3 0 (ORDER) -110.535870 (min: -58.863209)
7 6 5 2 4 1 3 0 (ORDER): 971.574778 7 6 5 2 4 1 3 0 (ORDER) -110.535870 (min: -58.863209)
5 7 6 2 4 1 3 0 (ORDER): 971.574778 5 7 6 2 4 1 3 0 (ORDER) -110.535870 (min: -58.863209)
7 5 6 2 4 1 3 0 (ORDER): 971.574778 7 5 6 2 4 1 3 0 (ORDER) -110.535870 (min: -58.863209)
5 2 7 6 4 1 3 0 (ORDER): 971.971041 5 2 7 6 4 1 3 0 (ORDER) -110.818898 (min: -58.863209)
2 5 7 6 4 1 3 0 (ORDER): 972.123062 2 5 7 6 4 1 3 0 (ORDER) -110.795615 (min: -58.863209)
2 7 5 6 4 1 3 0 (ORDER): 972.123062 2 7 5 6 4 1 3 0 (ORDER) -110.795615 (min: -58.863209)
7 2 5 6 4 1 3 0 (ORDER): 972.153283 7 2 5 6 4 1 3 0 (ORDER) -110.713346 (min: -58.863209)
5 7 2 6 4 1 3 0 (ORDER): 972.284892 5 7 2 6 4 1 3 0 (ORDER) -110.736629 (min: -58.863209)
7 5 2 6 4 1 3 0 (ORDER): 972.284892 7 5 2 6 4 1 3 0 (ORDER) -110.736629 (min: -58.863209)
1 5 6 4 7 2 3 0 (ORDER): 984.700313 1 5 6 4 7 2 3 0 (ORDER) -59.103035 (min: -58.863209)
5 1 6 4 7 2 3 0 (ORDER): 979.122286 5 1 6 4 7 2 3 0 (ORDER) -68.793786 (min: -58.863209)
5 6 1 4 7 2 3 0 (ORDER): 982.946762 5 6 1 4 7 2 3 0 (ORDER) -77.099474 (min: -58.863209)
6 5 1 4 7 2 3 0 (ORDER): 982.946762 6 5 1 4 7 2 3 0 (ORDER) -77.099474 (min: -58.863209)
1 6 5 4 7 2 3 0 (ORDER): 984.700313 1 6 5 4 7 2 3 0 (ORDER) -59.103035 (min: -58.863209)
6 1 5 4 7 2 3 0 (ORDER): 979.011752 6 1 5 4 7 2 3 0 (ORDER) -67.408723 (min: -58.863209)
6 5 4 1 7 2 3 0 (ORDER): 977.387282 6 5 4 1 7 2 3 0 (ORDER) -93.292634 (min: -58.863209)
5 6 4 1 7 2 3 0 (ORDER): 977.387282 5 6 4 1 7 2 3 0 (ORDER) -93.292634 (min: -58.863209)
5 4 6 1 7 2 3 0 (ORDER): 977.387282 5 4 6 1 7 2 3 0 (ORDER) -93.292634 (min: -58.863209)
4 5 6 1 7 2 3 0 (ORDER): 977.387282 4 5 6 1 7 2 3 0 (ORDER) -93.292634 (min: -58.863209)
6 4 5 1 7 2 3 0 (ORDER): 977.387282 6 4 5 1 7 2 3 0 (ORDER) -93.292634 (min: -58.863209)
4 6 5 1 7 2 3 0 (ORDER): 977.387282 4 6 5 1 7 2 3 0 (ORDER) -93.292634 (min: -58.863209)
1 6 4 5 7 2 3 0 (ORDER): 984.700313 1 6 4 5 7 2 3 0 (ORDER) -59.103035 (min: -58.863209)
6 1 4 5 7 2 3 0 (ORDER): 979.011752 6 1 4 5 7 2 3 0 (ORDER) -67.408723 (min: -58.863209)
6 4 1 5 7 2 3 0 (ORDER): 977.728441 6 4 1 5 7 2 3 0 (ORDER) -83.601884 (min: -58.863209)
4 6 1 5 7 2 3 0 (ORDER): 977.728441 4 6 1 5 7 2 3 0 (ORDER) -83.601884 (min: -58.863209)
1 4 6 5 7 2 3 0 (ORDER): 984.700313 1 4 6 5 7 2 3 0 (ORDER) -59.103035 (min: -58.863209)
4 1 6 5 7 2 3 0 (ORDER): 971.905548 4 1 6 5 7 2 3 0 (ORDER) -75.296196 (min: -58.863209)
1 5 4 6 7 2 3 0 (ORDER): 984.700313 1 5 4 6 7 2 3 0 (ORDER) -59.103035 (min: -58.863209)
5 1 4 6 7 2 3 0 (ORDER): 979.122286 5 1 4 6 7 2 3 0 (ORDER) -68.793786 (min: -58.863209)
5 4 1 6 7 2 3 0 (ORDER): 971.414917 5 4 1 6 7 2 3 0 (ORDER) -84.986946 (min: -58.863209)
4 5 1 6 7 2 3 0 (ORDER): 971.414917 4 5 1 6 7 2 3 0 (ORDER) -84.986946 (min: -58.863209)
1 4 5 6 7 2 3 0 (ORDER): 984.700313 1 4 5 6 7 2 3 0 (ORDER) -59.103035 (min: -58.863209)
4 1 5 6 7 2 3 0 (ORDER): 971.905548 4 1 5 6 7 2 3 0 (ORDER) -75.296196 (min: -58.863209)
4 5 6 7 1 2 3 0 (ORDER): 974.453262 4 5 6 7 1 2 3 0 (ORDER) -94.126114 (min: -58.863209)
5 4 6 7 1 2 3 0 (ORDER): 974.453262 5 4 6 7 1 2 3 0 (ORDER) -94.126114 (min: -58.863209)
5 6 4 7 1 2 3 0 (ORDER): 974.453262 5 6 4 7 1 2 3 0 (ORDER) -94.126114 (min: -58.863209)
6 5 4 7 1 2 3 0 (ORDER): 974.453262 6 5 4 7 1 2 3 0 (ORDER) -94.126114 (min: -58.863209)
4 6 5 7 1 2 3 0 (ORDER): 974.453262 4 6 5 7 1 2 3 0 (ORDER) -94.126114 (min: -58.863209)
6 4 5 7 1 2 3 0 (ORDER): 974.453262 6 4 5 7 1 2 3 0 (ORDER) -94.126114 (min: -58.863209)
6 5 7 4 1 2 3 0 (ORDER): 974.453262 6 5 7 4 1 2 3 0 (ORDER) -94.126114 (min: -58.863209)
5 6 7 4 1 2 3 0 (ORDER): 974.453262 5 6 7 4 1 2 3 0 (ORDER) -94.126114 (min: -58.863209)
5 7 6 4 1 2 3 0 (ORDER): 974.453262 5 7 6 4 1 2 3 0 (ORDER) -94.126114 (min: -58.863209)
7 5 6 4 1 2 3 0 (ORDER): 974.453262 7 5 6 4 1 2 3 0 (ORDER) -94.126114 (min: -58.863209)
6 7 5 4 1 2 3 0 (ORDER): 974.453262 6 7 5 4 1 2 3 0 (ORDER) -94.126114 (min: -58.863209)
7 6 5 4 1 2 3 0 (ORDER): 974.453262 7 6 5 4 1 2 3 0 (ORDER) -94.126114 (min: -58.863209)
4 6 7 5 1 2 3 0 (ORDER): 974.453262 4 6 7 5 1 2 3 0 (ORDER) -94.126114 (min: -58.863209)
6 4 7 5 1 2 3 0 (ORDER): 974.453262 6 4 7 5 1 2 3 0 (ORDER) -94.126114 (min: -58.863209)
6 7 4 5 1 2 3 0 (ORDER): 974.453262 6 7 4 5 1 2 3 0 (ORDER) -94.126114 (min: -58.863209)
7 6 4 5 1 2 3 0 (ORDER): 974.453262 7 6 4 5 1 2 3 0 (ORDER) -94.126114 (min: -58.863209)
4 7 6 5 1 2 3 0 (ORDER): 974.453262 4 7 6 5 1 2 3 0 (ORDER) -94.126114 (min: -58.863209)
7 4 6 5 1 2 3 0 (ORDER): 974.453262 7 4 6 5 1 2 3 0 (ORDER) -94.126114 (min: -58.863209)
4 5 7 6 1 2 3 0 (ORDER): 974.453262 4 5 7 6 1 2 3 0 (ORDER) -94.126114 (min: -58.863209)
5 4 7 6 1 2 3 0 (ORDER): 974.453262 5 4 7 6 1 2 3 0 (ORDER) -94.126114 (min: -58.863209)
5 7 4 6 1 2 3 0 (ORDER): 974.453262 5 7 4 6 1 2 3 0 (ORDER) -94.126114 (min: -58.863209)
7 5 4 6 1 2 3 0 (ORDER): 974.453262 7 5 4 6 1 2 3 0 (ORDER) -94.126114 (min: -58.863209)
4 7 5 6 1 2 3 0 (ORDER): 974.453262 4 7 5 6 1 2 3 0 (ORDER) -94.126114 (min: -58.863209)
7 4 5 6 1 2 3 0 (ORDER): 974.453262 7 4 5 6 1 2 3 0 (ORDER) -94.126114 (min: -58.863209)
1 4 6 7 5 2 3 0 (ORDER): 984.700313 1 4 6 7 5 2 3 0 (ORDER) -59.103035 (min: -58.863209)
4 1 6 7 5 2 3 0 (ORDER): 971.905548 4 1 6 7 5 2 3 0 (ORDER) -75.296196 (min: -58.863209)
4 6 1 7 5 2 3 0 (ORDER): 977.728441 4 6 1 7 5 2 3 0 (ORDER) -83.601884 (min: -58.863209)
6 4 1 7 5 2 3 0 (ORDER): 977.728441 6 4 1 7 5 2 3 0 (ORDER) -83.601884 (min: -58.863209)
1 6 4 7 5 2 3 0 (ORDER): 984.700313 1 6 4 7 5 2 3 0 (ORDER) -59.103035 (min: -58.863209)
6 1 4 7 5 2 3 0 (ORDER): 979.011752 6 1 4 7 5 2 3 0 (ORDER) -67.408723 (min: -58.863209)
6 4 7 1 5 2 3 0 (ORDER): 971.644313 6 4 7 1 5 2 3 0 (ORDER) -84.435364 (min: -58.863209)
4 6 7 1 5 2 3 0 (ORDER): 971.644313 4 6 7 1 5 2 3 0 (ORDER) -84.435364 (min: -58.863209)
4 7 6 1 5 2 3 0 (ORDER): 971.644313 4 7 6 1 5 2 3 0 (ORDER) -84.435364 (min: -58.863209)
7 4 6 1 5 2 3 0 (ORDER): 971.644313 7 4 6 1 5 2 3 0 (ORDER) -84.435364 (min: -58.863209)
6 7 4 1 5 2 3 0 (ORDER): 971.644313 6 7 4 1 5 2 3 0 (ORDER) -84.435364 (min: -58.863209)
7 6 4 1 5 2 3 0 (ORDER): 971.644313 7 6 4 1 5 2 3 0 (ORDER) -84.435364 (min: -58.863209)
1 6 7 4 5 2 3 0 (ORDER): 984.700313 1 6 7 4 5 2 3 0 (ORDER) -59.103035 (min: -58.863209)
6 1 7 4 5 2 3 0 (ORDER): 979.011752 6 1 7 4 5 2 3 0 (ORDER) -67.408723 (min: -58.863209)
6 7 1 4 5 2 3 0 (ORDER): 977.331200 6 7 1 4 5 2 3 0 (ORDER) -68.242203 (min: -58.863209)
7 6 1 4 5 2 3 0 (ORDER): 977.331200 7 6 1 4 5 2 3 0 (ORDER) -68.242203 (min: -58.863209)
1 7 6 4 5 2 3 0 (ORDER): 984.700313 1 7 6 4 5 2 3 0 (ORDER) -59.103035 (min: -58.863209)
7 1 6 4 5 2 3 0 (ORDER): 984.704823 7 1 6 4 5 2 3 0 (ORDER) -59.936515 (min: -58.863209)
1 4 7 6 5 2 3 0 (ORDER): 984.700313 1 4 7 6 5 2 3 0 (ORDER) -59.103035 (min: -58.863209)
4 1 7 6 5 2 3 0 (ORDER): 971.905548 4 1 7 6 5 2 3 0 (ORDER) -75.296196 (min: -58.863209)
4 7 1 6 5 2 3 0 (ORDER): 967.720421 4 7 1 6 5 2 3 0 (ORDER) -76.129676 (min: -58.863209)
7 4 1 6 5 2 3 0 (ORDER): 967.720421 7 4 1 6 5 2 3 0 (ORDER) -76.129676 (min: -58.863209)
1 7 4 6 5 2 3 0 (ORDER): 984.700313 1 7 4 6 5 2 3 0 (ORDER) -59.103035 (min: -58.863209)
7 1 4 6 5 2 3 0 (ORDER): 984.704823 7 1 4 6 5 2 3 0 (ORDER) -59.936515 (min: -58.863209)
1 5 4 7 6 2 3 0 (ORDER): 984.700313 1 5 4 7 6 2 3 0 (ORDER) -59.103035 (min: -58.863209)
5 1 4 7 6 2 3 0 (ORDER): 979.122286 5 1 4 7 6 2 3 0 (ORDER) -68.793786 (min: -58.863209)
5 4 1 7 6 2 3 0 (ORDER): 971.414917 5 4 1 7 6 2 3 0 (ORDER) -84.986946 (min: -58.863209)
4 5 1 7 6 2 3 0 (ORDER): 971.414917 4 5 1 7 6 2 3 0 (ORDER) -84.986946 (min: -58.863209)
1 4 5 7 6 2 3 0 (ORDER): 984.700313 1 4 5 7 6 2 3 0 (ORDER) -59.103035 (min: -58.863209)
4 1 5 7 6 2 3 0 (ORDER): 971.905548 4 1 5 7 6 2 3 0 (ORDER) -75.296196 (min: -58.863209)
4 5 7 1 6 2 3 0 (ORDER): 969.894629 4 5 7 1 6 2 3 0 (ORDER) -85.820426 (min: -58.863209)
5 4 7 1 6 2 3 0 (ORDER): 969.894629 5 4 7 1 6 2 3 0 (ORDER) -85.820426 (min: -58.863209)
5 7 4 1 6 2 3 0 (ORDER): 969.894629 5 7 4 1 6 2 3 0 (ORDER) -85.820426 (min: -58.863209)
7 5 4 1 6 2 3 0 (ORDER): 969.894629 7 5 4 1 6 2 3 0 (ORDER) -85.820426 (min: -58.863209)
4 7 5 1 6 2 3 0 (ORDER): 969.894629 4 7 5 1 6 2 3 0 (ORDER) -85.820426 (min: -58.863209)
7 4 5 1 6 2 3 0 (ORDER): 969.894629 7 4 5 1 6 2 3 0 (ORDER) -85.820426 (min: -58.863209)
1 4 7 5 6 2 3 0 (ORDER): 984.700313 1 4 7 5 6 2 3 0 (ORDER) -59.103035 (min: -58.863209)
4 1 7 5 6 2 3 0 (ORDER): 971.905548 4 1 7 5 6 2 3 0 (ORDER) -75.296196 (min: -58.863209)
4 7 1 5 6 2 3 0 (ORDER): 967.720421 4 7 1 5 6 2 3 0 (ORDER) -76.129676 (min: -58.863209)
7 4 1 5 6 2 3 0 (ORDER): 967.720421 7 4 1 5 6 2 3 0 (ORDER) -76.129676 (min: -58.863209)
1 7 4 5 6 2 3 0 (ORDER): 984.700313 1 7 4 5 6 2 3 0 (ORDER) -59.103035 (min: -58.863209)
7 1 4 5 6 2 3 0 (ORDER): 984.704823 7 1 4 5 6 2 3 0 (ORDER) -59.936515 (min: -58.863209)
1 5 7 4 6 2 3 0 (ORDER): 984.700313 1 5 7 4 6 2 3 0 (ORDER) -59.103035 (min: -58.863209)
5 1 7 4 6 2 3 0 (ORDER): 979.122286 5 1 7 4 6 2 3 0 (ORDER) -68.793786 (min: -58.863209)
5 7 1 4 6 2 3 0 (ORDER): 980.204351 5 7 1 4 6 2 3 0 (ORDER) -69.627266 (min: -58.863209)
7 5 1 4 6 2 3 0 (ORDER): 980.204351 7 5 1 4 6 2 3 0 (ORDER) -69.627266 (min: -58.863209)
1 7 5 4 6 2 3 0 (ORDER): 984.700313 1 7 5 4 6 2 3 0 (ORDER) -59.103035 (min: -58.863209)
7 1 5 4 6 2 3 0 (ORDER): 984.704823 7 1 5 4 6 2 3 0 (ORDER) -59.936515 (min: -58.863209)
1 5 6 7 4 2 3 0 (ORDER): 984.700313 1 5 6 7 4 2 3 0 (ORDER) -59.103035 (min: -58.863209)
5 1 6 7 4 2 3 0 (ORDER): 979.122286 5 1 6 7 4 2 3 0 (ORDER) -68.793786 (min: -58.863209)
5 6 1 7 4 2 3 0 (ORDER): 982.946762 5 6 1 7 4 2 3 0 (ORDER) -77.099474 (min: -58.863209)
6 5 1 7 4 2 3 0 (ORDER): 982.946762 6 5 1 7 4 2 3 0 (ORDER) -77.099474 (min: -58.863209)
1 6 5 7 4 2 3 0 (ORDER): 984.700313 1 6 5 7 4 2 3 0 (ORDER) -59.103035 (min: -58.863209)
6 1 5 7 4 2 3 0 (ORDER): 979.011752 6 1 5 7 4 2 3 0 (ORDER) -67.408723 (min: -58.863209)
6 5 7 1 4 2 3 0 (ORDER): 979.509161 6 5 7 1 4 2 3 0 (ORDER) -77.932954 (min: -58.863209)
5 6 7 1 4 2 3 0 (ORDER): 979.509161 5 6 7 1 4 2 3 0 (ORDER) -77.932954 (min: -58.863209)
5 7 6 1 4 2 3 0 (ORDER): 979.509161 5 7 6 1 4 2 3 0 (ORDER) -77.932954 (min: -58.863209)
7 5 6 1 4 2 3 0 (ORDER): 979.509161 7 5 6 1 4 2 3 0 (ORDER) -77.932954 (min: -58.863209)
6 7 5 1 4 2 3 0 (ORDER): 979.509161 6 7 5 1 4 2 3 0 (ORDER) -77.932954 (min: -58.863209)
7 6 5 1 4 2 3 0 (ORDER): 979.509161 7 6 5 1 4 2 3 0 (ORDER) -77.932954 (min: -58.863209)
1 6 7 5 4 2 3 0 (ORDER): 984.700313 1 6 7 5 4 2 3 0 (ORDER) -59.103035 (min: -58.863209)
6 1 7 5 4 2 3 0 (ORDER): 979.011752 6 1 7 5 4 2 3 0 (ORDER) -67.408723 (min: -58.863209)
6 7 1 5 4 2 3 0 (ORDER): 977.331200 6 7 1 5 4 2 3 0 (ORDER) -68.242203 (min: -58.863209)
7 6 1 5 4 2 3 0 (ORDER): 977.331200 7 6 1 5 4 2 3 0 (ORDER) -68.242203 (min: -58.863209)
1 7 6 5 4 2 3 0 (ORDER): 984.700313 1 7 6 5 4 2 3 0 (ORDER) -59.103035 (min: -58.863209)
7 1 6 5 4 2 3 0 (ORDER): 984.704823 7 1 6 5 4 2 3 0 (ORDER) -59.936515 (min: -58.863209)
1 5 7 6 4 2 3 0 (ORDER): 984.700313 1 5 7 6 4 2 3 0 (ORDER) -59.103035 (min: -58.863209)
5 1 7 6 4 2 3 0 (ORDER): 979.122286 5 1 7 6 4 2 3 0 (ORDER) -68.793786 (min: -58.863209)
5 7 1 6 4 2 3 0 (ORDER): 980.204351 5 7 1 6 4 2 3 0 (ORDER) -69.627266 (min: -58.863209)
7 5 1 6 4 2 3 0 (ORDER): 980.204351 7 5 1 6 4 2 3 0 (ORDER) -69.627266 (min: -58.863209)
1 7 5 6 4 2 3 0 (ORDER): 984.700313 1 7 5 6 4 2 3 0 (ORDER) -59.103035 (min: -58.863209)
7 1 5 6 4 2 3 0 (ORDER): 984.704823 7 1 5 6 4 2 3 0 (ORDER) -59.936515 (min: -58.863209)
1 2 5 4 7 6 3 0 (ORDER): 985.919018 1 2 5 4 7 6 3 0 (ORDER) -59.063968 (min: -58.863209)
2 1 5 4 7 6 3 0 (ORDER): 969.838631 2 1 5 4 7 6 3 0 (ORDER) -75.772536 (min: -58.863209)
2 5 1 4 7 6 3 0 (ORDER): 969.902405 2 5 1 4 7 6 3 0 (ORDER) -85.463286 (min: -58.863209)
5 2 1 4 7 6 3 0 (ORDER): 969.750384 5 2 1 4 7 6 3 0 (ORDER) -85.486569 (min: -58.863209)
1 5 2 4 7 6 3 0 (ORDER): 985.147519 1 5 2 4 7 6 3 0 (ORDER) -59.087251 (min: -58.863209)
5 1 2 4 7 6 3 0 (ORDER): 979.569491 5 1 2 4 7 6 3 0 (ORDER) -68.778002 (min: -58.863209)
5 2 4 1 7 6 3 0 (ORDER): 968.626151 5 2 4 1 7 6 3 0 (ORDER) -101.679730 (min: -58.863209)
2 5 4 1 7 6 3 0 (ORDER): 968.778172 2 5 4 1 7 6 3 0 (ORDER) -101.656447 (min: -58.863209)
2 4 5 1 7 6 3 0 (ORDER): 968.778172 2 4 5 1 7 6 3 0 (ORDER) -101.656447 (min: -58.863209)
4 2 5 1 7 6 3 0 (ORDER): 968.428639 4 2 5 1 7 6 3 0 (ORDER) -101.955258 (min: -58.863209)
5 4 2 1 7 6 3 0 (ORDER): 968.764717 5 4 2 1 7 6 3 0 (ORDER) -101.978542 (min: -58.863209)
4 5 2 1 7 6 3 0 (ORDER): 968.764717 4 5 2 1 7 6 3 0 (ORDER) -101.978542 (min: -58.863209)
1 5 4 2 7 6 3 0 (ORDER): 984.877927 1 5 4 2 7 6 3 0 (ORDER) -59.386063 (min: -58.863209)
5 1 4 2 7 6 3 0 (ORDER): 979.299900 5 1 4 2 7 6 3 0 (ORDER) -69.076814 (min: -58.863209)
5 4 1 2 7 6 3 0 (ORDER): 971.592531 5 4 1 2 7 6 3 0 (ORDER) -85.269974 (min: -58.863209)
4 5 1 2 7 6 3 0 (ORDER): 971.592531 4 5 1 2 7 6 3 0 (ORDER) -85.269974 (min: -58.863209)
1 4 5 2 7 6 3 0 (ORDER): 984.877927 1 4 5 2 7 6 3 0 (ORDER) -59.386063 (min: -58.863209)
4 1 5 2 7 6 3 0 (ORDER): 972.083162 4 1 5 2 7 6 3 0 (ORDER) -75.579224 (min: -58.863209)
1 2 4 5 7 6 3 0 (ORDER): 985.919018 1 2 4 5 7 6 3 0 (ORDER) -59.063968 (min: -58.863209)
2 1 4 5 7 6 3 0 (ORDER): 969.838631 2 1 4 5 7 6 3 0 (ORDER) -75.772536 (min: -58.863209)
2 4 1 5 7 6 3 0 (ORDER): 969.480161 2 4 1 5 7 6 3 0 (ORDER) -91.965696 (min: -58.863209)
4 2 1 5 7 6 3 0 (ORDER): 969.130629 4 2 1 5 7 6 3 0 (ORDER) -92.264508 (min: -58.863209)
1 4 2 5 7 6 3 0 (ORDER): 985.531871 1 4 2 5 7 6 3 0 (ORDER) -59.362780 (min: -58.863209)
4 1 2 5 7 6 3 0 (ORDER): 972.737105 4 1 2 5 7 6 3 0 (ORDER) -75.555940 (min: -58.863209)
4 2 5 7 1 6 3 0 (ORDER): 968.031059 4 2 5 7 1 6 3 0 (ORDER) -102.788739 (min: -58.863209)
2 4 5 7 1 6 3 0 (ORDER): 968.380592 2 4 5 7 1 6 3 0 (ORDER) -102.489927 (min: -58.863209)
2 5 4 7 1 6 3 0 (ORDER): 968.380592 2 5 4 7 1 6 3 0 (ORDER) -102.489927 (min: -58.863209)
5 2 4 7 1 6 3 0 (ORDER): 968.228570 5 2 4 7 1 6 3 0 (ORDER) -102.513210 (min: -58.863209)
4 5 2 7 1 6 3 0 (ORDER): 968.367137 4 5 2 7 1 6 3 0 (ORDER) -102.812022 (min: -58.863209)
5 4 2 7 1 6 3 0 (ORDER): 968.367137 5 4 2 7 1 6 3 0 (ORDER) -102.812022 (min: -58.863209)
5 2 7 4 1 6 3 0 (ORDER): 968.228570 5 2 7 4 1 6 3 0 (ORDER) -102.513210 (min: -58.863209)
2 5 7 4 1 6 3 0 (ORDER): 968.380592 2 5 7 4 1 6 3 0 (ORDER) -102.489927 (min: -58.863209)
2 7 5 4 1 6 3 0 (ORDER): 968.380592 2 7 5 4 1 6 3 0 (ORDER) -102.489927 (min: -58.863209)
7 2 5 4 1 6 3 0 (ORDER): 968.410812 7 2 5 4 1 6 3 0 (ORDER) -102.407658 (min: -58.863209)
5 7 2 4 1 6 3 0 (ORDER): 968.542422 5 7 2 4 1 6 3 0 (ORDER) -102.430941 (min: -58.863209)
7 5 2 4 1 6 3 0 (ORDER): 968.542422 7 5 2 4 1 6 3 0 (ORDER) -102.430941 (min: -58.863209)
4 5 7 2 1 6 3 0 (ORDER): 967.889215 4 5 7 2 1 6 3 0 (ORDER) -102.729753 (min: -58.863209)
5 4 7 2 1 6 3 0 (ORDER): 967.889215 5 4 7 2 1 6 3 0 (ORDER) -102.729753 (min: -58.863209)
5 7 4 2 1 6 3 0 (ORDER): 967.889215 5 7 4 2 1 6 3 0 (ORDER) -102.729753 (min: -58.863209)
7 5 4 2 1 6 3 0 (ORDER): 967.889215 7 5 4 2 1 6 3 0 (ORDER) -102.729753 (min: -58.863209)
4 7 5 2 1 6 3 0 (ORDER): 967.889215 4 7 5 2 1 6 3 0 (ORDER) -102.729753 (min: -58.863209)
7 4 5 2 1 6 3 0 (ORDER): 967.889215 7 4 5 2 1 6 3 0 (ORDER) -102.729753 (min: -58.863209)
4 2 7 5 1 6 3 0 (ORDER): 968.031059 4 2 7 5 1 6 3 0 (ORDER) -102.788739 (min: -58.863209)
2 4 7 5 1 6 3 0 (ORDER): 968.380592 2 4 7 5 1 6 3 0 (ORDER) -102.489927 (min: -58.863209)
2 7 4 5 1 6 3 0 (ORDER): 968.380592 2 7 4 5 1 6 3 0 (ORDER) -102.489927 (min: -58.863209)
7 2 4 5 1 6 3 0 (ORDER): 968.410812 7 2 4 5 1 6 3 0 (ORDER) -102.407658 (min: -58.863209)
4 7 2 5 1 6 3 0 (ORDER): 967.883887 4 7 2 5 1 6 3 0 (ORDER) -102.706470 (min: -58.863209)
7 4 2 5 1 6 3 0 (ORDER): 967.883887 7 4 2 5 1 6 3 0 (ORDER) -102.706470 (min: -58.863209)
1 4 5 7 2 6 3 0 (ORDER): 984.700817 1 4 5 7 2 6 3 0 (ORDER) -59.303795 (min: -58.863209)
4 1 5 7 2 6 3 0 (ORDER): 971.906052 4 1 5 7 2 6 3 0 (ORDER) -75.496955 (min: -58.863209)
4 5 1 7 2 6 3 0 (ORDER): 971.415421 4 5 1 7 2 6 3 0 (ORDER) -85.187706 (min: -58.863209)
5 4 1 7 2 6 3 0 (ORDER): 971.415421 5 4 1 7 2 6 3 0 (ORDER) -85.187706 (min: -58.863209)
1 5 4 7 2 6 3 0 (ORDER): 984.700817 1 5 4 7 2 6 3 0 (ORDER) -59.303795 (min: -58.863209)
5 1 4 7 2 6 3 0 (ORDER): 979.122789 5 1 4 7 2 6 3 0 (ORDER) -68.994545 (min: -58.863209)
5 4 7 1 2 6 3 0 (ORDER): 969.895133 5 4 7 1 2 6 3 0 (ORDER) -86.021186 (min: -58.863209)
4 5 7 1 2 6 3 0 (ORDER): 969.895133 4 5 7 1 2 6 3 0 (ORDER) -86.021186 (min: -58.863209)
4 7 5 1 2 6 3 0 (ORDER): 969.895133 4 7 5 1 2 6 3 0 (ORDER) -86.021186 (min: -58.863209)
7 4 5 1 2 6 3 0 (ORDER): 969.895133 7 4 5 1 2 6 3 0 (ORDER) -86.021186 (min: -58.863209)
5 7 4 1 2 6 3 0 (ORDER): 969.895133 5 7 4 1 2 6 3 0 (ORDER) -86.021186 (min: -58.863209)
7 5 4 1 2 6 3 0 (ORDER): 969.895133 7 5 4 1 2 6 3 0 (ORDER) -86.021186 (min: -58.863209)
1 5 7 4 2 6 3 0 (ORDER): 984.700817 1 5 7 4 2 6 3 0 (ORDER) -59.303795 (min: -58.863209)
5 1 7 4 2 6 3 0 (ORDER): 979.122789 5 1 7 4 2 6 3 0 (ORDER) -68.994545 (min: -58.863209)
5 7 1 4 2 6 3 0 (ORDER): 980.204855 5 7 1 4 2 6 3 0 (ORDER) -69.828025 (min: -58.863209)
7 5 1 4 2 6 3 0 (ORDER): 980.204855 7 5 1 4 2 6 3 0 (ORDER) -69.828025 (min: -58.863209)
1 7 5 4 2 6 3 0 (ORDER): 984.700817 1 7 5 4 2 6 3 0 (ORDER) -59.303795 (min: -58.863209)
7 1 5 4 2 6 3 0 (ORDER): 984.705327 7 1 5 4 2 6 3 0 (ORDER) -60.137275 (min: -58.863209)
1 4 7 5 2 6 3 0 (ORDER): 984.700817 1 4 7 5 2 6 3 0 (ORDER) -59.303795 (min: -58.863209)
4 1 7 5 2 6 3 0 (ORDER): 971.906052 4 1 7 5 2 6 3 0 (ORDER) -75.496955 (min: -58.863209)
4 7 1 5 2 6 3 0 (ORDER): 967.720925 4 7 1 5 2 6 3 0 (ORDER) -76.330435 (min: -58.863209)
7 4 1 5 2 6 3 0 (ORDER): 967.720925 7 4 1 5 2 6 3 0 (ORDER) -76.330435 (min: -58.863209)
1 7 4 5 2 6 3 0 (ORDER): 984.700817 1 7 4 5 2 6 3 0 (ORDER) -59.303795 (min: -58.863209)
7 1 4 5 2 6 3 0 (ORDER): 984.705327 7 1 4 5 2 6 3 0 (ORDER) -60.137275 (min: -58.863209)
1 2 4 7 5 6 3 0 (ORDER): 985.919018 1 2 4 7 5 6 3 0 (ORDER) -59.063968 (min: -58.863209)
2 1 4 7 5 6 3 0 (ORDER): 969.838631 2 1 4 7 5 6 3 0 (ORDER) -75.772536 (min: -58.863209)
2 4 1 7 5 6 3 0 (ORDER): 969.480161 2 4 1 7 5 6 3 0 (ORDER) -91.965696 (min: -58.863209)
4 2 1 7 5 6 3 0 (ORDER): 969.130629 4 2 1 7 5 6 3 0 (ORDER) -92.264508 (min: -58.863209)
1 4 2 7 5 6 3 0 (ORDER): 985.531871 1 4 2 7 5 6 3 0 (ORDER) -59.362780 (min: -58.863209)
4 1 2 7 5 6 3 0 (ORDER): 972.737105 4 1 2 7 5 6 3 0 (ORDER) -75.555940 (min: -58.863209)
4 2 7 1 5 6 3 0 (ORDER): 966.993425 4 2 7 1 5 6 3 0 (ORDER) -93.097988 (min: -58.863209)
2 4 7 1 5 6 3 0 (ORDER): 967.342958 2 4 7 1 5 6 3 0 (ORDER) -92.799176 (min: -58.863209)
2 7 4 1 5 6 3 0 (ORDER): 967.342958 2 7 4 1 5 6 3 0 (ORDER) -92.799176 (min: -58.863209)
7 2 4 1 5 6 3 0 (ORDER): 967.373178 7 2 4 1 5 6 3 0 (ORDER) -92.716908 (min: -58.863209)
4 7 2 1 5 6 3 0 (ORDER): 966.846253 4 7 2 1 5 6 3 0 (ORDER) -93.015719 (min: -58.863209)
7 4 2 1 5 6 3 0 (ORDER): 966.846253 7 4 2 1 5 6 3 0 (ORDER) -93.015719 (min: -58.863209)
1 4 7 2 5 6 3 0 (ORDER): 985.305597 1 4 7 2 5 6 3 0 (ORDER) -59.280512 (min: -58.863209)
4 1 7 2 5 6 3 0 (ORDER): 972.510832 4 1 7 2 5 6 3 0 (ORDER) -75.473672 (min: -58.863209)
4 7 1 2 5 6 3 0 (ORDER): 968.325706 4 7 1 2 5 6 3 0 (ORDER) -76.307152 (min: -58.863209)
7 4 1 2 5 6 3 0 (ORDER): 968.325706 7 4 1 2 5 6 3 0 (ORDER) -76.307152 (min: -58.863209)
1 7 4 2 5 6 3 0 (ORDER): 985.305597 1 7 4 2 5 6 3 0 (ORDER) -59.280512 (min: -58.863209)
7 1 4 2 5 6 3 0 (ORDER): 985.310107 7 1 4 2 5 6 3 0 (ORDER) -60.113992 (min: -58.863209)
1 2 7 4 5 6 3 0 (ORDER): 985.919018 1 2 7 4 5 6 3 0 (ORDER) -59.063968 (min: -58.863209)
2 1 7 4 5 6 3 0 (ORDER): 969.838631 2 1 7 4 5 6 3 0 (ORDER) -75.772536 (min: -58.863209)
2 7 1 4 5 6 3 0 (ORDER): 970.693178 2 7 1 4 5 6 3 0 (ORDER) -76.606016 (min: -58.863209)
7 2 1 4 5 6 3 0 (ORDER): 970.723399 7 2 1 4 5 6 3 0 (ORDER) -76.523747 (min: -58.863209)
1 7 2 4 5 6 3 0 (ORDER): 985.974236 1 7 2 4 5 6 3 0 (ORDER) -58.981700 (min: -58.863209)
7 1 2 4 5 6 3 0 (ORDER): 985.978746 7 1 2 4 5 6 3 0 (ORDER) -59.815180 (min: -58.863209)
1 2 5 7 4 6 3 0 (ORDER): 985.919018 1 2 5 7 4 6 3 0 (ORDER) -59.063968 (min: -58.863209)
2 1 5 7 4 6 3 0 (ORDER): 969.838631 2 1 5 7 4 6 3 0 (ORDER) -75.772536 (min: -58.863209)
2 5 1 7 4 6 3 0 (ORDER): 969.902405 2 5 1 7 4 6 3 0 (ORDER) -85.463286 (min: -58.863209)
5 2 1 7 4 6 3 0 (ORDER): 969.750384 5 2 1 7 4 6 3 0 (ORDER) -85.486569 (min: -58.863209)
1 5 2 7 4 6 3 0 (ORDER): 985.147519 1 5 2 7 4 6 3 0 (ORDER) -59.087251 (min: -58.863209)
5 1 2 7 4 6 3 0 (ORDER): 979.569491 5 1 2 7 4 6 3 0 (ORDER) -68.778002 (min: -58.863209)
5 2 7 1 4 6 3 0 (ORDER): 970.897481 5 2 7 1 4 6 3 0 (ORDER) -86.320049 (min: -58.863209)
2 5 7 1 4 6 3 0 (ORDER): 971.049502 2 5 7 1 4 6 3 0 (ORDER) -86.296766 (min: -58.863209)
2 7 5 1 4 6 3 0 (ORDER): 971.049502 2 7 5 1 4 6 3 0 (ORDER) -86.296766 (min: -58.863209)
7 2 5 1 4 6 3 0 (ORDER): 971.079723 7 2 5 1 4 6 3 0 (ORDER) -86.214498 (min: -58.863209)
5 7 2 1 4 6 3 0 (ORDER): 971.211333 5 7 2 1 4 6 3 0 (ORDER) -86.237781 (min: -58.863209)
7 5 2 1 4 6 3 0 (ORDER): 971.211333 7 5 2 1 4 6 3 0 (ORDER) -86.237781 (min: -58.863209)
1 5 7 2 4 6 3 0 (ORDER): 984.755473 1 5 7 2 4 6 3 0 (ORDER) -59.004983 (min: -58.863209)
5 1 7 2 4 6 3 0 (ORDER): 979.177446 5 1 7 2 4 6 3 0 (ORDER) -68.695733 (min: -58.863209)
5 7 1 2 4 6 3 0 (ORDER): 980.259512 5 7 1 2 4 6 3 0 (ORDER) -69.529213 (min: -58.863209)
7 5 1 2 4 6 3 0 (ORDER): 980.259512 7 5 1 2 4 6 3 0 (ORDER) -69.529213 (min: -58.863209)
1 7 5 2 4 6 3 0 (ORDER): 984.755473 1 7 5 2 4 6 3 0 (ORDER) -59.004983 (min: -58.863209)
7 1 5 2 4 6 3 0 (ORDER): 984.759983 7 1 5 2 4 6 3 0 (ORDER) -59.838463 (min: -58.863209)
1 2 7 5 4 6 3 0 (ORDER): 985.919018 1 2 7 5 4 6 3 0 (ORDER) -59.063968 (min: -58.863209)
2 1 7 5 4 6 3 0 (ORDER): 969.838631 2 1 7 5 4 6 3 0 (ORDER) -75.772536 (min: -58.863209)
2 7 1 5 4 6 3 0 (ORDER): 970.693178 2 7 1 5 4 6 3 0 (ORDER) -76.606016 (min: -58.863209)
7 2 1 5 4 6 3 0 (ORDER): 970.723399 7 2 1 5 4 6 3 0 (ORDER) -76.523747 (min: -58.863209)
1 7 2 5 4 6 3 0 (ORDER): 985.974236 1 7 2 5 4 6 3 0 (ORDER) -58.981700 (min: -58.863209)
7 1 2 5 4 6 3 0 (ORDER): 985.978746 7 1 2 5 4 6 3 0 (ORDER) -59.815180 (min: -58.863209)
1 2 6 5 7 4 3 0 (ORDER): 985.919018 1 2 6 5 7 4 3 0 (ORDER) -59.063968 (min: -58.863209)
2 1 6 5 7 4 3 0 (ORDER): 969.838631 2 1 6 5 7 4 3 0 (ORDER) -75.772536 (min: -58.863209)
2 6 1 5 7 4 3 0 (ORDER): 974.576817 2 6 1 5 7 4 3 0 (ORDER) -84.078224 (min: -58.863209)
6 2 1 5 7 4 3 0 (ORDER): 974.671540 6 2 1 5 7 4 3 0 (ORDER) -83.877464 (min: -58.863209)
1 6 2 5 7 4 3 0 (ORDER): 985.859747 1 6 2 5 7 4 3 0 (ORDER) -58.863209 (min: -58.863209)
6 1 2 5 7 4 3 0 (ORDER): 980.171186 6 1 2 5 7 4 3 0 (ORDER) -67.168897 (min: -58.863209)
6 2 5 1 7 4 3 0 (ORDER): 976.965378 6 2 5 1 7 4 3 0 (ORDER) -93.568215 (min: -58.863209)
2 6 5 1 7 4 3 0 (ORDER): 976.870654 2 6 5 1 7 4 3 0 (ORDER) -93.768974 (min: -58.863209)
2 5 6 1 7 4 3 0 (ORDER): 976.870654 2 5 6 1 7 4 3 0 (ORDER) -93.768974 (min: -58.863209)
5 2 6 1 7 4 3 0 (ORDER): 976.718633 5 2 6 1 7 4 3 0 (ORDER) -93.792257 (min: -58.863209)
6 5 2 1 7 4 3 0 (ORDER): 976.667480 6 5 2 1 7 4 3 0 (ORDER) -93.591498 (min: -58.863209)
5 6 2 1 7 4 3 0 (ORDER): 976.667480 5 6 2 1 7 4 3 0 (ORDER) -93.591498 (min: -58.863209)
1 6 5 2 7 4 3 0 (ORDER): 985.024904 1 6 5 2 7 4 3 0 (ORDER) -58.886492 (min: -58.863209)
6 1 5 2 7 4 3 0 (ORDER): 979.336343 6 1 5 2 7 4 3 0 (ORDER) -67.192180 (min: -58.863209)
6 5 1 2 7 4 3 0 (ORDER): 983.271353 6 5 1 2 7 4 3 0 (ORDER) -76.882931 (min: -58.863209)
5 6 1 2 7 4 3 0 (ORDER): 983.271353 5 6 1 2 7 4 3 0 (ORDER) -76.882931 (min: -58.863209)
1 5 6 2 7 4 3 0 (ORDER): 985.024904 1 5 6 2 7 4 3 0 (ORDER) -58.886492 (min: -58.863209)
5 1 6 2 7 4 3 0 (ORDER): 979.446876 5 1 6 2 7 4 3 0 (ORDER) -68.577243 (min: -58.863209)
1 2 5 6 7 4 3 0 (ORDER): 985.919018 1 2 5 6 7 4 3 0 (ORDER) -59.063968 (min: -58.863209)
2 1 5 6 7 4 3 0 (ORDER): 969.838631 2 1 5 6 7 4 3 0 (ORDER) -75.772536 (min: -58.863209)
2 5 1 6 7 4 3 0 (ORDER): 969.902405 2 5 1 6 7 4 3 0 (ORDER) -85.463286 (min: -58.863209)
5 2 1 6 7 4 3 0 (ORDER): 969.750384 5 2 1 6 7 4 3 0 (ORDER) -85.486569 (min: -58.863209)
1 5 2 6 7 4 3 0 (ORDER): 985.147519 1 5 2 6 7 4 3 0 (ORDER) -59.087251 (min: -58.863209)
5 1 2 6 7 4 3 0 (ORDER): 979.569491 5 1 2 6 7 4 3 0 (ORDER) -68.778002 (min: -58.863209)
5 2 6 7 1 4 3 0 (ORDER): 975.515030 5 2 6 7 1 4 3 0 (ORDER) -94.625738 (min: -58.863209)
2 5 6 7 1 4 3 0 (ORDER): 975.667051 2 5 6 7 1 4 3 0 (ORDER) -94.602454 (min: -58.863209)
2 6 5 7 1 4 3 0 (ORDER): 975.667051 2 6 5 7 1 4 3 0 (ORDER) -94.602454 (min: -58.863209)
6 2 5 7 1 4 3 0 (ORDER): 975.761775 6 2 5 7 1 4 3 0 (ORDER) -94.401695 (min: -58.863209)
5 6 2 7 1 4 3 0 (ORDER): 975.463878 5 6 2 7 1 4 3 0 (ORDER) -94.424978 (min: -58.863209)
6 5 2 7 1 4 3 0 (ORDER): 975.463878 6 5 2 7 1 4 3 0 (ORDER) -94.424978 (min: -58.863209)
6 2 7 5 1 4 3 0 (ORDER): 975.761775 6 2 7 5 1 4 3 0 (ORDER) -94.401695 (min: -58.863209)
2 6 7 5 1 4 3 0 (ORDER): 975.667051 2 6 7 5 1 4 3 0 (ORDER) -94.602454 (min: -58.863209)
2 7 6 5 1 4 3 0 (ORDER): 975.667051 2 7 6 5 1 4 3 0 (ORDER) -94.602454 (min: -58.863209)
7 2 6 5 1 4 3 0 (ORDER): 975.697272 7 2 6 5 1 4 3 0 (ORDER) -94.520186 (min: -58.863209)
6 7 2 5 1 4 3 0 (ORDER): 975.723318 6 7 2 5 1 4 3 0 (ORDER) -94.319426 (min: -58.863209)
7 6 2 5 1 4 3 0 (ORDER): 975.723318 7 6 2 5 1 4 3 0 (ORDER) -94.319426 (min: -58.863209)
5 6 7 2 1 4 3 0 (ORDER): 975.118767 5 6 7 2 1 4 3 0 (ORDER) -94.342710 (min: -58.863209)
6 5 7 2 1 4 3 0 (ORDER): 975.118767 6 5 7 2 1 4 3 0 (ORDER) -94.342710 (min: -58.863209)
6 7 5 2 1 4 3 0 (ORDER): 975.118767 6 7 5 2 1 4 3 0 (ORDER) -94.342710 (min: -58.863209)
7 6 5 2 1 4 3 0 (ORDER): 975.118767 7 6 5 2 1 4 3 0 (ORDER) -94.342710 (min: -58.863209)
5 7 6 2 1 4 3 0 (ORDER): 975.118767 5 7 6 2 1 4 3 0 (ORDER) -94.342710 (min: -58.863209)
7 5 6 2 1 4 3 0 (ORDER): 975.118767 7 5 6 2 1 4 3 0 (ORDER) -94.342710 (min: -58.863209)
5 2 7 6 1 4 3 0 (ORDER): 975.515030 5 2 7 6 1 4 3 0 (ORDER) -94.625738 (min: -58.863209)
2 5 7 6 1 4 3 0 (ORDER): 975.667051 2 5 7 6 1 4 3 0 (ORDER) -94.602454 (min: -58.863209)
2 7 5 6 1 4 3 0 (ORDER): 975.667051 2 7 5 6 1 4 3 0 (ORDER) -94.602454 (min: -58.863209)
7 2 5 6 1 4 3 0 (ORDER): 975.697272 7 2 5 6 1 4 3 0 (ORDER) -94.520186 (min: -58.863209)
5 7 2 6 1 4 3 0 (ORDER): 975.828881 5 7 2 6 1 4 3 0 (ORDER) -94.543469 (min: -58.863209)
7 5 2 6 1 4 3 0 (ORDER): 975.828881 7 5 2 6 1 4 3 0 (ORDER) -94.543469 (min: -58.863209)
1 5 6 7 2 4 3 0 (ORDER): 984.752774 1 5 6 7 2 4 3 0 (ORDER) -58.804223 (min: -58.804223)
5 1 6 7 2 4 3 0 (ORDER): 979.174746 5 1 6 7 2 4 3 0 (ORDER) -68.494974 (min: -58.804223)
5 6 1 7 2 4 3 0 (ORDER): 982.999223 5 6 1 7 2 4 3 0 (ORDER) -76.800662 (min: -58.804223)
6 5 1 7 2 4 3 0 (ORDER): 982.999223 6 5 1 7 2 4 3 0 (ORDER) -76.800662 (min: -58.804223)
1 6 5 7 2 4 3 0 (ORDER): 984.752774 1 6 5 7 2 4 3 0 (ORDER) -58.804223 (min: -58.804223)
6 1 5 7 2 4 3 0 (ORDER): 979.064213 6 1 5 7 2 4 3 0 (ORDER) -67.109912 (min: -58.804223)
6 5 7 1 2 4 3 0 (ORDER): 979.561622 6 5 7 1 2 4 3 0 (ORDER) -77.634142 (min: -58.804223)
5 6 7 1 2 4 3 0 (ORDER): 979.561622 5 6 7 1 2 4 3 0 (ORDER) -77.634142 (min: -58.804223)
5 7 6 1 2 4 3 0 (ORDER): 979.561622 5 7 6 1 2 4 3 0 (ORDER) -77.634142 (min: -58.804223)
7 5 6 1 2 4 3 0 (ORDER): 979.561622 7 5 6 1 2 4 3 0 (ORDER) -77.634142 (min: -58.804223)
6 7 5 1 2 4 3 0 (ORDER): 979.561622 6 7 5 1 2 4 3 0 (ORDER) -77.634142 (min: -58.804223)
7 6 5 1 2 4 3 0 (ORDER): 979.561622 7 6 5 1 2 4 3 0 (ORDER) -77.634142 (min: -58.804223)
1 6 7 5 2 4 3 0 (ORDER): 984.752774 1 6 7 5 2 4 3 0 (ORDER) -58.804223 (min: -58.804223)
6 1 7 5 2 4 3 0 (ORDER): 979.064213 6 1 7 5 2 4 3 0 (ORDER) -67.109912 (min: -58.804223)
6 7 1 5 2 4 3 0 (ORDER): 977.383660 6 7 1 5 2 4 3 0 (ORDER) -67.943392 (min: -58.804223)
7 6 1 5 2 4 3 0 (ORDER): 977.383660 7 6 1 5 2 4 3 0 (ORDER) -67.943392 (min: -58.804223)
1 7 6 5 2 4 3 0 (ORDER): 984.752774 1 7 6 5 2 4 3 0 (ORDER) -58.804223 (min: -58.804223)
7 1 6 5 2 4 3 0 (ORDER): 984.757283 7 1 6 5 2 4 3 0 (ORDER) -59.637703 (min: -58.804223)
1 5 7 6 2 4 3 0 (ORDER): 984.752774 1 5 7 6 2 4 3 0 (ORDER) -58.804223 (min: -58.804223)
5 1 7 6 2 4 3 0 (ORDER): 979.174746 5 1 7 6 2 4 3 0 (ORDER) -68.494974 (min: -58.804223)
5 7 1 6 2 4 3 0 (ORDER): 980.256812 5 7 1 6 2 4 3 0 (ORDER) -69.328454 (min: -58.804223)
7 5 1 6 2 4 3 0 (ORDER): 980.256812 7 5 1 6 2 4 3 0 (ORDER) -69.328454 (min: -58.804223)
1 7 5 6 2 4 3 0 (ORDER): 984.752774 1 7 5 6 2 4 3 0 (ORDER) -58.804223 (min: -58.804223)
7 1 5 6 2 4 3 0 (ORDER): 984.757283 7 1 5 6 2 4 3 0 (ORDER) -59.637703 (min: -58.804223)
1 2 5 7 6 4 3 0 (ORDER): 985.919018 1 2 5 7 6 4 3 0 (ORDER) -59.063968 (min: -58.804223)
2 1 5 7 6 4 3 0 (ORDER): 969.838631 2 1 5 7 6 4 3 0 (ORDER) -75.772536 (min: -58.804223)
2 5 1 7 6 4 3 0 (ORDER): 969.902405 2 5 1 7 6 4 3 0 (ORDER) -85.463286 (min: -58.804223)
5 2 1 7 6 4 3 0 (ORDER): 969.750384 5 2 1 7 6 4 3 0 (ORDER) -85.486569 (min: -58.804223)
1 5 2 7 6 4 3 0 (ORDER): 985.147519 1 5 2 7 6 4 3 0 (ORDER) -59.087251 (min: -58.804223)
5 1 2 7 6 4 3 0 (ORDER): 979.569491 5 1 2 7 6 4 3 0 (ORDER) -68.778002 (min: -58.804223)
5 2 7 1 6 4 3 0 (ORDER): 970.897481 5 2 7 1 6 4 3 0 (ORDER) -86.320049 (min: -58.804223)
2 5 7 1 6 4 3 0 (ORDER): 971.049502 2 5 7 1 6 4 3 0 (ORDER) -86.296766 (min: -58.804223)
2 7 5 1 6 4 3 0 (ORDER): 971.049502 2 7 5 1 6 4 3 0 (ORDER) -86.296766 (min: -58.804223)
7 2 5 1 6 4 3 0 (ORDER): 971.079723 7 2 5 1 6 4 3 0 (ORDER) -86.214498 (min: -58.804223)
5 7 2 1 6 4 3 0 (ORDER): 971.211333 5 7 2 1 6 4 3 0 (ORDER) -86.237781 (min: -58.804223)
7 5 2 1 6 4 3 0 (ORDER): 971.211333 7 5 2 1 6 4 3 0 (ORDER) -86.237781 (min: -58.804223)
1 5 7 2 6 4 3 0 (ORDER): 984.755473 1 5 7 2 6 4 3 0 (ORDER) -59.004983 (min: -58.804223)
5 1 7 2 6 4 3 0 (ORDER): 979.177446 5 1 7 2 6 4 3 0 (ORDER) -68.695733 (min: -58.804223)
5 7 1 2 6 4 3 0 (ORDER): 980.259512 5 7 1 2 6 4 3 0 (ORDER) -69.529213 (min: -58.804223)
7 5 1 2 6 4 3 0 (ORDER): 980.259512 7 5 1 2 6 4 3 0 (ORDER) -69.529213 (min: -58.804223)
1 7 5 2 6 4 3 0 (ORDER): 984.755473 1 7 5 2 6 4 3 0 (ORDER) -59.004983 (min: -58.804223)
7 1 5 2 6 4 3 0 (ORDER): 984.759983 7 1 5 2 6 4 3 0 (ORDER) -59.838463 (min: -58.804223)
1 2 7 5 6 4 3 0 (ORDER): 985.919018 1 2 7 5 6 4 3 0 (ORDER) -59.063968 (min: -58.804223)
2 1 7 5 6 4 3 0 (ORDER): 969.838631 2 1 7 5 6 4 3 0 (ORDER) -75.772536 (min: -58.804223)
2 7 1 5 6 4 3 0 (ORDER): 970.693178 2 7 1 5 6 4 3 0 (ORDER) -76.606016 (min: -58.804223)
7 2 1 5 6 4 3 0 (ORDER): 970.723399 7 2 1 5 6 4 3 0 (ORDER) -76.523747 (min: -58.804223)
1 7 2 5 6 4 3 0 (ORDER): 985.974236 1 7 2 5 6 4 3 0 (ORDER) -58.981700 (min: -58.804223)
7 1 2 5 6 4 3 0 (ORDER): 985.978746 7 1 2 5 6 4 3 0 (ORDER) -59.815180 (min: -58.804223)
1 2 6 7 5 4 3 0 (ORDER): 985.919018 1 2 6 7 5 4 3 0 (ORDER) -59.063968 (min: -58.804223)
2 1 6 7 5 4 3 0 (ORDER): 969.838631 2 1 6 7 5 4 3 0 (ORDER) -75.772536 (min: -58.804223)
2 6 1 7 5 4 3 0 (ORDER): 974.576817 2 6 1 7 5 4 3 0 (ORDER) -84.078224 (min: -58.804223)
6 2 1 7 5 4 3 0 (ORDER): 974.671540 6 2 1 7 5 4 3 0 (ORDER) -83.877464 (min: -58.804223)
1 6 2 7 5 4 3 0 (ORDER): 985.859747 1 6 2 7 5 4 3 0 (ORDER) -58.863209 (min: -58.804223)
6 1 2 7 5 4 3 0 (ORDER): 980.171186 6 1 2 7 5 4 3 0 (ORDER) -67.168897 (min: -58.804223)
6 2 7 1 5 4 3 0 (ORDER): 973.610142 6 2 7 1 5 4 3 0 (ORDER) -84.710944 (min: -58.804223)
2 6 7 1 5 4 3 0 (ORDER): 973.515419 2 6 7 1 5 4 3 0 (ORDER) -84.911704 (min: -58.804223)
2 7 6 1 5 4 3 0 (ORDER): 973.515419 2 7 6 1 5 4 3 0 (ORDER) -84.911704 (min: -58.804223)
7 2 6 1 5 4 3 0 (ORDER): 973.545639 7 2 6 1 5 4 3 0 (ORDER) -84.829435 (min: -58.804223)
6 7 2 1 5 4 3 0 (ORDER): 973.571686 6 7 2 1 5 4 3 0 (ORDER) -84.628676 (min: -58.804223)
7 6 2 1 5 4 3 0 (ORDER): 973.571686 7 6 2 1 5 4 3 0 (ORDER) -84.628676 (min: -58.804223)
1 6 7 2 5 4 3 0 (ORDER): 985.931339 1 6 7 2 5 4 3 0 (ORDER) -58.780940 (min: -58.780940)
6 1 7 2 5 4 3 0 (ORDER): 980.242778 6 1 7 2 5 4 3 0 (ORDER) -67.086628 (min: -58.780940)
6 7 1 2 5 4 3 0 (ORDER): 978.562225 6 7 1 2 5 4 3 0 (ORDER) -67.920108 (min: -58.780940)
7 6 1 2 5 4 3 0 (ORDER): 978.562225 7 6 1 2 5 4 3 0 (ORDER) -67.920108 (min: -58.780940)
1 7 6 2 5 4 3 0 (ORDER): 985.931339 1 7 6 2 5 4 3 0 (ORDER) -58.780940 (min: -58.780940)
7 1 6 2 5 4 3 0 (ORDER): 985.935849 7 1 6 2 5 4 3 0 (ORDER) -59.614420 (min: -58.780940)
1 2 7 6 5 4 3 0 (ORDER): 985.919018 1 2 7 6 5 4 3 0 (ORDER) -59.063968 (min: -58.780940)
2 1 7 6 5 4 3 0 (ORDER): 969.838631 2 1 7 6 5 4 3 0 (ORDER) -75.772536 (min: -58.780940)
2 7 1 6 5 4 3 0 (ORDER): 970.693178 2 7 1 6 5 4 3 0 (ORDER) -76.606016 (min: -58.780940)
7 2 1 6 5 4 3 0 (ORDER): 970.723399 7 2 1 6 5 4 3 0 (ORDER) -76.523747 (min: -58.780940)
1 7 2 6 5 4 3 0 (ORDER): 985.974236 1 7 2 6 5 4 3 0 (ORDER) -58.981700 (min: -58.780940)
7 1 2 6 5 4 3 0 (ORDER): 985.978746 7 1 2 6 5 4 3 0 (ORDER) -59.815180 (min: -58.780940)
1 2 6 4 7 5 3 0 (ORDER): 985.919018 1 2 6 4 7 5 3 0 (ORDER) -59.063968 (min: -58.780940)
2 1 6 4 7 5 3 0 (ORDER): 969.838631 2 1 6 4 7 5 3 0 (ORDER) -75.772536 (min: -58.780940)
2 6 1 4 7 5 3 0 (ORDER): 974.576817 2 6 1 4 7 5 3 0 (ORDER) -84.078224 (min: -58.780940)
6 2 1 4 7 5 3 0 (ORDER): 974.671540 6 2 1 4 7 5 3 0 (ORDER) -83.877464 (min: -58.780940)
1 6 2 4 7 5 3 0 (ORDER): 985.859747 1 6 2 4 7 5 3 0 (ORDER) -58.863209 (min: -58.780940)
6 1 2 4 7 5 3 0 (ORDER): 980.171186 6 1 2 4 7 5 3 0 (ORDER) -67.168897 (min: -58.780940)
6 2 4 1 7 5 3 0 (ORDER): 974.490008 6 2 4 1 7 5 3 0 (ORDER) -100.070625 (min: -58.780940)
2 6 4 1 7 5 3 0 (ORDER): 974.395284 2 6 4 1 7 5 3 0 (ORDER) -100.271384 (min: -58.780940)
2 4 6 1 7 5 3 0 (ORDER): 974.395284 2 4 6 1 7 5 3 0 (ORDER) -100.271384 (min: -58.780940)
4 2 6 1 7 5 3 0 (ORDER): 974.045752 4 2 6 1 7 5 3 0 (ORDER) -100.570196 (min: -58.780940)
6 4 2 1 7 5 3 0 (ORDER): 974.194252 6 4 2 1 7 5 3 0 (ORDER) -100.369437 (min: -58.780940)
4 6 2 1 7 5 3 0 (ORDER): 974.194252 4 6 2 1 7 5 3 0 (ORDER) -100.369437 (min: -58.780940)
1 6 4 2 7 5 3 0 (ORDER): 985.495985 1 6 4 2 7 5 3 0 (ORDER) -59.162021 (min: -58.780940)
6 1 4 2 7 5 3 0 (ORDER): 979.807424 6 1 4 2 7 5 3 0 (ORDER) -67.467709 (min: -58.780940)
6 4 1 2 7 5 3 0 (ORDER): 978.524112 6 4 1 2 7 5 3 0 (ORDER) -83.660869 (min: -58.780940)
4 6 1 2 7 5 3 0 (ORDER): 978.524112 4 6 1 2 7 5 3 0 (ORDER) -83.660869 (min: -58.780940)
1 4 6 2 7 5 3 0 (ORDER): 985.495985 1 4 6 2 7 5 3 0 (ORDER) -59.162021 (min: -58.780940)
4 1 6 2 7 5 3 0 (ORDER): 972.701219 4 1 6 2 7 5 3 0 (ORDER) -75.355181 (min: -58.780940)
1 2 4 6 7 5 3 0 (ORDER): 985.919018 1 2 4 6 7 5 3 0 (ORDER) -59.063968 (min: -58.780940)
2 1 4 6 7 5 3 0 (ORDER): 969.838631 2 1 4 6 7 5 3 0 (ORDER) -75.772536 (min: -58.780940)
2 4 1 6 7 5 3 0 (ORDER): 969.480161 2 4 1 6 7 5 3 0 (ORDER) -91.965696 (min: -58.780940)
4 2 1 6 7 5 3 0 (ORDER): 969.130629 4 2 1 6 7 5 3 0 (ORDER) -92.264508 (min: -58.780940)
1 4 2 6 7 5 3 0 (ORDER): 985.531871 1 4 2 6 7 5 3 0 (ORDER) -59.362780 (min: -58.780940)
4 1 2 6 7 5 3 0 (ORDER): 972.737105 4 1 2 6 7 5 3 0 (ORDER) -75.555940 (min: -58.780940)
4 2 6 7 1 5 3 0 (ORDER): 970.368926 4 2 6 7 1 5 3 0 (ORDER) -101.403676 (min: -58.780940)
2 4 6 7 1 5 3 0 (ORDER): 970.718459 2 4 6 7 1 5 3 0 (ORDER) -101.104864 (min: -58.780940)
2 6 4 7 1 5 3 0 (ORDER): 970.718459 2 6 4 7 1 5 3 0 (ORDER) -101.104864 (min: -58.780940)
6 2 4 7 1 5 3 0 (ORDER): 970.813182 6 2 4 7 1 5 3 0 (ORDER) -100.904105 (min: -58.780940)
4 6 2 7 1 5 3 0 (ORDER): 970.517426 4 6 2 7 1 5 3 0 (ORDER) -101.202917 (min: -58.780940)
6 4 2 7 1 5 3 0 (ORDER): 970.517426 6 4 2 7 1 5 3 0 (ORDER) -101.202917 (min: -58.780940)
6 2 7 4 1 5 3 0 (ORDER): 970.813182 6 2 7 4 1 5 3 0 (ORDER) -100.904105 (min: -58.780940)
2 6 7 4 1 5 3 0 (ORDER): 970.718459 2 6 7 4 1 5 3 0 (ORDER) -101.104864 (min: -58.780940)
2 7 6 4 1 5 3 0 (ORDER): 970.718459 2 7 6 4 1 5 3 0 (ORDER) -101.104864 (min: -58.780940)
7 2 6 4 1 5 3 0 (ORDER): 970.748679 7 2 6 4 1 5 3 0 (ORDER) -101.022596 (min: -58.780940)
6 7 2 4 1 5 3 0 (ORDER): 970.774726 6 7 2 4 1 5 3 0 (ORDER) -100.821836 (min: -58.780940)
7 6 2 4 1 5 3 0 (ORDER): 970.774726 7 6 2 4 1 5 3 0 (ORDER) -100.821836 (min: -58.780940)
4 6 7 2 1 5 3 0 (ORDER): 970.312966 4 6 7 2 1 5 3 0 (ORDER) -101.120648 (min: -58.780940)
6 4 7 2 1 5 3 0 (ORDER): 970.312966 6 4 7 2 1 5 3 0 (ORDER) -101.120648 (min: -58.780940)
6 7 4 2 1 5 3 0 (ORDER): 970.312966 6 7 4 2 1 5 3 0 (ORDER) -101.120648 (min: -58.780940)
7 6 4 2 1 5 3 0 (ORDER): 970.312966 7 6 4 2 1 5 3 0 (ORDER) -101.120648 (min: -58.780940)
4 7 6 2 1 5 3 0 (ORDER): 970.312966 4 7 6 2 1 5 3 0 (ORDER) -101.120648 (min: -58.780940)
7 4 6 2 1 5 3 0 (ORDER): 970.312966 7 4 6 2 1 5 3 0 (ORDER) -101.120648 (min: -58.780940)
4 2 7 6 1 5 3 0 (ORDER): 970.368926 4 2 7 6 1 5 3 0 (ORDER) -101.403676 (min: -58.780940)
2 4 7 6 1 5 3 0 (ORDER): 970.718459 2 4 7 6 1 5 3 0 (ORDER) -101.104864 (min: -58.780940)
2 7 4 6 1 5 3 0 (ORDER): 970.718459 2 7 4 6 1 5 3 0 (ORDER) -101.104864 (min: -58.780940)
7 2 4 6 1 5 3 0 (ORDER): 970.748679 7 2 4 6 1 5 3 0 (ORDER) -101.022596 (min: -58.780940)
4 7 2 6 1 5 3 0 (ORDER): 970.221754 4 7 2 6 1 5 3 0 (ORDER) -101.321408 (min: -58.780940)
7 4 2 6 1 5 3 0 (ORDER): 970.221754 7 4 2 6 1 5 3 0 (ORDER) -101.321408 (min: -58.780940)
1 4 6 7 2 5 3 0 (ORDER): 985.310794 1 4 6 7 2 5 3 0 (ORDER) -59.079752 (min: -58.780940)
4 1 6 7 2 5 3 0 (ORDER): 972.516028 4 1 6 7 2 5 3 0 (ORDER) -75.272913 (min: -58.780940)
4 6 1 7 2 5 3 0 (ORDER): 978.338922 4 6 1 7 2 5 3 0 (ORDER) -83.578601 (min: -58.780940)
6 4 1 7 2 5 3 0 (ORDER): 978.338922 6 4 1 7 2 5 3 0 (ORDER) -83.578601 (min: -58.780940)
1 6 4 7 2 5 3 0 (ORDER): 985.310794 1 6 4 7 2 5 3 0 (ORDER) -59.079752 (min: -58.780940)
6 1 4 7 2 5 3 0 (ORDER): 979.622233 6 1 4 7 2 5 3 0 (ORDER) -67.385440 (min: -58.780940)
6 4 7 1 2 5 3 0 (ORDER): 972.254794 6 4 7 1 2 5 3 0 (ORDER) -84.412081 (min: -58.780940)
4 6 7 1 2 5 3 0 (ORDER): 972.254794 4 6 7 1 2 5 3 0 (ORDER) -84.412081 (min: -58.780940)
4 7 6 1 2 5 3 0 (ORDER): 972.254794 4 7 6 1 2 5 3 0 (ORDER) -84.412081 (min: -58.780940)
7 4 6 1 2 5 3 0 (ORDER): 972.254794 7 4 6 1 2 5 3 0 (ORDER) -84.412081 (min: -58.780940)
6 7 4 1 2 5 3 0 (ORDER): 972.254794 6 7 4 1 2 5 3 0 (ORDER) -84.412081 (min: -58.780940)
7 6 4 1 2 5 3 0 (ORDER): 972.254794 7 6 4 1 2 5 3 0 (ORDER) -84.412081 (min: -58.780940)
1 6 7 4 2 5 3 0 (ORDER): 985.310794 1 6 7 4 2 5 3 0 (ORDER) -59.079752 (min: -58.780940)
6 1 7 4 2 5 3 0 (ORDER): 979.622233 6 1 7 4 2 5 3 0 (ORDER) -67.385440 (min: -58.780940)
6 7 1 4 2 5 3 0 (ORDER): 977.941680 6 7 1 4 2 5 3 0 (ORDER) -68.218920 (min: -58.780940)
7 6 1 4 2 5 3 0 (ORDER): 977.941680 7 6 1 4 2 5 3 0 (ORDER) -68.218920 (min: -58.780940)
1 7 6 4 2 5 3 0 (ORDER): 985.310794 1 7 6 4 2 5 3 0 (ORDER) -59.079752 (min: -58.780940)
7 1 6 4 2 5 3 0 (ORDER): 985.315304 7 1 6 4 2 5 3 0 (ORDER) -59.913232 (min: -58.780940)
1 4 7 6 2 5 3 0 (ORDER): 985.310794 1 4 7 6 2 5 3 0 (ORDER) -59.079752 (min: -58.780940)
4 1 7 6 2 5 3 0 (ORDER): 972.516028 4 1 7 6 2 5 3 0 (ORDER) -75.272913 (min: -58.780940)
4 7 1 6 2 5 3 0 (ORDER): 968.330902 4 7 1 6 2 5 3 0 (ORDER) -76.106393 (min: -58.780940)
7 4 1 6 2 5 3 0 (ORDER): 968.330902 7 4 1 6 2 5 3 0 (ORDER) -76.106393 (min: -58.780940)
1 7 4 6 2 5 3 0 (ORDER): 985.310794 1 7 4 6 2 5 3 0 (ORDER) -59.079752 (min: -58.780940)
7 1 4 6 2 5 3 0 (ORDER): 985.315304 7 1 4 6 2 5 3 0 (ORDER) -59.913232 (min: -58.780940)
1 2 4 7 6 5 3 0 (ORDER): 985.919018 1 2 4 7 6 5 3 0 (ORDER) -59.063968 (min: -58.780940)
2 1 4 7 6 5 3 0 (ORDER): 969.838631 2 1 4 7 6 5 3 0 (ORDER) -75.772536 (min: -58.780940)
2 4 1 7 6 5 3 0 (ORDER): 969.480161 2 4 1 7 6 5 3 0 (ORDER) -91.965696 (min: -58.780940)
4 2 1 7 6 5 3 0 (ORDER): 969.130629 4 2 1 7 6 5 3 0 (ORDER) -92.264508 (min: -58.780940)
1 4 2 7 6 5 3 0 (ORDER): 985.531871 1 4 2 7 6 5 3 0 (ORDER) -59.362780 (min: -58.780940)
4 1 2 7 6 5 3 0 (ORDER): 972.737105 4 1 2 7 6 5 3 0 (ORDER) -75.555940 (min: -58.780940)
4 2 7 1 6 5 3 0 (ORDER): 966.993425 4 2 7 1 6 5 3 0 (ORDER) -93.097988 (min: -58.780940)
2 4 7 1 6 5 3 0 (ORDER): 967.342958 2 4 7 1 6 5 3 0 (ORDER) -92.799176 (min: -58.780940)
2 7 4 1 6 5 3 0 (ORDER): 967.342958 2 7 4 1 6 5 3 0 (ORDER) -92.799176 (min: -58.780940)
7 2 4 1 6 5 3 0 (ORDER): 967.373178 7 2 4 1 6 5 3 0 (ORDER) -92.716908 (min: -58.780940)
4 7 2 1 6 5 3 0 (ORDER): 966.846253 4 7 2 1 6 5 3 0 (ORDER) -93.015719 (min: -58.780940)
7 4 2 1 6 5 3 0 (ORDER): 966.846253 7 4 2 1 6 5 3 0 (ORDER) -93.015719 (min: -58.780940)
1 4 7 2 6 5 3 0 (ORDER): 985.305597 1 4 7 2 6 5 3 0 (ORDER) -59.280512 (min: -58.780940)
4 1 7 2 6 5 3 0 (ORDER): 972.510832 4 1 7 2 6 5 3 0 (ORDER) -75.473672 (min: -58.780940)
4 7 1 2 6 5 3 0 (ORDER): 968.325706 4 7 1 2 6 5 3 0 (ORDER) -76.307152 (min: -58.780940)
7 4 1 2 6 5 3 0 (ORDER): 968.325706 7 4 1 2 6 5 3 0 (ORDER) -76.307152 (min: -58.780940)
1 7 4 2 6 5 3 0 (ORDER): 985.305597 1 7 4 2 6 5 3 0 (ORDER) -59.280512 (min: -58.780940)
7 1 4 2 6 5 3 0 (ORDER): 985.310107 7 1 4 2 6 5 3 0 (ORDER) -60.113992 (min: -58.780940)
1 2 7 4 6 5 3 0 (ORDER): 985.919018 1 2 7 4 6 5 3 0 (ORDER) -59.063968 (min: -58.780940)
2 1 7 4 6 5 3 0 (ORDER): 969.838631 2 1 7 4 6 5 3 0 (ORDER) -75.772536 (min: -58.780940)
2 7 1 4 6 5 3 0 (ORDER): 970.693178 2 7 1 4 6 5 3 0 (ORDER) -76.606016 (min: -58.780940)
7 2 1 4 6 5 3 0 (ORDER): 970.723399 7 2 1 4 6 5 3 0 (ORDER) -76.523747 (min: -58.780940)
1 7 2 4 6 5 3 0 (ORDER): 985.974236 1 7 2 4 6 5 3 0 (ORDER) -58.981700 (min: -58.780940)
7 1 2 4 6 5 3 0 (ORDER): 985.978746 7 1 2 4 6 5 3 0 (ORDER) -59.815180 (min: -58.780940)
1 2 6 7 4 5 3 0 (ORDER): 985.919018 1 2 6 7 4 5 3 0 (ORDER) -59.063968 (min: -58.780940)
2 1 6 7 4 5 3 0 (ORDER): 969.838631 2 1 6 7 4 5 3 0 (ORDER) -75.772536 (min: -58.780940)
2 6 1 7 4 5 3 0 (ORDER): 974.576817 2 6 1 7 4 5 3 0 (ORDER) -84.078224 (min: -58.780940)
6 2 1 7 4 5 3 0 (ORDER): 974.671540 6 2 1 7 4 5 3 0 (ORDER) -83.877464 (min: -58.780940)
1 6 2 7 4 5 3 0 (ORDER): 985.859747 1 6 2 7 4 5 3 0 (ORDER) -58.863209 (min: -58.780940)
6 1 2 7 4 5 3 0 (ORDER): 980.171186 6 1 2 7 4 5 3 0 (ORDER) -67.168897 (min: -58.780940)
6 2 7 1 4 5 3 0 (ORDER): 973.610142 6 2 7 1 4 5 3 0 (ORDER) -84.710944 (min: -58.780940)
2 6 7 1 4 5 3 0 (ORDER): 973.515419 2 6 7 1 4 5 3 0 (ORDER) -84.911704 (min: -58.780940)
2 7 6 1 4 5 3 0 (ORDER): 973.515419 2 7 6 1 4 5 3 0 (ORDER) -84.911704 (min: -58.780940)
7 2 6 1 4 5 3 0 (ORDER): 973.545639 7 2 6 1 4 5 3 0 (ORDER) -84.829435 (min: -58.780940)
6 7 2 1 4 5 3 0 (ORDER): 973.571686 6 7 2 1 4 5 3 0 (ORDER) -84.628676 (min: -58.780940)
7 6 2 1 4 5 3 0 (ORDER): 973.571686 7 6 2 1 4 5 3 0 (ORDER) -84.628676 (min: -58.780940)
1 6 7 2 4 5 3 0 (ORDER): 985.931339 1 6 7 2 4 5 3 0 (ORDER) -58.780940 (min: -58.780940)
6 1 7 2 4 5 3 0 (ORDER): 980.242778 6 1 7 2 4 5 3 0 (ORDER) -67.086628 (min: -58.780940)
6 7 1 2 4 5 3 0 (ORDER): 978.562225 6 7 1 2 4 5 3 0 (ORDER) -67.920108 (min: -58.780940)
7 6 1 2 4 5 3 0 (ORDER): 978.562225 7 6 1 2 4 5 3 0 (ORDER) -67.920108 (min: -58.780940)
1 7 6 2 4 5 3 0 (ORDER): 985.931339 1 7 6 2 4 5 3 0 (ORDER) -58.780940 (min: -58.780940)
7 1 6 2 4 5 3 0 (ORDER): 985.935849 7 1 6 2 4 5 3 0 (ORDER) -59.614420 (min: -58.780940)
1 2 7 6 4 5 3 0 (ORDER): 985.919018 1 2 7 6 4 5 3 0 (ORDER) -59.063968 (min: -58.780940)
2 1 7 6 4 5 3 0 (ORDER): 969.838631 2 1 7 6 4 5 3 0 (ORDER) -75.772536 (min: -58.780940)
2 7 1 6 4 5 3 0 (ORDER): 970.693178 2 7 1 6 4 5 3 0 (ORDER) -76.606016 (min: -58.780940)
7 2 1 6 4 5 3 0 (ORDER): 970.723399 7 2 1 6 4 5 3 0 (ORDER) -76.523747 (min: -58.780940)
1 7 2 6 4 5 3 0 (ORDER): 985.974236 1 7 2 6 4 5 3 0 (ORDER) -58.981700 (min: -58.780940)
7 1 2 6 4 5 3 0 (ORDER): 985.978746 7 1 2 6 4 5 3 0 (ORDER) -59.815180 (min: -58.780940)
1 2 3 6 5 7 4 0 (ORDER): 1004.909860 1 2 3 6 5 7 4 0 (ORDER) -91.986938 (min: -58.780940)
2 1 3 6 5 7 4 0 (ORDER): 988.829472 2 1 3 6 5 7 4 0 (ORDER) -108.695506 (min: -58.780940)
2 3 1 6 5 7 4 0 (ORDER): 990.443341 2 3 1 6 5 7 4 0 (ORDER) -118.205201 (min: -58.780940)
3 2 1 6 5 7 4 0 (ORDER): 974.812347 3 2 1 6 5 7 4 0 (ORDER) -134.802773 (min: -58.780940)
1 3 2 6 5 7 4 0 (ORDER): 995.007037 1 3 2 6 5 7 4 0 (ORDER) -108.584510 (min: -58.780940)
3 1 2 6 5 7 4 0 (ORDER): 985.508205 3 1 2 6 5 7 4 0 (ORDER) -118.094206 (min: -58.780940)
3 2 6 1 5 7 4 0 (ORDER): 979.597990 3 2 6 1 5 7 4 0 (ORDER) -143.108461 (min: -58.780940)
2 3 6 1 5 7 4 0 (ORDER): 995.228984 2 3 6 1 5 7 4 0 (ORDER) -126.510889 (min: -58.780940)
2 6 3 1 5 7 4 0 (ORDER): 999.346452 2 6 3 1 5 7 4 0 (ORDER) -113.384277 (min: -58.780940)
6 2 3 1 5 7 4 0 (ORDER): 999.441175 6 2 3 1 5 7 4 0 (ORDER) -113.183518 (min: -58.780940)
3 6 2 1 5 7 4 0 (ORDER): 979.872045 3 6 2 1 5 7 4 0 (ORDER) -142.907702 (min: -58.780940)
6 3 2 1 5 7 4 0 (ORDER): 994.434322 6 3 2 1 5 7 4 0 (ORDER) -129.781090 (min: -58.780940)
1 3 6 2 5 7 4 0 (ORDER): 994.955013 1 3 6 2 5 7 4 0 (ORDER) -108.383751 (min: -58.780940)
3 1 6 2 5 7 4 0 (ORDER): 985.456181 3 1 6 2 5 7 4 0 (ORDER) -117.893446 (min: -58.780940)
3 6 1 2 5 7 4 0 (ORDER): 984.390375 3 6 1 2 5 7 4 0 (ORDER) -126.199134 (min: -58.780940)
6 3 1 2 5 7 4 0 (ORDER): 998.952652 6 3 1 2 5 7 4 0 (ORDER) -113.072523 (min: -58.780940)
1 6 3 2 5 7 4 0 (ORDER): 1000.838955 1 6 3 2 5 7 4 0 (ORDER) -95.257139 (min: -58.780940)
6 1 3 2 5 7 4 0 (ORDER): 995.150394 6 1 3 2 5 7 4 0 (ORDER) -103.562827 (min: -58.780940)
1 2 6 3 5 7 4 0 (ORDER): 1012.571419 1 2 6 3 5 7 4 0 (ORDER) -78.860326 (min: -58.780940)
2 1 6 3 5 7 4 0 (ORDER): 996.491031 2 1 6 3 5 7 4 0 (ORDER) -95.568894 (min: -58.780940)
2 6 1 3 5 7 4 0 (ORDER): 1001.229218 2 6 1 3 5 7 4 0 (ORDER) -103.874582 (min: -58.780940)
6 2 1 3 5 7 4 0 (ORDER): 1001.323941 6 2 1 3 5 7 4 0 (ORDER) -103.673823 (min: -58.780940)
1 6 2 3 5 7 4 0 (ORDER): 1012.512148 1 6 2 3 5 7 4 0 (ORDER) -78.659567 (min: -58.780940)
6 1 2 3 5 7 4 0 (ORDER): 1006.823587 6 1 2 3 5 7 4 0 (ORDER) -86.965255 (min: -58.780940)
6 2 3 5 1 7 4 0 (ORDER): 996.486478 6 2 3 5 1 7 4 0 (ORDER) -122.874269 (min: -58.780940)
2 6 3 5 1 7 4 0 (ORDER): 996.391754 2 6 3 5 1 7 4 0 (ORDER) -123.075028 (min: -58.780940)
2 3 6 5 1 7 4 0 (ORDER): 992.274286 2 3 6 5 1 7 4 0 (ORDER) -136.201640 (min: -58.780940)
3 2 6 5 1 7 4 0 (ORDER): 976.643293 3 2 6 5 1 7 4 0 (ORDER) -152.799212 (min: -58.780940)
6 3 2 5 1 7 4 0 (ORDER): 991.479625 6 3 2 5 1 7 4 0 (ORDER) -139.471841 (min: -58.780940)
3 6 2 5 1 7 4 0 (ORDER): 976.917348 3 6 2 5 1 7 4 0 (ORDER) -152.598452 (min: -58.780940)
3 2 5 6 1 7 4 0 (ORDER): 976.643293 3 2 5 6 1 7 4 0 (ORDER) -152.799212 (min: -58.780940)
2 3 5 6 1 7 4 0 (ORDER): 992.274286 2 3 5 6 1 7 4 0 (ORDER) -136.201640 (min: -58.780940)
2 5 3 6 1 7 4 0 (ORDER): 974.769344 2 5 3 6 1 7 4 0 (ORDER) -130.871955 (min: -58.780940)
5 2 3 6 1 7 4 0 (ORDER): 974.617323 5 2 3 6 1 7 4 0 (ORDER) -130.895238 (min: -58.780940)
3 5 2 6 1 7 4 0 (ORDER): 975.679508 3 5 2 6 1 7 4 0 (ORDER) -152.822495 (min: -58.780940)
5 3 2 6 1 7 4 0 (ORDER): 985.516028 5 3 2 6 1 7 4 0 (ORDER) -147.492810 (min: -58.780940)
6 3 5 2 1 7 4 0 (ORDER): 990.305417 6 3 5 2 1 7 4 0 (ORDER) -139.495124 (min: -58.780940)
3 6 5 2 1 7 4 0 (ORDER): 975.743141 3 6 5 2 1 7 4 0 (ORDER) -152.621736 (min: -58.780940)
3 5 6 2 1 7 4 0 (ORDER): 975.743141 3 5 6 2 1 7 4 0 (ORDER) -152.621736 (min: -58.780940)
5 3 6 2 1 7 4 0 (ORDER): 985.579661 5 3 6 2 1 7 4 0 (ORDER) -147.292051 (min: -58.780940)
6 5 3 2 1 7 4 0 (ORDER): 974.274163 6 5 3 2 1 7 4 0 (ORDER) -134.165439 (min: -58.780940)
5 6 3 2 1 7 4 0 (ORDER): 974.274163 5 6 3 2 1 7 4 0 (ORDER) -134.165439 (min: -58.780940)
6 2 5 3 1 7 4 0 (ORDER): 971.412848 6 2 5 3 1 7 4 0 (ORDER) -117.544584 (min: -58.780940)
2 6 5 3 1 7 4 0 (ORDER): 971.318125 2 6 5 3 1 7 4 0 (ORDER) -117.745343 (min: -58.780940)
2 5 6 3 1 7 4 0 (ORDER): 971.318125 2 5 6 3 1 7 4 0 (ORDER) -117.745343 (min: -58.780940)
5 2 6 3 1 7 4 0 (ORDER): 971.166104 5 2 6 3 1 7 4 0 (ORDER) -117.768626 (min: -58.780940)
6 5 2 3 1 7 4 0 (ORDER): 971.114951 6 5 2 3 1 7 4 0 (ORDER) -117.567867 (min: -58.780940)
5 6 2 3 1 7 4 0 (ORDER): 971.114951 5 6 2 3 1 7 4 0 (ORDER) -117.567867 (min: -58.780940)
1 6 3 5 2 7 4 0 (ORDER): 999.080078 1 6 3 5 2 7 4 0 (ORDER) -95.280422 (min: -58.780940)
6 1 3 5 2 7 4 0 (ORDER): 993.391517 6 1 3 5 2 7 4 0 (ORDER) -103.586110 (min: -58.780940)
6 3 1 5 2 7 4 0 (ORDER): 997.193775 6 3 1 5 2 7 4 0 (ORDER) -113.095806 (min: -58.780940)
3 6 1 5 2 7 4 0 (ORDER): 982.631499 3 6 1 5 2 7 4 0 (ORDER) -126.222418 (min: -58.780940)
1 3 6 5 2 7 4 0 (ORDER): 993.196136 1 3 6 5 2 7 4 0 (ORDER) -108.407034 (min: -58.780940)
3 1 6 5 2 7 4 0 (ORDER): 983.697304 3 1 6 5 2 7 4 0 (ORDER) -117.916729 (min: -58.780940)
3 6 5 1 2 7 4 0 (ORDER): 986.258474 3 6 5 1 2 7 4 0 (ORDER) -135.913168 (min: -58.780940)
6 3 5 1 2 7 4 0 (ORDER): 1000.820750 6 3 5 1 2 7 4 0 (ORDER) -122.786556 (min: -58.780940)
6 5 3 1 2 7 4 0 (ORDER): 984.789496 6 5 3 1 2 7 4 0 (ORDER) -117.456872 (min: -58.780940)
5 6 3 1 2 7 4 0 (ORDER): 984.789496 5 6 3 1 2 7 4 0 (ORDER) -117.456872 (min: -58.780940)
3 5 6 1 2 7 4 0 (ORDER): 986.258474 3 5 6 1 2 7 4 0 (ORDER) -135.913168 (min: -58.780940)
5 3 6 1 2 7 4 0 (ORDER): 996.094994 5 3 6 1 2 7 4 0 (ORDER) -130.583483 (min: -58.780940)
1 3 5 6 2 7 4 0 (ORDER): 993.196136 1 3 5 6 2 7 4 0 (ORDER) -108.407034 (min: -58.780940)
3 1 5 6 2 7 4 0 (ORDER): 983.697304 3 1 5 6 2 7 4 0 (ORDER) -117.916729 (min: -58.780940)
3 5 1 6 2 7 4 0 (ORDER): 978.741729 3 5 1 6 2 7 4 0 (ORDER) -127.607480 (min: -58.780940)
5 3 1 6 2 7 4 0 (ORDER): 988.578250 5 3 1 6 2 7 4 0 (ORDER) -122.277795 (min: -58.780940)
1 5 3 6 2 7 4 0 (ORDER): 985.986379 1 5 3 6 2 7 4 0 (ORDER) -103.077349 (min: -58.780940)
5 1 3 6 2 7 4 0 (ORDER): 980.408351 5 1 3 6 2 7 4 0 (ORDER) -112.768100 (min: -58.780940)
1 6 5 3 2 7 4 0 (ORDER): 986.537285 1 6 5 3 2 7 4 0 (ORDER) -89.950737 (min: -58.780940)
6 1 5 3 2 7 4 0 (ORDER): 980.848724 6 1 5 3 2 7 4 0 (ORDER) -98.256426 (min: -58.780940)
6 5 1 3 2 7 4 0 (ORDER): 984.783734 6 5 1 3 2 7 4 0 (ORDER) -107.947176 (min: -58.780940)
5 6 1 3 2 7 4 0 (ORDER): 984.783734 5 6 1 3 2 7 4 0 (ORDER) -107.947176 (min: -58.780940)
1 5 6 3 2 7 4 0 (ORDER): 986.537285 1 5 6 3 2 7 4 0 (ORDER) -89.950737 (min: -58.780940)
5 1 6 3 2 7 4 0 (ORDER): 980.959257 5 1 6 3 2 7 4 0 (ORDER) -99.641488 (min: -58.780940)
1 2 6 5 3 7 4 0 (ORDER): 987.955583 1 2 6 5 3 7 4 0 (ORDER) -73.530642 (min: -58.780940)
2 1 6 5 3 7 4 0 (ORDER): 971.875195 2 1 6 5 3 7 4 0 (ORDER) -90.239209 (min: -58.780940)
2 6 1 5 3 7 4 0 (ORDER): 976.613382 2 6 1 5 3 7 4 0 (ORDER) -98.544897 (min: -58.780940)
6 2 1 5 3 7 4 0 (ORDER): 976.708105 6 2 1 5 3 7 4 0 (ORDER) -98.344138 (min: -58.780940)
1 6 2 5 3 7 4 0 (ORDER): 987.896312 1 6 2 5 3 7 4 0 (ORDER) -73.329882 (min: -58.780940)
6 1 2 5 3 7 4 0 (ORDER): 982.207751 6 1 2 5 3 7 4 0 (ORDER) -81.635570 (min: -58.780940)
6 2 5 1 3 7 4 0 (ORDER): 979.001942 6 2 5 1 3 7 4 0 (ORDER) -108.034888 (min: -58.780940)
2 6 5 1 3 7 4 0 (ORDER): 978.907219 2 6 5 1 3 7 4 0 (ORDER) -108.235648 (min: -58.780940)
2 5 6 1 3 7 4 0 (ORDER): 978.907219 2 5 6 1 3 7 4 0 (ORDER) -108.235648 (min: -58.780940)
5 2 6 1 3 7 4 0 (ORDER): 978.755198 5 2 6 1 3 7 4 0 (ORDER) -108.258931 (min: -58.780940)
6 5 2 1 3 7 4 0 (ORDER): 978.704045 6 5 2 1 3 7 4 0 (ORDER) -108.058171 (min: -58.780940)
5 6 2 1 3 7 4 0 (ORDER): 978.704045 5 6 2 1 3 7 4 0 (ORDER) -108.058171 (min: -58.780940)
1 6 5 2 3 7 4 0 (ORDER): 987.061469 1 6 5 2 3 7 4 0 (ORDER) -73.353165 (min: -58.780940)
6 1 5 2 3 7 4 0 (ORDER): 981.372908 6 1 5 2 3 7 4 0 (ORDER) -81.658853 (min: -58.780940)
6 5 1 2 3 7 4 0 (ORDER): 985.307918 6 5 1 2 3 7 4 0 (ORDER) -91.349604 (min: -58.780940)
5 6 1 2 3 7 4 0 (ORDER): 985.307918 5 6 1 2 3 7 4 0 (ORDER) -91.349604 (min: -58.780940)
1 5 6 2 3 7 4 0 (ORDER): 987.061469 1 5 6 2 3 7 4 0 (ORDER) -73.353165 (min: -58.780940)
5 1 6 2 3 7 4 0 (ORDER): 981.483441 5 1 6 2 3 7 4 0 (ORDER) -83.043916 (min: -58.780940)
1 2 5 6 3 7 4 0 (ORDER): 987.955583 1 2 5 6 3 7 4 0 (ORDER) -73.530642 (min: -58.780940)
2 1 5 6 3 7 4 0 (ORDER): 971.875195 2 1 5 6 3 7 4 0 (ORDER) -90.239209 (min: -58.780940)
2 5 1 6 3 7 4 0 (ORDER): 971.938970 2 5 1 6 3 7 4 0 (ORDER) -99.929960 (min: -58.780940)
5 2 1 6 3 7 4 0 (ORDER): 971.786949 5 2 1 6 3 7 4 0 (ORDER) -99.953243 (min: -58.780940)
1 5 2 6 3 7 4 0 (ORDER): 987.184084 1 5 2 6 3 7 4 0 (ORDER) -73.553925 (min: -58.780940)
5 1 2 6 3 7 4 0 (ORDER): 981.606056 5 1 2 6 3 7 4 0 (ORDER) -83.244675 (min: -58.780940)
1 2 3 5 6 7 4 0 (ORDER): 1004.909860 1 2 3 5 6 7 4 0 (ORDER) -91.986938 (min: -58.780940)
2 1 3 5 6 7 4 0 (ORDER): 988.829472 2 1 3 5 6 7 4 0 (ORDER) -108.695506 (min: -58.780940)
2 3 1 5 6 7 4 0 (ORDER): 990.443341 2 3 1 5 6 7 4 0 (ORDER) -118.205201 (min: -58.780940)
3 2 1 5 6 7 4 0 (ORDER): 974.812347 3 2 1 5 6 7 4 0 (ORDER) -134.802773 (min: -58.780940)
1 3 2 5 6 7 4 0 (ORDER): 995.007037 1 3 2 5 6 7 4 0 (ORDER) -108.584510 (min: -58.780940)
3 1 2 5 6 7 4 0 (ORDER): 985.508205 3 1 2 5 6 7 4 0 (ORDER) -118.094206 (min: -58.780940)
3 2 5 1 6 7 4 0 (ORDER): 976.693607 3 2 5 1 6 7 4 0 (ORDER) -144.493524 (min: -58.780940)
2 3 5 1 6 7 4 0 (ORDER): 992.324600 2 3 5 1 6 7 4 0 (ORDER) -127.895952 (min: -58.780940)
2 5 3 1 6 7 4 0 (ORDER): 974.819658 2 5 3 1 6 7 4 0 (ORDER) -122.566267 (min: -58.780940)
5 2 3 1 6 7 4 0 (ORDER): 974.667637 5 2 3 1 6 7 4 0 (ORDER) -122.589550 (min: -58.780940)
3 5 2 1 6 7 4 0 (ORDER): 975.729821 3 5 2 1 6 7 4 0 (ORDER) -144.516807 (min: -58.780940)
5 3 2 1 6 7 4 0 (ORDER): 985.566342 5 3 2 1 6 7 4 0 (ORDER) -139.187122 (min: -58.780940)
1 3 5 2 6 7 4 0 (ORDER): 993.436114 1 3 5 2 6 7 4 0 (ORDER) -108.607794 (min: -58.780940)
3 1 5 2 6 7 4 0 (ORDER): 983.937282 3 1 5 2 6 7 4 0 (ORDER) -118.117489 (min: -58.780940)
3 5 1 2 6 7 4 0 (ORDER): 978.981708 3 5 1 2 6 7 4 0 (ORDER) -127.808239 (min: -58.780940)
5 3 1 2 6 7 4 0 (ORDER): 988.818228 5 3 1 2 6 7 4 0 (ORDER) -122.478555 (min: -58.780940)
1 5 3 2 6 7 4 0 (ORDER): 986.226357 1 5 3 2 6 7 4 0 (ORDER) -103.278109 (min: -58.780940)
5 1 3 2 6 7 4 0 (ORDER): 980.648329 5 1 3 2 6 7 4 0 (ORDER) -112.968859 (min: -58.780940)
1 2 5 3 6 7 4 0 (ORDER): 986.029882 1 2 5 3 6 7 4 0 (ORDER) -86.657254 (min: -58.780940)
2 1 5 3 6 7 4 0 (ORDER): 969.949495 2 1 5 3 6 7 4 0 (ORDER) -103.365821 (min: -58.780940)
2 5 1 3 6 7 4 0 (ORDER): 970.013269 2 5 1 3 6 7 4 0 (ORDER) -113.056571 (min: -58.780940)
5 2 1 3 6 7 4 0 (ORDER): 969.861248 5 2 1 3 6 7 4 0 (ORDER) -113.079855 (min: -58.780940)
1 5 2 3 6 7 4 0 (ORDER): 985.258383 1 5 2 3 6 7 4 0 (ORDER) -86.680537 (min: -58.780940)
5 1 2 3 6 7 4 0 (ORDER): 979.680355 5 1 2 3 6 7 4 0 (ORDER) -96.371287 (min: -58.780940)
5 2 3 6 7 1 4 0 (ORDER): 973.853646 5 2 3 6 7 1 4 0 (ORDER) -131.728718 (min: -58.780940)
2 5 3 6 7 1 4 0 (ORDER): 974.005668 2 5 3 6 7 1 4 0 (ORDER) -131.705435 (min: -58.780940)
2 3 5 6 7 1 4 0 (ORDER): 991.510610 2 3 5 6 7 1 4 0 (ORDER) -137.035120 (min: -58.780940)
3 2 5 6 7 1 4 0 (ORDER): 975.879616 3 2 5 6 7 1 4 0 (ORDER) -153.632692 (min: -58.780940)
5 3 2 6 7 1 4 0 (ORDER): 984.752351 5 3 2 6 7 1 4 0 (ORDER) -148.326290 (min: -58.780940)
3 5 2 6 7 1 4 0 (ORDER): 974.915831 3 5 2 6 7 1 4 0 (ORDER) -153.655975 (min: -58.780940)
3 2 6 5 7 1 4 0 (ORDER): 975.879616 3 2 6 5 7 1 4 0 (ORDER) -153.632692 (min: -58.780940)
2 3 6 5 7 1 4 0 (ORDER): 991.510610 2 3 6 5 7 1 4 0 (ORDER) -137.035120 (min: -58.780940)
2 6 3 5 7 1 4 0 (ORDER): 995.628078 2 6 3 5 7 1 4 0 (ORDER) -123.908508 (min: -58.780940)
6 2 3 5 7 1 4 0 (ORDER): 995.722801 6 2 3 5 7 1 4 0 (ORDER) -123.707749 (min: -58.780940)
3 6 2 5 7 1 4 0 (ORDER): 976.153671 3 6 2 5 7 1 4 0 (ORDER) -153.431932 (min: -58.780940)
6 3 2 5 7 1 4 0 (ORDER): 990.715948 6 3 2 5 7 1 4 0 (ORDER) -140.305321 (min: -58.780940)
5 3 6 2 7 1 4 0 (ORDER): 984.815984 5 3 6 2 7 1 4 0 (ORDER) -148.125531 (min: -58.780940)
3 5 6 2 7 1 4 0 (ORDER): 974.979464 3 5 6 2 7 1 4 0 (ORDER) -153.455216 (min: -58.780940)
3 6 5 2 7 1 4 0 (ORDER): 974.979464 3 6 5 2 7 1 4 0 (ORDER) -153.455216 (min: -58.780940)
6 3 5 2 7 1 4 0 (ORDER): 989.541740 6 3 5 2 7 1 4 0 (ORDER) -140.328604 (min: -58.780940)
5 6 3 2 7 1 4 0 (ORDER): 973.510486 5 6 3 2 7 1 4 0 (ORDER) -134.998919 (min: -58.780940)
6 5 3 2 7 1 4 0 (ORDER): 973.510486 6 5 3 2 7 1 4 0 (ORDER) -134.998919 (min: -58.780940)
5 2 6 3 7 1 4 0 (ORDER): 970.402427 5 2 6 3 7 1 4 0 (ORDER) -118.602106 (min: -58.780940)
2 5 6 3 7 1 4 0 (ORDER): 970.554448 2 5 6 3 7 1 4 0 (ORDER) -118.578823 (min: -58.780940)
2 6 5 3 7 1 4 0 (ORDER): 970.554448 2 6 5 3 7 1 4 0 (ORDER) -118.578823 (min: -58.780940)
6 2 5 3 7 1 4 0 (ORDER): 970.649172 6 2 5 3 7 1 4 0 (ORDER) -118.378064 (min: -58.780940)
5 6 2 3 7 1 4 0 (ORDER): 970.351275 5 6 2 3 7 1 4 0 (ORDER) -118.401347 (min: -58.780940)
6 5 2 3 7 1 4 0 (ORDER): 970.351275 6 5 2 3 7 1 4 0 (ORDER) -118.401347 (min: -58.780940)
6 2 3 7 5 1 4 0 (ORDER): 995.722801 6 2 3 7 5 1 4 0 (ORDER) -123.707749 (min: -58.780940)
2 6 3 7 5 1 4 0 (ORDER): 995.628078 2 6 3 7 5 1 4 0 (ORDER) -123.908508 (min: -58.780940)
2 3 6 7 5 1 4 0 (ORDER): 991.510610 2 3 6 7 5 1 4 0 (ORDER) -137.035120 (min: -58.780940)
3 2 6 7 5 1 4 0 (ORDER): 975.879616 3 2 6 7 5 1 4 0 (ORDER) -153.632692 (min: -58.780940)
6 3 2 7 5 1 4 0 (ORDER): 990.715948 6 3 2 7 5 1 4 0 (ORDER) -140.305321 (min: -58.780940)
3 6 2 7 5 1 4 0 (ORDER): 976.153671 3 6 2 7 5 1 4 0 (ORDER) -153.431932 (min: -58.780940)
3 2 7 6 5 1 4 0 (ORDER): 975.879616 3 2 7 6 5 1 4 0 (ORDER) -153.632692 (min: -58.780940)
2 3 7 6 5 1 4 0 (ORDER): 991.510610 2 3 7 6 5 1 4 0 (ORDER) -137.035120 (min: -58.780940)
2 7 3 6 5 1 4 0 (ORDER): 985.841442 2 7 3 6 5 1 4 0 (ORDER) -133.875225 (min: -58.780940)
7 2 3 6 5 1 4 0 (ORDER): 985.871663 7 2 3 6 5 1 4 0 (ORDER) -133.792956 (min: -58.780940)
3 7 2 6 5 1 4 0 (ORDER): 976.291860 3 7 2 6 5 1 4 0 (ORDER) -153.550423 (min: -58.780940)
7 3 2 6 5 1 4 0 (ORDER): 982.212109 7 3 2 6 5 1 4 0 (ORDER) -150.390528 (min: -58.780940)
6 3 7 2 5 1 4 0 (ORDER): 990.837700 6 3 7 2 5 1 4 0 (ORDER) -140.223052 (min: -58.780940)
3 6 7 2 5 1 4 0 (ORDER): 976.275424 3 6 7 2 5 1 4 0 (ORDER) -153.349664 (min: -58.780940)
3 7 6 2 5 1 4 0 (ORDER): 976.275424 3 7 6 2 5 1 4 0 (ORDER) -153.349664 (min: -58.780940)
7 3 6 2 5 1 4 0 (ORDER): 982.195673 7 3 6 2 5 1 4 0 (ORDER) -150.189769 (min: -58.780940)
6 7 3 2 5 1 4 0 (ORDER): 980.867343 6 7 3 2 5 1 4 0 (ORDER) -137.063157 (min: -58.780940)
7 6 3 2 5 1 4 0 (ORDER): 980.867343 7 6 3 2 5 1 4 0 (ORDER) -137.063157 (min: -58.780940)
6 2 7 3 5 1 4 0 (ORDER): 985.026415 6 2 7 3 5 1 4 0 (ORDER) -120.547853 (min: -58.780940)
2 6 7 3 5 1 4 0 (ORDER): 984.931691 2 6 7 3 5 1 4 0 (ORDER) -120.748613 (min: -58.780940)
2 7 6 3 5 1 4 0 (ORDER): 984.931691 2 7 6 3 5 1 4 0 (ORDER) -120.748613 (min: -58.780940)
7 2 6 3 5 1 4 0 (ORDER): 984.961912 7 2 6 3 5 1 4 0 (ORDER) -120.666344 (min: -58.780940)
6 7 2 3 5 1 4 0 (ORDER): 984.987958 6 7 2 3 5 1 4 0 (ORDER) -120.465585 (min: -58.780940)
7 6 2 3 5 1 4 0 (ORDER): 984.987958 7 6 2 3 5 1 4 0 (ORDER) -120.465585 (min: -58.780940)
5 6 3 7 2 1 4 0 (ORDER): 974.012440 5 6 3 7 2 1 4 0 (ORDER) -134.916650 (min: -58.780940)
6 5 3 7 2 1 4 0 (ORDER): 974.012440 6 5 3 7 2 1 4 0 (ORDER) -134.916650 (min: -58.780940)
6 3 5 7 2 1 4 0 (ORDER): 990.043694 6 3 5 7 2 1 4 0 (ORDER) -140.246335 (min: -58.780940)
3 6 5 7 2 1 4 0 (ORDER): 975.481417 3 6 5 7 2 1 4 0 (ORDER) -153.372947 (min: -58.780940)
5 3 6 7 2 1 4 0 (ORDER): 985.317938 5 3 6 7 2 1 4 0 (ORDER) -148.043262 (min: -58.780940)
3 5 6 7 2 1 4 0 (ORDER): 975.481417 3 5 6 7 2 1 4 0 (ORDER) -153.372947 (min: -58.780940)
3 6 7 5 2 1 4 0 (ORDER): 975.481417 3 6 7 5 2 1 4 0 (ORDER) -153.372947 (min: -58.780940)
6 3 7 5 2 1 4 0 (ORDER): 990.043694 6 3 7 5 2 1 4 0 (ORDER) -140.246335 (min: -58.780940)
6 7 3 5 2 1 4 0 (ORDER): 980.073337 6 7 3 5 2 1 4 0 (ORDER) -137.086440 (min: -58.780940)
7 6 3 5 2 1 4 0 (ORDER): 980.073337 7 6 3 5 2 1 4 0 (ORDER) -137.086440 (min: -58.780940)
3 7 6 5 2 1 4 0 (ORDER): 975.481417 3 7 6 5 2 1 4 0 (ORDER) -153.372947 (min: -58.780940)
7 3 6 5 2 1 4 0 (ORDER): 981.401666 7 3 6 5 2 1 4 0 (ORDER) -150.213052 (min: -58.780940)
5 3 7 6 2 1 4 0 (ORDER): 985.317938 5 3 7 6 2 1 4 0 (ORDER) -148.043262 (min: -58.780940)
3 5 7 6 2 1 4 0 (ORDER): 975.481417 3 5 7 6 2 1 4 0 (ORDER) -153.372947 (min: -58.780940)
3 7 5 6 2 1 4 0 (ORDER): 975.481417 3 7 5 6 2 1 4 0 (ORDER) -153.372947 (min: -58.780940)
7 3 5 6 2 1 4 0 (ORDER): 981.401666 7 3 5 6 2 1 4 0 (ORDER) -150.213052 (min: -58.780940)
5 7 3 6 2 1 4 0 (ORDER): 985.337930 5 7 3 6 2 1 4 0 (ORDER) -144.883367 (min: -58.780940)
7 5 3 6 2 1 4 0 (ORDER): 985.337930 7 5 3 6 2 1 4 0 (ORDER) -144.883367 (min: -58.780940)
5 6 7 3 2 1 4 0 (ORDER): 973.608882 5 6 7 3 2 1 4 0 (ORDER) -131.756755 (min: -58.780940)
6 5 7 3 2 1 4 0 (ORDER): 973.608882 6 5 7 3 2 1 4 0 (ORDER) -131.756755 (min: -58.780940)
6 7 5 3 2 1 4 0 (ORDER): 973.608882 6 7 5 3 2 1 4 0 (ORDER) -131.756755 (min: -58.780940)
7 6 5 3 2 1 4 0 (ORDER): 973.608882 7 6 5 3 2 1 4 0 (ORDER) -131.756755 (min: -58.780940)
5 7 6 3 2 1 4 0 (ORDER): 973.608882 5 7 6 3 2 1 4 0 (ORDER) -131.756755 (min: -58.780940)
7 5 6 3 2 1 4 0 (ORDER): 973.608882 7 5 6 3 2 1 4 0 (ORDER) -131.756755 (min: -58.780940)
5 2 6 7 3 1 4 0 (ORDER): 970.465648 5 2 6 7 3 1 4 0 (ORDER) -115.442211 (min: -58.780940)
2 5 6 7 3 1 4 0 (ORDER): 970.617670 2 5 6 7 3 1 4 0 (ORDER) -115.418928 (min: -58.780940)
2 6 5 7 3 1 4 0 (ORDER): 970.617670 2 6 5 7 3 1 4 0 (ORDER) -115.418928 (min: -58.780940)
6 2 5 7 3 1 4 0 (ORDER): 970.712393 6 2 5 7 3 1 4 0 (ORDER) -115.218168 (min: -58.780940)
5 6 2 7 3 1 4 0 (ORDER): 970.414496 5 6 2 7 3 1 4 0 (ORDER) -115.241452 (min: -58.780940)
6 5 2 7 3 1 4 0 (ORDER): 970.414496 6 5 2 7 3 1 4 0 (ORDER) -115.241452 (min: -58.780940)
6 2 7 5 3 1 4 0 (ORDER): 970.712393 6 2 7 5 3 1 4 0 (ORDER) -115.218168 (min: -58.780940)
2 6 7 5 3 1 4 0 (ORDER): 970.617670 2 6 7 5 3 1 4 0 (ORDER) -115.418928 (min: -58.780940)
2 7 6 5 3 1 4 0 (ORDER): 970.617670 2 7 6 5 3 1 4 0 (ORDER) -115.418928 (min: -58.780940)
7 2 6 5 3 1 4 0 (ORDER): 970.647890 7 2 6 5 3 1 4 0 (ORDER) -115.336659 (min: -58.780940)
6 7 2 5 3 1 4 0 (ORDER): 970.673937 6 7 2 5 3 1 4 0 (ORDER) -115.135900 (min: -58.780940)
7 6 2 5 3 1 4 0 (ORDER): 970.673937 7 6 2 5 3 1 4 0 (ORDER) -115.135900 (min: -58.780940)
5 6 7 2 3 1 4 0 (ORDER): 970.069386 5 6 7 2 3 1 4 0 (ORDER) -115.159183 (min: -58.780940)
6 5 7 2 3 1 4 0 (ORDER): 970.069386 6 5 7 2 3 1 4 0 (ORDER) -115.159183 (min: -58.780940)
6 7 5 2 3 1 4 0 (ORDER): 970.069386 6 7 5 2 3 1 4 0 (ORDER) -115.159183 (min: -58.780940)
7 6 5 2 3 1 4 0 (ORDER): 970.069386 7 6 5 2 3 1 4 0 (ORDER) -115.159183 (min: -58.780940)
5 7 6 2 3 1 4 0 (ORDER): 970.069386 5 7 6 2 3 1 4 0 (ORDER) -115.159183 (min: -58.780940)
7 5 6 2 3 1 4 0 (ORDER): 970.069386 7 5 6 2 3 1 4 0 (ORDER) -115.159183 (min: -58.780940)
5 2 7 6 3 1 4 0 (ORDER): 970.465648 5 2 7 6 3 1 4 0 (ORDER) -115.442211 (min: -58.780940)
2 5 7 6 3 1 4 0 (ORDER): 970.617670 2 5 7 6 3 1 4 0 (ORDER) -115.418928 (min: -58.780940)
2 7 5 6 3 1 4 0 (ORDER): 970.617670 2 7 5 6 3 1 4 0 (ORDER) -115.418928 (min: -58.780940)
7 2 5 6 3 1 4 0 (ORDER): 970.647890 7 2 5 6 3 1 4 0 (ORDER) -115.336659 (min: -58.780940)
5 7 2 6 3 1 4 0 (ORDER): 970.779500 5 7 2 6 3 1 4 0 (ORDER) -115.359943 (min: -58.780940)
7 5 2 6 3 1 4 0 (ORDER): 970.779500 7 5 2 6 3 1 4 0 (ORDER) -115.359943 (min: -58.780940)
5 2 3 7 6 1 4 0 (ORDER): 973.853646 5 2 3 7 6 1 4 0 (ORDER) -131.728718 (min: -58.780940)
2 5 3 7 6 1 4 0 (ORDER): 974.005668 2 5 3 7 6 1 4 0 (ORDER) -131.705435 (min: -58.780940)
2 3 5 7 6 1 4 0 (ORDER): 991.510610 2 3 5 7 6 1 4 0 (ORDER) -137.035120 (min: -58.780940)
3 2 5 7 6 1 4 0 (ORDER): 975.879616 3 2 5 7 6 1 4 0 (ORDER) -153.632692 (min: -58.780940)
5 3 2 7 6 1 4 0 (ORDER): 984.752351 5 3 2 7 6 1 4 0 (ORDER) -148.326290 (min: -58.780940)
3 5 2 7 6 1 4 0 (ORDER): 974.915831 3 5 2 7 6 1 4 0 (ORDER) -153.655975 (min: -58.780940)
3 2 7 5 6 1 4 0 (ORDER): 975.879616 3 2 7 5 6 1 4 0 (ORDER) -153.632692 (min: -58.780940)
2 3 7 5 6 1 4 0 (ORDER): 991.510610 2 3 7 5 6 1 4 0 (ORDER) -137.035120 (min: -58.780940)
2 7 3 5 6 1 4 0 (ORDER): 985.841442 2 7 3 5 6 1 4 0 (ORDER) -133.875225 (min: -58.780940)
7 2 3 5 6 1 4 0 (ORDER): 985.871663 7 2 3 5 6 1 4 0 (ORDER) -133.792956 (min: -58.780940)
3 7 2 5 6 1 4 0 (ORDER): 976.291860 3 7 2 5 6 1 4 0 (ORDER) -153.550423 (min: -58.780940)
7 3 2 5 6 1 4 0 (ORDER): 982.212109 7 3 2 5 6 1 4 0 (ORDER) -150.390528 (min: -58.780940)
5 3 7 2 6 1 4 0 (ORDER): 985.086512 5 3 7 2 6 1 4 0 (ORDER) -148.244022 (min: -58.780940)
3 5 7 2 6 1 4 0 (ORDER): 975.249991 3 5 7 2 6 1 4 0 (ORDER) -153.573707 (min: -58.780940)
3 7 5 2 6 1 4 0 (ORDER): 975.249991 3 7 5 2 6 1 4 0 (ORDER) -153.573707 (min: -58.780940)
7 3 5 2 6 1 4 0 (ORDER): 981.170240 7 3 5 2 6 1 4 0 (ORDER) -150.413811 (min: -58.780940)
5 7 3 2 6 1 4 0 (ORDER): 985.106504 5 7 3 2 6 1 4 0 (ORDER) -145.084126 (min: -58.780940)
7 5 3 2 6 1 4 0 (ORDER): 985.106504 7 5 3 2 6 1 4 0 (ORDER) -145.084126 (min: -58.780940)
5 2 7 3 6 1 4 0 (ORDER): 973.564921 5 2 7 3 6 1 4 0 (ORDER) -128.568823 (min: -58.780940)
2 5 7 3 6 1 4 0 (ORDER): 973.716942 2 5 7 3 6 1 4 0 (ORDER) -128.545540 (min: -58.780940)
2 7 5 3 6 1 4 0 (ORDER): 973.716942 2 7 5 3 6 1 4 0 (ORDER) -128.545540 (min: -58.780940)
7 2 5 3 6 1 4 0 (ORDER): 973.747163 7 2 5 3 6 1 4 0 (ORDER) -128.463271 (min: -58.780940)
5 7 2 3 6 1 4 0 (ORDER): 973.878772 5 7 2 3 6 1 4 0 (ORDER) -128.486554 (min: -58.780940)
7 5 2 3 6 1 4 0 (ORDER): 973.878772 7 5 2 3 6 1 4 0 (ORDER) -128.486554 (min: -58.780940)
1 5 3 6 7 2 4 0 (ORDER): 986.187756 1 5 3 6 7 2 4 0 (ORDER) -102.995081 (min: -58.780940)
5 1 3 6 7 2 4 0 (ORDER): 980.609728 5 1 3 6 7 2 4 0 (ORDER) -112.685831 (min: -58.780940)
5 3 1 6 7 2 4 0 (ORDER): 988.779627 5 3 1 6 7 2 4 0 (ORDER) -122.195527 (min: -58.780940)
3 5 1 6 7 2 4 0 (ORDER): 978.943107 3 5 1 6 7 2 4 0 (ORDER) -127.525212 (min: -58.780940)
1 3 5 6 7 2 4 0 (ORDER): 993.397513 1 3 5 6 7 2 4 0 (ORDER) -108.324766 (min: -58.780940)
3 1 5 6 7 2 4 0 (ORDER): 983.898681 3 1 5 6 7 2 4 0 (ORDER) -117.834461 (min: -58.780940)
3 5 6 1 7 2 4 0 (ORDER): 986.459851 3 5 6 1 7 2 4 0 (ORDER) -135.830900 (min: -58.780940)
5 3 6 1 7 2 4 0 (ORDER): 996.296372 5 3 6 1 7 2 4 0 (ORDER) -130.501215 (min: -58.780940)
5 6 3 1 7 2 4 0 (ORDER): 984.990873 5 6 3 1 7 2 4 0 (ORDER) -117.374603 (min: -58.780940)
6 5 3 1 7 2 4 0 (ORDER): 984.990873 6 5 3 1 7 2 4 0 (ORDER) -117.374603 (min: -58.780940)
3 6 5 1 7 2 4 0 (ORDER): 986.459851 3 6 5 1 7 2 4 0 (ORDER) -135.830900 (min: -58.780940)
6 3 5 1 7 2 4 0 (ORDER): 1001.022128 6 3 5 1 7 2 4 0 (ORDER) -122.704288 (min: -58.780940)
1 3 6 5 7 2 4 0 (ORDER): 993.397513 1 3 6 5 7 2 4 0 (ORDER) -108.324766 (min: -58.780940)
3 1 6 5 7 2 4 0 (ORDER): 983.898681 3 1 6 5 7 2 4 0 (ORDER) -117.834461 (min: -58.780940)
3 6 1 5 7 2 4 0 (ORDER): 982.832876 3 6 1 5 7 2 4 0 (ORDER) -126.140149 (min: -58.780940)
6 3 1 5 7 2 4 0 (ORDER): 997.395152 6 3 1 5 7 2 4 0 (ORDER) -113.013537 (min: -58.780940)
1 6 3 5 7 2 4 0 (ORDER): 999.281455 1 6 3 5 7 2 4 0 (ORDER) -95.198154 (min: -58.780940)
6 1 3 5 7 2 4 0 (ORDER): 993.592894 6 1 3 5 7 2 4 0 (ORDER) -103.503842 (min: -58.780940)
1 5 6 3 7 2 4 0 (ORDER): 986.738662 1 5 6 3 7 2 4 0 (ORDER) -89.868469 (min: -58.780940)
5 1 6 3 7 2 4 0 (ORDER): 981.160634 5 1 6 3 7 2 4 0 (ORDER) -99.559220 (min: -58.780940)
5 6 1 3 7 2 4 0 (ORDER): 984.985111 5 6 1 3 7 2 4 0 (ORDER) -107.864908 (min: -58.780940)
6 5 1 3 7 2 4 0 (ORDER): 984.985111 6 5 1 3 7 2 4 0 (ORDER) -107.864908 (min: -58.780940)
1 6 5 3 7 2 4 0 (ORDER): 986.738662 1 6 5 3 7 2 4 0 (ORDER) -89.868469 (min: -58.780940)
6 1 5 3 7 2 4 0 (ORDER): 981.050101 6 1 5 3 7 2 4 0 (ORDER) -98.174157 (min: -58.780940)
6 5 3 7 1 2 4 0 (ORDER): 981.831659 6 5 3 7 1 2 4 0 (ORDER) -118.208083 (min: -58.780940)
5 6 3 7 1 2 4 0 (ORDER): 981.831659 5 6 3 7 1 2 4 0 (ORDER) -118.208083 (min: -58.780940)
5 3 6 7 1 2 4 0 (ORDER): 993.137157 5 3 6 7 1 2 4 0 (ORDER) -131.334695 (min: -58.780940)
3 5 6 7 1 2 4 0 (ORDER): 983.300637 3 5 6 7 1 2 4 0 (ORDER) -136.664380 (min: -58.780940)
6 3 5 7 1 2 4 0 (ORDER): 997.862913 6 3 5 7 1 2 4 0 (ORDER) -123.537768 (min: -58.780940)
3 6 5 7 1 2 4 0 (ORDER): 983.300637 3 6 5 7 1 2 4 0 (ORDER) -136.664380 (min: -58.780940)
3 5 7 6 1 2 4 0 (ORDER): 983.300637 3 5 7 6 1 2 4 0 (ORDER) -136.664380 (min: -58.780940)
5 3 7 6 1 2 4 0 (ORDER): 993.137157 5 3 7 6 1 2 4 0 (ORDER) -131.334695 (min: -58.780940)
5 7 3 6 1 2 4 0 (ORDER): 993.157150 5 7 3 6 1 2 4 0 (ORDER) -128.174800 (min: -58.780940)
7 5 3 6 1 2 4 0 (ORDER): 993.157150 7 5 3 6 1 2 4 0 (ORDER) -128.174800 (min: -58.780940)
3 7 5 6 1 2 4 0 (ORDER): 983.300637 3 7 5 6 1 2 4 0 (ORDER) -136.664380 (min: -58.780940)
7 3 5 6 1 2 4 0 (ORDER): 989.220886 7 3 5 6 1 2 4 0 (ORDER) -133.504484 (min: -58.780940)
6 3 7 5 1 2 4 0 (ORDER): 997.862913 6 3 7 5 1 2 4 0 (ORDER) -123.537768 (min: -58.780940)
3 6 7 5 1 2 4 0 (ORDER): 983.300637 3 6 7 5 1 2 4 0 (ORDER) -136.664380 (min: -58.780940)
3 7 6 5 1 2 4 0 (ORDER): 983.300637 3 7 6 5 1 2 4 0 (ORDER) -136.664380 (min: -58.780940)
7 3 6 5 1 2 4 0 (ORDER): 989.220886 7 3 6 5 1 2 4 0 (ORDER) -133.504484 (min: -58.780940)
6 7 3 5 1 2 4 0 (ORDER): 987.892556 6 7 3 5 1 2 4 0 (ORDER) -120.377873 (min: -58.780940)
7 6 3 5 1 2 4 0 (ORDER): 987.892556 7 6 3 5 1 2 4 0 (ORDER) -120.377873 (min: -58.780940)
6 5 7 3 1 2 4 0 (ORDER): 981.428101 6 5 7 3 1 2 4 0 (ORDER) -115.048188 (min: -58.780940)
5 6 7 3 1 2 4 0 (ORDER): 981.428101 5 6 7 3 1 2 4 0 (ORDER) -115.048188 (min: -58.780940)
5 7 6 3 1 2 4 0 (ORDER): 981.428101 5 7 6 3 1 2 4 0 (ORDER) -115.048188 (min: -58.780940)
7 5 6 3 1 2 4 0 (ORDER): 981.428101 7 5 6 3 1 2 4 0 (ORDER) -115.048188 (min: -58.780940)
6 7 5 3 1 2 4 0 (ORDER): 981.428101 6 7 5 3 1 2 4 0 (ORDER) -115.048188 (min: -58.780940)
7 6 5 3 1 2 4 0 (ORDER): 981.428101 7 6 5 3 1 2 4 0 (ORDER) -115.048188 (min: -58.780940)
1 6 3 7 5 2 4 0 (ORDER): 999.281455 1 6 3 7 5 2 4 0 (ORDER) -95.198154 (min: -58.780940)
6 1 3 7 5 2 4 0 (ORDER): 993.592894 6 1 3 7 5 2 4 0 (ORDER) -103.503842 (min: -58.780940)
6 3 1 7 5 2 4 0 (ORDER): 997.395152 6 3 1 7 5 2 4 0 (ORDER) -113.013537 (min: -58.780940)
3 6 1 7 5 2 4 0 (ORDER): 982.832876 3 6 1 7 5 2 4 0 (ORDER) -126.140149 (min: -58.780940)
1 3 6 7 5 2 4 0 (ORDER): 993.397513 1 3 6 7 5 2 4 0 (ORDER) -108.324766 (min: -58.780940)
3 1 6 7 5 2 4 0 (ORDER): 983.898681 3 1 6 7 5 2 4 0 (ORDER) -117.834461 (min: -58.780940)
3 6 7 1 5 2 4 0 (ORDER): 981.230899 3 6 7 1 5 2 4 0 (ORDER) -126.973629 (min: -58.780940)
6 3 7 1 5 2 4 0 (ORDER): 995.793176 6 3 7 1 5 2 4 0 (ORDER) -113.847017 (min: -58.780940)
6 7 3 1 5 2 4 0 (ORDER): 985.822819 6 7 3 1 5 2 4 0 (ORDER) -110.687122 (min: -58.780940)
7 6 3 1 5 2 4 0 (ORDER): 985.822819 7 6 3 1 5 2 4 0 (ORDER) -110.687122 (min: -58.780940)
3 7 6 1 5 2 4 0 (ORDER): 981.230899 3 7 6 1 5 2 4 0 (ORDER) -126.973629 (min: -58.780940)
7 3 6 1 5 2 4 0 (ORDER): 987.151149 7 3 6 1 5 2 4 0 (ORDER) -123.813734 (min: -58.780940)
1 3 7 6 5 2 4 0 (ORDER): 993.397513 1 3 7 6 5 2 4 0 (ORDER) -108.324766 (min: -58.780940)
3 1 7 6 5 2 4 0 (ORDER): 983.898681 3 1 7 6 5 2 4 0 (ORDER) -117.834461 (min: -58.780940)
3 7 1 6 5 2 4 0 (ORDER): 984.828585 3 7 1 6 5 2 4 0 (ORDER) -118.667941 (min: -58.780940)
7 3 1 6 5 2 4 0 (ORDER): 990.748834 7 3 1 6 5 2 4 0 (ORDER) -115.508046 (min: -58.780940)
1 7 3 6 5 2 4 0 (ORDER): 989.592852 1 7 3 6 5 2 4 0 (ORDER) -105.164870 (min: -58.780940)
7 1 3 6 5 2 4 0 (ORDER): 989.597362 7 1 3 6 5 2 4 0 (ORDER) -105.998350 (min: -58.780940)
1 6 7 3 5 2 4 0 (ORDER): 993.120750 1 6 7 3 5 2 4 0 (ORDER) -92.038258 (min: -58.780940)
6 1 7 3 5 2 4 0 (ORDER): 987.432189 6 1 7 3 5 2 4 0 (ORDER) -100.343947 (min: -58.780940)
6 7 1 3 5 2 4 0 (ORDER): 985.751636 6 7 1 3 5 2 4 0 (ORDER) -101.177427 (min: -58.780940)
7 6 1 3 5 2 4 0 (ORDER): 985.751636 7 6 1 3 5 2 4 0 (ORDER) -101.177427 (min: -58.780940)
1 7 6 3 5 2 4 0 (ORDER): 993.120750 1 7 6 3 5 2 4 0 (ORDER) -92.038258 (min: -58.780940)
7 1 6 3 5 2 4 0 (ORDER): 993.125260 7 1 6 3 5 2 4 0 (ORDER) -92.871738 (min: -58.780940)
1 5 6 7 3 2 4 0 (ORDER): 986.732852 1 5 6 7 3 2 4 0 (ORDER) -86.708574 (min: -58.780940)
5 1 6 7 3 2 4 0 (ORDER): 981.154825 5 1 6 7 3 2 4 0 (ORDER) -96.399324 (min: -58.780940)
5 6 1 7 3 2 4 0 (ORDER): 984.979301 5 6 1 7 3 2 4 0 (ORDER) -104.705012 (min: -58.780940)
6 5 1 7 3 2 4 0 (ORDER): 984.979301 6 5 1 7 3 2 4 0 (ORDER) -104.705012 (min: -58.780940)
1 6 5 7 3 2 4 0 (ORDER): 986.732852 1 6 5 7 3 2 4 0 (ORDER) -86.708574 (min: -58.780940)
6 1 5 7 3 2 4 0 (ORDER): 981.044291 6 1 5 7 3 2 4 0 (ORDER) -95.014262 (min: -58.780940)
6 5 7 1 3 2 4 0 (ORDER): 981.541700 6 5 7 1 3 2 4 0 (ORDER) -105.538492 (min: -58.780940)
5 6 7 1 3 2 4 0 (ORDER): 981.541700 5 6 7 1 3 2 4 0 (ORDER) -105.538492 (min: -58.780940)
5 7 6 1 3 2 4 0 (ORDER): 981.541700 5 7 6 1 3 2 4 0 (ORDER) -105.538492 (min: -58.780940)
7 5 6 1 3 2 4 0 (ORDER): 981.541700 7 5 6 1 3 2 4 0 (ORDER) -105.538492 (min: -58.780940)
6 7 5 1 3 2 4 0 (ORDER): 981.541700 6 7 5 1 3 2 4 0 (ORDER) -105.538492 (min: -58.780940)
7 6 5 1 3 2 4 0 (ORDER): 981.541700 7 6 5 1 3 2 4 0 (ORDER) -105.538492 (min: -58.780940)
1 6 7 5 3 2 4 0 (ORDER): 986.732852 1 6 7 5 3 2 4 0 (ORDER) -86.708574 (min: -58.780940)
6 1 7 5 3 2 4 0 (ORDER): 981.044291 6 1 7 5 3 2 4 0 (ORDER) -95.014262 (min: -58.780940)
6 7 1 5 3 2 4 0 (ORDER): 979.363739 6 7 1 5 3 2 4 0 (ORDER) -95.847742 (min: -58.780940)
7 6 1 5 3 2 4 0 (ORDER): 979.363739 7 6 1 5 3 2 4 0 (ORDER) -95.847742 (min: -58.780940)
1 7 6 5 3 2 4 0 (ORDER): 986.732852 1 7 6 5 3 2 4 0 (ORDER) -86.708574 (min: -58.780940)
7 1 6 5 3 2 4 0 (ORDER): 986.737362 7 1 6 5 3 2 4 0 (ORDER) -87.542054 (min: -58.780940)
1 5 7 6 3 2 4 0 (ORDER): 986.732852 1 5 7 6 3 2 4 0 (ORDER) -86.708574 (min: -58.780940)
5 1 7 6 3 2 4 0 (ORDER): 981.154825 5 1 7 6 3 2 4 0 (ORDER) -96.399324 (min: -58.780940)
5 7 1 6 3 2 4 0 (ORDER): 982.236891 5 7 1 6 3 2 4 0 (ORDER) -97.232804 (min: -58.780940)
7 5 1 6 3 2 4 0 (ORDER): 982.236891 7 5 1 6 3 2 4 0 (ORDER) -97.232804 (min: -58.780940)
1 7 5 6 3 2 4 0 (ORDER): 986.732852 1 7 5 6 3 2 4 0 (ORDER) -86.708574 (min: -58.780940)
7 1 5 6 3 2 4 0 (ORDER): 986.737362 7 1 5 6 3 2 4 0 (ORDER) -87.542054 (min: -58.780940)
1 5 3 7 6 2 4 0 (ORDER): 986.187756 1 5 3 7 6 2 4 0 (ORDER) -102.995081 (min: -58.780940)
5 1 3 7 6 2 4 0 (ORDER): 980.609728 5 1 3 7 6 2 4 0 (ORDER) -112.685831 (min: -58.780940)
5 3 1 7 6 2 4 0 (ORDER): 988.779627 5 3 1 7 6 2 4 0 (ORDER) -122.195527 (min: -58.780940)
3 5 1 7 6 2 4 0 (ORDER): 978.943107 3 5 1 7 6 2 4 0 (ORDER) -127.525212 (min: -58.780940)
1 3 5 7 6 2 4 0 (ORDER): 993.397513 1 3 5 7 6 2 4 0 (ORDER) -108.324766 (min: -58.780940)
3 1 5 7 6 2 4 0 (ORDER): 983.898681 3 1 5 7 6 2 4 0 (ORDER) -117.834461 (min: -58.780940)
3 5 7 1 6 2 4 0 (ORDER): 979.561099 3 5 7 1 6 2 4 0 (ORDER) -128.358692 (min: -58.780940)
5 3 7 1 6 2 4 0 (ORDER): 989.397620 5 3 7 1 6 2 4 0 (ORDER) -123.029007 (min: -58.780940)
5 7 3 1 6 2 4 0 (ORDER): 989.417612 5 7 3 1 6 2 4 0 (ORDER) -119.869112 (min: -58.780940)
7 5 3 1 6 2 4 0 (ORDER): 989.417612 7 5 3 1 6 2 4 0 (ORDER) -119.869112 (min: -58.780940)
3 7 5 1 6 2 4 0 (ORDER): 979.561099 3 7 5 1 6 2 4 0 (ORDER) -128.358692 (min: -58.780940)
7 3 5 1 6 2 4 0 (ORDER): 985.481348 7 3 5 1 6 2 4 0 (ORDER) -125.198796 (min: -58.780940)
1 3 7 5 6 2 4 0 (ORDER): 993.397513 1 3 7 5 6 2 4 0 (ORDER) -108.324766 (min: -58.780940)
3 1 7 5 6 2 4 0 (ORDER): 983.898681 3 1 7 5 6 2 4 0 (ORDER) -117.834461 (min: -58.780940)
3 7 1 5 6 2 4 0 (ORDER): 984.828585 3 7 1 5 6 2 4 0 (ORDER) -118.667941 (min: -58.780940)
7 3 1 5 6 2 4 0 (ORDER): 990.748834 7 3 1 5 6 2 4 0 (ORDER) -115.508046 (min: -58.780940)
1 7 3 5 6 2 4 0 (ORDER): 989.592852 1 7 3 5 6 2 4 0 (ORDER) -105.164870 (min: -58.780940)
7 1 3 5 6 2 4 0 (ORDER): 989.597362 7 1 3 5 6 2 4 0 (ORDER) -105.998350 (min: -58.780940)
1 5 7 3 6 2 4 0 (ORDER): 986.200143 1 5 7 3 6 2 4 0 (ORDER) -99.835186 (min: -58.780940)
5 1 7 3 6 2 4 0 (ORDER): 980.622115 5 1 7 3 6 2 4 0 (ORDER) -109.525936 (min: -58.780940)
5 7 1 3 6 2 4 0 (ORDER): 981.704181 5 7 1 3 6 2 4 0 (ORDER) -110.359416 (min: -58.780940)
7 5 1 3 6 2 4 0 (ORDER): 981.704181 7 5 1 3 6 2 4 0 (ORDER) -110.359416 (min: -58.780940)
1 7 5 3 6 2 4 0 (ORDER): 986.200143 1 7 5 3 6 2 4 0 (ORDER) -99.835186 (min: -58.780940)
7 1 5 3 6 2 4 0 (ORDER): 986.204653 7 1 5 3 6 2 4 0 (ORDER) -100.668666 (min: -58.780940)
1 2 5 6 7 3 4 0 (ORDER): 987.956995 1 2 5 6 7 3 4 0 (ORDER) -70.370746 (min: -58.780940)
2 1 5 6 7 3 4 0 (ORDER): 971.876607 2 1 5 6 7 3 4 0 (ORDER) -87.079314 (min: -58.780940)
2 5 1 6 7 3 4 0 (ORDER): 971.940381 2 5 1 6 7 3 4 0 (ORDER) -96.770064 (min: -58.780940)
5 2 1 6 7 3 4 0 (ORDER): 971.788360 5 2 1 6 7 3 4 0 (ORDER) -96.793347 (min: -58.780940)
1 5 2 6 7 3 4 0 (ORDER): 987.185495 1 5 2 6 7 3 4 0 (ORDER) -70.394029 (min: -58.780940)
5 1 2 6 7 3 4 0 (ORDER): 981.607467 5 1 2 6 7 3 4 0 (ORDER) -80.084780 (min: -58.780940)
5 2 6 1 7 3 4 0 (ORDER): 978.756609 5 2 6 1 7 3 4 0 (ORDER) -105.099036 (min: -58.780940)
2 5 6 1 7 3 4 0 (ORDER): 978.908630 2 5 6 1 7 3 4 0 (ORDER) -105.075752 (min: -58.780940)
2 6 5 1 7 3 4 0 (ORDER): 978.908630 2 6 5 1 7 3 4 0 (ORDER) -105.075752 (min: -58.780940)
6 2 5 1 7 3 4 0 (ORDER): 979.003354 6 2 5 1 7 3 4 0 (ORDER) -104.874993 (min: -58.780940)
5 6 2 1 7 3 4 0 (ORDER): 978.705457 5 6 2 1 7 3 4 0 (ORDER) -104.898276 (min: -58.780940)
6 5 2 1 7 3 4 0 (ORDER): 978.705457 6 5 2 1 7 3 4 0 (ORDER) -104.898276 (min: -58.780940)
1 5 6 2 7 3 4 0 (ORDER): 987.062880 1 5 6 2 7 3 4 0 (ORDER) -70.193270 (min: -58.780940)
5 1 6 2 7 3 4 0 (ORDER): 981.484853 5 1 6 2 7 3 4 0 (ORDER) -79.884021 (min: -58.780940)
5 6 1 2 7 3 4 0 (ORDER): 985.309329 5 6 1 2 7 3 4 0 (ORDER) -88.189709 (min: -58.780940)
6 5 1 2 7 3 4 0 (ORDER): 985.309329 6 5 1 2 7 3 4 0 (ORDER) -88.189709 (min: -58.780940)
1 6 5 2 7 3 4 0 (ORDER): 987.062880 1 6 5 2 7 3 4 0 (ORDER) -70.193270 (min: -58.780940)
6 1 5 2 7 3 4 0 (ORDER): 981.374319 6 1 5 2 7 3 4 0 (ORDER) -78.498958 (min: -58.780940)
1 2 6 5 7 3 4 0 (ORDER): 987.956995 1 2 6 5 7 3 4 0 (ORDER) -70.370746 (min: -58.780940)
2 1 6 5 7 3 4 0 (ORDER): 971.876607 2 1 6 5 7 3 4 0 (ORDER) -87.079314 (min: -58.780940)
2 6 1 5 7 3 4 0 (ORDER): 976.614793 2 6 1 5 7 3 4 0 (ORDER) -95.385002 (min: -58.780940)
6 2 1 5 7 3 4 0 (ORDER): 976.709516 6 2 1 5 7 3 4 0 (ORDER) -95.184242 (min: -58.780940)
1 6 2 5 7 3 4 0 (ORDER): 987.897724 1 6 2 5 7 3 4 0 (ORDER) -70.169987 (min: -58.780940)
6 1 2 5 7 3 4 0 (ORDER): 982.209162 6 1 2 5 7 3 4 0 (ORDER) -78.475675 (min: -58.780940)
6 2 5 7 1 3 4 0 (ORDER): 977.799751 6 2 5 7 1 3 4 0 (ORDER) -105.708473 (min: -58.780940)
2 6 5 7 1 3 4 0 (ORDER): 977.705027 2 6 5 7 1 3 4 0 (ORDER) -105.909233 (min: -58.780940)
2 5 6 7 1 3 4 0 (ORDER): 977.705027 2 5 6 7 1 3 4 0 (ORDER) -105.909233 (min: -58.780940)
5 2 6 7 1 3 4 0 (ORDER): 977.553006 5 2 6 7 1 3 4 0 (ORDER) -105.932516 (min: -58.780940)
6 5 2 7 1 3 4 0 (ORDER): 977.501854 6 5 2 7 1 3 4 0 (ORDER) -105.731756 (min: -58.780940)
5 6 2 7 1 3 4 0 (ORDER): 977.501854 5 6 2 7 1 3 4 0 (ORDER) -105.731756 (min: -58.780940)
5 2 7 6 1 3 4 0 (ORDER): 977.553006 5 2 7 6 1 3 4 0 (ORDER) -105.932516 (min: -58.780940)
2 5 7 6 1 3 4 0 (ORDER): 977.705027 2 5 7 6 1 3 4 0 (ORDER) -105.909233 (min: -58.780940)
2 7 5 6 1 3 4 0 (ORDER): 977.705027 2 7 5 6 1 3 4 0 (ORDER) -105.909233 (min: -58.780940)
7 2 5 6 1 3 4 0 (ORDER): 977.735248 7 2 5 6 1 3 4 0 (ORDER) -105.826964 (min: -58.780940)
5 7 2 6 1 3 4 0 (ORDER): 977.866858 5 7 2 6 1 3 4 0 (ORDER) -105.850247 (min: -58.780940)
7 5 2 6 1 3 4 0 (ORDER): 977.866858 7 5 2 6 1 3 4 0 (ORDER) -105.850247 (min: -58.780940)
6 5 7 2 1 3 4 0 (ORDER): 977.156743 6 5 7 2 1 3 4 0 (ORDER) -105.649488 (min: -58.780940)
5 6 7 2 1 3 4 0 (ORDER): 977.156743 5 6 7 2 1 3 4 0 (ORDER) -105.649488 (min: -58.780940)
5 7 6 2 1 3 4 0 (ORDER): 977.156743 5 7 6 2 1 3 4 0 (ORDER) -105.649488 (min: -58.780940)
7 5 6 2 1 3 4 0 (ORDER): 977.156743 7 5 6 2 1 3 4 0 (ORDER) -105.649488 (min: -58.780940)
6 7 5 2 1 3 4 0 (ORDER): 977.156743 6 7 5 2 1 3 4 0 (ORDER) -105.649488 (min: -58.780940)
7 6 5 2 1 3 4 0 (ORDER): 977.156743 7 6 5 2 1 3 4 0 (ORDER) -105.649488 (min: -58.780940)
6 2 7 5 1 3 4 0 (ORDER): 977.799751 6 2 7 5 1 3 4 0 (ORDER) -105.708473 (min: -58.780940)
2 6 7 5 1 3 4 0 (ORDER): 977.705027 2 6 7 5 1 3 4 0 (ORDER) -105.909233 (min: -58.780940)
2 7 6 5 1 3 4 0 (ORDER): 977.705027 2 7 6 5 1 3 4 0 (ORDER) -105.909233 (min: -58.780940)
7 2 6 5 1 3 4 0 (ORDER): 977.735248 7 2 6 5 1 3 4 0 (ORDER) -105.826964 (min: -58.780940)
6 7 2 5 1 3 4 0 (ORDER): 977.761295 6 7 2 5 1 3 4 0 (ORDER) -105.626205 (min: -58.780940)
7 6 2 5 1 3 4 0 (ORDER): 977.761295 7 6 2 5 1 3 4 0 (ORDER) -105.626205 (min: -58.780940)
1 6 5 7 2 3 4 0 (ORDER): 986.790750 1 6 5 7 2 3 4 0 (ORDER) -70.111002 (min: -58.780940)
6 1 5 7 2 3 4 0 (ORDER): 981.102189 6 1 5 7 2 3 4 0 (ORDER) -78.416690 (min: -58.780940)
6 5 1 7 2 3 4 0 (ORDER): 985.037199 6 5 1 7 2 3 4 0 (ORDER) -88.107440 (min: -58.780940)
5 6 1 7 2 3 4 0 (ORDER): 985.037199 5 6 1 7 2 3 4 0 (ORDER) -88.107440 (min: -58.780940)
1 5 6 7 2 3 4 0 (ORDER): 986.790750 1 5 6 7 2 3 4 0 (ORDER) -70.111002 (min: -58.780940)
5 1 6 7 2 3 4 0 (ORDER): 981.212722 5 1 6 7 2 3 4 0 (ORDER) -79.801752 (min: -58.780940)
5 6 7 1 2 3 4 0 (ORDER): 981.599598 5 6 7 1 2 3 4 0 (ORDER) -88.940920 (min: -58.780940)
6 5 7 1 2 3 4 0 (ORDER): 981.599598 6 5 7 1 2 3 4 0 (ORDER) -88.940920 (min: -58.780940)
6 7 5 1 2 3 4 0 (ORDER): 981.599598 6 7 5 1 2 3 4 0 (ORDER) -88.940920 (min: -58.780940)
7 6 5 1 2 3 4 0 (ORDER): 981.599598 7 6 5 1 2 3 4 0 (ORDER) -88.940920 (min: -58.780940)
5 7 6 1 2 3 4 0 (ORDER): 981.599598 5 7 6 1 2 3 4 0 (ORDER) -88.940920 (min: -58.780940)
7 5 6 1 2 3 4 0 (ORDER): 981.599598 7 5 6 1 2 3 4 0 (ORDER) -88.940920 (min: -58.780940)
1 5 7 6 2 3 4 0 (ORDER): 986.790750 1 5 7 6 2 3 4 0 (ORDER) -70.111002 (min: -58.780940)
5 1 7 6 2 3 4 0 (ORDER): 981.212722 5 1 7 6 2 3 4 0 (ORDER) -79.801752 (min: -58.780940)
5 7 1 6 2 3 4 0 (ORDER): 982.294788 5 7 1 6 2 3 4 0 (ORDER) -80.635232 (min: -58.780940)
7 5 1 6 2 3 4 0 (ORDER): 982.294788 7 5 1 6 2 3 4 0 (ORDER) -80.635232 (min: -58.780940)
1 7 5 6 2 3 4 0 (ORDER): 986.790750 1 7 5 6 2 3 4 0 (ORDER) -70.111002 (min: -58.780940)
7 1 5 6 2 3 4 0 (ORDER): 986.795260 7 1 5 6 2 3 4 0 (ORDER) -70.944482 (min: -58.780940)
1 6 7 5 2 3 4 0 (ORDER): 986.790750 1 6 7 5 2 3 4 0 (ORDER) -70.111002 (min: -58.780940)
6 1 7 5 2 3 4 0 (ORDER): 981.102189 6 1 7 5 2 3 4 0 (ORDER) -78.416690 (min: -58.780940)
6 7 1 5 2 3 4 0 (ORDER): 979.421636 6 7 1 5 2 3 4 0 (ORDER) -79.250170 (min: -58.780940)
7 6 1 5 2 3 4 0 (ORDER): 979.421636 7 6 1 5 2 3 4 0 (ORDER) -79.250170 (min: -58.780940)
1 7 6 5 2 3 4 0 (ORDER): 986.790750 1 7 6 5 2 3 4 0 (ORDER) -70.111002 (min: -58.780940)
7 1 6 5 2 3 4 0 (ORDER): 986.795260 7 1 6 5 2 3 4 0 (ORDER) -70.944482 (min: -58.780940)
1 2 6 7 5 3 4 0 (ORDER): 987.956995 1 2 6 7 5 3 4 0 (ORDER) -70.370746 (min: -58.780940)
2 1 6 7 5 3 4 0 (ORDER): 971.876607 2 1 6 7 5 3 4 0 (ORDER) -87.079314 (min: -58.780940)
2 6 1 7 5 3 4 0 (ORDER): 976.614793 2 6 1 7 5 3 4 0 (ORDER) -95.385002 (min: -58.780940)
6 2 1 7 5 3 4 0 (ORDER): 976.709516 6 2 1 7 5 3 4 0 (ORDER) -95.184242 (min: -58.780940)
1 6 2 7 5 3 4 0 (ORDER): 987.897724 1 6 2 7 5 3 4 0 (ORDER) -70.169987 (min: -58.780940)
6 1 2 7 5 3 4 0 (ORDER): 982.209162 6 1 2 7 5 3 4 0 (ORDER) -78.475675 (min: -58.780940)
6 2 7 1 5 3 4 0 (ORDER): 975.648118 6 2 7 1 5 3 4 0 (ORDER) -96.017723 (min: -58.780940)
2 6 7 1 5 3 4 0 (ORDER): 975.553395 2 6 7 1 5 3 4 0 (ORDER) -96.218482 (min: -58.780940)
2 7 6 1 5 3 4 0 (ORDER): 975.553395 2 7 6 1 5 3 4 0 (ORDER) -96.218482 (min: -58.780940)
7 2 6 1 5 3 4 0 (ORDER): 975.583615 7 2 6 1 5 3 4 0 (ORDER) -96.136213 (min: -58.780940)
6 7 2 1 5 3 4 0 (ORDER): 975.609662 6 7 2 1 5 3 4 0 (ORDER) -95.935454 (min: -58.780940)
7 6 2 1 5 3 4 0 (ORDER): 975.609662 7 6 2 1 5 3 4 0 (ORDER) -95.935454 (min: -58.780940)
1 6 7 2 5 3 4 0 (ORDER): 987.969316 1 6 7 2 5 3 4 0 (ORDER) -70.087718 (min: -58.780940)
6 1 7 2 5 3 4 0 (ORDER): 982.280754 6 1 7 2 5 3 4 0 (ORDER) -78.393407 (min: -58.780940)
6 7 1 2 5 3 4 0 (ORDER): 980.600202 6 7 1 2 5 3 4 0 (ORDER) -79.226887 (min: -58.780940)
7 6 1 2 5 3 4 0 (ORDER): 980.600202 7 6 1 2 5 3 4 0 (ORDER) -79.226887 (min: -58.780940)
1 7 6 2 5 3 4 0 (ORDER): 987.969316 1 7 6 2 5 3 4 0 (ORDER) -70.087718 (min: -58.780940)
7 1 6 2 5 3 4 0 (ORDER): 987.973825 7 1 6 2 5 3 4 0 (ORDER) -70.921198 (min: -58.780940)
1 2 7 6 5 3 4 0 (ORDER): 987.956995 1 2 7 6 5 3 4 0 (ORDER) -70.370746 (min: -58.780940)
2 1 7 6 5 3 4 0 (ORDER): 971.876607 2 1 7 6 5 3 4 0 (ORDER) -87.079314 (min: -58.780940)
2 7 1 6 5 3 4 0 (ORDER): 972.731155 2 7 1 6 5 3 4 0 (ORDER) -87.912794 (min: -58.780940)
7 2 1 6 5 3 4 0 (ORDER): 972.761375 7 2 1 6 5 3 4 0 (ORDER) -87.830525 (min: -58.780940)
1 7 2 6 5 3 4 0 (ORDER): 988.012213 1 7 2 6 5 3 4 0 (ORDER) -70.288478 (min: -58.780940)
7 1 2 6 5 3 4 0 (ORDER): 988.016722 7 1 2 6 5 3 4 0 (ORDER) -71.121958 (min: -58.780940)
1 2 5 7 6 3 4 0 (ORDER): 987.956995 1 2 5 7 6 3 4 0 (ORDER) -70.370746 (min: -58.780940)
2 1 5 7 6 3 4 0 (ORDER): 971.876607 2 1 5 7 6 3 4 0 (ORDER) -87.079314 (min: -58.780940)
2 5 1 7 6 3 4 0 (ORDER): 971.940381 2 5 1 7 6 3 4 0 (ORDER) -96.770064 (min: -58.780940)
5 2 1 7 6 3 4 0 (ORDER): 971.788360 5 2 1 7 6 3 4 0 (ORDER) -96.793347 (min: -58.780940)
1 5 2 7 6 3 4 0 (ORDER): 987.185495 1 5 2 7 6 3 4 0 (ORDER) -70.394029 (min: -58.780940)
5 1 2 7 6 3 4 0 (ORDER): 981.607467 5 1 2 7 6 3 4 0 (ORDER) -80.084780 (min: -58.780940)
5 2 7 1 6 3 4 0 (ORDER): 972.935457 5 2 7 1 6 3 4 0 (ORDER) -97.626828 (min: -58.780940)
2 5 7 1 6 3 4 0 (ORDER): 973.087479 2 5 7 1 6 3 4 0 (ORDER) -97.603544 (min: -58.780940)
2 7 5 1 6 3 4 0 (ORDER): 973.087479 2 7 5 1 6 3 4 0 (ORDER) -97.603544 (min: -58.780940)
7 2 5 1 6 3 4 0 (ORDER): 973.117699 7 2 5 1 6 3 4 0 (ORDER) -97.521276 (min: -58.780940)
5 7 2 1 6 3 4 0 (ORDER): 973.249309 5 7 2 1 6 3 4 0 (ORDER) -97.544559 (min: -58.780940)
7 5 2 1 6 3 4 0 (ORDER): 973.249309 7 5 2 1 6 3 4 0 (ORDER) -97.544559 (min: -58.780940)
1 5 7 2 6 3 4 0 (ORDER): 986.793450 1 5 7 2 6 3 4 0 (ORDER) -70.311761 (min: -58.780940)
5 1 7 2 6 3 4 0 (ORDER): 981.215422 5 1 7 2 6 3 4 0 (ORDER) -80.002512 (min: -58.780940)
5 7 1 2 6 3 4 0 (ORDER): 982.297488 5 7 1 2 6 3 4 0 (ORDER) -80.835992 (min: -58.780940)
7 5 1 2 6 3 4 0 (ORDER): 982.297488 7 5 1 2 6 3 4 0 (ORDER) -80.835992 (min: -58.780940)
1 7 5 2 6 3 4 0 (ORDER): 986.793450 1 7 5 2 6 3 4 0 (ORDER) -70.311761 (min: -58.780940)
7 1 5 2 6 3 4 0 (ORDER): 986.797959 7 1 5 2 6 3 4 0 (ORDER) -71.145241 (min: -58.780940)
1 2 7 5 6 3 4 0 (ORDER): 987.956995 1 2 7 5 6 3 4 0 (ORDER) -70.370746 (min: -58.780940)
2 1 7 5 6 3 4 0 (ORDER): 971.876607 2 1 7 5 6 3 4 0 (ORDER) -87.079314 (min: -58.780940)
2 7 1 5 6 3 4 0 (ORDER): 972.731155 2 7 1 5 6 3 4 0 (ORDER) -87.912794 (min: -58.780940)
7 2 1 5 6 3 4 0 (ORDER): 972.761375 7 2 1 5 6 3 4 0 (ORDER) -87.830525 (min: -58.780940)
1 7 2 5 6 3 4 0 (ORDER): 988.012213 1 7 2 5 6 3 4 0 (ORDER) -70.288478 (min: -58.780940)
7 1 2 5 6 3 4 0 (ORDER): 988.016722 7 1 2 5 6 3 4 0 (ORDER) -71.121958 (min: -58.780940)
1 2 3 5 7 6 4 0 (ORDER): 1004.909860 1 2 3 5 7 6 4 0 (ORDER) -91.986938 (min: -58.780940)
2 1 3 5 7 6 4 0 (ORDER): 988.829472 2 1 3 5 7 6 4 0 (ORDER) -108.695506 (min: -58.780940)
2 3 1 5 7 6 4 0 (ORDER): 990.443341 2 3 1 5 7 6 4 0 (ORDER) -118.205201 (min: -58.780940)
3 2 1 5 7 6 4 0 (ORDER): 974.812347 3 2 1 5 7 6 4 0 (ORDER) -134.802773 (min: -58.780940)
1 3 2 5 7 6 4 0 (ORDER): 995.007037 1 3 2 5 7 6 4 0 (ORDER) -108.584510 (min: -58.780940)
3 1 2 5 7 6 4 0 (ORDER): 985.508205 3 1 2 5 7 6 4 0 (ORDER) -118.094206 (min: -58.780940)
3 2 5 1 7 6 4 0 (ORDER): 976.693607 3 2 5 1 7 6 4 0 (ORDER) -144.493524 (min: -58.780940)
2 3 5 1 7 6 4 0 (ORDER): 992.324600 2 3 5 1 7 6 4 0 (ORDER) -127.895952 (min: -58.780940)
2 5 3 1 7 6 4 0 (ORDER): 974.819658 2 5 3 1 7 6 4 0 (ORDER) -122.566267 (min: -58.780940)
5 2 3 1 7 6 4 0 (ORDER): 974.667637 5 2 3 1 7 6 4 0 (ORDER) -122.589550 (min: -58.780940)
3 5 2 1 7 6 4 0 (ORDER): 975.729821 3 5 2 1 7 6 4 0 (ORDER) -144.516807 (min: -58.780940)
5 3 2 1 7 6 4 0 (ORDER): 985.566342 5 3 2 1 7 6 4 0 (ORDER) -139.187122 (min: -58.780940)
1 3 5 2 7 6 4 0 (ORDER): 993.436114 1 3 5 2 7 6 4 0 (ORDER) -108.607794 (min: -58.780940)
3 1 5 2 7 6 4 0 (ORDER): 983.937282 3 1 5 2 7 6 4 0 (ORDER) -118.117489 (min: -58.780940)
3 5 1 2 7 6 4 0 (ORDER): 978.981708 3 5 1 2 7 6 4 0 (ORDER) -127.808239 (min: -58.780940)
5 3 1 2 7 6 4 0 (ORDER): 988.818228 5 3 1 2 7 6 4 0 (ORDER) -122.478555 (min: -58.780940)
1 5 3 2 7 6 4 0 (ORDER): 986.226357 1 5 3 2 7 6 4 0 (ORDER) -103.278109 (min: -58.780940)
5 1 3 2 7 6 4 0 (ORDER): 980.648329 5 1 3 2 7 6 4 0 (ORDER) -112.968859 (min: -58.780940)
1 2 5 3 7 6 4 0 (ORDER): 986.029882 1 2 5 3 7 6 4 0 (ORDER) -86.657254 (min: -58.780940)
2 1 5 3 7 6 4 0 (ORDER): 969.949495 2 1 5 3 7 6 4 0 (ORDER) -103.365821 (min: -58.780940)
2 5 1 3 7 6 4 0 (ORDER): 970.013269 2 5 1 3 7 6 4 0 (ORDER) -113.056571 (min: -58.780940)
5 2 1 3 7 6 4 0 (ORDER): 969.861248 5 2 1 3 7 6 4 0 (ORDER) -113.079855 (min: -58.780940)
1 5 2 3 7 6 4 0 (ORDER): 985.258383 1 5 2 3 7 6 4 0 (ORDER) -86.680537 (min: -58.780940)
5 1 2 3 7 6 4 0 (ORDER): 979.680355 5 1 2 3 7 6 4 0 (ORDER) -96.371287 (min: -58.780940)
5 2 3 7 1 6 4 0 (ORDER): 975.290987 5 2 3 7 1 6 4 0 (ORDER) -123.423030 (min: -58.780940)
2 5 3 7 1 6 4 0 (ORDER): 975.443009 2 5 3 7 1 6 4 0 (ORDER) -123.399747 (min: -58.780940)
2 3 5 7 1 6 4 0 (ORDER): 992.947951 2 3 5 7 1 6 4 0 (ORDER) -128.729432 (min: -58.780940)
3 2 5 7 1 6 4 0 (ORDER): 977.316957 3 2 5 7 1 6 4 0 (ORDER) -145.327004 (min: -58.780940)
5 3 2 7 1 6 4 0 (ORDER): 986.189693 5 3 2 7 1 6 4 0 (ORDER) -140.020602 (min: -58.780940)
3 5 2 7 1 6 4 0 (ORDER): 976.353172 3 5 2 7 1 6 4 0 (ORDER) -145.350287 (min: -58.780940)
3 2 7 5 1 6 4 0 (ORDER): 977.316957 3 2 7 5 1 6 4 0 (ORDER) -145.327004 (min: -58.780940)
2 3 7 5 1 6 4 0 (ORDER): 992.947951 2 3 7 5 1 6 4 0 (ORDER) -128.729432 (min: -58.780940)
2 7 3 5 1 6 4 0 (ORDER): 987.278784 2 7 3 5 1 6 4 0 (ORDER) -125.569536 (min: -58.780940)
7 2 3 5 1 6 4 0 (ORDER): 987.309004 7 2 3 5 1 6 4 0 (ORDER) -125.487268 (min: -58.780940)
3 7 2 5 1 6 4 0 (ORDER): 977.729201 3 7 2 5 1 6 4 0 (ORDER) -145.244735 (min: -58.780940)
7 3 2 5 1 6 4 0 (ORDER): 983.649450 7 3 2 5 1 6 4 0 (ORDER) -142.084840 (min: -58.780940)
5 3 7 2 1 6 4 0 (ORDER): 986.523853 5 3 7 2 1 6 4 0 (ORDER) -139.938334 (min: -58.780940)
3 5 7 2 1 6 4 0 (ORDER): 976.687332 3 5 7 2 1 6 4 0 (ORDER) -145.268018 (min: -58.780940)
3 7 5 2 1 6 4 0 (ORDER): 976.687332 3 7 5 2 1 6 4 0 (ORDER) -145.268018 (min: -58.780940)
7 3 5 2 1 6 4 0 (ORDER): 982.607581 7 3 5 2 1 6 4 0 (ORDER) -142.108123 (min: -58.780940)
5 7 3 2 1 6 4 0 (ORDER): 986.543845 5 7 3 2 1 6 4 0 (ORDER) -136.778438 (min: -58.780940)
7 5 3 2 1 6 4 0 (ORDER): 986.543845 7 5 3 2 1 6 4 0 (ORDER) -136.778438 (min: -58.780940)
5 2 7 3 1 6 4 0 (ORDER): 975.002262 5 2 7 3 1 6 4 0 (ORDER) -120.263135 (min: -58.780940)
2 5 7 3 1 6 4 0 (ORDER): 975.154283 2 5 7 3 1 6 4 0 (ORDER) -120.239852 (min: -58.780940)
2 7 5 3 1 6 4 0 (ORDER): 975.154283 2 7 5 3 1 6 4 0 (ORDER) -120.239852 (min: -58.780940)
7 2 5 3 1 6 4 0 (ORDER): 975.184504 7 2 5 3 1 6 4 0 (ORDER) -120.157583 (min: -58.780940)
5 7 2 3 1 6 4 0 (ORDER): 975.316114 5 7 2 3 1 6 4 0 (ORDER) -120.180866 (min: -58.780940)
7 5 2 3 1 6 4 0 (ORDER): 975.316114 7 5 2 3 1 6 4 0 (ORDER) -120.180866 (min: -58.780940)
1 5 3 7 2 6 4 0 (ORDER): 986.099818 1 5 3 7 2 6 4 0 (ORDER) -103.195840 (min: -58.780940)
5 1 3 7 2 6 4 0 (ORDER): 980.521790 5 1 3 7 2 6 4 0 (ORDER) -112.886591 (min: -58.780940)
5 3 1 7 2 6 4 0 (ORDER): 988.691690 5 3 1 7 2 6 4 0 (ORDER) -122.396286 (min: -58.780940)
3 5 1 7 2 6 4 0 (ORDER): 978.855169 3 5 1 7 2 6 4 0 (ORDER) -127.725971 (min: -58.780940)
1 3 5 7 2 6 4 0 (ORDER): 993.309576 1 3 5 7 2 6 4 0 (ORDER) -108.525525 (min: -58.780940)
3 1 5 7 2 6 4 0 (ORDER): 983.810744 3 1 5 7 2 6 4 0 (ORDER) -118.035220 (min: -58.780940)
3 5 7 1 2 6 4 0 (ORDER): 979.473161 3 5 7 1 2 6 4 0 (ORDER) -128.559451 (min: -58.780940)
5 3 7 1 2 6 4 0 (ORDER): 989.309682 5 3 7 1 2 6 4 0 (ORDER) -123.229766 (min: -58.780940)
5 7 3 1 2 6 4 0 (ORDER): 989.329674 5 7 3 1 2 6 4 0 (ORDER) -120.069871 (min: -58.780940)
7 5 3 1 2 6 4 0 (ORDER): 989.329674 7 5 3 1 2 6 4 0 (ORDER) -120.069871 (min: -58.780940)
3 7 5 1 2 6 4 0 (ORDER): 979.473161 3 7 5 1 2 6 4 0 (ORDER) -128.559451 (min: -58.780940)
7 3 5 1 2 6 4 0 (ORDER): 985.393411 7 3 5 1 2 6 4 0 (ORDER) -125.399556 (min: -58.780940)
1 3 7 5 2 6 4 0 (ORDER): 993.309576 1 3 7 5 2 6 4 0 (ORDER) -108.525525 (min: -58.780940)
3 1 7 5 2 6 4 0 (ORDER): 983.810744 3 1 7 5 2 6 4 0 (ORDER) -118.035220 (min: -58.780940)
3 7 1 5 2 6 4 0 (ORDER): 984.740648 3 7 1 5 2 6 4 0 (ORDER) -118.868700 (min: -58.780940)
7 3 1 5 2 6 4 0 (ORDER): 990.660897 7 3 1 5 2 6 4 0 (ORDER) -115.708805 (min: -58.780940)
1 7 3 5 2 6 4 0 (ORDER): 989.504915 1 7 3 5 2 6 4 0 (ORDER) -105.365630 (min: -58.780940)
7 1 3 5 2 6 4 0 (ORDER): 989.509424 7 1 3 5 2 6 4 0 (ORDER) -106.199110 (min: -58.780940)
1 5 7 3 2 6 4 0 (ORDER): 986.112206 1 5 7 3 2 6 4 0 (ORDER) -100.035945 (min: -58.780940)
5 1 7 3 2 6 4 0 (ORDER): 980.534178 5 1 7 3 2 6 4 0 (ORDER) -109.726696 (min: -58.780940)
5 7 1 3 2 6 4 0 (ORDER): 981.616244 5 7 1 3 2 6 4 0 (ORDER) -110.560176 (min: -58.780940)
7 5 1 3 2 6 4 0 (ORDER): 981.616244 7 5 1 3 2 6 4 0 (ORDER) -110.560176 (min: -58.780940)
1 7 5 3 2 6 4 0 (ORDER): 986.112206 1 7 5 3 2 6 4 0 (ORDER) -100.035945 (min: -58.780940)
7 1 5 3 2 6 4 0 (ORDER): 986.116715 7 1 5 3 2 6 4 0 (ORDER) -100.869425 (min: -58.780940)
1 2 5 7 3 6 4 0 (ORDER): 986.062353 1 2 5 7 3 6 4 0 (ORDER) -83.497358 (min: -58.780940)
2 1 5 7 3 6 4 0 (ORDER): 969.981965 2 1 5 7 3 6 4 0 (ORDER) -100.205926 (min: -58.780940)
2 5 1 7 3 6 4 0 (ORDER): 970.045740 2 5 1 7 3 6 4 0 (ORDER) -109.896676 (min: -58.780940)
5 2 1 7 3 6 4 0 (ORDER): 969.893718 5 2 1 7 3 6 4 0 (ORDER) -109.919959 (min: -58.780940)
1 5 2 7 3 6 4 0 (ORDER): 985.290853 1 5 2 7 3 6 4 0 (ORDER) -83.520641 (min: -58.780940)
5 1 2 7 3 6 4 0 (ORDER): 979.712826 5 1 2 7 3 6 4 0 (ORDER) -93.211392 (min: -58.780940)
5 2 7 1 3 6 4 0 (ORDER): 971.040816 5 2 7 1 3 6 4 0 (ORDER) -110.753439 (min: -58.780940)
2 5 7 1 3 6 4 0 (ORDER): 971.192837 2 5 7 1 3 6 4 0 (ORDER) -110.730156 (min: -58.780940)
2 7 5 1 3 6 4 0 (ORDER): 971.192837 2 7 5 1 3 6 4 0 (ORDER) -110.730156 (min: -58.780940)
7 2 5 1 3 6 4 0 (ORDER): 971.223057 7 2 5 1 3 6 4 0 (ORDER) -110.647888 (min: -58.780940)
5 7 2 1 3 6 4 0 (ORDER): 971.354667 5 7 2 1 3 6 4 0 (ORDER) -110.671171 (min: -58.780940)
7 5 2 1 3 6 4 0 (ORDER): 971.354667 7 5 2 1 3 6 4 0 (ORDER) -110.671171 (min: -58.780940)
1 5 7 2 3 6 4 0 (ORDER): 984.898808 1 5 7 2 3 6 4 0 (ORDER) -83.438373 (min: -58.780940)
5 1 7 2 3 6 4 0 (ORDER): 979.320780 5 1 7 2 3 6 4 0 (ORDER) -93.129123 (min: -58.780940)
5 7 1 2 3 6 4 0 (ORDER): 980.402846 5 7 1 2 3 6 4 0 (ORDER) -93.962603 (min: -58.780940)
7 5 1 2 3 6 4 0 (ORDER): 980.402846 7 5 1 2 3 6 4 0 (ORDER) -93.962603 (min: -58.780940)
1 7 5 2 3 6 4 0 (ORDER): 984.898808 1 7 5 2 3 6 4 0 (ORDER) -83.438373 (min: -58.780940)
7 1 5 2 3 6 4 0 (ORDER): 984.903318 7 1 5 2 3 6 4 0 (ORDER) -84.271853 (min: -58.780940)
1 2 7 5 3 6 4 0 (ORDER): 986.062353 1 2 7 5 3 6 4 0 (ORDER) -83.497358 (min: -58.780940)
2 1 7 5 3 6 4 0 (ORDER): 969.981965 2 1 7 5 3 6 4 0 (ORDER) -100.205926 (min: -58.780940)
2 7 1 5 3 6 4 0 (ORDER): 970.836513 2 7 1 5 3 6 4 0 (ORDER) -101.039406 (min: -58.780940)
7 2 1 5 3 6 4 0 (ORDER): 970.866733 7 2 1 5 3 6 4 0 (ORDER) -100.957137 (min: -58.780940)
1 7 2 5 3 6 4 0 (ORDER): 986.117571 1 7 2 5 3 6 4 0 (ORDER) -83.415090 (min: -58.780940)
7 1 2 5 3 6 4 0 (ORDER): 986.122081 7 1 2 5 3 6 4 0 (ORDER) -84.248570 (min: -58.780940)
1 2 3 7 5 6 4 0 (ORDER): 1004.909860 1 2 3 7 5 6 4 0 (ORDER) -91.986938 (min: -58.780940)
2 1 3 7 5 6 4 0 (ORDER): 988.829472 2 1 3 7 5 6 4 0 (ORDER) -108.695506 (min: -58.780940)
2 3 1 7 5 6 4 0 (ORDER): 990.443341 2 3 1 7 5 6 4 0 (ORDER) -118.205201 (min: -58.780940)
3 2 1 7 5 6 4 0 (ORDER): 974.812347 3 2 1 7 5 6 4 0 (ORDER) -134.802773 (min: -58.780940)
1 3 2 7 5 6 4 0 (ORDER): 995.007037 1 3 2 7 5 6 4 0 (ORDER) -108.584510 (min: -58.780940)
3 1 2 7 5 6 4 0 (ORDER): 985.508205 3 1 2 7 5 6 4 0 (ORDER) -118.094206 (min: -58.780940)
3 2 7 1 5 6 4 0 (ORDER): 977.247045 3 2 7 1 5 6 4 0 (ORDER) -135.636253 (min: -58.780940)
2 3 7 1 5 6 4 0 (ORDER): 992.878039 2 3 7 1 5 6 4 0 (ORDER) -119.038681 (min: -58.780940)
2 7 3 1 5 6 4 0 (ORDER): 987.208872 2 7 3 1 5 6 4 0 (ORDER) -115.878786 (min: -58.780940)
7 2 3 1 5 6 4 0 (ORDER): 987.239093 7 2 3 1 5 6 4 0 (ORDER) -115.796517 (min: -58.780940)
3 7 2 1 5 6 4 0 (ORDER): 977.659289 3 7 2 1 5 6 4 0 (ORDER) -135.553985 (min: -58.780940)
7 3 2 1 5 6 4 0 (ORDER): 983.579538 7 3 2 1 5 6 4 0 (ORDER) -132.394089 (min: -58.780940)
1 3 7 2 5 6 4 0 (ORDER): 995.245175 1 3 7 2 5 6 4 0 (ORDER) -108.502242 (min: -58.780940)
3 1 7 2 5 6 4 0 (ORDER): 985.746344 3 1 7 2 5 6 4 0 (ORDER) -118.011937 (min: -58.780940)
3 7 1 2 5 6 4 0 (ORDER): 986.676247 3 7 1 2 5 6 4 0 (ORDER) -118.845417 (min: -58.780940)
7 3 1 2 5 6 4 0 (ORDER): 992.596497 7 3 1 2 5 6 4 0 (ORDER) -115.685522 (min: -58.780940)
1 7 3 2 5 6 4 0 (ORDER): 991.440515 1 7 3 2 5 6 4 0 (ORDER) -105.342347 (min: -58.780940)
7 1 3 2 5 6 4 0 (ORDER): 991.445024 7 1 3 2 5 6 4 0 (ORDER) -106.175827 (min: -58.780940)
1 2 7 3 5 6 4 0 (ORDER): 997.574533 1 2 7 3 5 6 4 0 (ORDER) -88.827043 (min: -58.780940)
2 1 7 3 5 6 4 0 (ORDER): 981.494146 2 1 7 3 5 6 4 0 (ORDER) -105.535610 (min: -58.780940)
2 7 1 3 5 6 4 0 (ORDER): 982.348693 2 7 1 3 5 6 4 0 (ORDER) -106.369090 (min: -58.780940)
7 2 1 3 5 6 4 0 (ORDER): 982.378914 7 2 1 3 5 6 4 0 (ORDER) -106.286822 (min: -58.780940)
1 7 2 3 5 6 4 0 (ORDER): 997.629752 1 7 2 3 5 6 4 0 (ORDER) -88.744774 (min: -58.780940)
7 1 2 3 5 6 4 0 (ORDER): 997.634261 7 1 2 3 5 6 4 0 (ORDER) -89.578255 (min: -58.780940)
1 2 3 6 7 5 4 0 (ORDER): 1004.909860 1 2 3 6 7 5 4 0 (ORDER) -91.986938 (min: -58.780940)
2 1 3 6 7 5 4 0 (ORDER): 988.829472 2 1 3 6 7 5 4 0 (ORDER) -108.695506 (min: -58.780940)
2 3 1 6 7 5 4 0 (ORDER): 990.443341 2 3 1 6 7 5 4 0 (ORDER) -118.205201 (min: -58.780940)
3 2 1 6 7 5 4 0 (ORDER): 974.812347 3 2 1 6 7 5 4 0 (ORDER) -134.802773 (min: -58.780940)
1 3 2 6 7 5 4 0 (ORDER): 995.007037 1 3 2 6 7 5 4 0 (ORDER) -108.584510 (min: -58.780940)
3 1 2 6 7 5 4 0 (ORDER): 985.508205 3 1 2 6 7 5 4 0 (ORDER) -118.094206 (min: -58.780940)
3 2 6 1 7 5 4 0 (ORDER): 979.597990 3 2 6 1 7 5 4 0 (ORDER) -143.108461 (min: -58.780940)
2 3 6 1 7 5 4 0 (ORDER): 995.228984 2 3 6 1 7 5 4 0 (ORDER) -126.510889 (min: -58.780940)
2 6 3 1 7 5 4 0 (ORDER): 999.346452 2 6 3 1 7 5 4 0 (ORDER) -113.384277 (min: -58.780940)
6 2 3 1 7 5 4 0 (ORDER): 999.441175 6 2 3 1 7 5 4 0 (ORDER) -113.183518 (min: -58.780940)
3 6 2 1 7 5 4 0 (ORDER): 979.872045 3 6 2 1 7 5 4 0 (ORDER) -142.907702 (min: -58.780940)
6 3 2 1 7 5 4 0 (ORDER): 994.434322 6 3 2 1 7 5 4 0 (ORDER) -129.781090 (min: -58.780940)
1 3 6 2 7 5 4 0 (ORDER): 994.955013 1 3 6 2 7 5 4 0 (ORDER) -108.383751 (min: -58.780940)
3 1 6 2 7 5 4 0 (ORDER): 985.456181 3 1 6 2 7 5 4 0 (ORDER) -117.893446 (min: -58.780940)
3 6 1 2 7 5 4 0 (ORDER): 984.390375 3 6 1 2 7 5 4 0 (ORDER) -126.199134 (min: -58.780940)
6 3 1 2 7 5 4 0 (ORDER): 998.952652 6 3 1 2 7 5 4 0 (ORDER) -113.072523 (min: -58.780940)
1 6 3 2 7 5 4 0 (ORDER): 1000.838955 1 6 3 2 7 5 4 0 (ORDER) -95.257139 (min: -58.780940)
6 1 3 2 7 5 4 0 (ORDER): 995.150394 6 1 3 2 7 5 4 0 (ORDER) -103.562827 (min: -58.780940)
1 2 6 3 7 5 4 0 (ORDER): 1012.571419 1 2 6 3 7 5 4 0 (ORDER) -78.860326 (min: -58.780940)
2 1 6 3 7 5 4 0 (ORDER): 996.491031 2 1 6 3 7 5 4 0 (ORDER) -95.568894 (min: -58.780940)
2 6 1 3 7 5 4 0 (ORDER): 1001.229218 2 6 1 3 7 5 4 0 (ORDER) -103.874582 (min: -58.780940)
6 2 1 3 7 5 4 0 (ORDER): 1001.323941 6 2 1 3 7 5 4 0 (ORDER) -103.673823 (min: -58.780940)
1 6 2 3 7 5 4 0 (ORDER): 1012.512148 1 6 2 3 7 5 4 0 (ORDER) -78.659567 (min: -58.780940)
6 1 2 3 7 5 4 0 (ORDER): 1006.823587 6 1 2 3 7 5 4 0 (ORDER) -86.965255 (min: -58.780940)
6 2 3 7 1 5 4 0 (ORDER): 995.951880 6 2 3 7 1 5 4 0 (ORDER) -114.016998 (min: -58.780940)
2 6 3 7 1 5 4 0 (ORDER): 995.857157 2 6 3 7 1 5 4 0 (ORDER) -114.217757 (min: -58.780940)
2 3 6 7 1 5 4 0 (ORDER): 991.739689 2 3 6 7 1 5 4 0 (ORDER) -127.344369 (min: -58.780940)
3 2 6 7 1 5 4 0 (ORDER): 976.108695 3 2 6 7 1 5 4 0 (ORDER) -143.941941 (min: -58.780940)
6 3 2 7 1 5 4 0 (ORDER): 990.945027 6 3 2 7 1 5 4 0 (ORDER) -130.614570 (min: -58.780940)
3 6 2 7 1 5 4 0 (ORDER): 976.382751 3 6 2 7 1 5 4 0 (ORDER) -143.741182 (min: -58.780940)
3 2 7 6 1 5 4 0 (ORDER): 976.108695 3 2 7 6 1 5 4 0 (ORDER) -143.941941 (min: -58.780940)
2 3 7 6 1 5 4 0 (ORDER): 991.739689 2 3 7 6 1 5 4 0 (ORDER) -127.344369 (min: -58.780940)
2 7 3 6 1 5 4 0 (ORDER): 986.070522 2 7 3 6 1 5 4 0 (ORDER) -124.184474 (min: -58.780940)
7 2 3 6 1 5 4 0 (ORDER): 986.100742 7 2 3 6 1 5 4 0 (ORDER) -124.102205 (min: -58.780940)
3 7 2 6 1 5 4 0 (ORDER): 976.520939 3 7 2 6 1 5 4 0 (ORDER) -143.859673 (min: -58.780940)
7 3 2 6 1 5 4 0 (ORDER): 982.441188 7 3 2 6 1 5 4 0 (ORDER) -140.699778 (min: -58.780940)
6 3 7 2 1 5 4 0 (ORDER): 991.066779 6 3 7 2 1 5 4 0 (ORDER) -130.532302 (min: -58.780940)
3 6 7 2 1 5 4 0 (ORDER): 976.504503 3 6 7 2 1 5 4 0 (ORDER) -143.658913 (min: -58.780940)
3 7 6 2 1 5 4 0 (ORDER): 976.504503 3 7 6 2 1 5 4 0 (ORDER) -143.658913 (min: -58.780940)
7 3 6 2 1 5 4 0 (ORDER): 982.424752 7 3 6 2 1 5 4 0 (ORDER) -140.499018 (min: -58.780940)
6 7 3 2 1 5 4 0 (ORDER): 981.096422 6 7 3 2 1 5 4 0 (ORDER) -127.372406 (min: -58.780940)
7 6 3 2 1 5 4 0 (ORDER): 981.096422 7 6 3 2 1 5 4 0 (ORDER) -127.372406 (min: -58.780940)
6 2 7 3 1 5 4 0 (ORDER): 985.255494 6 2 7 3 1 5 4 0 (ORDER) -110.857103 (min: -58.780940)
2 6 7 3 1 5 4 0 (ORDER): 985.160771 2 6 7 3 1 5 4 0 (ORDER) -111.057862 (min: -58.780940)
2 7 6 3 1 5 4 0 (ORDER): 985.160771 2 7 6 3 1 5 4 0 (ORDER) -111.057862 (min: -58.780940)
7 2 6 3 1 5 4 0 (ORDER): 985.190991 7 2 6 3 1 5 4 0 (ORDER) -110.975594 (min: -58.780940)
6 7 2 3 1 5 4 0 (ORDER): 985.217038 6 7 2 3 1 5 4 0 (ORDER) -110.774834 (min: -58.780940)
7 6 2 3 1 5 4 0 (ORDER): 985.217038 7 6 2 3 1 5 4 0 (ORDER) -110.774834 (min: -58.780940)
1 6 3 7 2 5 4 0 (ORDER): 1001.502008 1 6 3 7 2 5 4 0 (ORDER) -95.174871 (min: -58.780940)
6 1 3 7 2 5 4 0 (ORDER): 995.813447 6 1 3 7 2 5 4 0 (ORDER) -103.480559 (min: -58.780940)
6 3 1 7 2 5 4 0 (ORDER): 999.615706 6 3 1 7 2 5 4 0 (ORDER) -112.990254 (min: -58.780940)
3 6 1 7 2 5 4 0 (ORDER): 985.053429 3 6 1 7 2 5 4 0 (ORDER) -126.116866 (min: -58.780940)
1 3 6 7 2 5 4 0 (ORDER): 995.618066 1 3 6 7 2 5 4 0 (ORDER) -108.301482 (min: -58.780940)
3 1 6 7 2 5 4 0 (ORDER): 986.119235 3 1 6 7 2 5 4 0 (ORDER) -117.811178 (min: -58.780940)
3 6 7 1 2 5 4 0 (ORDER): 983.451453 3 6 7 1 2 5 4 0 (ORDER) -126.950346 (min: -58.780940)
6 3 7 1 2 5 4 0 (ORDER): 998.013729 6 3 7 1 2 5 4 0 (ORDER) -113.823734 (min: -58.780940)
6 7 3 1 2 5 4 0 (ORDER): 988.043372 6 7 3 1 2 5 4 0 (ORDER) -110.663839 (min: -58.780940)
7 6 3 1 2 5 4 0 (ORDER): 988.043372 7 6 3 1 2 5 4 0 (ORDER) -110.663839 (min: -58.780940)
3 7 6 1 2 5 4 0 (ORDER): 983.451453 3 7 6 1 2 5 4 0 (ORDER) -126.950346 (min: -58.780940)
7 3 6 1 2 5 4 0 (ORDER): 989.371702 7 3 6 1 2 5 4 0 (ORDER) -123.790451 (min: -58.780940)
1 3 7 6 2 5 4 0 (ORDER): 995.618066 1 3 7 6 2 5 4 0 (ORDER) -108.301482 (min: -58.780940)
3 1 7 6 2 5 4 0 (ORDER): 986.119235 3 1 7 6 2 5 4 0 (ORDER) -117.811178 (min: -58.780940)
3 7 1 6 2 5 4 0 (ORDER): 987.049138 3 7 1 6 2 5 4 0 (ORDER) -118.644658 (min: -58.780940)
7 3 1 6 2 5 4 0 (ORDER): 992.969388 7 3 1 6 2 5 4 0 (ORDER) -115.484763 (min: -58.780940)
1 7 3 6 2 5 4 0 (ORDER): 991.813405 1 7 3 6 2 5 4 0 (ORDER) -105.141587 (min: -58.780940)
7 1 3 6 2 5 4 0 (ORDER): 991.817915 7 1 3 6 2 5 4 0 (ORDER) -105.975067 (min: -58.780940)
1 6 7 3 2 5 4 0 (ORDER): 995.341303 1 6 7 3 2 5 4 0 (ORDER) -92.014975 (min: -58.780940)
6 1 7 3 2 5 4 0 (ORDER): 989.652742 6 1 7 3 2 5 4 0 (ORDER) -100.320663 (min: -58.780940)
6 7 1 3 2 5 4 0 (ORDER): 987.972190 6 7 1 3 2 5 4 0 (ORDER) -101.154143 (min: -58.780940)
7 6 1 3 2 5 4 0 (ORDER): 987.972190 7 6 1 3 2 5 4 0 (ORDER) -101.154143 (min: -58.780940)
1 7 6 3 2 5 4 0 (ORDER): 995.341303 1 7 6 3 2 5 4 0 (ORDER) -92.014975 (min: -58.780940)
7 1 6 3 2 5 4 0 (ORDER): 995.345813 7 1 6 3 2 5 4 0 (ORDER) -92.848455 (min: -58.780940)
1 2 6 7 3 5 4 0 (ORDER): 1004.766808 1 2 6 7 3 5 4 0 (ORDER) -75.700431 (min: -58.780940)
2 1 6 7 3 5 4 0 (ORDER): 988.686420 2 1 6 7 3 5 4 0 (ORDER) -92.408999 (min: -58.780940)
2 6 1 7 3 5 4 0 (ORDER): 993.424607 2 6 1 7 3 5 4 0 (ORDER) -100.714687 (min: -58.780940)
6 2 1 7 3 5 4 0 (ORDER): 993.519330 6 2 1 7 3 5 4 0 (ORDER) -100.513927 (min: -58.780940)
1 6 2 7 3 5 4 0 (ORDER): 1004.707537 1 6 2 7 3 5 4 0 (ORDER) -75.499672 (min: -58.780940)
6 1 2 7 3 5 4 0 (ORDER): 999.018976 6 1 2 7 3 5 4 0 (ORDER) -83.805360 (min: -58.780940)
6 2 7 1 3 5 4 0 (ORDER): 992.457932 6 2 7 1 3 5 4 0 (ORDER) -101.347407 (min: -58.780940)
2 6 7 1 3 5 4 0 (ORDER): 992.363209 2 6 7 1 3 5 4 0 (ORDER) -101.548167 (min: -58.780940)
2 7 6 1 3 5 4 0 (ORDER): 992.363209 2 7 6 1 3 5 4 0 (ORDER) -101.548167 (min: -58.780940)
7 2 6 1 3 5 4 0 (ORDER): 992.393429 7 2 6 1 3 5 4 0 (ORDER) -101.465898 (min: -58.780940)
6 7 2 1 3 5 4 0 (ORDER): 992.419476 6 7 2 1 3 5 4 0 (ORDER) -101.265139 (min: -58.780940)
7 6 2 1 3 5 4 0 (ORDER): 992.419476 7 6 2 1 3 5 4 0 (ORDER) -101.265139 (min: -58.780940)
1 6 7 2 3 5 4 0 (ORDER): 1004.779129 1 6 7 2 3 5 4 0 (ORDER) -75.417403 (min: -58.780940)
6 1 7 2 3 5 4 0 (ORDER): 999.090568 6 1 7 2 3 5 4 0 (ORDER) -83.723091 (min: -58.780940)
6 7 1 2 3 5 4 0 (ORDER): 997.410015 6 7 1 2 3 5 4 0 (ORDER) -84.556571 (min: -58.780940)
7 6 1 2 3 5 4 0 (ORDER): 997.410015 7 6 1 2 3 5 4 0 (ORDER) -84.556571 (min: -58.780940)
1 7 6 2 3 5 4 0 (ORDER): 1004.779129 1 7 6 2 3 5 4 0 (ORDER) -75.417403 (min: -58.780940)
7 1 6 2 3 5 4 0 (ORDER): 1004.783639 7 1 6 2 3 5 4 0 (ORDER) -76.250883 (min: -58.780940)
1 2 7 6 3 5 4 0 (ORDER): 1004.766808 1 2 7 6 3 5 4 0 (ORDER) -75.700431 (min: -58.780940)
2 1 7 6 3 5 4 0 (ORDER): 988.686420 2 1 7 6 3 5 4 0 (ORDER) -92.408999 (min: -58.780940)
2 7 1 6 3 5 4 0 (ORDER): 989.540968 2 7 1 6 3 5 4 0 (ORDER) -93.242479 (min: -58.780940)
7 2 1 6 3 5 4 0 (ORDER): 989.571189 7 2 1 6 3 5 4 0 (ORDER) -93.160210 (min: -58.780940)
1 7 2 6 3 5 4 0 (ORDER): 1004.822026 1 7 2 6 3 5 4 0 (ORDER) -75.618163 (min: -58.780940)
7 1 2 6 3 5 4 0 (ORDER): 1004.826536 7 1 2 6 3 5 4 0 (ORDER) -76.451643 (min: -58.780940)
1 2 3 7 6 5 4 0 (ORDER): 1004.909860 1 2 3 7 6 5 4 0 (ORDER) -91.986938 (min: -58.780940)
2 1 3 7 6 5 4 0 (ORDER): 988.829472 2 1 3 7 6 5 4 0 (ORDER) -108.695506 (min: -58.780940)
2 3 1 7 6 5 4 0 (ORDER): 990.443341 2 3 1 7 6 5 4 0 (ORDER) -118.205201 (min: -58.780940)
3 2 1 7 6 5 4 0 (ORDER): 974.812347 3 2 1 7 6 5 4 0 (ORDER) -134.802773 (min: -58.780940)
1 3 2 7 6 5 4 0 (ORDER): 995.007037 1 3 2 7 6 5 4 0 (ORDER) -108.584510 (min: -58.780940)
3 1 2 7 6 5 4 0 (ORDER): 985.508205 3 1 2 7 6 5 4 0 (ORDER) -118.094206 (min: -58.780940)
3 2 7 1 6 5 4 0 (ORDER): 977.247045 3 2 7 1 6 5 4 0 (ORDER) -135.636253 (min: -58.780940)
2 3 7 1 6 5 4 0 (ORDER): 992.878039 2 3 7 1 6 5 4 0 (ORDER) -119.038681 (min: -58.780940)
2 7 3 1 6 5 4 0 (ORDER): 987.208872 2 7 3 1 6 5 4 0 (ORDER) -115.878786 (min: -58.780940)
7 2 3 1 6 5 4 0 (ORDER): 987.239093 7 2 3 1 6 5 4 0 (ORDER) -115.796517 (min: -58.780940)
3 7 2 1 6 5 4 0 (ORDER): 977.659289 3 7 2 1 6 5 4 0 (ORDER) -135.553985 (min: -58.780940)
7 3 2 1 6 5 4 0 (ORDER): 983.579538 7 3 2 1 6 5 4 0 (ORDER) -132.394089 (min: -58.780940)
1 3 7 2 6 5 4 0 (ORDER): 995.245175 1 3 7 2 6 5 4 0 (ORDER) -108.502242 (min: -58.780940)
3 1 7 2 6 5 4 0 (ORDER): 985.746344 3 1 7 2 6 5 4 0 (ORDER) -118.011937 (min: -58.780940)
3 7 1 2 6 5 4 0 (ORDER): 986.676247 3 7 1 2 6 5 4 0 (ORDER) -118.845417 (min: -58.780940)
7 3 1 2 6 5 4 0 (ORDER): 992.596497 7 3 1 2 6 5 4 0 (ORDER) -115.685522 (min: -58.780940)
1 7 3 2 6 5 4 0 (ORDER): 991.440515 1 7 3 2 6 5 4 0 (ORDER) -105.342347 (min: -58.780940)
7 1 3 2 6 5 4 0 (ORDER): 991.445024 7 1 3 2 6 5 4 0 (ORDER) -106.175827 (min: -58.780940)
1 2 7 3 6 5 4 0 (ORDER): 997.574533 1 2 7 3 6 5 4 0 (ORDER) -88.827043 (min: -58.780940)
2 1 7 3 6 5 4 0 (ORDER): 981.494146 2 1 7 3 6 5 4 0 (ORDER) -105.535610 (min: -58.780940)
2 7 1 3 6 5 4 0 (ORDER): 982.348693 2 7 1 3 6 5 4 0 (ORDER) -106.369090 (min: -58.780940)
7 2 1 3 6 5 4 0 (ORDER): 982.378914 7 2 1 3 6 5 4 0 (ORDER) -106.286822 (min: -58.780940)
1 7 2 3 6 5 4 0 (ORDER): 997.629752 1 7 2 3 6 5 4 0 (ORDER) -88.744774 (min: -58.780940)
7 1 2 3 6 5 4 0 (ORDER): 997.634261 7 1 2 3 6 5 4 0 (ORDER) -89.578255 (min: -58.780940)
1 2 3 4 6 7 5 0 (ORDER): 1004.909860 1 2 3 4 6 7 5 0 (ORDER) -91.986938 (min: -58.780940)
2 1 3 4 6 7 5 0 (ORDER): 988.829472 2 1 3 4 6 7 5 0 (ORDER) -108.695506 (min: -58.780940)
2 3 1 4 6 7 5 0 (ORDER): 990.443341 2 3 1 4 6 7 5 0 (ORDER) -118.205201 (min: -58.780940)
3 2 1 4 6 7 5 0 (ORDER): 974.812347 3 2 1 4 6 7 5 0 (ORDER) -134.802773 (min: -58.780940)
1 3 2 4 6 7 5 0 (ORDER): 995.007037 1 3 2 4 6 7 5 0 (ORDER) -108.584510 (min: -58.780940)
3 1 2 4 6 7 5 0 (ORDER): 985.508205 3 1 2 4 6 7 5 0 (ORDER) -118.094206 (min: -58.780940)
3 2 4 1 6 7 5 0 (ORDER): 978.794645 3 2 4 1 6 7 5 0 (ORDER) -150.995934 (min: -58.780940)
2 3 4 1 6 7 5 0 (ORDER): 994.425639 2 3 4 1 6 7 5 0 (ORDER) -134.398362 (min: -58.780940)
2 4 3 1 6 7 5 0 (ORDER): 988.259350 2 4 3 1 6 7 5 0 (ORDER) -123.091583 (min: -58.780940)
4 2 3 1 6 7 5 0 (ORDER): 987.909817 4 2 3 1 6 7 5 0 (ORDER) -123.390395 (min: -58.780940)
3 4 2 1 6 7 5 0 (ORDER): 978.763972 3 4 2 1 6 7 5 0 (ORDER) -151.294745 (min: -58.780940)
4 3 2 1 6 7 5 0 (ORDER): 993.030014 4 3 2 1 6 7 5 0 (ORDER) -139.987967 (min: -58.780940)
1 3 4 2 6 7 5 0 (ORDER): 994.057882 1 3 4 2 6 7 5 0 (ORDER) -108.883322 (min: -58.780940)
3 1 4 2 6 7 5 0 (ORDER): 984.559051 3 1 4 2 6 7 5 0 (ORDER) -118.393018 (min: -58.780940)
3 4 1 2 6 7 5 0 (ORDER): 975.909680 3 4 1 2 6 7 5 0 (ORDER) -134.586178 (min: -58.780940)
4 3 1 2 6 7 5 0 (ORDER): 990.175722 4 3 1 2 6 7 5 0 (ORDER) -123.279400 (min: -58.780940)
1 4 3 2 6 7 5 0 (ORDER): 985.357328 1 4 3 2 6 7 5 0 (ORDER) -97.576544 (min: -58.780940)
4 1 3 2 6 7 5 0 (ORDER): 972.562563 4 1 3 2 6 7 5 0 (ORDER) -113.769705 (min: -58.780940)
1 2 4 3 6 7 5 0 (ORDER): 986.226060 1 2 4 3 6 7 5 0 (ORDER) -80.680160 (min: -58.780940)
2 1 4 3 6 7 5 0 (ORDER): 970.145672 2 1 4 3 6 7 5 0 (ORDER) -97.388728 (min: -58.780940)
2 4 1 3 6 7 5 0 (ORDER): 969.787203 2 4 1 3 6 7 5 0 (ORDER) -113.581888 (min: -58.780940)
4 2 1 3 6 7 5 0 (ORDER): 969.437671 4 2 1 3 6 7 5 0 (ORDER) -113.880700 (min: -58.780940)
1 4 2 3 6 7 5 0 (ORDER): 985.838913 1 4 2 3 6 7 5 0 (ORDER) -80.978972 (min: -58.780940)
4 1 2 3 6 7 5 0 (ORDER): 973.044147 4 1 2 3 6 7 5 0 (ORDER) -97.172132 (min: -58.780940)
4 2 3 6 1 7 5 0 (ORDER): 988.724068 4 2 3 6 1 7 5 0 (ORDER) -131.696083 (min: -58.780940)
2 4 3 6 1 7 5 0 (ORDER): 989.073601 2 4 3 6 1 7 5 0 (ORDER) -131.397272 (min: -58.780940)
2 3 4 6 1 7 5 0 (ORDER): 995.239890 2 3 4 6 1 7 5 0 (ORDER) -142.704050 (min: -58.780940)
3 2 4 6 1 7 5 0 (ORDER): 979.608896 3 2 4 6 1 7 5 0 (ORDER) -159.301622 (min: -58.780940)
4 3 2 6 1 7 5 0 (ORDER): 993.844265 4 3 2 6 1 7 5 0 (ORDER) -148.293655 (min: -58.780940)
3 4 2 6 1 7 5 0 (ORDER): 979.578223 3 4 2 6 1 7 5 0 (ORDER) -159.600434 (min: -58.780940)
3 2 6 4 1 7 5 0 (ORDER): 979.608896 3 2 6 4 1 7 5 0 (ORDER) -159.301622 (min: -58.780940)
2 3 6 4 1 7 5 0 (ORDER): 995.239890 2 3 6 4 1 7 5 0 (ORDER) -142.704050 (min: -58.780940)
2 6 3 4 1 7 5 0 (ORDER): 999.357358 2 6 3 4 1 7 5 0 (ORDER) -129.577438 (min: -58.780940)
6 2 3 4 1 7 5 0 (ORDER): 999.452081 6 2 3 4 1 7 5 0 (ORDER) -129.376678 (min: -58.780940)
3 6 2 4 1 7 5 0 (ORDER): 979.882952 3 6 2 4 1 7 5 0 (ORDER) -159.100862 (min: -58.780940)
6 3 2 4 1 7 5 0 (ORDER): 994.445228 6 3 2 4 1 7 5 0 (ORDER) -145.974250 (min: -58.780940)
4 3 6 2 1 7 5 0 (ORDER): 993.048171 4 3 6 2 1 7 5 0 (ORDER) -148.092896 (min: -58.780940)
3 4 6 2 1 7 5 0 (ORDER): 978.782129 3 4 6 2 1 7 5 0 (ORDER) -159.399674 (min: -58.780940)
3 6 4 2 1 7 5 0 (ORDER): 978.782129 3 6 4 2 1 7 5 0 (ORDER) -159.399674 (min: -58.780940)
6 3 4 2 1 7 5 0 (ORDER): 993.344406 6 3 4 2 1 7 5 0 (ORDER) -146.273062 (min: -58.780940)
4 6 3 2 1 7 5 0 (ORDER): 982.190421 4 6 3 2 1 7 5 0 (ORDER) -134.966284 (min: -58.780940)
6 4 3 2 1 7 5 0 (ORDER): 982.190421 6 4 3 2 1 7 5 0 (ORDER) -134.966284 (min: -58.780940)
4 2 6 3 1 7 5 0 (ORDER): 979.328357 4 2 6 3 1 7 5 0 (ORDER) -118.569471 (min: -58.780940)
2 4 6 3 1 7 5 0 (ORDER): 979.677889 2 4 6 3 1 7 5 0 (ORDER) -118.270660 (min: -58.780940)
2 6 4 3 1 7 5 0 (ORDER): 979.677889 2 6 4 3 1 7 5 0 (ORDER) -118.270660 (min: -58.780940)
6 2 4 3 1 7 5 0 (ORDER): 979.772613 6 2 4 3 1 7 5 0 (ORDER) -118.069900 (min: -58.780940)
4 6 2 3 1 7 5 0 (ORDER): 979.476857 4 6 2 3 1 7 5 0 (ORDER) -118.368712 (min: -58.780940)
6 4 2 3 1 7 5 0 (ORDER): 979.476857 6 4 2 3 1 7 5 0 (ORDER) -118.368712 (min: -58.780940)
1 4 3 6 2 7 5 0 (ORDER): 984.798822 1 4 3 6 2 7 5 0 (ORDER) -97.375785 (min: -58.780940)
4 1 3 6 2 7 5 0 (ORDER): 972.004057 4 1 3 6 2 7 5 0 (ORDER) -113.568945 (min: -58.780940)
4 3 1 6 2 7 5 0 (ORDER): 989.617215 4 3 1 6 2 7 5 0 (ORDER) -123.078640 (min: -58.780940)
3 4 1 6 2 7 5 0 (ORDER): 975.351174 3 4 1 6 2 7 5 0 (ORDER) -134.385419 (min: -58.780940)
1 3 4 6 2 7 5 0 (ORDER): 993.499376 1 3 4 6 2 7 5 0 (ORDER) -108.682563 (min: -58.780940)
3 1 4 6 2 7 5 0 (ORDER): 984.000544 3 1 4 6 2 7 5 0 (ORDER) -118.192258 (min: -58.780940)
3 4 6 1 2 7 5 0 (ORDER): 978.550830 3 4 6 1 2 7 5 0 (ORDER) -142.691107 (min: -58.780940)
4 3 6 1 2 7 5 0 (ORDER): 992.816871 4 3 6 1 2 7 5 0 (ORDER) -131.384329 (min: -58.780940)
4 6 3 1 2 7 5 0 (ORDER): 981.959122 4 6 3 1 2 7 5 0 (ORDER) -118.257717 (min: -58.780940)
6 4 3 1 2 7 5 0 (ORDER): 981.959122 6 4 3 1 2 7 5 0 (ORDER) -118.257717 (min: -58.780940)
3 6 4 1 2 7 5 0 (ORDER): 978.550830 3 6 4 1 2 7 5 0 (ORDER) -142.691107 (min: -58.780940)
6 3 4 1 2 7 5 0 (ORDER): 993.113107 6 3 4 1 2 7 5 0 (ORDER) -129.564495 (min: -58.780940)
1 3 6 4 2 7 5 0 (ORDER): 993.499376 1 3 6 4 2 7 5 0 (ORDER) -108.682563 (min: -58.780940)
3 1 6 4 2 7 5 0 (ORDER): 984.000544 3 1 6 4 2 7 5 0 (ORDER) -118.192258 (min: -58.780940)
3 6 1 4 2 7 5 0 (ORDER): 982.934739 3 6 1 4 2 7 5 0 (ORDER) -126.497946 (min: -58.780940)
6 3 1 4 2 7 5 0 (ORDER): 997.497015 6 3 1 4 2 7 5 0 (ORDER) -113.371334 (min: -58.780940)
1 6 3 4 2 7 5 0 (ORDER): 999.383318 1 6 3 4 2 7 5 0 (ORDER) -95.555951 (min: -58.780940)
6 1 3 4 2 7 5 0 (ORDER): 993.694757 6 1 3 4 2 7 5 0 (ORDER) -103.861639 (min: -58.780940)
1 4 6 3 2 7 5 0 (ORDER): 984.607415 1 4 6 3 2 7 5 0 (ORDER) -84.249173 (min: -58.780940)
4 1 6 3 2 7 5 0 (ORDER): 971.812650 4 1 6 3 2 7 5 0 (ORDER) -100.442333 (min: -58.780940)
4 6 1 3 2 7 5 0 (ORDER): 977.635543 4 6 1 3 2 7 5 0 (ORDER) -108.748021 (min: -58.780940)
6 4 1 3 2 7 5 0 (ORDER): 977.635543 6 4 1 3 2 7 5 0 (ORDER) -108.748021 (min: -58.780940)
1 6 4 3 2 7 5 0 (ORDER): 984.607415 1 6 4 3 2 7 5 0 (ORDER) -84.249173 (min: -58.780940)
6 1 4 3 2 7 5 0 (ORDER): 978.918854 6 1 4 3 2 7 5 0 (ORDER) -92.554861 (min: -58.780940)
1 2 4 6 3 7 5 0 (ORDER): 987.131875 1 2 4 6 3 7 5 0 (ORDER) -67.553548 (min: -58.780940)
2 1 4 6 3 7 5 0 (ORDER): 971.051487 2 1 4 6 3 7 5 0 (ORDER) -84.262116 (min: -58.780940)
2 4 1 6 3 7 5 0 (ORDER): 970.693018 2 4 1 6 3 7 5 0 (ORDER) -100.455276 (min: -58.780940)
4 2 1 6 3 7 5 0 (ORDER): 970.343485 4 2 1 6 3 7 5 0 (ORDER) -100.754088 (min: -58.780940)
1 4 2 6 3 7 5 0 (ORDER): 986.744727 1 4 2 6 3 7 5 0 (ORDER) -67.852360 (min: -58.780940)
4 1 2 6 3 7 5 0 (ORDER): 973.949962 4 1 2 6 3 7 5 0 (ORDER) -84.045521 (min: -58.780940)
4 2 6 1 3 7 5 0 (ORDER): 975.258608 4 2 6 1 3 7 5 0 (ORDER) -109.059776 (min: -58.780940)
2 4 6 1 3 7 5 0 (ORDER): 975.608141 2 4 6 1 3 7 5 0 (ORDER) -108.760964 (min: -58.780940)
2 6 4 1 3 7 5 0 (ORDER): 975.608141 2 6 4 1 3 7 5 0 (ORDER) -108.760964 (min: -58.780940)
6 2 4 1 3 7 5 0 (ORDER): 975.702864 6 2 4 1 3 7 5 0 (ORDER) -108.560205 (min: -58.780940)
4 6 2 1 3 7 5 0 (ORDER): 975.407108 4 6 2 1 3 7 5 0 (ORDER) -108.859017 (min: -58.780940)
6 4 2 1 3 7 5 0 (ORDER): 975.407108 6 4 2 1 3 7 5 0 (ORDER) -108.859017 (min: -58.780940)
1 4 6 2 3 7 5 0 (ORDER): 986.708841 1 4 6 2 3 7 5 0 (ORDER) -67.651601 (min: -58.780940)
4 1 6 2 3 7 5 0 (ORDER): 973.914076 4 1 6 2 3 7 5 0 (ORDER) -83.844761 (min: -58.780940)
4 6 1 2 3 7 5 0 (ORDER): 979.736969 4 6 1 2 3 7 5 0 (ORDER) -92.150449 (min: -58.780940)
6 4 1 2 3 7 5 0 (ORDER): 979.736969 6 4 1 2 3 7 5 0 (ORDER) -92.150449 (min: -58.780940)
1 6 4 2 3 7 5 0 (ORDER): 986.708841 1 6 4 2 3 7 5 0 (ORDER) -67.651601 (min: -58.780940)
6 1 4 2 3 7 5 0 (ORDER): 981.020280 6 1 4 2 3 7 5 0 (ORDER) -75.957289 (min: -58.780940)
1 2 6 4 3 7 5 0 (ORDER): 987.131875 1 2 6 4 3 7 5 0 (ORDER) -67.553548 (min: -58.780940)
2 1 6 4 3 7 5 0 (ORDER): 971.051487 2 1 6 4 3 7 5 0 (ORDER) -84.262116 (min: -58.780940)
2 6 1 4 3 7 5 0 (ORDER): 975.789673 2 6 1 4 3 7 5 0 (ORDER) -92.567804 (min: -58.780940)
6 2 1 4 3 7 5 0 (ORDER): 975.884397 6 2 1 4 3 7 5 0 (ORDER) -92.367044 (min: -58.780940)
1 6 2 4 3 7 5 0 (ORDER): 987.072604 1 6 2 4 3 7 5 0 (ORDER) -67.352789 (min: -58.780940)
6 1 2 4 3 7 5 0 (ORDER): 981.384042 6 1 2 4 3 7 5 0 (ORDER) -75.658477 (min: -58.780940)
1 2 3 6 4 7 5 0 (ORDER): 1004.909860 1 2 3 6 4 7 5 0 (ORDER) -91.986938 (min: -58.780940)
2 1 3 6 4 7 5 0 (ORDER): 988.829472 2 1 3 6 4 7 5 0 (ORDER) -108.695506 (min: -58.780940)
2 3 1 6 4 7 5 0 (ORDER): 990.443341 2 3 1 6 4 7 5 0 (ORDER) -118.205201 (min: -58.780940)
3 2 1 6 4 7 5 0 (ORDER): 974.812347 3 2 1 6 4 7 5 0 (ORDER) -134.802773 (min: -58.780940)
1 3 2 6 4 7 5 0 (ORDER): 995.007037 1 3 2 6 4 7 5 0 (ORDER) -108.584510 (min: -58.780940)
3 1 2 6 4 7 5 0 (ORDER): 985.508205 3 1 2 6 4 7 5 0 (ORDER) -118.094206 (min: -58.780940)
3 2 6 1 4 7 5 0 (ORDER): 979.597990 3 2 6 1 4 7 5 0 (ORDER) -143.108461 (min: -58.780940)
2 3 6 1 4 7 5 0 (ORDER): 995.228984 2 3 6 1 4 7 5 0 (ORDER) -126.510889 (min: -58.780940)
2 6 3 1 4 7 5 0 (ORDER): 999.346452 2 6 3 1 4 7 5 0 (ORDER) -113.384277 (min: -58.780940)
6 2 3 1 4 7 5 0 (ORDER): 999.441175 6 2 3 1 4 7 5 0 (ORDER) -113.183518 (min: -58.780940)
3 6 2 1 4 7 5 0 (ORDER): 979.872045 3 6 2 1 4 7 5 0 (ORDER) -142.907702 (min: -58.780940)
6 3 2 1 4 7 5 0 (ORDER): 994.434322 6 3 2 1 4 7 5 0 (ORDER) -129.781090 (min: -58.780940)
1 3 6 2 4 7 5 0 (ORDER): 994.955013 1 3 6 2 4 7 5 0 (ORDER) -108.383751 (min: -58.780940)
3 1 6 2 4 7 5 0 (ORDER): 985.456181 3 1 6 2 4 7 5 0 (ORDER) -117.893446 (min: -58.780940)
3 6 1 2 4 7 5 0 (ORDER): 984.390375 3 6 1 2 4 7 5 0 (ORDER) -126.199134 (min: -58.780940)
6 3 1 2 4 7 5 0 (ORDER): 998.952652 6 3 1 2 4 7 5 0 (ORDER) -113.072523 (min: -58.780940)
1 6 3 2 4 7 5 0 (ORDER): 1000.838955 1 6 3 2 4 7 5 0 (ORDER) -95.257139 (min: -58.780940)
6 1 3 2 4 7 5 0 (ORDER): 995.150394 6 1 3 2 4 7 5 0 (ORDER) -103.562827 (min: -58.780940)
1 2 6 3 4 7 5 0 (ORDER): 1012.571419 1 2 6 3 4 7 5 0 (ORDER) -78.860326 (min: -58.780940)
2 1 6 3 4 7 5 0 (ORDER): 996.491031 2 1 6 3 4 7 5 0 (ORDER) -95.568894 (min: -58.780940)
2 6 1 3 4 7 5 0 (ORDER): 1001.229218 2 6 1 3 4 7 5 0 (ORDER) -103.874582 (min: -58.780940)
6 2 1 3 4 7 5 0 (ORDER): 1001.323941 6 2 1 3 4 7 5 0 (ORDER) -103.673823 (min: -58.780940)
1 6 2 3 4 7 5 0 (ORDER): 1012.512148 1 6 2 3 4 7 5 0 (ORDER) -78.659567 (min: -58.780940)
6 1 2 3 4 7 5 0 (ORDER): 1006.823587 6 1 2 3 4 7 5 0 (ORDER) -86.965255 (min: -58.780940)
6 2 3 4 7 1 5 0 (ORDER): 995.413772 6 2 3 4 7 1 5 0 (ORDER) -130.210158 (min: -58.780940)
2 6 3 4 7 1 5 0 (ORDER): 995.319049 2 6 3 4 7 1 5 0 (ORDER) -130.410918 (min: -58.780940)
2 3 6 4 7 1 5 0 (ORDER): 991.201581 2 3 6 4 7 1 5 0 (ORDER) -143.537530 (min: -58.780940)
3 2 6 4 7 1 5 0 (ORDER): 975.570587 3 2 6 4 7 1 5 0 (ORDER) -160.135102 (min: -58.780940)
6 3 2 4 7 1 5 0 (ORDER): 990.406919 6 3 2 4 7 1 5 0 (ORDER) -146.807731 (min: -58.780940)
3 6 2 4 7 1 5 0 (ORDER): 975.844643 3 6 2 4 7 1 5 0 (ORDER) -159.934342 (min: -58.780940)
3 2 4 6 7 1 5 0 (ORDER): 975.570587 3 2 4 6 7 1 5 0 (ORDER) -160.135102 (min: -58.780940)
2 3 4 6 7 1 5 0 (ORDER): 991.201581 2 3 4 6 7 1 5 0 (ORDER) -143.537530 (min: -58.780940)
2 4 3 6 7 1 5 0 (ORDER): 985.035292 2 4 3 6 7 1 5 0 (ORDER) -132.230752 (min: -58.780940)
4 2 3 6 7 1 5 0 (ORDER): 984.685759 4 2 3 6 7 1 5 0 (ORDER) -132.529563 (min: -58.780940)
3 4 2 6 7 1 5 0 (ORDER): 975.539914 3 4 2 6 7 1 5 0 (ORDER) -160.433914 (min: -58.780940)
4 3 2 6 7 1 5 0 (ORDER): 989.805956 4 3 2 6 7 1 5 0 (ORDER) -149.127135 (min: -58.780940)
6 3 4 2 7 1 5 0 (ORDER): 989.306097 6 3 4 2 7 1 5 0 (ORDER) -147.106542 (min: -58.780940)
3 6 4 2 7 1 5 0 (ORDER): 974.743820 3 6 4 2 7 1 5 0 (ORDER) -160.233154 (min: -58.780940)
3 4 6 2 7 1 5 0 (ORDER): 974.743820 3 4 6 2 7 1 5 0 (ORDER) -160.233154 (min: -58.780940)
4 3 6 2 7 1 5 0 (ORDER): 989.009862 4 3 6 2 7 1 5 0 (ORDER) -148.926376 (min: -58.780940)
6 4 3 2 7 1 5 0 (ORDER): 978.152112 6 4 3 2 7 1 5 0 (ORDER) -135.799764 (min: -58.780940)
4 6 3 2 7 1 5 0 (ORDER): 978.152112 4 6 3 2 7 1 5 0 (ORDER) -135.799764 (min: -58.780940)
6 2 4 3 7 1 5 0 (ORDER): 975.734304 6 2 4 3 7 1 5 0 (ORDER) -118.903380 (min: -58.780940)
2 6 4 3 7 1 5 0 (ORDER): 975.639581 2 6 4 3 7 1 5 0 (ORDER) -119.104140 (min: -58.780940)
2 4 6 3 7 1 5 0 (ORDER): 975.639581 2 4 6 3 7 1 5 0 (ORDER) -119.104140 (min: -58.780940)
4 2 6 3 7 1 5 0 (ORDER): 975.290048 4 2 6 3 7 1 5 0 (ORDER) -119.402952 (min: -58.780940)
6 4 2 3 7 1 5 0 (ORDER): 975.438548 6 4 2 3 7 1 5 0 (ORDER) -119.202192 (min: -58.780940)
4 6 2 3 7 1 5 0 (ORDER): 975.438548 4 6 2 3 7 1 5 0 (ORDER) -119.202192 (min: -58.780940)
4 2 3 7 6 1 5 0 (ORDER): 984.685759 4 2 3 7 6 1 5 0 (ORDER) -132.529563 (min: -58.780940)
2 4 3 7 6 1 5 0 (ORDER): 985.035292 2 4 3 7 6 1 5 0 (ORDER) -132.230752 (min: -58.780940)
2 3 4 7 6 1 5 0 (ORDER): 991.201581 2 3 4 7 6 1 5 0 (ORDER) -143.537530 (min: -58.780940)
3 2 4 7 6 1 5 0 (ORDER): 975.570587 3 2 4 7 6 1 5 0 (ORDER) -160.135102 (min: -58.780940)
4 3 2 7 6 1 5 0 (ORDER): 989.805956 4 3 2 7 6 1 5 0 (ORDER) -149.127135 (min: -58.780940)
3 4 2 7 6 1 5 0 (ORDER): 975.539914 3 4 2 7 6 1 5 0 (ORDER) -160.433914 (min: -58.780940)
3 2 7 4 6 1 5 0 (ORDER): 975.570587 3 2 7 4 6 1 5 0 (ORDER) -160.135102 (min: -58.780940)
2 3 7 4 6 1 5 0 (ORDER): 991.201581 2 3 7 4 6 1 5 0 (ORDER) -143.537530 (min: -58.780940)
2 7 3 4 6 1 5 0 (ORDER): 985.532414 2 7 3 4 6 1 5 0 (ORDER) -140.377634 (min: -58.780940)
7 2 3 4 6 1 5 0 (ORDER): 985.562634 7 2 3 4 6 1 5 0 (ORDER) -140.295366 (min: -58.780940)
3 7 2 4 6 1 5 0 (ORDER): 975.982831 3 7 2 4 6 1 5 0 (ORDER) -160.052833 (min: -58.780940)
7 3 2 4 6 1 5 0 (ORDER): 981.903080 7 3 2 4 6 1 5 0 (ORDER) -156.892938 (min: -58.780940)
4 3 7 2 6 1 5 0 (ORDER): 989.647592 4 3 7 2 6 1 5 0 (ORDER) -149.044867 (min: -58.780940)
3 4 7 2 6 1 5 0 (ORDER): 975.381550 3 4 7 2 6 1 5 0 (ORDER) -160.351645 (min: -58.780940)
3 7 4 2 6 1 5 0 (ORDER): 975.381550 3 7 4 2 6 1 5 0 (ORDER) -160.351645 (min: -58.780940)
7 3 4 2 6 1 5 0 (ORDER): 981.301799 7 3 4 2 6 1 5 0 (ORDER) -157.191750 (min: -58.780940)
4 7 3 2 6 1 5 0 (ORDER): 985.581158 4 7 3 2 6 1 5 0 (ORDER) -145.884972 (min: -58.780940)
7 4 3 2 6 1 5 0 (ORDER): 985.581158 7 4 3 2 6 1 5 0 (ORDER) -145.884972 (min: -58.780940)
4 2 7 3 6 1 5 0 (ORDER): 983.991799 4 2 7 3 6 1 5 0 (ORDER) -129.369668 (min: -58.780940)
2 4 7 3 6 1 5 0 (ORDER): 984.341331 2 4 7 3 6 1 5 0 (ORDER) -129.070856 (min: -58.780940)
2 7 4 3 6 1 5 0 (ORDER): 984.341331 2 7 4 3 6 1 5 0 (ORDER) -129.070856 (min: -58.780940)
7 2 4 3 6 1 5 0 (ORDER): 984.371552 7 2 4 3 6 1 5 0 (ORDER) -128.988588 (min: -58.780940)
4 7 2 3 6 1 5 0 (ORDER): 983.844627 4 7 2 3 6 1 5 0 (ORDER) -129.287400 (min: -58.780940)
7 4 2 3 6 1 5 0 (ORDER): 983.844627 7 4 2 3 6 1 5 0 (ORDER) -129.287400 (min: -58.780940)
6 4 3 7 2 1 5 0 (ORDER): 978.133705 6 4 3 7 2 1 5 0 (ORDER) -135.717496 (min: -58.780940)
4 6 3 7 2 1 5 0 (ORDER): 978.133705 4 6 3 7 2 1 5 0 (ORDER) -135.717496 (min: -58.780940)
4 3 6 7 2 1 5 0 (ORDER): 988.991455 4 3 6 7 2 1 5 0 (ORDER) -148.844108 (min: -58.780940)
3 4 6 7 2 1 5 0 (ORDER): 974.725414 3 4 6 7 2 1 5 0 (ORDER) -160.150886 (min: -58.780940)
6 3 4 7 2 1 5 0 (ORDER): 989.287690 6 3 4 7 2 1 5 0 (ORDER) -147.024274 (min: -58.780940)
3 6 4 7 2 1 5 0 (ORDER): 974.725414 3 6 4 7 2 1 5 0 (ORDER) -160.150886 (min: -58.780940)
3 4 7 6 2 1 5 0 (ORDER): 974.725414 3 4 7 6 2 1 5 0 (ORDER) -160.150886 (min: -58.780940)
4 3 7 6 2 1 5 0 (ORDER): 988.991455 4 3 7 6 2 1 5 0 (ORDER) -148.844108 (min: -58.780940)
4 7 3 6 2 1 5 0 (ORDER): 984.925021 4 7 3 6 2 1 5 0 (ORDER) -145.684212 (min: -58.780940)
7 4 3 6 2 1 5 0 (ORDER): 984.925021 7 4 3 6 2 1 5 0 (ORDER) -145.684212 (min: -58.780940)
3 7 4 6 2 1 5 0 (ORDER): 974.725414 3 7 4 6 2 1 5 0 (ORDER) -160.150886 (min: -58.780940)
7 3 4 6 2 1 5 0 (ORDER): 980.645663 7 3 4 6 2 1 5 0 (ORDER) -156.990990 (min: -58.780940)
6 3 7 4 2 1 5 0 (ORDER): 989.287690 6 3 7 4 2 1 5 0 (ORDER) -147.024274 (min: -58.780940)
3 6 7 4 2 1 5 0 (ORDER): 974.725414 3 6 7 4 2 1 5 0 (ORDER) -160.150886 (min: -58.780940)
3 7 6 4 2 1 5 0 (ORDER): 974.725414 3 7 6 4 2 1 5 0 (ORDER) -160.150886 (min: -58.780940)
7 3 6 4 2 1 5 0 (ORDER): 980.645663 7 3 6 4 2 1 5 0 (ORDER) -156.990990 (min: -58.780940)
6 7 3 4 2 1 5 0 (ORDER): 979.317333 6 7 3 4 2 1 5 0 (ORDER) -143.864379 (min: -58.780940)
7 6 3 4 2 1 5 0 (ORDER): 979.317333 7 6 3 4 2 1 5 0 (ORDER) -143.864379 (min: -58.780940)
6 4 7 3 2 1 5 0 (ORDER): 974.333294 6 4 7 3 2 1 5 0 (ORDER) -132.557600 (min: -58.780940)
4 6 7 3 2 1 5 0 (ORDER): 974.333294 4 6 7 3 2 1 5 0 (ORDER) -132.557600 (min: -58.780940)
4 7 6 3 2 1 5 0 (ORDER): 974.333294 4 7 6 3 2 1 5 0 (ORDER) -132.557600 (min: -58.780940)
7 4 6 3 2 1 5 0 (ORDER): 974.333294 7 4 6 3 2 1 5 0 (ORDER) -132.557600 (min: -58.780940)
6 7 4 3 2 1 5 0 (ORDER): 974.333294 6 7 4 3 2 1 5 0 (ORDER) -132.557600 (min: -58.780940)
7 6 4 3 2 1 5 0 (ORDER): 974.333294 7 6 4 3 2 1 5 0 (ORDER) -132.557600 (min: -58.780940)
6 2 4 7 3 1 5 0 (ORDER): 974.389094 6 2 4 7 3 1 5 0 (ORDER) -115.743485 (min: -58.780940)
2 6 4 7 3 1 5 0 (ORDER): 974.294371 2 6 4 7 3 1 5 0 (ORDER) -115.944244 (min: -58.780940)
2 4 6 7 3 1 5 0 (ORDER): 974.294371 2 4 6 7 3 1 5 0 (ORDER) -115.944244 (min: -58.780940)
4 2 6 7 3 1 5 0 (ORDER): 973.944838 4 2 6 7 3 1 5 0 (ORDER) -116.243056 (min: -58.780940)
6 4 2 7 3 1 5 0 (ORDER): 974.093338 6 4 2 7 3 1 5 0 (ORDER) -116.042297 (min: -58.780940)
4 6 2 7 3 1 5 0 (ORDER): 974.093338 4 6 2 7 3 1 5 0 (ORDER) -116.042297 (min: -58.780940)
4 2 7 6 3 1 5 0 (ORDER): 973.944838 4 2 7 6 3 1 5 0 (ORDER) -116.243056 (min: -58.780940)
2 4 7 6 3 1 5 0 (ORDER): 974.294371 2 4 7 6 3 1 5 0 (ORDER) -115.944244 (min: -58.780940)
2 7 4 6 3 1 5 0 (ORDER): 974.294371 2 7 4 6 3 1 5 0 (ORDER) -115.944244 (min: -58.780940)
7 2 4 6 3 1 5 0 (ORDER): 974.324591 7 2 4 6 3 1 5 0 (ORDER) -115.861976 (min: -58.780940)
4 7 2 6 3 1 5 0 (ORDER): 973.797666 4 7 2 6 3 1 5 0 (ORDER) -116.160788 (min: -58.780940)
7 4 2 6 3 1 5 0 (ORDER): 973.797666 7 4 2 6 3 1 5 0 (ORDER) -116.160788 (min: -58.780940)
6 4 7 2 3 1 5 0 (ORDER): 973.888878 6 4 7 2 3 1 5 0 (ORDER) -115.960028 (min: -58.780940)
4 6 7 2 3 1 5 0 (ORDER): 973.888878 4 6 7 2 3 1 5 0 (ORDER) -115.960028 (min: -58.780940)
4 7 6 2 3 1 5 0 (ORDER): 973.888878 4 7 6 2 3 1 5 0 (ORDER) -115.960028 (min: -58.780940)
7 4 6 2 3 1 5 0 (ORDER): 973.888878 7 4 6 2 3 1 5 0 (ORDER) -115.960028 (min: -58.780940)
6 7 4 2 3 1 5 0 (ORDER): 973.888878 6 7 4 2 3 1 5 0 (ORDER) -115.960028 (min: -58.780940)
7 6 4 2 3 1 5 0 (ORDER): 973.888878 7 6 4 2 3 1 5 0 (ORDER) -115.960028 (min: -58.780940)
6 2 7 4 3 1 5 0 (ORDER): 974.389094 6 2 7 4 3 1 5 0 (ORDER) -115.743485 (min: -58.780940)
2 6 7 4 3 1 5 0 (ORDER): 974.294371 2 6 7 4 3 1 5 0 (ORDER) -115.944244 (min: -58.780940)
2 7 6 4 3 1 5 0 (ORDER): 974.294371 2 7 6 4 3 1 5 0 (ORDER) -115.944244 (min: -58.780940)
7 2 6 4 3 1 5 0 (ORDER): 974.324591 7 2 6 4 3 1 5 0 (ORDER) -115.861976 (min: -58.780940)
6 7 2 4 3 1 5 0 (ORDER): 974.350638 6 7 2 4 3 1 5 0 (ORDER) -115.661216 (min: -58.780940)
7 6 2 4 3 1 5 0 (ORDER): 974.350638 7 6 2 4 3 1 5 0 (ORDER) -115.661216 (min: -58.780940)
6 2 3 7 4 1 5 0 (ORDER): 995.413772 6 2 3 7 4 1 5 0 (ORDER) -130.210158 (min: -58.780940)
2 6 3 7 4 1 5 0 (ORDER): 995.319049 2 6 3 7 4 1 5 0 (ORDER) -130.410918 (min: -58.780940)
2 3 6 7 4 1 5 0 (ORDER): 991.201581 2 3 6 7 4 1 5 0 (ORDER) -143.537530 (min: -58.780940)
3 2 6 7 4 1 5 0 (ORDER): 975.570587 3 2 6 7 4 1 5 0 (ORDER) -160.135102 (min: -58.780940)
6 3 2 7 4 1 5 0 (ORDER): 990.406919 6 3 2 7 4 1 5 0 (ORDER) -146.807731 (min: -58.780940)
3 6 2 7 4 1 5 0 (ORDER): 975.844643 3 6 2 7 4 1 5 0 (ORDER) -159.934342 (min: -58.780940)
3 2 7 6 4 1 5 0 (ORDER): 975.570587 3 2 7 6 4 1 5 0 (ORDER) -160.135102 (min: -58.780940)
2 3 7 6 4 1 5 0 (ORDER): 991.201581 2 3 7 6 4 1 5 0 (ORDER) -143.537530 (min: -58.780940)
2 7 3 6 4 1 5 0 (ORDER): 985.532414 2 7 3 6 4 1 5 0 (ORDER) -140.377634 (min: -58.780940)
7 2 3 6 4 1 5 0 (ORDER): 985.562634 7 2 3 6 4 1 5 0 (ORDER) -140.295366 (min: -58.780940)
3 7 2 6 4 1 5 0 (ORDER): 975.982831 3 7 2 6 4 1 5 0 (ORDER) -160.052833 (min: -58.780940)
7 3 2 6 4 1 5 0 (ORDER): 981.903080 7 3 2 6 4 1 5 0 (ORDER) -156.892938 (min: -58.780940)
6 3 7 2 4 1 5 0 (ORDER): 990.528671 6 3 7 2 4 1 5 0 (ORDER) -146.725462 (min: -58.780940)
3 6 7 2 4 1 5 0 (ORDER): 975.966395 3 6 7 2 4 1 5 0 (ORDER) -159.852074 (min: -58.780940)
3 7 6 2 4 1 5 0 (ORDER): 975.966395 3 7 6 2 4 1 5 0 (ORDER) -159.852074 (min: -58.780940)
7 3 6 2 4 1 5 0 (ORDER): 981.886644 7 3 6 2 4 1 5 0 (ORDER) -156.692179 (min: -58.780940)
6 7 3 2 4 1 5 0 (ORDER): 980.558315 6 7 3 2 4 1 5 0 (ORDER) -143.565567 (min: -58.780940)
7 6 3 2 4 1 5 0 (ORDER): 980.558315 7 6 3 2 4 1 5 0 (ORDER) -143.565567 (min: -58.780940)
6 2 7 3 4 1 5 0 (ORDER): 984.717386 6 2 7 3 4 1 5 0 (ORDER) -127.050263 (min: -58.780940)
2 6 7 3 4 1 5 0 (ORDER): 984.622663 2 6 7 3 4 1 5 0 (ORDER) -127.251023 (min: -58.780940)
2 7 6 3 4 1 5 0 (ORDER): 984.622663 2 7 6 3 4 1 5 0 (ORDER) -127.251023 (min: -58.780940)
7 2 6 3 4 1 5 0 (ORDER): 984.652883 7 2 6 3 4 1 5 0 (ORDER) -127.168754 (min: -58.780940)
6 7 2 3 4 1 5 0 (ORDER): 984.678930 6 7 2 3 4 1 5 0 (ORDER) -126.967995 (min: -58.780940)
7 6 2 3 4 1 5 0 (ORDER): 984.678930 7 6 2 3 4 1 5 0 (ORDER) -126.967995 (min: -58.780940)
1 6 3 4 7 2 5 0 (ORDER): 999.362327 1 6 3 4 7 2 5 0 (ORDER) -95.473682 (min: -58.780940)
6 1 3 4 7 2 5 0 (ORDER): 993.673765 6 1 3 4 7 2 5 0 (ORDER) -103.779371 (min: -58.780940)
6 3 1 4 7 2 5 0 (ORDER): 997.476024 6 3 1 4 7 2 5 0 (ORDER) -113.289066 (min: -58.780940)
3 6 1 4 7 2 5 0 (ORDER): 982.913747 3 6 1 4 7 2 5 0 (ORDER) -126.415678 (min: -58.780940)
1 3 6 4 7 2 5 0 (ORDER): 993.478385 1 3 6 4 7 2 5 0 (ORDER) -108.600294 (min: -58.780940)
3 1 6 4 7 2 5 0 (ORDER): 983.979553 3 1 6 4 7 2 5 0 (ORDER) -118.109990 (min: -58.780940)
3 6 4 1 7 2 5 0 (ORDER): 978.529838 3 6 4 1 7 2 5 0 (ORDER) -142.608838 (min: -58.780940)
6 3 4 1 7 2 5 0 (ORDER): 993.092115 6 3 4 1 7 2 5 0 (ORDER) -129.482226 (min: -58.780940)
6 4 3 1 7 2 5 0 (ORDER): 981.938130 6 4 3 1 7 2 5 0 (ORDER) -118.175448 (min: -58.780940)
4 6 3 1 7 2 5 0 (ORDER): 981.938130 4 6 3 1 7 2 5 0 (ORDER) -118.175448 (min: -58.780940)
3 4 6 1 7 2 5 0 (ORDER): 978.529838 3 4 6 1 7 2 5 0 (ORDER) -142.608838 (min: -58.780940)
4 3 6 1 7 2 5 0 (ORDER): 992.795880 4 3 6 1 7 2 5 0 (ORDER) -131.302060 (min: -58.780940)
1 3 4 6 7 2 5 0 (ORDER): 993.478385 1 3 4 6 7 2 5 0 (ORDER) -108.600294 (min: -58.780940)
3 1 4 6 7 2 5 0 (ORDER): 983.979553 3 1 4 6 7 2 5 0 (ORDER) -118.109990 (min: -58.780940)
3 4 1 6 7 2 5 0 (ORDER): 975.330182 3 4 1 6 7 2 5 0 (ORDER) -134.303150 (min: -58.780940)
4 3 1 6 7 2 5 0 (ORDER): 989.596224 4 3 1 6 7 2 5 0 (ORDER) -122.996372 (min: -58.780940)
1 4 3 6 7 2 5 0 (ORDER): 984.777831 1 4 3 6 7 2 5 0 (ORDER) -97.293516 (min: -58.780940)
4 1 3 6 7 2 5 0 (ORDER): 971.983065 4 1 3 6 7 2 5 0 (ORDER) -113.486677 (min: -58.780940)
1 6 4 3 7 2 5 0 (ORDER): 984.586424 1 6 4 3 7 2 5 0 (ORDER) -84.166904 (min: -58.780940)
6 1 4 3 7 2 5 0 (ORDER): 978.897863 6 1 4 3 7 2 5 0 (ORDER) -92.472592 (min: -58.780940)
6 4 1 3 7 2 5 0 (ORDER): 977.614551 6 4 1 3 7 2 5 0 (ORDER) -108.665753 (min: -58.780940)
4 6 1 3 7 2 5 0 (ORDER): 977.614551 4 6 1 3 7 2 5 0 (ORDER) -108.665753 (min: -58.780940)
1 4 6 3 7 2 5 0 (ORDER): 984.586424 1 4 6 3 7 2 5 0 (ORDER) -84.166904 (min: -58.780940)
4 1 6 3 7 2 5 0 (ORDER): 971.791658 4 1 6 3 7 2 5 0 (ORDER) -100.360065 (min: -58.780940)
4 6 3 7 1 2 5 0 (ORDER): 977.930635 4 6 3 7 1 2 5 0 (ORDER) -119.008928 (min: -58.780940)
6 4 3 7 1 2 5 0 (ORDER): 977.930635 6 4 3 7 1 2 5 0 (ORDER) -119.008928 (min: -58.780940)
6 3 4 7 1 2 5 0 (ORDER): 989.084620 6 3 4 7 1 2 5 0 (ORDER) -130.315706 (min: -58.780940)
3 6 4 7 1 2 5 0 (ORDER): 974.522344 3 6 4 7 1 2 5 0 (ORDER) -143.442318 (min: -58.780940)
4 3 6 7 1 2 5 0 (ORDER): 988.788385 4 3 6 7 1 2 5 0 (ORDER) -132.135540 (min: -58.780940)
3 4 6 7 1 2 5 0 (ORDER): 974.522344 3 4 6 7 1 2 5 0 (ORDER) -143.442318 (min: -58.780940)
3 6 7 4 1 2 5 0 (ORDER): 974.522344 3 6 7 4 1 2 5 0 (ORDER) -143.442318 (min: -58.780940)
6 3 7 4 1 2 5 0 (ORDER): 989.084620 6 3 7 4 1 2 5 0 (ORDER) -130.315706 (min: -58.780940)
6 7 3 4 1 2 5 0 (ORDER): 979.114263 6 7 3 4 1 2 5 0 (ORDER) -127.155811 (min: -58.780940)
7 6 3 4 1 2 5 0 (ORDER): 979.114263 7 6 3 4 1 2 5 0 (ORDER) -127.155811 (min: -58.780940)
3 7 6 4 1 2 5 0 (ORDER): 974.522344 3 7 6 4 1 2 5 0 (ORDER) -143.442318 (min: -58.780940)
7 3 6 4 1 2 5 0 (ORDER): 980.442593 7 3 6 4 1 2 5 0 (ORDER) -140.282423 (min: -58.780940)
4 3 7 6 1 2 5 0 (ORDER): 988.788385 4 3 7 6 1 2 5 0 (ORDER) -132.135540 (min: -58.780940)
3 4 7 6 1 2 5 0 (ORDER): 974.522344 3 4 7 6 1 2 5 0 (ORDER) -143.442318 (min: -58.780940)
3 7 4 6 1 2 5 0 (ORDER): 974.522344 3 7 4 6 1 2 5 0 (ORDER) -143.442318 (min: -58.780940)
7 3 4 6 1 2 5 0 (ORDER): 980.442593 7 3 4 6 1 2 5 0 (ORDER) -140.282423 (min: -58.780940)
4 7 3 6 1 2 5 0 (ORDER): 984.721951 4 7 3 6 1 2 5 0 (ORDER) -128.975645 (min: -58.780940)
7 4 3 6 1 2 5 0 (ORDER): 984.721951 7 4 3 6 1 2 5 0 (ORDER) -128.975645 (min: -58.780940)
4 6 7 3 1 2 5 0 (ORDER): 974.130224 4 6 7 3 1 2 5 0 (ORDER) -115.849033 (min: -58.780940)
6 4 7 3 1 2 5 0 (ORDER): 974.130224 6 4 7 3 1 2 5 0 (ORDER) -115.849033 (min: -58.780940)
6 7 4 3 1 2 5 0 (ORDER): 974.130224 6 7 4 3 1 2 5 0 (ORDER) -115.849033 (min: -58.780940)
7 6 4 3 1 2 5 0 (ORDER): 974.130224 7 6 4 3 1 2 5 0 (ORDER) -115.849033 (min: -58.780940)
4 7 6 3 1 2 5 0 (ORDER): 974.130224 4 7 6 3 1 2 5 0 (ORDER) -115.849033 (min: -58.780940)
7 4 6 3 1 2 5 0 (ORDER): 974.130224 7 4 6 3 1 2 5 0 (ORDER) -115.849033 (min: -58.780940)
1 4 3 7 6 2 5 0 (ORDER): 984.777831 1 4 3 7 6 2 5 0 (ORDER) -97.293516 (min: -58.780940)
4 1 3 7 6 2 5 0 (ORDER): 971.983065 4 1 3 7 6 2 5 0 (ORDER) -113.486677 (min: -58.780940)
4 3 1 7 6 2 5 0 (ORDER): 989.596224 4 3 1 7 6 2 5 0 (ORDER) -122.996372 (min: -58.780940)
3 4 1 7 6 2 5 0 (ORDER): 975.330182 3 4 1 7 6 2 5 0 (ORDER) -134.303150 (min: -58.780940)
1 3 4 7 6 2 5 0 (ORDER): 993.478385 1 3 4 7 6 2 5 0 (ORDER) -108.600294 (min: -58.780940)
3 1 4 7 6 2 5 0 (ORDER): 983.979553 3 1 4 7 6 2 5 0 (ORDER) -118.109990 (min: -58.780940)
3 4 7 1 6 2 5 0 (ORDER): 971.862213 3 4 7 1 6 2 5 0 (ORDER) -135.136630 (min: -58.780940)
4 3 7 1 6 2 5 0 (ORDER): 986.128255 4 3 7 1 6 2 5 0 (ORDER) -123.829852 (min: -58.780940)
4 7 3 1 6 2 5 0 (ORDER): 982.061821 4 7 3 1 6 2 5 0 (ORDER) -120.669957 (min: -58.780940)
7 4 3 1 6 2 5 0 (ORDER): 982.061821 7 4 3 1 6 2 5 0 (ORDER) -120.669957 (min: -58.780940)
3 7 4 1 6 2 5 0 (ORDER): 971.862213 3 7 4 1 6 2 5 0 (ORDER) -135.136630 (min: -58.780940)
7 3 4 1 6 2 5 0 (ORDER): 977.782463 7 3 4 1 6 2 5 0 (ORDER) -131.976735 (min: -58.780940)
1 3 7 4 6 2 5 0 (ORDER): 993.478385 1 3 7 4 6 2 5 0 (ORDER) -108.600294 (min: -58.780940)
3 1 7 4 6 2 5 0 (ORDER): 983.979553 3 1 7 4 6 2 5 0 (ORDER) -118.109990 (min: -58.780940)
3 7 1 4 6 2 5 0 (ORDER): 984.909457 3 7 1 4 6 2 5 0 (ORDER) -118.943470 (min: -58.780940)
7 3 1 4 6 2 5 0 (ORDER): 990.829706 7 3 1 4 6 2 5 0 (ORDER) -115.783574 (min: -58.780940)
1 7 3 4 6 2 5 0 (ORDER): 989.673724 1 7 3 4 6 2 5 0 (ORDER) -105.440399 (min: -58.780940)
7 1 3 4 6 2 5 0 (ORDER): 989.678233 7 1 3 4 6 2 5 0 (ORDER) -106.273879 (min: -58.780940)
1 4 7 3 6 2 5 0 (ORDER): 984.729812 1 4 7 3 6 2 5 0 (ORDER) -94.133621 (min: -58.780940)
4 1 7 3 6 2 5 0 (ORDER): 971.935046 4 1 7 3 6 2 5 0 (ORDER) -110.326781 (min: -58.780940)
4 7 1 3 6 2 5 0 (ORDER): 967.749920 4 7 1 3 6 2 5 0 (ORDER) -111.160261 (min: -58.780940)
7 4 1 3 6 2 5 0 (ORDER): 967.749920 7 4 1 3 6 2 5 0 (ORDER) -111.160261 (min: -58.780940)
1 7 4 3 6 2 5 0 (ORDER): 984.729812 1 7 4 3 6 2 5 0 (ORDER) -94.133621 (min: -58.780940)
7 1 4 3 6 2 5 0 (ORDER): 984.734321 7 1 4 3 6 2 5 0 (ORDER) -94.967101 (min: -58.780940)
1 6 4 7 3 2 5 0 (ORDER): 984.645095 1 6 4 7 3 2 5 0 (ORDER) -81.007009 (min: -58.780940)
6 1 4 7 3 2 5 0 (ORDER): 978.956534 6 1 4 7 3 2 5 0 (ORDER) -89.312697 (min: -58.780940)
6 4 1 7 3 2 5 0 (ORDER): 977.673223 6 4 1 7 3 2 5 0 (ORDER) -105.505858 (min: -58.780940)
4 6 1 7 3 2 5 0 (ORDER): 977.673223 4 6 1 7 3 2 5 0 (ORDER) -105.505858 (min: -58.780940)
1 4 6 7 3 2 5 0 (ORDER): 984.645095 1 4 6 7 3 2 5 0 (ORDER) -81.007009 (min: -58.780940)
4 1 6 7 3 2 5 0 (ORDER): 971.850330 4 1 6 7 3 2 5 0 (ORDER) -97.200169 (min: -58.780940)
4 6 7 1 3 2 5 0 (ORDER): 971.589095 4 6 7 1 3 2 5 0 (ORDER) -106.339338 (min: -58.780940)
6 4 7 1 3 2 5 0 (ORDER): 971.589095 6 4 7 1 3 2 5 0 (ORDER) -106.339338 (min: -58.780940)
6 7 4 1 3 2 5 0 (ORDER): 971.589095 6 7 4 1 3 2 5 0 (ORDER) -106.339338 (min: -58.780940)
7 6 4 1 3 2 5 0 (ORDER): 971.589095 7 6 4 1 3 2 5 0 (ORDER) -106.339338 (min: -58.780940)
4 7 6 1 3 2 5 0 (ORDER): 971.589095 4 7 6 1 3 2 5 0 (ORDER) -106.339338 (min: -58.780940)
7 4 6 1 3 2 5 0 (ORDER): 971.589095 7 4 6 1 3 2 5 0 (ORDER) -106.339338 (min: -58.780940)
1 4 7 6 3 2 5 0 (ORDER): 984.645095 1 4 7 6 3 2 5 0 (ORDER) -81.007009 (min: -58.780940)
4 1 7 6 3 2 5 0 (ORDER): 971.850330 4 1 7 6 3 2 5 0 (ORDER) -97.200169 (min: -58.780940)
4 7 1 6 3 2 5 0 (ORDER): 967.665203 4 7 1 6 3 2 5 0 (ORDER) -98.033649 (min: -58.780940)
7 4 1 6 3 2 5 0 (ORDER): 967.665203 7 4 1 6 3 2 5 0 (ORDER) -98.033649 (min: -58.780940)
1 7 4 6 3 2 5 0 (ORDER): 984.645095 1 7 4 6 3 2 5 0 (ORDER) -81.007009 (min: -58.780940)
7 1 4 6 3 2 5 0 (ORDER): 984.649605 7 1 4 6 3 2 5 0 (ORDER) -81.840489 (min: -58.780940)
1 6 7 4 3 2 5 0 (ORDER): 984.645095 1 6 7 4 3 2 5 0 (ORDER) -81.007009 (min: -58.780940)
6 1 7 4 3 2 5 0 (ORDER): 978.956534 6 1 7 4 3 2 5 0 (ORDER) -89.312697 (min: -58.780940)
6 7 1 4 3 2 5 0 (ORDER): 977.275981 6 7 1 4 3 2 5 0 (ORDER) -90.146177 (min: -58.780940)
7 6 1 4 3 2 5 0 (ORDER): 977.275981 7 6 1 4 3 2 5 0 (ORDER) -90.146177 (min: -58.780940)
1 7 6 4 3 2 5 0 (ORDER): 984.645095 1 7 6 4 3 2 5 0 (ORDER) -81.007009 (min: -58.780940)
7 1 6 4 3 2 5 0 (ORDER): 984.649605 7 1 6 4 3 2 5 0 (ORDER) -81.840489 (min: -58.780940)
1 6 3 7 4 2 5 0 (ORDER): 999.362327 1 6 3 7 4 2 5 0 (ORDER) -95.473682 (min: -58.780940)
6 1 3 7 4 2 5 0 (ORDER): 993.673765 6 1 3 7 4 2 5 0 (ORDER) -103.779371 (min: -58.780940)
6 3 1 7 4 2 5 0 (ORDER): 997.476024 6 3 1 7 4 2 5 0 (ORDER) -113.289066 (min: -58.780940)
3 6 1 7 4 2 5 0 (ORDER): 982.913747 3 6 1 7 4 2 5 0 (ORDER) -126.415678 (min: -58.780940)
1 3 6 7 4 2 5 0 (ORDER): 993.478385 1 3 6 7 4 2 5 0 (ORDER) -108.600294 (min: -58.780940)
3 1 6 7 4 2 5 0 (ORDER): 983.979553 3 1 6 7 4 2 5 0 (ORDER) -118.109990 (min: -58.780940)
3 6 7 1 4 2 5 0 (ORDER): 981.311771 3 6 7 1 4 2 5 0 (ORDER) -127.249158 (min: -58.780940)
6 3 7 1 4 2 5 0 (ORDER): 995.874047 6 3 7 1 4 2 5 0 (ORDER) -114.122546 (min: -58.780940)
6 7 3 1 4 2 5 0 (ORDER): 985.903691 6 7 3 1 4 2 5 0 (ORDER) -110.962651 (min: -58.780940)
7 6 3 1 4 2 5 0 (ORDER): 985.903691 7 6 3 1 4 2 5 0 (ORDER) -110.962651 (min: -58.780940)
3 7 6 1 4 2 5 0 (ORDER): 981.311771 3 7 6 1 4 2 5 0 (ORDER) -127.249158 (min: -58.780940)
7 3 6 1 4 2 5 0 (ORDER): 987.232020 7 3 6 1 4 2 5 0 (ORDER) -124.089263 (min: -58.780940)
1 3 7 6 4 2 5 0 (ORDER): 993.478385 1 3 7 6 4 2 5 0 (ORDER) -108.600294 (min: -58.780940)
3 1 7 6 4 2 5 0 (ORDER): 983.979553 3 1 7 6 4 2 5 0 (ORDER) -118.109990 (min: -58.780940)
3 7 1 6 4 2 5 0 (ORDER): 984.909457 3 7 1 6 4 2 5 0 (ORDER) -118.943470 (min: -58.780940)
7 3 1 6 4 2 5 0 (ORDER): 990.829706 7 3 1 6 4 2 5 0 (ORDER) -115.783574 (min: -58.780940)
1 7 3 6 4 2 5 0 (ORDER): 989.673724 1 7 3 6 4 2 5 0 (ORDER) -105.440399 (min: -58.780940)
7 1 3 6 4 2 5 0 (ORDER): 989.678233 7 1 3 6 4 2 5 0 (ORDER) -106.273879 (min: -58.780940)
1 6 7 3 4 2 5 0 (ORDER): 993.201622 1 6 7 3 4 2 5 0 (ORDER) -92.313787 (min: -58.780940)
6 1 7 3 4 2 5 0 (ORDER): 987.513060 6 1 7 3 4 2 5 0 (ORDER) -100.619475 (min: -58.780940)
6 7 1 3 4 2 5 0 (ORDER): 985.832508 6 7 1 3 4 2 5 0 (ORDER) -101.452955 (min: -58.780940)
7 6 1 3 4 2 5 0 (ORDER): 985.832508 7 6 1 3 4 2 5 0 (ORDER) -101.452955 (min: -58.780940)
1 7 6 3 4 2 5 0 (ORDER): 993.201622 1 7 6 3 4 2 5 0 (ORDER) -92.313787 (min: -58.780940)
7 1 6 3 4 2 5 0 (ORDER): 993.206131 7 1 6 3 4 2 5 0 (ORDER) -93.147267 (min: -58.780940)
1 2 6 4 7 3 5 0 (ORDER): 987.173260 1 2 6 4 7 3 5 0 (ORDER) -64.393653 (min: -58.780940)
2 1 6 4 7 3 5 0 (ORDER): 971.092872 2 1 6 4 7 3 5 0 (ORDER) -81.102220 (min: -58.780940)
2 6 1 4 7 3 5 0 (ORDER): 975.831058 2 6 1 4 7 3 5 0 (ORDER) -89.407909 (min: -58.780940)
6 2 1 4 7 3 5 0 (ORDER): 975.925782 6 2 1 4 7 3 5 0 (ORDER) -89.207149 (min: -58.780940)
1 6 2 4 7 3 5 0 (ORDER): 987.113989 1 6 2 4 7 3 5 0 (ORDER) -64.192894 (min: -58.780940)
6 1 2 4 7 3 5 0 (ORDER): 981.425428 6 1 2 4 7 3 5 0 (ORDER) -72.498582 (min: -58.780940)
6 2 4 1 7 3 5 0 (ORDER): 975.744249 6 2 4 1 7 3 5 0 (ORDER) -105.400310 (min: -58.780940)
2 6 4 1 7 3 5 0 (ORDER): 975.649526 2 6 4 1 7 3 5 0 (ORDER) -105.601069 (min: -58.780940)
2 4 6 1 7 3 5 0 (ORDER): 975.649526 2 4 6 1 7 3 5 0 (ORDER) -105.601069 (min: -58.780940)
4 2 6 1 7 3 5 0 (ORDER): 975.299993 4 2 6 1 7 3 5 0 (ORDER) -105.899881 (min: -58.780940)
6 4 2 1 7 3 5 0 (ORDER): 975.448493 6 4 2 1 7 3 5 0 (ORDER) -105.699121 (min: -58.780940)
4 6 2 1 7 3 5 0 (ORDER): 975.448493 4 6 2 1 7 3 5 0 (ORDER) -105.699121 (min: -58.780940)
1 6 4 2 7 3 5 0 (ORDER): 986.750226 1 6 4 2 7 3 5 0 (ORDER) -64.491705 (min: -58.780940)
6 1 4 2 7 3 5 0 (ORDER): 981.061665 6 1 4 2 7 3 5 0 (ORDER) -72.797394 (min: -58.780940)
6 4 1 2 7 3 5 0 (ORDER): 979.778354 6 4 1 2 7 3 5 0 (ORDER) -88.990554 (min: -58.780940)
4 6 1 2 7 3 5 0 (ORDER): 979.778354 4 6 1 2 7 3 5 0 (ORDER) -88.990554 (min: -58.780940)
1 4 6 2 7 3 5 0 (ORDER): 986.750226 1 4 6 2 7 3 5 0 (ORDER) -64.491705 (min: -58.780940)
4 1 6 2 7 3 5 0 (ORDER): 973.955461 4 1 6 2 7 3 5 0 (ORDER) -80.684866 (min: -58.780940)
1 2 4 6 7 3 5 0 (ORDER): 987.173260 1 2 4 6 7 3 5 0 (ORDER) -64.393653 (min: -58.780940)
2 1 4 6 7 3 5 0 (ORDER): 971.092872 2 1 4 6 7 3 5 0 (ORDER) -81.102220 (min: -58.780940)
2 4 1 6 7 3 5 0 (ORDER): 970.734403 2 4 1 6 7 3 5 0 (ORDER) -97.295381 (min: -58.780940)
4 2 1 6 7 3 5 0 (ORDER): 970.384870 4 2 1 6 7 3 5 0 (ORDER) -97.594193 (min: -58.780940)
1 4 2 6 7 3 5 0 (ORDER): 986.786112 1 4 2 6 7 3 5 0 (ORDER) -64.692465 (min: -58.780940)
4 1 2 6 7 3 5 0 (ORDER): 973.991347 4 1 2 6 7 3 5 0 (ORDER) -80.885625 (min: -58.780940)
4 2 6 7 1 3 5 0 (ORDER): 971.623168 4 2 6 7 1 3 5 0 (ORDER) -106.733361 (min: -58.780940)
2 4 6 7 1 3 5 0 (ORDER): 971.972700 2 4 6 7 1 3 5 0 (ORDER) -106.434549 (min: -58.780940)
2 6 4 7 1 3 5 0 (ORDER): 971.972700 2 6 4 7 1 3 5 0 (ORDER) -106.434549 (min: -58.780940)
6 2 4 7 1 3 5 0 (ORDER): 972.067424 6 2 4 7 1 3 5 0 (ORDER) -106.233790 (min: -58.780940)
4 6 2 7 1 3 5 0 (ORDER): 971.771667 4 6 2 7 1 3 5 0 (ORDER) -106.532601 (min: -58.780940)
6 4 2 7 1 3 5 0 (ORDER): 971.771667 6 4 2 7 1 3 5 0 (ORDER) -106.532601 (min: -58.780940)
6 2 7 4 1 3 5 0 (ORDER): 972.067424 6 2 7 4 1 3 5 0 (ORDER) -106.233790 (min: -58.780940)
2 6 7 4 1 3 5 0 (ORDER): 971.972700 2 6 7 4 1 3 5 0 (ORDER) -106.434549 (min: -58.780940)
2 7 6 4 1 3 5 0 (ORDER): 971.972700 2 7 6 4 1 3 5 0 (ORDER) -106.434549 (min: -58.780940)
7 2 6 4 1 3 5 0 (ORDER): 972.002921 7 2 6 4 1 3 5 0 (ORDER) -106.352281 (min: -58.780940)
6 7 2 4 1 3 5 0 (ORDER): 972.028967 6 7 2 4 1 3 5 0 (ORDER) -106.151521 (min: -58.780940)
7 6 2 4 1 3 5 0 (ORDER): 972.028967 7 6 2 4 1 3 5 0 (ORDER) -106.151521 (min: -58.780940)
4 6 7 2 1 3 5 0 (ORDER): 971.567208 4 6 7 2 1 3 5 0 (ORDER) -106.450333 (min: -58.780940)
6 4 7 2 1 3 5 0 (ORDER): 971.567208 6 4 7 2 1 3 5 0 (ORDER) -106.450333 (min: -58.780940)
6 7 4 2 1 3 5 0 (ORDER): 971.567208 6 7 4 2 1 3 5 0 (ORDER) -106.450333 (min: -58.780940)
7 6 4 2 1 3 5 0 (ORDER): 971.567208 7 6 4 2 1 3 5 0 (ORDER) -106.450333 (min: -58.780940)
4 7 6 2 1 3 5 0 (ORDER): 971.567208 4 7 6 2 1 3 5 0 (ORDER) -106.450333 (min: -58.780940)
7 4 6 2 1 3 5 0 (ORDER): 971.567208 7 4 6 2 1 3 5 0 (ORDER) -106.450333 (min: -58.780940)
4 2 7 6 1 3 5 0 (ORDER): 971.623168 4 2 7 6 1 3 5 0 (ORDER) -106.733361 (min: -58.780940)
2 4 7 6 1 3 5 0 (ORDER): 971.972700 2 4 7 6 1 3 5 0 (ORDER) -106.434549 (min: -58.780940)
2 7 4 6 1 3 5 0 (ORDER): 971.972700 2 7 4 6 1 3 5 0 (ORDER) -106.434549 (min: -58.780940)
7 2 4 6 1 3 5 0 (ORDER): 972.002921 7 2 4 6 1 3 5 0 (ORDER) -106.352281 (min: -58.780940)
4 7 2 6 1 3 5 0 (ORDER): 971.475996 4 7 2 6 1 3 5 0 (ORDER) -106.651092 (min: -58.780940)
7 4 2 6 1 3 5 0 (ORDER): 971.475996 7 4 2 6 1 3 5 0 (ORDER) -106.651092 (min: -58.780940)
1 4 6 7 2 3 5 0 (ORDER): 986.565035 1 4 6 7 2 3 5 0 (ORDER) -64.409437 (min: -58.780940)
4 1 6 7 2 3 5 0 (ORDER): 973.770270 4 1 6 7 2 3 5 0 (ORDER) -80.602597 (min: -58.780940)
4 6 1 7 2 3 5 0 (ORDER): 979.593163 4 6 1 7 2 3 5 0 (ORDER) -88.908285 (min: -58.780940)
6 4 1 7 2 3 5 0 (ORDER): 979.593163 6 4 1 7 2 3 5 0 (ORDER) -88.908285 (min: -58.780940)
1 6 4 7 2 3 5 0 (ORDER): 986.565035 1 6 4 7 2 3 5 0 (ORDER) -64.409437 (min: -58.780940)
6 1 4 7 2 3 5 0 (ORDER): 980.876474 6 1 4 7 2 3 5 0 (ORDER) -72.715125 (min: -58.780940)
6 4 7 1 2 3 5 0 (ORDER): 973.509035 6 4 7 1 2 3 5 0 (ORDER) -89.741765 (min: -58.780940)
4 6 7 1 2 3 5 0 (ORDER): 973.509035 4 6 7 1 2 3 5 0 (ORDER) -89.741765 (min: -58.780940)
4 7 6 1 2 3 5 0 (ORDER): 973.509035 4 7 6 1 2 3 5 0 (ORDER) -89.741765 (min: -58.780940)
7 4 6 1 2 3 5 0 (ORDER): 973.509035 7 4 6 1 2 3 5 0 (ORDER) -89.741765 (min: -58.780940)
6 7 4 1 2 3 5 0 (ORDER): 973.509035 6 7 4 1 2 3 5 0 (ORDER) -89.741765 (min: -58.780940)
7 6 4 1 2 3 5 0 (ORDER): 973.509035 7 6 4 1 2 3 5 0 (ORDER) -89.741765 (min: -58.780940)
1 6 7 4 2 3 5 0 (ORDER): 986.565035 1 6 7 4 2 3 5 0 (ORDER) -64.409437 (min: -58.780940)
6 1 7 4 2 3 5 0 (ORDER): 980.876474 6 1 7 4 2 3 5 0 (ORDER) -72.715125 (min: -58.780940)
6 7 1 4 2 3 5 0 (ORDER): 979.195922 6 7 1 4 2 3 5 0 (ORDER) -73.548605 (min: -58.780940)
7 6 1 4 2 3 5 0 (ORDER): 979.195922 7 6 1 4 2 3 5 0 (ORDER) -73.548605 (min: -58.780940)
1 7 6 4 2 3 5 0 (ORDER): 986.565035 1 7 6 4 2 3 5 0 (ORDER) -64.409437 (min: -58.780940)
7 1 6 4 2 3 5 0 (ORDER): 986.569545 7 1 6 4 2 3 5 0 (ORDER) -65.242917 (min: -58.780940)
1 4 7 6 2 3 5 0 (ORDER): 986.565035 1 4 7 6 2 3 5 0 (ORDER) -64.409437 (min: -58.780940)
4 1 7 6 2 3 5 0 (ORDER): 973.770270 4 1 7 6 2 3 5 0 (ORDER) -80.602597 (min: -58.780940)
4 7 1 6 2 3 5 0 (ORDER): 969.585143 4 7 1 6 2 3 5 0 (ORDER) -81.436077 (min: -58.780940)
7 4 1 6 2 3 5 0 (ORDER): 969.585143 7 4 1 6 2 3 5 0 (ORDER) -81.436077 (min: -58.780940)
1 7 4 6 2 3 5 0 (ORDER): 986.565035 1 7 4 6 2 3 5 0 (ORDER) -64.409437 (min: -58.780940)
7 1 4 6 2 3 5 0 (ORDER): 986.569545 7 1 4 6 2 3 5 0 (ORDER) -65.242917 (min: -58.780940)
1 2 4 7 6 3 5 0 (ORDER): 987.173260 1 2 4 7 6 3 5 0 (ORDER) -64.393653 (min: -58.780940)
2 1 4 7 6 3 5 0 (ORDER): 971.092872 2 1 4 7 6 3 5 0 (ORDER) -81.102220 (min: -58.780940)
2 4 1 7 6 3 5 0 (ORDER): 970.734403 2 4 1 7 6 3 5 0 (ORDER) -97.295381 (min: -58.780940)
4 2 1 7 6 3 5 0 (ORDER): 970.384870 4 2 1 7 6 3 5 0 (ORDER) -97.594193 (min: -58.780940)
1 4 2 7 6 3 5 0 (ORDER): 986.786112 1 4 2 7 6 3 5 0 (ORDER) -64.692465 (min: -58.780940)
4 1 2 7 6 3 5 0 (ORDER): 973.991347 4 1 2 7 6 3 5 0 (ORDER) -80.885625 (min: -58.780940)
4 2 7 1 6 3 5 0 (ORDER): 968.247667 4 2 7 1 6 3 5 0 (ORDER) -98.427673 (min: -58.780940)
2 4 7 1 6 3 5 0 (ORDER): 968.597199 2 4 7 1 6 3 5 0 (ORDER) -98.128861 (min: -58.780940)
2 7 4 1 6 3 5 0 (ORDER): 968.597199 2 7 4 1 6 3 5 0 (ORDER) -98.128861 (min: -58.780940)
7 2 4 1 6 3 5 0 (ORDER): 968.627420 7 2 4 1 6 3 5 0 (ORDER) -98.046592 (min: -58.780940)
4 7 2 1 6 3 5 0 (ORDER): 968.100495 4 7 2 1 6 3 5 0 (ORDER) -98.345404 (min: -58.780940)
7 4 2 1 6 3 5 0 (ORDER): 968.100495 7 4 2 1 6 3 5 0 (ORDER) -98.345404 (min: -58.780940)
1 4 7 2 6 3 5 0 (ORDER): 986.559839 1 4 7 2 6 3 5 0 (ORDER) -64.610196 (min: -58.780940)
4 1 7 2 6 3 5 0 (ORDER): 973.765073 4 1 7 2 6 3 5 0 (ORDER) -80.803357 (min: -58.780940)
4 7 1 2 6 3 5 0 (ORDER): 969.579947 4 7 1 2 6 3 5 0 (ORDER) -81.636837 (min: -58.780940)
7 4 1 2 6 3 5 0 (ORDER): 969.579947 7 4 1 2 6 3 5 0 (ORDER) -81.636837 (min: -58.780940)
1 7 4 2 6 3 5 0 (ORDER): 986.559839 1 7 4 2 6 3 5 0 (ORDER) -64.610196 (min: -58.780940)
7 1 4 2 6 3 5 0 (ORDER): 986.564348 7 1 4 2 6 3 5 0 (ORDER) -65.443676 (min: -58.780940)
1 2 7 4 6 3 5 0 (ORDER): 987.173260 1 2 7 4 6 3 5 0 (ORDER) -64.393653 (min: -58.780940)
2 1 7 4 6 3 5 0 (ORDER): 971.092872 2 1 7 4 6 3 5 0 (ORDER) -81.102220 (min: -58.780940)
2 7 1 4 6 3 5 0 (ORDER): 971.947420 2 7 1 4 6 3 5 0 (ORDER) -81.935701 (min: -58.780940)
7 2 1 4 6 3 5 0 (ORDER): 971.977640 7 2 1 4 6 3 5 0 (ORDER) -81.853432 (min: -58.780940)
1 7 2 4 6 3 5 0 (ORDER): 987.228478 1 7 2 4 6 3 5 0 (ORDER) -64.311385 (min: -58.780940)
7 1 2 4 6 3 5 0 (ORDER): 987.232987 7 1 2 4 6 3 5 0 (ORDER) -65.144865 (min: -58.780940)
1 2 6 7 4 3 5 0 (ORDER): 987.173260 1 2 6 7 4 3 5 0 (ORDER) -64.393653 (min: -58.780940)
2 1 6 7 4 3 5 0 (ORDER): 971.092872 2 1 6 7 4 3 5 0 (ORDER) -81.102220 (min: -58.780940)
2 6 1 7 4 3 5 0 (ORDER): 975.831058 2 6 1 7 4 3 5 0 (ORDER) -89.407909 (min: -58.780940)
6 2 1 7 4 3 5 0 (ORDER): 975.925782 6 2 1 7 4 3 5 0 (ORDER) -89.207149 (min: -58.780940)
1 6 2 7 4 3 5 0 (ORDER): 987.113989 1 6 2 7 4 3 5 0 (ORDER) -64.192894 (min: -58.780940)
6 1 2 7 4 3 5 0 (ORDER): 981.425428 6 1 2 7 4 3 5 0 (ORDER) -72.498582 (min: -58.780940)
6 2 7 1 4 3 5 0 (ORDER): 974.864383 6 2 7 1 4 3 5 0 (ORDER) -90.040629 (min: -58.780940)
2 6 7 1 4 3 5 0 (ORDER): 974.769660 2 6 7 1 4 3 5 0 (ORDER) -90.241389 (min: -58.780940)
2 7 6 1 4 3 5 0 (ORDER): 974.769660 2 7 6 1 4 3 5 0 (ORDER) -90.241389 (min: -58.780940)
7 2 6 1 4 3 5 0 (ORDER): 974.799881 7 2 6 1 4 3 5 0 (ORDER) -90.159120 (min: -58.780940)
6 7 2 1 4 3 5 0 (ORDER): 974.825927 6 7 2 1 4 3 5 0 (ORDER) -89.958361 (min: -58.780940)
7 6 2 1 4 3 5 0 (ORDER): 974.825927 7 6 2 1 4 3 5 0 (ORDER) -89.958361 (min: -58.780940)
1 6 7 2 4 3 5 0 (ORDER): 987.185581 1 6 7 2 4 3 5 0 (ORDER) -64.110625 (min: -58.780940)
6 1 7 2 4 3 5 0 (ORDER): 981.497020 6 1 7 2 4 3 5 0 (ORDER) -72.416313 (min: -58.780940)
6 7 1 2 4 3 5 0 (ORDER): 979.816467 6 7 1 2 4 3 5 0 (ORDER) -73.249793 (min: -58.780940)
7 6 1 2 4 3 5 0 (ORDER): 979.816467 7 6 1 2 4 3 5 0 (ORDER) -73.249793 (min: -58.780940)
1 7 6 2 4 3 5 0 (ORDER): 987.185581 1 7 6 2 4 3 5 0 (ORDER) -64.110625 (min: -58.780940)
7 1 6 2 4 3 5 0 (ORDER): 987.190090 7 1 6 2 4 3 5 0 (ORDER) -64.944105 (min: -58.780940)
1 2 7 6 4 3 5 0 (ORDER): 987.173260 1 2 7 6 4 3 5 0 (ORDER) -64.393653 (min: -58.780940)
2 1 7 6 4 3 5 0 (ORDER): 971.092872 2 1 7 6 4 3 5 0 (ORDER) -81.102220 (min: -58.780940)
2 7 1 6 4 3 5 0 (ORDER): 971.947420 2 7 1 6 4 3 5 0 (ORDER) -81.935701 (min: -58.780940)
7 2 1 6 4 3 5 0 (ORDER): 971.977640 7 2 1 6 4 3 5 0 (ORDER) -81.853432 (min: -58.780940)
1 7 2 6 4 3 5 0 (ORDER): 987.228478 1 7 2 6 4 3 5 0 (ORDER) -64.311385 (min: -58.780940)
7 1 2 6 4 3 5 0 (ORDER): 987.232987 7 1 2 6 4 3 5 0 (ORDER) -65.144865 (min: -58.780940)
1 2 3 6 7 4 5 0 (ORDER): 1004.909860 1 2 3 6 7 4 5 0 (ORDER) -91.986938 (min: -58.780940)
2 1 3 6 7 4 5 0 (ORDER): 988.829472 2 1 3 6 7 4 5 0 (ORDER) -108.695506 (min: -58.780940)
2 3 1 6 7 4 5 0 (ORDER): 990.443341 2 3 1 6 7 4 5 0 (ORDER) -118.205201 (min: -58.780940)
3 2 1 6 7 4 5 0 (ORDER): 974.812347 3 2 1 6 7 4 5 0 (ORDER) -134.802773 (min: -58.780940)
1 3 2 6 7 4 5 0 (ORDER): 995.007037 1 3 2 6 7 4 5 0 (ORDER) -108.584510 (min: -58.780940)
3 1 2 6 7 4 5 0 (ORDER): 985.508205 3 1 2 6 7 4 5 0 (ORDER) -118.094206 (min: -58.780940)
3 2 6 1 7 4 5 0 (ORDER): 979.597990 3 2 6 1 7 4 5 0 (ORDER) -143.108461 (min: -58.780940)
2 3 6 1 7 4 5 0 (ORDER): 995.228984 2 3 6 1 7 4 5 0 (ORDER) -126.510889 (min: -58.780940)
2 6 3 1 7 4 5 0 (ORDER): 999.346452 2 6 3 1 7 4 5 0 (ORDER) -113.384277 (min: -58.780940)
6 2 3 1 7 4 5 0 (ORDER): 999.441175 6 2 3 1 7 4 5 0 (ORDER) -113.183518 (min: -58.780940)
3 6 2 1 7 4 5 0 (ORDER): 979.872045 3 6 2 1 7 4 5 0 (ORDER) -142.907702 (min: -58.780940)
6 3 2 1 7 4 5 0 (ORDER): 994.434322 6 3 2 1 7 4 5 0 (ORDER) -129.781090 (min: -58.780940)
1 3 6 2 7 4 5 0 (ORDER): 994.955013 1 3 6 2 7 4 5 0 (ORDER) -108.383751 (min: -58.780940)
3 1 6 2 7 4 5 0 (ORDER): 985.456181 3 1 6 2 7 4 5 0 (ORDER) -117.893446 (min: -58.780940)
3 6 1 2 7 4 5 0 (ORDER): 984.390375 3 6 1 2 7 4 5 0 (ORDER) -126.199134 (min: -58.780940)
6 3 1 2 7 4 5 0 (ORDER): 998.952652 6 3 1 2 7 4 5 0 (ORDER) -113.072523 (min: -58.780940)
1 6 3 2 7 4 5 0 (ORDER): 1000.838955 1 6 3 2 7 4 5 0 (ORDER) -95.257139 (min: -58.780940)
6 1 3 2 7 4 5 0 (ORDER): 995.150394 6 1 3 2 7 4 5 0 (ORDER) -103.562827 (min: -58.780940)
1 2 6 3 7 4 5 0 (ORDER): 1012.571419 1 2 6 3 7 4 5 0 (ORDER) -78.860326 (min: -58.780940)
2 1 6 3 7 4 5 0 (ORDER): 996.491031 2 1 6 3 7 4 5 0 (ORDER) -95.568894 (min: -58.780940)
2 6 1 3 7 4 5 0 (ORDER): 1001.229218 2 6 1 3 7 4 5 0 (ORDER) -103.874582 (min: -58.780940)
6 2 1 3 7 4 5 0 (ORDER): 1001.323941 6 2 1 3 7 4 5 0 (ORDER) -103.673823 (min: -58.780940)
1 6 2 3 7 4 5 0 (ORDER): 1012.512148 1 6 2 3 7 4 5 0 (ORDER) -78.659567 (min: -58.780940)
6 1 2 3 7 4 5 0 (ORDER): 1006.823587 6 1 2 3 7 4 5 0 (ORDER) -86.965255 (min: -58.780940)
6 2 3 7 1 4 5 0 (ORDER): 995.951880 6 2 3 7 1 4 5 0 (ORDER) -114.016998 (min: -58.780940)
2 6 3 7 1 4 5 0 (ORDER): 995.857157 2 6 3 7 1 4 5 0 (ORDER) -114.217757 (min: -58.780940)
2 3 6 7 1 4 5 0 (ORDER): 991.739689 2 3 6 7 1 4 5 0 (ORDER) -127.344369 (min: -58.780940)
3 2 6 7 1 4 5 0 (ORDER): 976.108695 3 2 6 7 1 4 5 0 (ORDER) -143.941941 (min: -58.780940)
6 3 2 7 1 4 5 0 (ORDER): 990.945027 6 3 2 7 1 4 5 0 (ORDER) -130.614570 (min: -58.780940)
3 6 2 7 1 4 5 0 (ORDER): 976.382751 3 6 2 7 1 4 5 0 (ORDER) -143.741182 (min: -58.780940)
3 2 7 6 1 4 5 0 (ORDER): 976.108695 3 2 7 6 1 4 5 0 (ORDER) -143.941941 (min: -58.780940)
2 3 7 6 1 4 5 0 (ORDER): 991.739689 2 3 7 6 1 4 5 0 (ORDER) -127.344369 (min: -58.780940)
2 7 3 6 1 4 5 0 (ORDER): 986.070522 2 7 3 6 1 4 5 0 (ORDER) -124.184474 (min: -58.780940)
7 2 3 6 1 4 5 0 (ORDER): 986.100742 7 2 3 6 1 4 5 0 (ORDER) -124.102205 (min: -58.780940)
3 7 2 6 1 4 5 0 (ORDER): 976.520939 3 7 2 6 1 4 5 0 (ORDER) -143.859673 (min: -58.780940)
7 3 2 6 1 4 5 0 (ORDER): 982.441188 7 3 2 6 1 4 5 0 (ORDER) -140.699778 (min: -58.780940)
6 3 7 2 1 4 5 0 (ORDER): 991.066779 6 3 7 2 1 4 5 0 (ORDER) -130.532302 (min: -58.780940)
3 6 7 2 1 4 5 0 (ORDER): 976.504503 3 6 7 2 1 4 5 0 (ORDER) -143.658913 (min: -58.780940)
3 7 6 2 1 4 5 0 (ORDER): 976.504503 3 7 6 2 1 4 5 0 (ORDER) -143.658913 (min: -58.780940)
7 3 6 2 1 4 5 0 (ORDER): 982.424752 7 3 6 2 1 4 5 0 (ORDER) -140.499018 (min: -58.780940)
6 7 3 2 1 4 5 0 (ORDER): 981.096422 6 7 3 2 1 4 5 0 (ORDER) -127.372406 (min: -58.780940)
7 6 3 2 1 4 5 0 (ORDER): 981.096422 7 6 3 2 1 4 5 0 (ORDER) -127.372406 (min: -58.780940)
6 2 7 3 1 4 5 0 (ORDER): 985.255494 6 2 7 3 1 4 5 0 (ORDER) -110.857103 (min: -58.780940)
2 6 7 3 1 4 5 0 (ORDER): 985.160771 2 6 7 3 1 4 5 0 (ORDER) -111.057862 (min: -58.780940)
2 7 6 3 1 4 5 0 (ORDER): 985.160771 2 7 6 3 1 4 5 0 (ORDER) -111.057862 (min: -58.780940)
7 2 6 3 1 4 5 0 (ORDER): 985.190991 7 2 6 3 1 4 5 0 (ORDER) -110.975594 (min: -58.780940)
6 7 2 3 1 4 5 0 (ORDER): 985.217038 6 7 2 3 1 4 5 0 (ORDER) -110.774834 (min: -58.780940)
7 6 2 3 1 4 5 0 (ORDER): 985.217038 7 6 2 3 1 4 5 0 (ORDER) -110.774834 (min: -58.780940)
1 6 3 7 2 4 5 0 (ORDER): 1001.502008 1 6 3 7 2 4 5 0 (ORDER) -95.174871 (min: -58.780940)
6 1 3 7 2 4 5 0 (ORDER): 995.813447 6 1 3 7 2 4 5 0 (ORDER) -103.480559 (min: -58.780940)
6 3 1 7 2 4 5 0 (ORDER): 999.615706 6 3 1 7 2 4 5 0 (ORDER) -112.990254 (min: -58.780940)
3 6 1 7 2 4 5 0 (ORDER): 985.053429 3 6 1 7 2 4 5 0 (ORDER) -126.116866 (min: -58.780940)
1 3 6 7 2 4 5 0 (ORDER): 995.618066 1 3 6 7 2 4 5 0 (ORDER) -108.301482 (min: -58.780940)
3 1 6 7 2 4 5 0 (ORDER): 986.119235 3 1 6 7 2 4 5 0 (ORDER) -117.811178 (min: -58.780940)
3 6 7 1 2 4 5 0 (ORDER): 983.451453 3 6 7 1 2 4 5 0 (ORDER) -126.950346 (min: -58.780940)
6 3 7 1 2 4 5 0 (ORDER): 998.013729 6 3 7 1 2 4 5 0 (ORDER) -113.823734 (min: -58.780940)
6 7 3 1 2 4 5 0 (ORDER): 988.043372 6 7 3 1 2 4 5 0 (ORDER) -110.663839 (min: -58.780940)
7 6 3 1 2 4 5 0 (ORDER): 988.043372 7 6 3 1 2 4 5 0 (ORDER) -110.663839 (min: -58.780940)
3 7 6 1 2 4 5 0 (ORDER): 983.451453 3 7 6 1 2 4 5 0 (ORDER) -126.950346 (min: -58.780940)
7 3 6 1 2 4 5 0 (ORDER): 989.371702 7 3 6 1 2 4 5 0 (ORDER) -123.790451 (min: -58.780940)
1 3 7 6 2 4 5 0 (ORDER): 995.618066 1 3 7 6 2 4 5 0 (ORDER) -108.301482 (min: -58.780940)
3 1 7 6 2 4 5 0 (ORDER): 986.119235 3 1 7 6 2 4 5 0 (ORDER) -117.811178 (min: -58.780940)
3 7 1 6 2 4 5 0 (ORDER): 987.049138 3 7 1 6 2 4 5 0 (ORDER) -118.644658 (min: -58.780940)
7 3 1 6 2 4 5 0 (ORDER): 992.969388 7 3 1 6 2 4 5 0 (ORDER) -115.484763 (min: -58.780940)
1 7 3 6 2 4 5 0 (ORDER): 991.813405 1 7 3 6 2 4 5 0 (ORDER) -105.141587 (min: -58.780940)
7 1 3 6 2 4 5 0 (ORDER): 991.817915 7 1 3 6 2 4 5 0 (ORDER) -105.975067 (min: -58.780940)
1 6 7 3 2 4 5 0 (ORDER): 995.341303 1 6 7 3 2 4 5 0 (ORDER) -92.014975 (min: -58.780940)
6 1 7 3 2 4 5 0 (ORDER): 989.652742 6 1 7 3 2 4 5 0 (ORDER) -100.320663 (min: -58.780940)
6 7 1 3 2 4 5 0 (ORDER): 987.972190 6 7 1 3 2 4 5 0 (ORDER) -101.154143 (min: -58.780940)
7 6 1 3 2 4 5 0 (ORDER): 987.972190 7 6 1 3 2 4 5 0 (ORDER) -101.154143 (min: -58.780940)
1 7 6 3 2 4 5 0 (ORDER): 995.341303 1 7 6 3 2 4 5 0 (ORDER) -92.014975 (min: -58.780940)
7 1 6 3 2 4 5 0 (ORDER): 995.345813 7 1 6 3 2 4 5 0 (ORDER) -92.848455 (min: -58.780940)
1 2 6 7 3 4 5 0 (ORDER): 1004.766808 1 2 6 7 3 4 5 0 (ORDER) -75.700431 (min: -58.780940)
2 1 6 7 3 4 5 0 (ORDER): 988.686420 2 1 6 7 3 4 5 0 (ORDER) -92.408999 (min: -58.780940)
2 6 1 7 3 4 5 0 (ORDER): 993.424607 2 6 1 7 3 4 5 0 (ORDER) -100.714687 (min: -58.780940)
6 2 1 7 3 4 5 0 (ORDER): 993.519330 6 2 1 7 3 4 5 0 (ORDER) -100.513927 (min: -58.780940)
1 6 2 7 3 4 5 0 (ORDER): 1004.707537 1 6 2 7 3 4 5 0 (ORDER) -75.499672 (min: -58.780940)
6 1 2 7 3 4 5 0 (ORDER): 999.018976 6 1 2 7 3 4 5 0 (ORDER) -83.805360 (min: -58.780940)
6 2 7 1 3 4 5 0 (ORDER): 992.457932 6 2 7 1 3 4 5 0 (ORDER) -101.347407 (min: -58.780940)
2 6 7 1 3 4 5 0 (ORDER): 992.363209 2 6 7 1 3 4 5 0 (ORDER) -101.548167 (min: -58.780940)
2 7 6 1 3 4 5 0 (ORDER): 992.363209 2 7 6 1 3 4 5 0 (ORDER) -101.548167 (min: -58.780940)
7 2 6 1 3 4 5 0 (ORDER): 992.393429 7 2 6 1 3 4 5 0 (ORDER) -101.465898 (min: -58.780940)
6 7 2 1 3 4 5 0 (ORDER): 992.419476 6 7 2 1 3 4 5 0 (ORDER) -101.265139 (min: -58.780940)
7 6 2 1 3 4 5 0 (ORDER): 992.419476 7 6 2 1 3 4 5 0 (ORDER) -101.265139 (min: -58.780940)
1 6 7 2 3 4 5 0 (ORDER): 1004.779129 1 6 7 2 3 4 5 0 (ORDER) -75.417403 (min: -58.780940)
6 1 7 2 3 4 5 0 (ORDER): 999.090568 6 1 7 2 3 4 5 0 (ORDER) -83.723091 (min: -58.780940)
6 7 1 2 3 4 5 0 (ORDER): 997.410015 6 7 1 2 3 4 5 0 (ORDER) -84.556571 (min: -58.780940)
7 6 1 2 3 4 5 0 (ORDER): 997.410015 7 6 1 2 3 4 5 0 (ORDER) -84.556571 (min: -58.780940)
1 7 6 2 3 4 5 0 (ORDER): 1004.779129 1 7 6 2 3 4 5 0 (ORDER) -75.417403 (min: -58.780940)
7 1 6 2 3 4 5 0 (ORDER): 1004.783639 7 1 6 2 3 4 5 0 (ORDER) -76.250883 (min: -58.780940)
1 2 7 6 3 4 5 0 (ORDER): 1004.766808 1 2 7 6 3 4 5 0 (ORDER) -75.700431 (min: -58.780940)
2 1 7 6 3 4 5 0 (ORDER): 988.686420 2 1 7 6 3 4 5 0 (ORDER) -92.408999 (min: -58.780940)
2 7 1 6 3 4 5 0 (ORDER): 989.540968 2 7 1 6 3 4 5 0 (ORDER) -93.242479 (min: -58.780940)
7 2 1 6 3 4 5 0 (ORDER): 989.571189 7 2 1 6 3 4 5 0 (ORDER) -93.160210 (min: -58.780940)
1 7 2 6 3 4 5 0 (ORDER): 1004.822026 1 7 2 6 3 4 5 0 (ORDER) -75.618163 (min: -58.780940)
7 1 2 6 3 4 5 0 (ORDER): 1004.826536 7 1 2 6 3 4 5 0 (ORDER) -76.451643 (min: -58.780940)
1 2 3 7 6 4 5 0 (ORDER): 1004.909860 1 2 3 7 6 4 5 0 (ORDER) -91.986938 (min: -58.780940)
2 1 3 7 6 4 5 0 (ORDER): 988.829472 2 1 3 7 6 4 5 0 (ORDER) -108.695506 (min: -58.780940)
2 3 1 7 6 4 5 0 (ORDER): 990.443341 2 3 1 7 6 4 5 0 (ORDER) -118.205201 (min: -58.780940)
3 2 1 7 6 4 5 0 (ORDER): 974.812347 3 2 1 7 6 4 5 0 (ORDER) -134.802773 (min: -58.780940)
1 3 2 7 6 4 5 0 (ORDER): 995.007037 1 3 2 7 6 4 5 0 (ORDER) -108.584510 (min: -58.780940)
3 1 2 7 6 4 5 0 (ORDER): 985.508205 3 1 2 7 6 4 5 0 (ORDER) -118.094206 (min: -58.780940)
3 2 7 1 6 4 5 0 (ORDER): 977.247045 3 2 7 1 6 4 5 0 (ORDER) -135.636253 (min: -58.780940)
2 3 7 1 6 4 5 0 (ORDER): 992.878039 2 3 7 1 6 4 5 0 (ORDER) -119.038681 (min: -58.780940)
2 7 3 1 6 4 5 0 (ORDER): 987.208872 2 7 3 1 6 4 5 0 (ORDER) -115.878786 (min: -58.780940)
7 2 3 1 6 4 5 0 (ORDER): 987.239093 7 2 3 1 6 4 5 0 (ORDER) -115.796517 (min: -58.780940)
3 7 2 1 6 4 5 0 (ORDER): 977.659289 3 7 2 1 6 4 5 0 (ORDER) -135.553985 (min: -58.780940)
7 3 2 1 6 4 5 0 (ORDER): 983.579538 7 3 2 1 6 4 5 0 (ORDER) -132.394089 (min: -58.780940)
1 3 7 2 6 4 5 0 (ORDER): 995.245175 1 3 7 2 6 4 5 0 (ORDER) -108.502242 (min: -58.780940)
3 1 7 2 6 4 5 0 (ORDER): 985.746344 3 1 7 2 6 4 5 0 (ORDER) -118.011937 (min: -58.780940)
3 7 1 2 6 4 5 0 (ORDER): 986.676247 3 7 1 2 6 4 5 0 (ORDER) -118.845417 (min: -58.780940)
7 3 1 2 6 4 5 0 (ORDER): 992.596497 7 3 1 2 6 4 5 0 (ORDER) -115.685522 (min: -58.780940)
1 7 3 2 6 4 5 0 (ORDER): 991.440515 1 7 3 2 6 4 5 0 (ORDER) -105.342347 (min: -58.780940)
7 1 3 2 6 4 5 0 (ORDER): 991.445024 7 1 3 2 6 4 5 0 (ORDER) -106.175827 (min: -58.780940)
1 2 7 3 6 4 5 0 (ORDER): 997.574533 1 2 7 3 6 4 5 0 (ORDER) -88.827043 (min: -58.780940)
2 1 7 3 6 4 5 0 (ORDER): 981.494146 2 1 7 3 6 4 5 0 (ORDER) -105.535610 (min: -58.780940)
2 7 1 3 6 4 5 0 (ORDER): 982.348693 2 7 1 3 6 4 5 0 (ORDER) -106.369090 (min: -58.780940)
7 2 1 3 6 4 5 0 (ORDER): 982.378914 7 2 1 3 6 4 5 0 (ORDER) -106.286822 (min: -58.780940)
1 7 2 3 6 4 5 0 (ORDER): 997.629752 1 7 2 3 6 4 5 0 (ORDER) -88.744774 (min: -58.780940)
7 1 2 3 6 4 5 0 (ORDER): 997.634261 7 1 2 3 6 4 5 0 (ORDER) -89.578255 (min: -58.780940)
1 2 3 4 7 6 5 0 (ORDER): 1004.909860 1 2 3 4 7 6 5 0 (ORDER) -91.986938 (min: -58.780940)
2 1 3 4 7 6 5 0 (ORDER): 988.829472 2 1 3 4 7 6 5 0 (ORDER) -108.695506 (min: -58.780940)
2 3 1 4 7 6 5 0 (ORDER): 990.443341 2 3 1 4 7 6 5 0 (ORDER) -118.205201 (min: -58.780940)
3 2 1 4 7 6 5 0 (ORDER): 974.812347 3 2 1 4 7 6 5 0 (ORDER) -134.802773 (min: -58.780940)
1 3 2 4 7 6 5 0 (ORDER): 995.007037 1 3 2 4 7 6 5 0 (ORDER) -108.584510 (min: -58.780940)
3 1 2 4 7 6 5 0 (ORDER): 985.508205 3 1 2 4 7 6 5 0 (ORDER) -118.094206 (min: -58.780940)
3 2 4 1 7 6 5 0 (ORDER): 978.794645 3 2 4 1 7 6 5 0 (ORDER) -150.995934 (min: -58.780940)
2 3 4 1 7 6 5 0 (ORDER): 994.425639 2 3 4 1 7 6 5 0 (ORDER) -134.398362 (min: -58.780940)
2 4 3 1 7 6 5 0 (ORDER): 988.259350 2 4 3 1 7 6 5 0 (ORDER) -123.091583 (min: -58.780940)
4 2 3 1 7 6 5 0 (ORDER): 987.909817 4 2 3 1 7 6 5 0 (ORDER) -123.390395 (min: -58.780940)
3 4 2 1 7 6 5 0 (ORDER): 978.763972 3 4 2 1 7 6 5 0 (ORDER) -151.294745 (min: -58.780940)
4 3 2 1 7 6 5 0 (ORDER): 993.030014 4 3 2 1 7 6 5 0 (ORDER) -139.987967 (min: -58.780940)
1 3 4 2 7 6 5 0 (ORDER): 994.057882 1 3 4 2 7 6 5 0 (ORDER) -108.883322 (min: -58.780940)
3 1 4 2 7 6 5 0 (ORDER): 984.559051 3 1 4 2 7 6 5 0 (ORDER) -118.393018 (min: -58.780940)
3 4 1 2 7 6 5 0 (ORDER): 975.909680 3 4 1 2 7 6 5 0 (ORDER) -134.586178 (min: -58.780940)
4 3 1 2 7 6 5 0 (ORDER): 990.175722 4 3 1 2 7 6 5 0 (ORDER) -123.279400 (min: -58.780940)
1 4 3 2 7 6 5 0 (ORDER): 985.357328 1 4 3 2 7 6 5 0 (ORDER) -97.576544 (min: -58.780940)
4 1 3 2 7 6 5 0 (ORDER): 972.562563 4 1 3 2 7 6 5 0 (ORDER) -113.769705 (min: -58.780940)
1 2 4 3 7 6 5 0 (ORDER): 986.226060 1 2 4 3 7 6 5 0 (ORDER) -80.680160 (min: -58.780940)
2 1 4 3 7 6 5 0 (ORDER): 970.145672 2 1 4 3 7 6 5 0 (ORDER) -97.388728 (min: -58.780940)
2 4 1 3 7 6 5 0 (ORDER): 969.787203 2 4 1 3 7 6 5 0 (ORDER) -113.581888 (min: -58.780940)
4 2 1 3 7 6 5 0 (ORDER): 969.437671 4 2 1 3 7 6 5 0 (ORDER) -113.880700 (min: -58.780940)
1 4 2 3 7 6 5 0 (ORDER): 985.838913 1 4 2 3 7 6 5 0 (ORDER) -80.978972 (min: -58.780940)
4 1 2 3 7 6 5 0 (ORDER): 973.044147 4 1 2 3 7 6 5 0 (ORDER) -97.172132 (min: -58.780940)
4 2 3 7 1 6 5 0 (ORDER): 984.151853 4 2 3 7 1 6 5 0 (ORDER) -124.223875 (min: -58.780940)
2 4 3 7 1 6 5 0 (ORDER): 984.501386 2 4 3 7 1 6 5 0 (ORDER) -123.925063 (min: -58.780940)
2 3 4 7 1 6 5 0 (ORDER): 990.667675 2 3 4 7 1 6 5 0 (ORDER) -135.231842 (min: -58.780940)
3 2 4 7 1 6 5 0 (ORDER): 975.036681 3 2 4 7 1 6 5 0 (ORDER) -151.829414 (min: -58.780940)
4 3 2 7 1 6 5 0 (ORDER): 989.272050 4 3 2 7 1 6 5 0 (ORDER) -140.821447 (min: -58.780940)
3 4 2 7 1 6 5 0 (ORDER): 975.006008 3 4 2 7 1 6 5 0 (ORDER) -152.128225 (min: -58.780940)
3 2 7 4 1 6 5 0 (ORDER): 975.036681 3 2 7 4 1 6 5 0 (ORDER) -151.829414 (min: -58.780940)
2 3 7 4 1 6 5 0 (ORDER): 990.667675 2 3 7 4 1 6 5 0 (ORDER) -135.231842 (min: -58.780940)
2 7 3 4 1 6 5 0 (ORDER): 984.998508 2 7 3 4 1 6 5 0 (ORDER) -132.071946 (min: -58.780940)
7 2 3 4 1 6 5 0 (ORDER): 985.028728 7 2 3 4 1 6 5 0 (ORDER) -131.989678 (min: -58.780940)
3 7 2 4 1 6 5 0 (ORDER): 975.448925 3 7 2 4 1 6 5 0 (ORDER) -151.747145 (min: -58.780940)
7 3 2 4 1 6 5 0 (ORDER): 981.369174 7 3 2 4 1 6 5 0 (ORDER) -148.587250 (min: -58.780940)
4 3 7 2 1 6 5 0 (ORDER): 989.113686 4 3 7 2 1 6 5 0 (ORDER) -140.739179 (min: -58.780940)
3 4 7 2 1 6 5 0 (ORDER): 974.847644 3 4 7 2 1 6 5 0 (ORDER) -152.045957 (min: -58.780940)
3 7 4 2 1 6 5 0 (ORDER): 974.847644 3 7 4 2 1 6 5 0 (ORDER) -152.045957 (min: -58.780940)
7 3 4 2 1 6 5 0 (ORDER): 980.767894 7 3 4 2 1 6 5 0 (ORDER) -148.886062 (min: -58.780940)
4 7 3 2 1 6 5 0 (ORDER): 985.047252 4 7 3 2 1 6 5 0 (ORDER) -137.579284 (min: -58.780940)
7 4 3 2 1 6 5 0 (ORDER): 985.047252 7 4 3 2 1 6 5 0 (ORDER) -137.579284 (min: -58.780940)
4 2 7 3 1 6 5 0 (ORDER): 983.457893 4 2 7 3 1 6 5 0 (ORDER) -121.063980 (min: -58.780940)
2 4 7 3 1 6 5 0 (ORDER): 983.807425 2 4 7 3 1 6 5 0 (ORDER) -120.765168 (min: -58.780940)
2 7 4 3 1 6 5 0 (ORDER): 983.807425 2 7 4 3 1 6 5 0 (ORDER) -120.765168 (min: -58.780940)
7 2 4 3 1 6 5 0 (ORDER): 983.837646 7 2 4 3 1 6 5 0 (ORDER) -120.682900 (min: -58.780940)
4 7 2 3 1 6 5 0 (ORDER): 983.310721 4 7 2 3 1 6 5 0 (ORDER) -120.981711 (min: -58.780940)
7 4 2 3 1 6 5 0 (ORDER): 983.310721 7 4 2 3 1 6 5 0 (ORDER) -120.981711 (min: -58.780940)
1 4 3 7 2 6 5 0 (ORDER): 984.939397 1 4 3 7 2 6 5 0 (ORDER) -97.494276 (min: -58.780940)
4 1 3 7 2 6 5 0 (ORDER): 972.144632 4 1 3 7 2 6 5 0 (ORDER) -113.687436 (min: -58.780940)
4 3 1 7 2 6 5 0 (ORDER): 989.757791 4 3 1 7 2 6 5 0 (ORDER) -123.197131 (min: -58.780940)
3 4 1 7 2 6 5 0 (ORDER): 975.491749 3 4 1 7 2 6 5 0 (ORDER) -134.503910 (min: -58.780940)
1 3 4 7 2 6 5 0 (ORDER): 993.639951 1 3 4 7 2 6 5 0 (ORDER) -108.801054 (min: -58.780940)
3 1 4 7 2 6 5 0 (ORDER): 984.141119 3 1 4 7 2 6 5 0 (ORDER) -118.310749 (min: -58.780940)
3 4 7 1 2 6 5 0 (ORDER): 972.023780 3 4 7 1 2 6 5 0 (ORDER) -135.337390 (min: -58.780940)
4 3 7 1 2 6 5 0 (ORDER): 986.289821 4 3 7 1 2 6 5 0 (ORDER) -124.030611 (min: -58.780940)
4 7 3 1 2 6 5 0 (ORDER): 982.223388 4 7 3 1 2 6 5 0 (ORDER) -120.870716 (min: -58.780940)
7 4 3 1 2 6 5 0 (ORDER): 982.223388 7 4 3 1 2 6 5 0 (ORDER) -120.870716 (min: -58.780940)
3 7 4 1 2 6 5 0 (ORDER): 972.023780 3 7 4 1 2 6 5 0 (ORDER) -135.337390 (min: -58.780940)
7 3 4 1 2 6 5 0 (ORDER): 977.944029 7 3 4 1 2 6 5 0 (ORDER) -132.177494 (min: -58.780940)
1 3 7 4 2 6 5 0 (ORDER): 993.639951 1 3 7 4 2 6 5 0 (ORDER) -108.801054 (min: -58.780940)
3 1 7 4 2 6 5 0 (ORDER): 984.141119 3 1 7 4 2 6 5 0 (ORDER) -118.310749 (min: -58.780940)
3 7 1 4 2 6 5 0 (ORDER): 985.071023 3 7 1 4 2 6 5 0 (ORDER) -119.144229 (min: -58.780940)
7 3 1 4 2 6 5 0 (ORDER): 990.991272 7 3 1 4 2 6 5 0 (ORDER) -115.984334 (min: -58.780940)
1 7 3 4 2 6 5 0 (ORDER): 989.835290 1 7 3 4 2 6 5 0 (ORDER) -105.641158 (min: -58.780940)
7 1 3 4 2 6 5 0 (ORDER): 989.839800 7 1 3 4 2 6 5 0 (ORDER) -106.474638 (min: -58.780940)
1 4 7 3 2 6 5 0 (ORDER): 984.891378 1 4 7 3 2 6 5 0 (ORDER) -94.334380 (min: -58.780940)
4 1 7 3 2 6 5 0 (ORDER): 972.096613 4 1 7 3 2 6 5 0 (ORDER) -110.527541 (min: -58.780940)
4 7 1 3 2 6 5 0 (ORDER): 967.911486 4 7 1 3 2 6 5 0 (ORDER) -111.361021 (min: -58.780940)
7 4 1 3 2 6 5 0 (ORDER): 967.911486 7 4 1 3 2 6 5 0 (ORDER) -111.361021 (min: -58.780940)
1 7 4 3 2 6 5 0 (ORDER): 984.891378 1 7 4 3 2 6 5 0 (ORDER) -94.334380 (min: -58.780940)
7 1 4 3 2 6 5 0 (ORDER): 984.895888 7 1 4 3 2 6 5 0 (ORDER) -95.167860 (min: -58.780940)
1 2 4 7 3 6 5 0 (ORDER): 986.134048 1 2 4 7 3 6 5 0 (ORDER) -77.520265 (min: -58.780940)
2 1 4 7 3 6 5 0 (ORDER): 970.053660 2 1 4 7 3 6 5 0 (ORDER) -94.228832 (min: -58.780940)
2 4 1 7 3 6 5 0 (ORDER): 969.695191 2 4 1 7 3 6 5 0 (ORDER) -110.421993 (min: -58.780940)
4 2 1 7 3 6 5 0 (ORDER): 969.345658 4 2 1 7 3 6 5 0 (ORDER) -110.720805 (min: -58.780940)
1 4 2 7 3 6 5 0 (ORDER): 985.746900 1 4 2 7 3 6 5 0 (ORDER) -77.819077 (min: -58.780940)
4 1 2 7 3 6 5 0 (ORDER): 972.952135 4 1 2 7 3 6 5 0 (ORDER) -94.012237 (min: -58.780940)
4 2 7 1 3 6 5 0 (ORDER): 967.208455 4 2 7 1 3 6 5 0 (ORDER) -111.554285 (min: -58.780940)
2 4 7 1 3 6 5 0 (ORDER): 967.557987 2 4 7 1 3 6 5 0 (ORDER) -111.255473 (min: -58.780940)
2 7 4 1 3 6 5 0 (ORDER): 967.557987 2 7 4 1 3 6 5 0 (ORDER) -111.255473 (min: -58.780940)
7 2 4 1 3 6 5 0 (ORDER): 967.588208 7 2 4 1 3 6 5 0 (ORDER) -111.173204 (min: -58.780940)
4 7 2 1 3 6 5 0 (ORDER): 967.061283 4 7 2 1 3 6 5 0 (ORDER) -111.472016 (min: -58.780940)
7 4 2 1 3 6 5 0 (ORDER): 967.061283 7 4 2 1 3 6 5 0 (ORDER) -111.472016 (min: -58.780940)
1 4 7 2 3 6 5 0 (ORDER): 985.520627 1 4 7 2 3 6 5 0 (ORDER) -77.736808 (min: -58.780940)
4 1 7 2 3 6 5 0 (ORDER): 972.725862 4 1 7 2 3 6 5 0 (ORDER) -93.929969 (min: -58.780940)
4 7 1 2 3 6 5 0 (ORDER): 968.540735 4 7 1 2 3 6 5 0 (ORDER) -94.763449 (min: -58.780940)
7 4 1 2 3 6 5 0 (ORDER): 968.540735 7 4 1 2 3 6 5 0 (ORDER) -94.763449 (min: -58.780940)
1 7 4 2 3 6 5 0 (ORDER): 985.520627 1 7 4 2 3 6 5 0 (ORDER) -77.736808 (min: -58.780940)
7 1 4 2 3 6 5 0 (ORDER): 985.525137 7 1 4 2 3 6 5 0 (ORDER) -78.570288 (min: -58.780940)
1 2 7 4 3 6 5 0 (ORDER): 986.134048 1 2 7 4 3 6 5 0 (ORDER) -77.520265 (min: -58.780940)
2 1 7 4 3 6 5 0 (ORDER): 970.053660 2 1 7 4 3 6 5 0 (ORDER) -94.228832 (min: -58.780940)
2 7 1 4 3 6 5 0 (ORDER): 970.908208 2 7 1 4 3 6 5 0 (ORDER) -95.062312 (min: -58.780940)
7 2 1 4 3 6 5 0 (ORDER): 970.938428 7 2 1 4 3 6 5 0 (ORDER) -94.980044 (min: -58.780940)
1 7 2 4 3 6 5 0 (ORDER): 986.189266 1 7 2 4 3 6 5 0 (ORDER) -77.437996 (min: -58.780940)
7 1 2 4 3 6 5 0 (ORDER): 986.193776 7 1 2 4 3 6 5 0 (ORDER) -78.271476 (min: -58.780940)
1 2 3 7 4 6 5 0 (ORDER): 1004.909860 1 2 3 7 4 6 5 0 (ORDER) -91.986938 (min: -58.780940)
2 1 3 7 4 6 5 0 (ORDER): 988.829472 2 1 3 7 4 6 5 0 (ORDER) -108.695506 (min: -58.780940)
2 3 1 7 4 6 5 0 (ORDER): 990.443341 2 3 1 7 4 6 5 0 (ORDER) -118.205201 (min: -58.780940)
3 2 1 7 4 6 5 0 (ORDER): 974.812347 3 2 1 7 4 6 5 0 (ORDER) -134.802773 (min: -58.780940)
1 3 2 7 4 6 5 0 (ORDER): 995.007037 1 3 2 7 4 6 5 0 (ORDER) -108.584510 (min: -58.780940)
3 1 2 7 4 6 5 0 (ORDER): 985.508205 3 1 2 7 4 6 5 0 (ORDER) -118.094206 (min: -58.780940)
3 2 7 1 4 6 5 0 (ORDER): 977.247045 3 2 7 1 4 6 5 0 (ORDER) -135.636253 (min: -58.780940)
2 3 7 1 4 6 5 0 (ORDER): 992.878039 2 3 7 1 4 6 5 0 (ORDER) -119.038681 (min: -58.780940)
2 7 3 1 4 6 5 0 (ORDER): 987.208872 2 7 3 1 4 6 5 0 (ORDER) -115.878786 (min: -58.780940)
7 2 3 1 4 6 5 0 (ORDER): 987.239093 7 2 3 1 4 6 5 0 (ORDER) -115.796517 (min: -58.780940)
3 7 2 1 4 6 5 0 (ORDER): 977.659289 3 7 2 1 4 6 5 0 (ORDER) -135.553985 (min: -58.780940)
7 3 2 1 4 6 5 0 (ORDER): 983.579538 7 3 2 1 4 6 5 0 (ORDER) -132.394089 (min: -58.780940)
1 3 7 2 4 6 5 0 (ORDER): 995.245175 1 3 7 2 4 6 5 0 (ORDER) -108.502242 (min: -58.780940)
3 1 7 2 4 6 5 0 (ORDER): 985.746344 3 1 7 2 4 6 5 0 (ORDER) -118.011937 (min: -58.780940)
3 7 1 2 4 6 5 0 (ORDER): 986.676247 3 7 1 2 4 6 5 0 (ORDER) -118.845417 (min: -58.780940)
7 3 1 2 4 6 5 0 (ORDER): 992.596497 7 3 1 2 4 6 5 0 (ORDER) -115.685522 (min: -58.780940)
1 7 3 2 4 6 5 0 (ORDER): 991.440515 1 7 3 2 4 6 5 0 (ORDER) -105.342347 (min: -58.780940)
7 1 3 2 4 6 5 0 (ORDER): 991.445024 7 1 3 2 4 6 5 0 (ORDER) -106.175827 (min: -58.780940)
1 2 7 3 4 6 5 0 (ORDER): 997.574533 1 2 7 3 4 6 5 0 (ORDER) -88.827043 (min: -58.780940)
2 1 7 3 4 6 5 0 (ORDER): 981.494146 2 1 7 3 4 6 5 0 (ORDER) -105.535610 (min: -58.780940)
2 7 1 3 4 6 5 0 (ORDER): 982.348693 2 7 1 3 4 6 5 0 (ORDER) -106.369090 (min: -58.780940)
7 2 1 3 4 6 5 0 (ORDER): 982.378914 7 2 1 3 4 6 5 0 (ORDER) -106.286822 (min: -58.780940)
1 7 2 3 4 6 5 0 (ORDER): 997.629752 1 7 2 3 4 6 5 0 (ORDER) -88.744774 (min: -58.780940)
7 1 2 3 4 6 5 0 (ORDER): 997.634261 7 1 2 3 4 6 5 0 (ORDER) -89.578255 (min: -58.780940)
1 2 3 4 5 7 6 0 (ORDER): 1004.909860 1 2 3 4 5 7 6 0 (ORDER) -91.986938 (min: -58.780940)
2 1 3 4 5 7 6 0 (ORDER): 988.829472 2 1 3 4 5 7 6 0 (ORDER) -108.695506 (min: -58.780940)
2 3 1 4 5 7 6 0 (ORDER): 990.443341 2 3 1 4 5 7 6 0 (ORDER) -118.205201 (min: -58.780940)
3 2 1 4 5 7 6 0 (ORDER): 974.812347 3 2 1 4 5 7 6 0 (ORDER) -134.802773 (min: -58.780940)
1 3 2 4 5 7 6 0 (ORDER): 995.007037 1 3 2 4 5 7 6 0 (ORDER) -108.584510 (min: -58.780940)
3 1 2 4 5 7 6 0 (ORDER): 985.508205 3 1 2 4 5 7 6 0 (ORDER) -118.094206 (min: -58.780940)
3 2 4 1 5 7 6 0 (ORDER): 978.794645 3 2 4 1 5 7 6 0 (ORDER) -150.995934 (min: -58.780940)
2 3 4 1 5 7 6 0 (ORDER): 994.425639 2 3 4 1 5 7 6 0 (ORDER) -134.398362 (min: -58.780940)
2 4 3 1 5 7 6 0 (ORDER): 988.259350 2 4 3 1 5 7 6 0 (ORDER) -123.091583 (min: -58.780940)
4 2 3 1 5 7 6 0 (ORDER): 987.909817 4 2 3 1 5 7 6 0 (ORDER) -123.390395 (min: -58.780940)
3 4 2 1 5 7 6 0 (ORDER): 978.763972 3 4 2 1 5 7 6 0 (ORDER) -151.294745 (min: -58.780940)
4 3 2 1 5 7 6 0 (ORDER): 993.030014 4 3 2 1 5 7 6 0 (ORDER) -139.987967 (min: -58.780940)
1 3 4 2 5 7 6 0 (ORDER): 994.057882 1 3 4 2 5 7 6 0 (ORDER) -108.883322 (min: -58.780940)
3 1 4 2 5 7 6 0 (ORDER): 984.559051 3 1 4 2 5 7 6 0 (ORDER) -118.393018 (min: -58.780940)
3 4 1 2 5 7 6 0 (ORDER): 975.909680 3 4 1 2 5 7 6 0 (ORDER) -134.586178 (min: -58.780940)
4 3 1 2 5 7 6 0 (ORDER): 990.175722 4 3 1 2 5 7 6 0 (ORDER) -123.279400 (min: -58.780940)
1 4 3 2 5 7 6 0 (ORDER): 985.357328 1 4 3 2 5 7 6 0 (ORDER) -97.576544 (min: -58.780940)
4 1 3 2 5 7 6 0 (ORDER): 972.562563 4 1 3 2 5 7 6 0 (ORDER) -113.769705 (min: -58.780940)
1 2 4 3 5 7 6 0 (ORDER): 986.226060 1 2 4 3 5 7 6 0 (ORDER) -80.680160 (min: -58.780940)
2 1 4 3 5 7 6 0 (ORDER): 970.145672 2 1 4 3 5 7 6 0 (ORDER) -97.388728 (min: -58.780940)
2 4 1 3 5 7 6 0 (ORDER): 969.787203 2 4 1 3 5 7 6 0 (ORDER) -113.581888 (min: -58.780940)
4 2 1 3 5 7 6 0 (ORDER): 969.437671 4 2 1 3 5 7 6 0 (ORDER) -113.880700 (min: -58.780940)
1 4 2 3 5 7 6 0 (ORDER): 985.838913 1 4 2 3 5 7 6 0 (ORDER) -80.978972 (min: -58.780940)
4 1 2 3 5 7 6 0 (ORDER): 973.044147 4 1 2 3 5 7 6 0 (ORDER) -97.172132 (min: -58.780940)
4 2 3 5 1 7 6 0 (ORDER): 984.094446 4 2 3 5 1 7 6 0 (ORDER) -133.081146 (min: -58.780940)
2 4 3 5 1 7 6 0 (ORDER): 984.443978 2 4 3 5 1 7 6 0 (ORDER) -132.782334 (min: -58.780940)
2 3 4 5 1 7 6 0 (ORDER): 990.610267 2 3 4 5 1 7 6 0 (ORDER) -144.089112 (min: -58.780940)
3 2 4 5 1 7 6 0 (ORDER): 974.979274 3 2 4 5 1 7 6 0 (ORDER) -160.686684 (min: -58.780940)
4 3 2 5 1 7 6 0 (ORDER): 989.214642 4 3 2 5 1 7 6 0 (ORDER) -149.678718 (min: -58.780940)
3 4 2 5 1 7 6 0 (ORDER): 974.948601 3 4 2 5 1 7 6 0 (ORDER) -160.985496 (min: -58.780940)
3 2 5 4 1 7 6 0 (ORDER): 974.979274 3 2 5 4 1 7 6 0 (ORDER) -160.686684 (min: -58.780940)
2 3 5 4 1 7 6 0 (ORDER): 990.610267 2 3 5 4 1 7 6 0 (ORDER) -144.089112 (min: -58.780940)
2 5 3 4 1 7 6 0 (ORDER): 973.105325 2 5 3 4 1 7 6 0 (ORDER) -138.759427 (min: -58.780940)
5 2 3 4 1 7 6 0 (ORDER): 972.953304 5 2 3 4 1 7 6 0 (ORDER) -138.782710 (min: -58.780940)
3 5 2 4 1 7 6 0 (ORDER): 974.015488 3 5 2 4 1 7 6 0 (ORDER) -160.709967 (min: -58.780940)
5 3 2 4 1 7 6 0 (ORDER): 983.852009 5 3 2 4 1 7 6 0 (ORDER) -155.380283 (min: -58.780940)
4 3 5 2 1 7 6 0 (ORDER): 988.402212 4 3 5 2 1 7 6 0 (ORDER) -149.702001 (min: -58.780940)
3 4 5 2 1 7 6 0 (ORDER): 974.136170 3 4 5 2 1 7 6 0 (ORDER) -161.008779 (min: -58.780940)
3 5 4 2 1 7 6 0 (ORDER): 974.136170 3 5 4 2 1 7 6 0 (ORDER) -161.008779 (min: -58.780940)
5 3 4 2 1 7 6 0 (ORDER): 983.972691 5 3 4 2 1 7 6 0 (ORDER) -155.679094 (min: -58.780940)
4 5 3 2 1 7 6 0 (ORDER): 976.275038 4 5 3 2 1 7 6 0 (ORDER) -144.372316 (min: -58.780940)
5 4 3 2 1 7 6 0 (ORDER): 976.275038 5 4 3 2 1 7 6 0 (ORDER) -144.372316 (min: -58.780940)
4 2 5 3 1 7 6 0 (ORDER): 971.885924 4 2 5 3 1 7 6 0 (ORDER) -127.751461 (min: -58.780940)
2 4 5 3 1 7 6 0 (ORDER): 972.235457 2 4 5 3 1 7 6 0 (ORDER) -127.452649 (min: -58.780940)
2 5 4 3 1 7 6 0 (ORDER): 972.235457 2 5 4 3 1 7 6 0 (ORDER) -127.452649 (min: -58.780940)
5 2 4 3 1 7 6 0 (ORDER): 972.083435 5 2 4 3 1 7 6 0 (ORDER) -127.475932 (min: -58.780940)
4 5 2 3 1 7 6 0 (ORDER): 972.222002 4 5 2 3 1 7 6 0 (ORDER) -127.774744 (min: -58.780940)
5 4 2 3 1 7 6 0 (ORDER): 972.222002 5 4 2 3 1 7 6 0 (ORDER) -127.774744 (min: -58.780940)
1 4 3 5 2 7 6 0 (ORDER): 984.668203 1 4 3 5 2 7 6 0 (ORDER) -97.599827 (min: -58.780940)
4 1 3 5 2 7 6 0 (ORDER): 971.873437 4 1 3 5 2 7 6 0 (ORDER) -113.792988 (min: -58.780940)
4 3 1 5 2 7 6 0 (ORDER): 989.486596 4 3 1 5 2 7 6 0 (ORDER) -123.302683 (min: -58.780940)
3 4 1 5 2 7 6 0 (ORDER): 975.220555 3 4 1 5 2 7 6 0 (ORDER) -134.609461 (min: -58.780940)
1 3 4 5 2 7 6 0 (ORDER): 993.368757 1 3 4 5 2 7 6 0 (ORDER) -108.906605 (min: -58.780940)
3 1 4 5 2 7 6 0 (ORDER): 983.869925 3 1 4 5 2 7 6 0 (ORDER) -118.416301 (min: -58.780940)
3 4 5 1 2 7 6 0 (ORDER): 975.804810 3 4 5 1 2 7 6 0 (ORDER) -144.300212 (min: -58.780940)
4 3 5 1 2 7 6 0 (ORDER): 990.070852 4 3 5 1 2 7 6 0 (ORDER) -132.993434 (min: -58.780940)
4 5 3 1 2 7 6 0 (ORDER): 977.943678 4 5 3 1 2 7 6 0 (ORDER) -127.663749 (min: -58.780940)
5 4 3 1 2 7 6 0 (ORDER): 977.943678 5 4 3 1 2 7 6 0 (ORDER) -127.663749 (min: -58.780940)
3 5 4 1 2 7 6 0 (ORDER): 975.804810 3 5 4 1 2 7 6 0 (ORDER) -144.300212 (min: -58.780940)
5 3 4 1 2 7 6 0 (ORDER): 985.641331 5 3 4 1 2 7 6 0 (ORDER) -138.970527 (min: -58.780940)
1 3 5 4 2 7 6 0 (ORDER): 993.368757 1 3 5 4 2 7 6 0 (ORDER) -108.906605 (min: -58.780940)
3 1 5 4 2 7 6 0 (ORDER): 983.869925 3 1 5 4 2 7 6 0 (ORDER) -118.416301 (min: -58.780940)
3 5 1 4 2 7 6 0 (ORDER): 978.914350 3 5 1 4 2 7 6 0 (ORDER) -128.107051 (min: -58.780940)
5 3 1 4 2 7 6 0 (ORDER): 988.750871 5 3 1 4 2 7 6 0 (ORDER) -122.777367 (min: -58.780940)
1 5 3 4 2 7 6 0 (ORDER): 986.158999 1 5 3 4 2 7 6 0 (ORDER) -103.576921 (min: -58.780940)
5 1 3 4 2 7 6 0 (ORDER): 980.580972 5 1 3 4 2 7 6 0 (ORDER) -113.267671 (min: -58.780940)
1 4 5 3 2 7 6 0 (ORDER): 984.882801 1 4 5 3 2 7 6 0 (ORDER) -92.270142 (min: -58.780940)
4 1 5 3 2 7 6 0 (ORDER): 972.088035 4 1 5 3 2 7 6 0 (ORDER) -108.463303 (min: -58.780940)
4 5 1 3 2 7 6 0 (ORDER): 971.597405 4 5 1 3 2 7 6 0 (ORDER) -118.154053 (min: -58.780940)
5 4 1 3 2 7 6 0 (ORDER): 971.597405 5 4 1 3 2 7 6 0 (ORDER) -118.154053 (min: -58.780940)
1 5 4 3 2 7 6 0 (ORDER): 984.882801 1 5 4 3 2 7 6 0 (ORDER) -92.270142 (min: -58.780940)
5 1 4 3 2 7 6 0 (ORDER): 979.304773 5 1 4 3 2 7 6 0 (ORDER) -101.960893 (min: -58.780940)
1 2 4 5 3 7 6 0 (ORDER): 985.636632 1 2 4 5 3 7 6 0 (ORDER) -75.350475 (min: -58.780940)
2 1 4 5 3 7 6 0 (ORDER): 969.556244 2 1 4 5 3 7 6 0 (ORDER) -92.059043 (min: -58.780940)
2 4 1 5 3 7 6 0 (ORDER): 969.197775 2 4 1 5 3 7 6 0 (ORDER) -108.252203 (min: -58.780940)
4 2 1 5 3 7 6 0 (ORDER): 968.848242 4 2 1 5 3 7 6 0 (ORDER) -108.551015 (min: -58.780940)
1 4 2 5 3 7 6 0 (ORDER): 985.249484 1 4 2 5 3 7 6 0 (ORDER) -75.649287 (min: -58.780940)
4 1 2 5 3 7 6 0 (ORDER): 972.454719 4 1 2 5 3 7 6 0 (ORDER) -91.842448 (min: -58.780940)
4 2 5 1 3 7 6 0 (ORDER): 968.146253 4 2 5 1 3 7 6 0 (ORDER) -118.241766 (min: -58.780940)
2 4 5 1 3 7 6 0 (ORDER): 968.495785 2 4 5 1 3 7 6 0 (ORDER) -117.942954 (min: -58.780940)
2 5 4 1 3 7 6 0 (ORDER): 968.495785 2 5 4 1 3 7 6 0 (ORDER) -117.942954 (min: -58.780940)
5 2 4 1 3 7 6 0 (ORDER): 968.343764 5 2 4 1 3 7 6 0 (ORDER) -117.966237 (min: -58.780940)
4 5 2 1 3 7 6 0 (ORDER): 968.482331 4 5 2 1 3 7 6 0 (ORDER) -118.265049 (min: -58.780940)
5 4 2 1 3 7 6 0 (ORDER): 968.482331 5 4 2 1 3 7 6 0 (ORDER) -118.265049 (min: -58.780940)
1 4 5 2 3 7 6 0 (ORDER): 984.595541 1 4 5 2 3 7 6 0 (ORDER) -75.672570 (min: -58.780940)
4 1 5 2 3 7 6 0 (ORDER): 971.800775 4 1 5 2 3 7 6 0 (ORDER) -91.865731 (min: -58.780940)
4 5 1 2 3 7 6 0 (ORDER): 971.310145 4 5 1 2 3 7 6 0 (ORDER) -101.556481 (min: -58.780940)
5 4 1 2 3 7 6 0 (ORDER): 971.310145 5 4 1 2 3 7 6 0 (ORDER) -101.556481 (min: -58.780940)
1 5 4 2 3 7 6 0 (ORDER): 984.595541 1 5 4 2 3 7 6 0 (ORDER) -75.672570 (min: -58.780940)
5 1 4 2 3 7 6 0 (ORDER): 979.017513 5 1 4 2 3 7 6 0 (ORDER) -85.363321 (min: -58.780940)
1 2 5 4 3 7 6 0 (ORDER): 985.636632 1 2 5 4 3 7 6 0 (ORDER) -75.350475 (min: -58.780940)
2 1 5 4 3 7 6 0 (ORDER): 969.556244 2 1 5 4 3 7 6 0 (ORDER) -92.059043 (min: -58.780940)
2 5 1 4 3 7 6 0 (ORDER): 969.620019 2 5 1 4 3 7 6 0 (ORDER) -101.749793 (min: -58.780940)
5 2 1 4 3 7 6 0 (ORDER): 969.467997 5 2 1 4 3 7 6 0 (ORDER) -101.773076 (min: -58.780940)
1 5 2 4 3 7 6 0 (ORDER): 984.865132 1 5 2 4 3 7 6 0 (ORDER) -75.373758 (min: -58.780940)
5 1 2 4 3 7 6 0 (ORDER): 979.287105 5 1 2 4 3 7 6 0 (ORDER) -85.064509 (min: -58.780940)
1 2 3 5 4 7 6 0 (ORDER): 1004.909860 1 2 3 5 4 7 6 0 (ORDER) -91.986938 (min: -58.780940)
2 1 3 5 4 7 6 0 (ORDER): 988.829472 2 1 3 5 4 7 6 0 (ORDER) -108.695506 (min: -58.780940)
2 3 1 5 4 7 6 0 (ORDER): 990.443341 2 3 1 5 4 7 6 0 (ORDER) -118.205201 (min: -58.780940)
3 2 1 5 4 7 6 0 (ORDER): 974.812347 3 2 1 5 4 7 6 0 (ORDER) -134.802773 (min: -58.780940)
1 3 2 5 4 7 6 0 (ORDER): 995.007037 1 3 2 5 4 7 6 0 (ORDER) -108.584510 (min: -58.780940)
3 1 2 5 4 7 6 0 (ORDER): 985.508205 3 1 2 5 4 7 6 0 (ORDER) -118.094206 (min: -58.780940)
3 2 5 1 4 7 6 0 (ORDER): 976.693607 3 2 5 1 4 7 6 0 (ORDER) -144.493524 (min: -58.780940)
2 3 5 1 4 7 6 0 (ORDER): 992.324600 2 3 5 1 4 7 6 0 (ORDER) -127.895952 (min: -58.780940)
2 5 3 1 4 7 6 0 (ORDER): 974.819658 2 5 3 1 4 7 6 0 (ORDER) -122.566267 (min: -58.780940)
5 2 3 1 4 7 6 0 (ORDER): 974.667637 5 2 3 1 4 7 6 0 (ORDER) -122.589550 (min: -58.780940)
3 5 2 1 4 7 6 0 (ORDER): 975.729821 3 5 2 1 4 7 6 0 (ORDER) -144.516807 (min: -58.780940)
5 3 2 1 4 7 6 0 (ORDER): 985.566342 5 3 2 1 4 7 6 0 (ORDER) -139.187122 (min: -58.780940)
1 3 5 2 4 7 6 0 (ORDER): 993.436114 1 3 5 2 4 7 6 0 (ORDER) -108.607794 (min: -58.780940)
3 1 5 2 4 7 6 0 (ORDER): 983.937282 3 1 5 2 4 7 6 0 (ORDER) -118.117489 (min: -58.780940)
3 5 1 2 4 7 6 0 (ORDER): 978.981708 3 5 1 2 4 7 6 0 (ORDER) -127.808239 (min: -58.780940)
5 3 1 2 4 7 6 0 (ORDER): 988.818228 5 3 1 2 4 7 6 0 (ORDER) -122.478555 (min: -58.780940)
1 5 3 2 4 7 6 0 (ORDER): 986.226357 1 5 3 2 4 7 6 0 (ORDER) -103.278109 (min: -58.780940)
5 1 3 2 4 7 6 0 (ORDER): 980.648329 5 1 3 2 4 7 6 0 (ORDER) -112.968859 (min: -58.780940)
1 2 5 3 4 7 6 0 (ORDER): 986.029882 1 2 5 3 4 7 6 0 (ORDER) -86.657254 (min: -58.780940)
2 1 5 3 4 7 6 0 (ORDER): 969.949495 2 1 5 3 4 7 6 0 (ORDER) -103.365821 (min: -58.780940)
2 5 1 3 4 7 6 0 (ORDER): 970.013269 2 5 1 3 4 7 6 0 (ORDER) -113.056571 (min: -58.780940)
5 2 1 3 4 7 6 0 (ORDER): 969.861248 5 2 1 3 4 7 6 0 (ORDER) -113.079855 (min: -58.780940)
1 5 2 3 4 7 6 0 (ORDER): 985.258383 1 5 2 3 4 7 6 0 (ORDER) -86.680537 (min: -58.780940)
5 1 2 3 4 7 6 0 (ORDER): 979.680355 5 1 2 3 4 7 6 0 (ORDER) -96.371287 (min: -58.780940)
5 2 3 4 7 1 6 0 (ORDER): 972.273603 5 2 3 4 7 1 6 0 (ORDER) -139.616190 (min: -58.780940)
2 5 3 4 7 1 6 0 (ORDER): 972.425624 2 5 3 4 7 1 6 0 (ORDER) -139.592907 (min: -58.780940)
2 3 5 4 7 1 6 0 (ORDER): 989.930566 2 3 5 4 7 1 6 0 (ORDER) -144.922592 (min: -58.780940)
3 2 5 4 7 1 6 0 (ORDER): 974.299573 3 2 5 4 7 1 6 0 (ORDER) -161.520164 (min: -58.780940)
5 3 2 4 7 1 6 0 (ORDER): 983.172308 5 3 2 4 7 1 6 0 (ORDER) -156.213763 (min: -58.780940)
3 5 2 4 7 1 6 0 (ORDER): 973.335787 3 5 2 4 7 1 6 0 (ORDER) -161.543447 (min: -58.780940)
3 2 4 5 7 1 6 0 (ORDER): 974.299573 3 2 4 5 7 1 6 0 (ORDER) -161.520164 (min: -58.780940)
2 3 4 5 7 1 6 0 (ORDER): 989.930566 2 3 4 5 7 1 6 0 (ORDER) -144.922592 (min: -58.780940)
2 4 3 5 7 1 6 0 (ORDER): 983.764277 2 4 3 5 7 1 6 0 (ORDER) -133.615814 (min: -58.780940)
4 2 3 5 7 1 6 0 (ORDER): 983.414745 4 2 3 5 7 1 6 0 (ORDER) -133.914626 (min: -58.780940)
3 4 2 5 7 1 6 0 (ORDER): 974.268900 3 4 2 5 7 1 6 0 (ORDER) -161.818976 (min: -58.780940)
4 3 2 5 7 1 6 0 (ORDER): 988.534941 4 3 2 5 7 1 6 0 (ORDER) -150.512198 (min: -58.780940)
5 3 4 2 7 1 6 0 (ORDER): 983.292990 5 3 4 2 7 1 6 0 (ORDER) -156.512574 (min: -58.780940)
3 5 4 2 7 1 6 0 (ORDER): 973.456469 3 5 4 2 7 1 6 0 (ORDER) -161.842259 (min: -58.780940)
3 4 5 2 7 1 6 0 (ORDER): 973.456469 3 4 5 2 7 1 6 0 (ORDER) -161.842259 (min: -58.780940)
4 3 5 2 7 1 6 0 (ORDER): 987.722511 4 3 5 2 7 1 6 0 (ORDER) -150.535481 (min: -58.780940)
5 4 3 2 7 1 6 0 (ORDER): 975.595337 5 4 3 2 7 1 6 0 (ORDER) -145.205796 (min: -58.780940)
4 5 3 2 7 1 6 0 (ORDER): 975.595337 4 5 3 2 7 1 6 0 (ORDER) -145.205796 (min: -58.780940)
[truncated: 3,184,919 more chars]
