# Supplementary material for: Using Triplet Ordering Preferences for Estimating Causal Effects in the Analysis of Gene Expression Data
Source: PLoS One. 2017 Jan 31;12(1):e0170514. doi: 10.1371/journal.pone.0170514 (PMC5283676; doi:10.1371/journal.pone.0170514)
Supplement: S1 Data — This file is a tar file zipped with gzip and contains all raw data files used to generate the figures shown in this work (and a README_DATA file) which lists and explains all data files. (TAR.GZ) [file pone.0170514.s001.tar.gz › caus8_1023.corrt]

1 2 3 4 5 6 7 0 (ORDER): 1004.909860 1 2 3 4 5 6 7 0 (ORDER) -358.223354 (min: -358.223354)
2 1 3 4 5 6 7 0 (ORDER): 988.829472 2 1 3 4 5 6 7 0 (ORDER) -457.841950 (min: -358.223354)
2 3 1 4 5 6 7 0 (ORDER): 990.443341 2 3 1 4 5 6 7 0 (ORDER) -503.928038 (min: -358.223354)
3 2 1 4 5 6 7 0 (ORDER): 974.812347 3 2 1 4 5 6 7 0 (ORDER) -602.794251 (min: -358.223354)
1 3 2 4 5 6 7 0 (ORDER): 995.007037 1 3 2 4 5 6 7 0 (ORDER) -451.705425 (min: -358.223354)
3 1 2 4 5 6 7 0 (ORDER): 985.508205 3 1 2 4 5 6 7 0 (ORDER) -508.754485 (min: -358.223354)
3 2 4 1 5 6 7 0 (ORDER): 978.794645 3 2 4 1 5 6 7 0 (ORDER) -677.456040 (min: -358.223354)
2 3 4 1 5 6 7 0 (ORDER): 994.425639 2 3 4 1 5 6 7 0 (ORDER) -578.589828 (min: -358.223354)
2 4 3 1 5 6 7 0 (ORDER): 988.259350 2 4 3 1 5 6 7 0 (ORDER) -526.613701 (min: -358.223354)
4 2 3 1 5 6 7 0 (ORDER): 987.909817 4 2 3 1 5 6 7 0 (ORDER) -528.465882 (min: -358.223354)
3 4 2 1 5 6 7 0 (ORDER): 978.763972 3 4 2 1 5 6 7 0 (ORDER) -679.012002 (min: -358.223354)
4 3 2 1 5 6 7 0 (ORDER): 993.030014 4 3 2 1 5 6 7 0 (ORDER) -607.871001 (min: -358.223354)
1 3 4 2 5 6 7 0 (ORDER): 994.057882 1 3 4 2 5 6 7 0 (ORDER) -453.418101 (min: -358.223354)
3 1 4 2 5 6 7 0 (ORDER): 984.559051 3 1 4 2 5 6 7 0 (ORDER) -510.467161 (min: -358.223354)
3 4 1 2 5 6 7 0 (ORDER): 975.909680 3 4 1 2 5 6 7 0 (ORDER) -599.869180 (min: -358.223354)
4 3 1 2 5 6 7 0 (ORDER): 990.175722 4 3 1 2 5 6 7 0 (ORDER) -528.728179 (min: -358.223354)
1 4 3 2 5 6 7 0 (ORDER): 985.357328 1 4 3 2 5 6 7 0 (ORDER) -404.484255 (min: -358.223354)
4 1 3 2 5 6 7 0 (ORDER): 972.562563 4 1 3 2 5 6 7 0 (ORDER) -497.846968 (min: -358.223354)
1 2 4 3 5 6 7 0 (ORDER): 986.226060 1 2 4 3 5 6 7 0 (ORDER) -328.454382 (min: -328.454382)
2 1 4 3 5 6 7 0 (ORDER): 970.145672 2 1 4 3 5 6 7 0 (ORDER) -428.072979 (min: -328.454382)
2 4 1 3 5 6 7 0 (ORDER): 969.787203 2 4 1 3 5 6 7 0 (ORDER) -506.695463 (min: -328.454382)
4 2 1 3 5 6 7 0 (ORDER): 969.437671 4 2 1 3 5 6 7 0 (ORDER) -508.547645 (min: -328.454382)
1 4 2 3 5 6 7 0 (ORDER): 985.838913 1 4 2 3 5 6 7 0 (ORDER) -330.463278 (min: -328.454382)
4 1 2 3 5 6 7 0 (ORDER): 973.044147 4 1 2 3 5 6 7 0 (ORDER) -423.825992 (min: -328.454382)
4 2 3 5 1 6 7 0 (ORDER): 984.094446 4 2 3 5 1 6 7 0 (ORDER) -561.777642 (min: -328.454382)
2 4 3 5 1 6 7 0 (ORDER): 984.443978 2 4 3 5 1 6 7 0 (ORDER) -559.925460 (min: -328.454382)
2 3 4 5 1 6 7 0 (ORDER): 990.610267 2 3 4 5 1 6 7 0 (ORDER) -611.901587 (min: -328.454382)
3 2 4 5 1 6 7 0 (ORDER): 974.979274 3 2 4 5 1 6 7 0 (ORDER) -710.767800 (min: -328.454382)
4 3 2 5 1 6 7 0 (ORDER): 989.214642 4 3 2 5 1 6 7 0 (ORDER) -641.182761 (min: -328.454382)
3 4 2 5 1 6 7 0 (ORDER): 974.948601 3 4 2 5 1 6 7 0 (ORDER) -712.323762 (min: -328.454382)
3 2 5 4 1 6 7 0 (ORDER): 974.979274 3 2 5 4 1 6 7 0 (ORDER) -710.767800 (min: -328.454382)
2 3 5 4 1 6 7 0 (ORDER): 990.610267 2 3 5 4 1 6 7 0 (ORDER) -611.901587 (min: -328.454382)
2 5 3 4 1 6 7 0 (ORDER): 973.105325 2 5 3 4 1 6 7 0 (ORDER) -599.701691 (min: -328.454382)
5 2 3 4 1 6 7 0 (ORDER): 972.953304 5 2 3 4 1 6 7 0 (ORDER) -599.841131 (min: -328.454382)
3 5 2 4 1 6 7 0 (ORDER): 974.015488 3 5 2 4 1 6 7 0 (ORDER) -711.742090 (min: -328.454382)
5 3 2 4 1 6 7 0 (ORDER): 983.852009 5 3 2 4 1 6 7 0 (ORDER) -674.754146 (min: -328.454382)
4 3 5 2 1 6 7 0 (ORDER): 988.402212 4 3 5 2 1 6 7 0 (ORDER) -642.219588 (min: -328.454382)
3 4 5 2 1 6 7 0 (ORDER): 974.136170 3 4 5 2 1 6 7 0 (ORDER) -713.360589 (min: -328.454382)
3 5 4 2 1 6 7 0 (ORDER): 974.136170 3 5 4 2 1 6 7 0 (ORDER) -713.360589 (min: -328.454382)
5 3 4 2 1 6 7 0 (ORDER): 983.972691 5 3 4 2 1 6 7 0 (ORDER) -676.372644 (min: -328.454382)
4 5 3 2 1 6 7 0 (ORDER): 976.275038 4 5 3 2 1 6 7 0 (ORDER) -621.750358 (min: -328.454382)
5 4 3 2 1 6 7 0 (ORDER): 976.275038 5 4 3 2 1 6 7 0 (ORDER) -621.750358 (min: -328.454382)
4 2 5 3 1 6 7 0 (ORDER): 971.885924 4 2 5 3 1 6 7 0 (ORDER) -566.096461 (min: -328.454382)
2 4 5 3 1 6 7 0 (ORDER): 972.235457 2 4 5 3 1 6 7 0 (ORDER) -564.244279 (min: -328.454382)
2 5 4 3 1 6 7 0 (ORDER): 972.235457 2 5 4 3 1 6 7 0 (ORDER) -564.244279 (min: -328.454382)
5 2 4 3 1 6 7 0 (ORDER): 972.083435 5 2 4 3 1 6 7 0 (ORDER) -564.383718 (min: -328.454382)
4 5 2 3 1 6 7 0 (ORDER): 972.222002 4 5 2 3 1 6 7 0 (ORDER) -566.298437 (min: -328.454382)
5 4 2 3 1 6 7 0 (ORDER): 972.222002 5 4 2 3 1 6 7 0 (ORDER) -566.298437 (min: -328.454382)
1 4 3 5 2 6 7 0 (ORDER): 984.668203 1 4 3 5 2 6 7 0 (ORDER) -406.799989 (min: -328.454382)
4 1 3 5 2 6 7 0 (ORDER): 971.873437 4 1 3 5 2 6 7 0 (ORDER) -500.162702 (min: -328.454382)
4 3 1 5 2 6 7 0 (ORDER): 989.486596 4 3 1 5 2 6 7 0 (ORDER) -531.043912 (min: -328.454382)
3 4 1 5 2 6 7 0 (ORDER): 975.220555 3 4 1 5 2 6 7 0 (ORDER) -602.184913 (min: -328.454382)
1 3 4 5 2 6 7 0 (ORDER): 993.368757 1 3 4 5 2 6 7 0 (ORDER) -455.733834 (min: -328.454382)
3 1 4 5 2 6 7 0 (ORDER): 983.869925 3 1 4 5 2 6 7 0 (ORDER) -512.782895 (min: -328.454382)
3 4 5 1 2 6 7 0 (ORDER): 975.804810 3 4 5 1 2 6 7 0 (ORDER) -644.660201 (min: -328.454382)
4 3 5 1 2 6 7 0 (ORDER): 990.070852 4 3 5 1 2 6 7 0 (ORDER) -573.519200 (min: -328.454382)
4 5 3 1 2 6 7 0 (ORDER): 977.943678 4 5 3 1 2 6 7 0 (ORDER) -553.049970 (min: -328.454382)
5 4 3 1 2 6 7 0 (ORDER): 977.943678 5 4 3 1 2 6 7 0 (ORDER) -553.049970 (min: -328.454382)
3 5 4 1 2 6 7 0 (ORDER): 975.804810 3 5 4 1 2 6 7 0 (ORDER) -644.660201 (min: -328.454382)
5 3 4 1 2 6 7 0 (ORDER): 985.641331 5 3 4 1 2 6 7 0 (ORDER) -607.672256 (min: -328.454382)
1 3 5 4 2 6 7 0 (ORDER): 993.368757 1 3 5 4 2 6 7 0 (ORDER) -455.733834 (min: -328.454382)
3 1 5 4 2 6 7 0 (ORDER): 983.869925 3 1 5 4 2 6 7 0 (ORDER) -512.782895 (min: -328.454382)
3 5 1 4 2 6 7 0 (ORDER): 978.914350 3 5 1 4 2 6 7 0 (ORDER) -565.969179 (min: -328.454382)
5 3 1 4 2 6 7 0 (ORDER): 988.750871 5 3 1 4 2 6 7 0 (ORDER) -528.981235 (min: -328.454382)
1 5 3 4 2 6 7 0 (ORDER): 986.158999 1 5 3 4 2 6 7 0 (ORDER) -435.335965 (min: -328.454382)
5 1 3 4 2 6 7 0 (ORDER): 980.580972 5 1 3 4 2 6 7 0 (ORDER) -488.760413 (min: -328.454382)
1 4 5 3 2 6 7 0 (ORDER): 984.882801 1 4 5 3 2 6 7 0 (ORDER) -402.920834 (min: -328.454382)
4 1 5 3 2 6 7 0 (ORDER): 972.088035 4 1 5 3 2 6 7 0 (ORDER) -496.283547 (min: -328.454382)
4 5 1 3 2 6 7 0 (ORDER): 971.597405 4 5 1 3 2 6 7 0 (ORDER) -538.996999 (min: -328.454382)
5 4 1 3 2 6 7 0 (ORDER): 971.597405 5 4 1 3 2 6 7 0 (ORDER) -538.996999 (min: -328.454382)
1 5 4 3 2 6 7 0 (ORDER): 984.882801 1 5 4 3 2 6 7 0 (ORDER) -402.920834 (min: -328.454382)
5 1 4 3 2 6 7 0 (ORDER): 979.304773 5 1 4 3 2 6 7 0 (ORDER) -456.345282 (min: -328.454382)
1 2 4 5 3 6 7 0 (ORDER): 985.636632 1 2 4 5 3 6 7 0 (ORDER) -349.363276 (min: -328.454382)
2 1 4 5 3 6 7 0 (ORDER): 969.556244 2 1 4 5 3 6 7 0 (ORDER) -448.981873 (min: -328.454382)
2 4 1 5 3 6 7 0 (ORDER): 969.197775 2 4 1 5 3 6 7 0 (ORDER) -527.604357 (min: -328.454382)
4 2 1 5 3 6 7 0 (ORDER): 968.848242 4 2 1 5 3 6 7 0 (ORDER) -529.456539 (min: -328.454382)
1 4 2 5 3 6 7 0 (ORDER): 985.249484 1 4 2 5 3 6 7 0 (ORDER) -351.372172 (min: -328.454382)
4 1 2 5 3 6 7 0 (ORDER): 972.454719 4 1 2 5 3 6 7 0 (ORDER) -444.734885 (min: -328.454382)
4 2 5 1 3 6 7 0 (ORDER): 968.146253 4 2 5 1 3 6 7 0 (ORDER) -563.006462 (min: -328.454382)
2 4 5 1 3 6 7 0 (ORDER): 968.495785 2 4 5 1 3 6 7 0 (ORDER) -561.154280 (min: -328.454382)
2 5 4 1 3 6 7 0 (ORDER): 968.495785 2 5 4 1 3 6 7 0 (ORDER) -561.154280 (min: -328.454382)
5 2 4 1 3 6 7 0 (ORDER): 968.343764 5 2 4 1 3 6 7 0 (ORDER) -561.293720 (min: -328.454382)
4 5 2 1 3 6 7 0 (ORDER): 968.482331 4 5 2 1 3 6 7 0 (ORDER) -563.208438 (min: -328.454382)
5 4 2 1 3 6 7 0 (ORDER): 968.482331 5 4 2 1 3 6 7 0 (ORDER) -563.208438 (min: -328.454382)
1 4 5 2 3 6 7 0 (ORDER): 984.595541 1 4 5 2 3 6 7 0 (ORDER) -352.853055 (min: -328.454382)
4 1 5 2 3 6 7 0 (ORDER): 971.800775 4 1 5 2 3 6 7 0 (ORDER) -446.215768 (min: -328.454382)
4 5 1 2 3 6 7 0 (ORDER): 971.310145 4 5 1 2 3 6 7 0 (ORDER) -488.929220 (min: -328.454382)
5 4 1 2 3 6 7 0 (ORDER): 971.310145 5 4 1 2 3 6 7 0 (ORDER) -488.929220 (min: -328.454382)
1 5 4 2 3 6 7 0 (ORDER): 984.595541 1 5 4 2 3 6 7 0 (ORDER) -352.853055 (min: -328.454382)
5 1 4 2 3 6 7 0 (ORDER): 979.017513 5 1 4 2 3 6 7 0 (ORDER) -406.277503 (min: -328.454382)
1 2 5 4 3 6 7 0 (ORDER): 985.636632 1 2 5 4 3 6 7 0 (ORDER) -349.363276 (min: -328.454382)
2 1 5 4 3 6 7 0 (ORDER): 969.556244 2 1 5 4 3 6 7 0 (ORDER) -448.981873 (min: -328.454382)
2 5 1 4 3 6 7 0 (ORDER): 969.620019 2 5 1 4 3 6 7 0 (ORDER) -493.242792 (min: -328.454382)
5 2 1 4 3 6 7 0 (ORDER): 969.467997 5 2 1 4 3 6 7 0 (ORDER) -493.382232 (min: -328.454382)
1 5 2 4 3 6 7 0 (ORDER): 984.865132 1 5 2 4 3 6 7 0 (ORDER) -350.781622 (min: -328.454382)
5 1 2 4 3 6 7 0 (ORDER): 979.287105 5 1 2 4 3 6 7 0 (ORDER) -404.206070 (min: -328.454382)
1 2 3 5 4 6 7 0 (ORDER): 1004.909860 1 2 3 5 4 6 7 0 (ORDER) -358.223354 (min: -328.454382)
2 1 3 5 4 6 7 0 (ORDER): 988.829472 2 1 3 5 4 6 7 0 (ORDER) -457.841950 (min: -328.454382)
2 3 1 5 4 6 7 0 (ORDER): 990.443341 2 3 1 5 4 6 7 0 (ORDER) -503.928038 (min: -328.454382)
3 2 1 5 4 6 7 0 (ORDER): 974.812347 3 2 1 5 4 6 7 0 (ORDER) -602.794251 (min: -328.454382)
1 3 2 5 4 6 7 0 (ORDER): 995.007037 1 3 2 5 4 6 7 0 (ORDER) -451.705425 (min: -328.454382)
3 1 2 5 4 6 7 0 (ORDER): 985.508205 3 1 2 5 4 6 7 0 (ORDER) -508.754485 (min: -328.454382)
3 2 5 1 4 6 7 0 (ORDER): 976.693607 3 2 5 1 4 6 7 0 (ORDER) -646.817007 (min: -328.454382)
2 3 5 1 4 6 7 0 (ORDER): 992.324600 2 3 5 1 4 6 7 0 (ORDER) -547.950794 (min: -328.454382)
2 5 3 1 4 6 7 0 (ORDER): 974.819658 2 5 3 1 4 6 7 0 (ORDER) -535.750898 (min: -328.454382)
5 2 3 1 4 6 7 0 (ORDER): 974.667637 5 2 3 1 4 6 7 0 (ORDER) -535.890338 (min: -328.454382)
3 5 2 1 4 6 7 0 (ORDER): 975.729821 3 5 2 1 4 6 7 0 (ORDER) -647.791297 (min: -328.454382)
5 3 2 1 4 6 7 0 (ORDER): 985.566342 5 3 2 1 4 6 7 0 (ORDER) -610.803353 (min: -328.454382)
1 3 5 2 4 6 7 0 (ORDER): 993.436114 1 3 5 2 4 6 7 0 (ORDER) -453.958622 (min: -328.454382)
3 1 5 2 4 6 7 0 (ORDER): 983.937282 3 1 5 2 4 6 7 0 (ORDER) -511.007682 (min: -328.454382)
3 5 1 2 4 6 7 0 (ORDER): 978.981708 3 5 1 2 4 6 7 0 (ORDER) -564.193967 (min: -328.454382)
5 3 1 2 4 6 7 0 (ORDER): 988.818228 5 3 1 2 4 6 7 0 (ORDER) -527.206022 (min: -328.454382)
1 5 3 2 4 6 7 0 (ORDER): 986.226357 1 5 3 2 4 6 7 0 (ORDER) -433.560752 (min: -328.454382)
5 1 3 2 4 6 7 0 (ORDER): 980.648329 5 1 3 2 4 6 7 0 (ORDER) -486.985200 (min: -328.454382)
1 2 5 3 4 6 7 0 (ORDER): 986.029882 1 2 5 3 4 6 7 0 (ORDER) -362.613533 (min: -328.454382)
2 1 5 3 4 6 7 0 (ORDER): 969.949495 2 1 5 3 4 6 7 0 (ORDER) -462.232129 (min: -328.454382)
2 5 1 3 4 6 7 0 (ORDER): 970.013269 2 5 1 3 4 6 7 0 (ORDER) -506.493049 (min: -328.454382)
5 2 1 3 4 6 7 0 (ORDER): 969.861248 5 2 1 3 4 6 7 0 (ORDER) -506.632489 (min: -328.454382)
1 5 2 3 4 6 7 0 (ORDER): 985.258383 1 5 2 3 4 6 7 0 (ORDER) -364.031879 (min: -328.454382)
5 1 2 3 4 6 7 0 (ORDER): 979.680355 5 1 2 3 4 6 7 0 (ORDER) -417.456327 (min: -328.454382)
5 2 3 4 6 1 7 0 (ORDER): 974.336267 5 2 3 4 6 1 7 0 (ORDER) -605.982685 (min: -328.454382)
2 5 3 4 6 1 7 0 (ORDER): 974.488289 2 5 3 4 6 1 7 0 (ORDER) -605.843246 (min: -328.454382)
2 3 5 4 6 1 7 0 (ORDER): 991.993231 2 3 5 4 6 1 7 0 (ORDER) -618.043142 (min: -328.454382)
3 2 5 4 6 1 7 0 (ORDER): 976.362237 3 2 5 4 6 1 7 0 (ORDER) -716.909354 (min: -328.454382)
5 3 2 4 6 1 7 0 (ORDER): 985.234973 5 3 2 4 6 1 7 0 (ORDER) -680.895700 (min: -328.454382)
3 5 2 4 6 1 7 0 (ORDER): 975.398452 3 5 2 4 6 1 7 0 (ORDER) -717.883645 (min: -328.454382)
3 2 4 5 6 1 7 0 (ORDER): 976.362237 3 2 4 5 6 1 7 0 (ORDER) -716.909354 (min: -328.454382)
2 3 4 5 6 1 7 0 (ORDER): 991.993231 2 3 4 5 6 1 7 0 (ORDER) -618.043142 (min: -328.454382)
2 4 3 5 6 1 7 0 (ORDER): 985.826942 2 4 3 5 6 1 7 0 (ORDER) -566.067014 (min: -328.454382)
4 2 3 5 6 1 7 0 (ORDER): 985.477409 4 2 3 5 6 1 7 0 (ORDER) -567.919196 (min: -328.454382)
3 4 2 5 6 1 7 0 (ORDER): 976.331564 3 4 2 5 6 1 7 0 (ORDER) -718.465316 (min: -328.454382)
4 3 2 5 6 1 7 0 (ORDER): 990.597606 4 3 2 5 6 1 7 0 (ORDER) -647.324315 (min: -328.454382)
5 3 4 2 6 1 7 0 (ORDER): 985.355655 5 3 4 2 6 1 7 0 (ORDER) -682.514198 (min: -328.454382)
3 5 4 2 6 1 7 0 (ORDER): 975.519134 3 5 4 2 6 1 7 0 (ORDER) -719.502143 (min: -328.454382)
3 4 5 2 6 1 7 0 (ORDER): 975.519134 3 4 5 2 6 1 7 0 (ORDER) -719.502143 (min: -328.454382)
4 3 5 2 6 1 7 0 (ORDER): 989.785175 4 3 5 2 6 1 7 0 (ORDER) -648.361142 (min: -328.454382)
5 4 3 2 6 1 7 0 (ORDER): 977.658001 5 4 3 2 6 1 7 0 (ORDER) -627.891912 (min: -328.454382)
4 5 3 2 6 1 7 0 (ORDER): 977.658001 4 5 3 2 6 1 7 0 (ORDER) -627.891912 (min: -328.454382)
5 2 4 3 6 1 7 0 (ORDER): 973.466399 5 2 4 3 6 1 7 0 (ORDER) -570.525273 (min: -328.454382)
2 5 4 3 6 1 7 0 (ORDER): 973.618420 2 5 4 3 6 1 7 0 (ORDER) -570.385833 (min: -328.454382)
2 4 5 3 6 1 7 0 (ORDER): 973.618420 2 4 5 3 6 1 7 0 (ORDER) -570.385833 (min: -328.454382)
4 2 5 3 6 1 7 0 (ORDER): 973.268888 4 2 5 3 6 1 7 0 (ORDER) -572.238015 (min: -328.454382)
5 4 2 3 6 1 7 0 (ORDER): 973.604966 5 4 2 3 6 1 7 0 (ORDER) -572.439991 (min: -328.454382)
4 5 2 3 6 1 7 0 (ORDER): 973.604966 4 5 2 3 6 1 7 0 (ORDER) -572.439991 (min: -328.454382)
4 2 3 6 5 1 7 0 (ORDER): 985.477409 4 2 3 6 5 1 7 0 (ORDER) -567.919196 (min: -328.454382)
2 4 3 6 5 1 7 0 (ORDER): 985.826942 2 4 3 6 5 1 7 0 (ORDER) -566.067014 (min: -328.454382)
2 3 4 6 5 1 7 0 (ORDER): 991.993231 2 3 4 6 5 1 7 0 (ORDER) -618.043142 (min: -328.454382)
3 2 4 6 5 1 7 0 (ORDER): 976.362237 3 2 4 6 5 1 7 0 (ORDER) -716.909354 (min: -328.454382)
4 3 2 6 5 1 7 0 (ORDER): 990.597606 4 3 2 6 5 1 7 0 (ORDER) -647.324315 (min: -328.454382)
3 4 2 6 5 1 7 0 (ORDER): 976.331564 3 4 2 6 5 1 7 0 (ORDER) -718.465316 (min: -328.454382)
3 2 6 4 5 1 7 0 (ORDER): 976.362237 3 2 6 4 5 1 7 0 (ORDER) -716.909354 (min: -328.454382)
2 3 6 4 5 1 7 0 (ORDER): 991.993231 2 3 6 4 5 1 7 0 (ORDER) -618.043142 (min: -328.454382)
2 6 3 4 5 1 7 0 (ORDER): 996.110699 2 6 3 4 5 1 7 0 (ORDER) -547.660924 (min: -328.454382)
6 2 3 4 5 1 7 0 (ORDER): 996.205422 6 2 3 4 5 1 7 0 (ORDER) -546.561294 (min: -328.454382)
3 6 2 4 5 1 7 0 (ORDER): 976.636293 3 6 2 4 5 1 7 0 (ORDER) -715.656042 (min: -328.454382)
6 3 2 4 5 1 7 0 (ORDER): 991.198569 6 3 2 4 5 1 7 0 (ORDER) -635.369785 (min: -328.454382)
4 3 6 2 5 1 7 0 (ORDER): 989.801512 4 3 6 2 5 1 7 0 (ORDER) -646.123459 (min: -328.454382)
3 4 6 2 5 1 7 0 (ORDER): 975.535470 3 4 6 2 5 1 7 0 (ORDER) -717.264460 (min: -328.454382)
3 6 4 2 5 1 7 0 (ORDER): 975.535470 3 6 4 2 5 1 7 0 (ORDER) -717.264460 (min: -328.454382)
6 3 4 2 5 1 7 0 (ORDER): 990.097747 6 3 4 2 5 1 7 0 (ORDER) -636.978203 (min: -328.454382)
4 6 3 2 5 1 7 0 (ORDER): 978.943762 4 6 3 2 5 1 7 0 (ORDER) -590.032379 (min: -328.454382)
6 4 3 2 5 1 7 0 (ORDER): 978.943762 6 4 3 2 5 1 7 0 (ORDER) -590.032379 (min: -328.454382)
4 2 6 3 5 1 7 0 (ORDER): 976.081698 4 2 6 3 5 1 7 0 (ORDER) -521.732156 (min: -328.454382)
2 4 6 3 5 1 7 0 (ORDER): 976.431231 2 4 6 3 5 1 7 0 (ORDER) -519.879974 (min: -328.454382)
2 6 4 3 5 1 7 0 (ORDER): 976.431231 2 6 4 3 5 1 7 0 (ORDER) -519.879974 (min: -328.454382)
6 2 4 3 5 1 7 0 (ORDER): 976.525954 6 2 4 3 5 1 7 0 (ORDER) -518.780344 (min: -328.454382)
4 6 2 3 5 1 7 0 (ORDER): 976.230198 4 6 2 3 5 1 7 0 (ORDER) -520.684982 (min: -328.454382)
6 4 2 3 5 1 7 0 (ORDER): 976.230198 6 4 2 3 5 1 7 0 (ORDER) -520.684982 (min: -328.454382)
5 4 3 6 2 1 7 0 (ORDER): 977.287819 5 4 3 6 2 1 7 0 (ORDER) -627.254090 (min: -328.454382)
4 5 3 6 2 1 7 0 (ORDER): 977.287819 4 5 3 6 2 1 7 0 (ORDER) -627.254090 (min: -328.454382)
4 3 5 6 2 1 7 0 (ORDER): 989.414994 4 3 5 6 2 1 7 0 (ORDER) -647.723320 (min: -328.454382)
3 4 5 6 2 1 7 0 (ORDER): 975.148952 3 4 5 6 2 1 7 0 (ORDER) -718.864321 (min: -328.454382)
5 3 4 6 2 1 7 0 (ORDER): 984.985473 5 3 4 6 2 1 7 0 (ORDER) -681.876376 (min: -328.454382)
3 5 4 6 2 1 7 0 (ORDER): 975.148952 3 5 4 6 2 1 7 0 (ORDER) -718.864321 (min: -328.454382)
3 4 6 5 2 1 7 0 (ORDER): 975.148952 3 4 6 5 2 1 7 0 (ORDER) -718.864321 (min: -328.454382)
4 3 6 5 2 1 7 0 (ORDER): 989.414994 4 3 6 5 2 1 7 0 (ORDER) -647.723320 (min: -328.454382)
4 6 3 5 2 1 7 0 (ORDER): 978.557244 4 6 3 5 2 1 7 0 (ORDER) -591.632239 (min: -328.454382)
6 4 3 5 2 1 7 0 (ORDER): 978.557244 6 4 3 5 2 1 7 0 (ORDER) -591.632239 (min: -328.454382)
3 6 4 5 2 1 7 0 (ORDER): 975.148952 3 6 4 5 2 1 7 0 (ORDER) -718.864321 (min: -328.454382)
6 3 4 5 2 1 7 0 (ORDER): 989.711229 6 3 4 5 2 1 7 0 (ORDER) -638.578064 (min: -328.454382)
5 3 6 4 2 1 7 0 (ORDER): 984.985473 5 3 6 4 2 1 7 0 (ORDER) -681.876376 (min: -328.454382)
3 5 6 4 2 1 7 0 (ORDER): 975.148952 3 5 6 4 2 1 7 0 (ORDER) -718.864321 (min: -328.454382)
3 6 5 4 2 1 7 0 (ORDER): 975.148952 3 6 5 4 2 1 7 0 (ORDER) -718.864321 (min: -328.454382)
6 3 5 4 2 1 7 0 (ORDER): 989.711229 6 3 5 4 2 1 7 0 (ORDER) -638.578064 (min: -328.454382)
5 6 3 4 2 1 7 0 (ORDER): 973.679974 5 6 3 4 2 1 7 0 (ORDER) -623.461879 (min: -328.454382)
6 5 3 4 2 1 7 0 (ORDER): 973.679974 6 5 3 4 2 1 7 0 (ORDER) -623.461879 (min: -328.454382)
5 4 6 3 2 1 7 0 (ORDER): 973.717006 5 4 6 3 2 1 7 0 (ORDER) -593.034770 (min: -328.454382)
4 5 6 3 2 1 7 0 (ORDER): 973.717006 4 5 6 3 2 1 7 0 (ORDER) -593.034770 (min: -328.454382)
4 6 5 3 2 1 7 0 (ORDER): 973.717006 4 6 5 3 2 1 7 0 (ORDER) -593.034770 (min: -328.454382)
6 4 5 3 2 1 7 0 (ORDER): 973.717006 6 4 5 3 2 1 7 0 (ORDER) -593.034770 (min: -328.454382)
5 6 4 3 2 1 7 0 (ORDER): 973.717006 5 6 4 3 2 1 7 0 (ORDER) -593.034770 (min: -328.454382)
6 5 4 3 2 1 7 0 (ORDER): 973.717006 6 5 4 3 2 1 7 0 (ORDER) -593.034770 (min: -328.454382)
5 2 4 6 3 1 7 0 (ORDER): 970.369603 5 2 4 6 3 1 7 0 (ORDER) -546.209993 (min: -328.454382)
2 5 4 6 3 1 7 0 (ORDER): 970.521624 2 5 4 6 3 1 7 0 (ORDER) -546.070553 (min: -328.454382)
2 4 5 6 3 1 7 0 (ORDER): 970.521624 2 4 5 6 3 1 7 0 (ORDER) -546.070553 (min: -328.454382)
4 2 5 6 3 1 7 0 (ORDER): 970.172092 4 2 5 6 3 1 7 0 (ORDER) -547.922735 (min: -328.454382)
5 4 2 6 3 1 7 0 (ORDER): 970.508170 5 4 2 6 3 1 7 0 (ORDER) -548.124711 (min: -328.454382)
4 5 2 6 3 1 7 0 (ORDER): 970.508170 4 5 2 6 3 1 7 0 (ORDER) -548.124711 (min: -328.454382)
4 2 6 5 3 1 7 0 (ORDER): 970.172092 4 2 6 5 3 1 7 0 (ORDER) -547.922735 (min: -328.454382)
2 4 6 5 3 1 7 0 (ORDER): 970.521624 2 4 6 5 3 1 7 0 (ORDER) -546.070553 (min: -328.454382)
2 6 4 5 3 1 7 0 (ORDER): 970.521624 2 6 4 5 3 1 7 0 (ORDER) -546.070553 (min: -328.454382)
6 2 4 5 3 1 7 0 (ORDER): 970.616347 6 2 4 5 3 1 7 0 (ORDER) -544.970923 (min: -328.454382)
4 6 2 5 3 1 7 0 (ORDER): 970.320591 4 6 2 5 3 1 7 0 (ORDER) -546.875561 (min: -328.454382)
6 4 2 5 3 1 7 0 (ORDER): 970.320591 6 4 2 5 3 1 7 0 (ORDER) -546.875561 (min: -328.454382)
5 4 6 2 3 1 7 0 (ORDER): 970.532738 5 4 6 2 3 1 7 0 (ORDER) -547.640571 (min: -328.454382)
4 5 6 2 3 1 7 0 (ORDER): 970.532738 4 5 6 2 3 1 7 0 (ORDER) -547.640571 (min: -328.454382)
4 6 5 2 3 1 7 0 (ORDER): 970.532738 4 6 5 2 3 1 7 0 (ORDER) -547.640571 (min: -328.454382)
6 4 5 2 3 1 7 0 (ORDER): 970.532738 6 4 5 2 3 1 7 0 (ORDER) -547.640571 (min: -328.454382)
5 6 4 2 3 1 7 0 (ORDER): 970.532738 5 6 4 2 3 1 7 0 (ORDER) -547.640571 (min: -328.454382)
6 5 4 2 3 1 7 0 (ORDER): 970.532738 6 5 4 2 3 1 7 0 (ORDER) -547.640571 (min: -328.454382)
5 2 6 4 3 1 7 0 (ORDER): 970.369603 5 2 6 4 3 1 7 0 (ORDER) -546.209993 (min: -328.454382)
2 5 6 4 3 1 7 0 (ORDER): 970.521624 2 5 6 4 3 1 7 0 (ORDER) -546.070553 (min: -328.454382)
2 6 5 4 3 1 7 0 (ORDER): 970.521624 2 6 5 4 3 1 7 0 (ORDER) -546.070553 (min: -328.454382)
6 2 5 4 3 1 7 0 (ORDER): 970.616347 6 2 5 4 3 1 7 0 (ORDER) -544.970923 (min: -328.454382)
5 6 2 4 3 1 7 0 (ORDER): 970.318450 5 6 2 4 3 1 7 0 (ORDER) -545.673396 (min: -328.454382)
6 5 2 4 3 1 7 0 (ORDER): 970.318450 6 5 2 4 3 1 7 0 (ORDER) -545.673396 (min: -328.454382)
5 2 3 6 4 1 7 0 (ORDER): 974.336267 5 2 3 6 4 1 7 0 (ORDER) -605.982685 (min: -328.454382)
2 5 3 6 4 1 7 0 (ORDER): 974.488289 2 5 3 6 4 1 7 0 (ORDER) -605.843246 (min: -328.454382)
2 3 5 6 4 1 7 0 (ORDER): 991.993231 2 3 5 6 4 1 7 0 (ORDER) -618.043142 (min: -328.454382)
3 2 5 6 4 1 7 0 (ORDER): 976.362237 3 2 5 6 4 1 7 0 (ORDER) -716.909354 (min: -328.454382)
5 3 2 6 4 1 7 0 (ORDER): 985.234973 5 3 2 6 4 1 7 0 (ORDER) -680.895700 (min: -328.454382)
3 5 2 6 4 1 7 0 (ORDER): 975.398452 3 5 2 6 4 1 7 0 (ORDER) -717.883645 (min: -328.454382)
3 2 6 5 4 1 7 0 (ORDER): 976.362237 3 2 6 5 4 1 7 0 (ORDER) -716.909354 (min: -328.454382)
2 3 6 5 4 1 7 0 (ORDER): 991.993231 2 3 6 5 4 1 7 0 (ORDER) -618.043142 (min: -328.454382)
2 6 3 5 4 1 7 0 (ORDER): 996.110699 2 6 3 5 4 1 7 0 (ORDER) -547.660924 (min: -328.454382)
6 2 3 5 4 1 7 0 (ORDER): 996.205422 6 2 3 5 4 1 7 0 (ORDER) -546.561294 (min: -328.454382)
3 6 2 5 4 1 7 0 (ORDER): 976.636293 3 6 2 5 4 1 7 0 (ORDER) -715.656042 (min: -328.454382)
6 3 2 5 4 1 7 0 (ORDER): 991.198569 6 3 2 5 4 1 7 0 (ORDER) -635.369785 (min: -328.454382)
5 3 6 2 4 1 7 0 (ORDER): 985.298606 5 3 6 2 4 1 7 0 (ORDER) -680.205422 (min: -328.454382)
3 5 6 2 4 1 7 0 (ORDER): 975.462085 3 5 6 2 4 1 7 0 (ORDER) -717.193366 (min: -328.454382)
3 6 5 2 4 1 7 0 (ORDER): 975.462085 3 6 5 2 4 1 7 0 (ORDER) -717.193366 (min: -328.454382)
6 3 5 2 4 1 7 0 (ORDER): 990.024362 6 3 5 2 4 1 7 0 (ORDER) -636.907109 (min: -328.454382)
5 6 3 2 4 1 7 0 (ORDER): 973.993107 5 6 3 2 4 1 7 0 (ORDER) -621.790925 (min: -328.454382)
6 5 3 2 4 1 7 0 (ORDER): 973.993107 6 5 3 2 4 1 7 0 (ORDER) -621.790925 (min: -328.454382)
5 2 6 3 4 1 7 0 (ORDER): 970.885048 5 2 6 3 4 1 7 0 (ORDER) -557.472228 (min: -328.454382)
2 5 6 3 4 1 7 0 (ORDER): 971.037070 2 5 6 3 4 1 7 0 (ORDER) -557.332789 (min: -328.454382)
2 6 5 3 4 1 7 0 (ORDER): 971.037070 2 6 5 3 4 1 7 0 (ORDER) -557.332789 (min: -328.454382)
6 2 5 3 4 1 7 0 (ORDER): 971.131793 6 2 5 3 4 1 7 0 (ORDER) -556.233159 (min: -328.454382)
5 6 2 3 4 1 7 0 (ORDER): 970.833896 5 6 2 3 4 1 7 0 (ORDER) -556.935632 (min: -328.454382)
6 5 2 3 4 1 7 0 (ORDER): 970.833896 6 5 2 3 4 1 7 0 (ORDER) -556.935632 (min: -328.454382)
1 5 3 4 6 2 7 0 (ORDER): 985.866032 1 5 3 4 6 2 7 0 (ORDER) -434.894810 (min: -328.454382)
5 1 3 4 6 2 7 0 (ORDER): 980.288004 5 1 3 4 6 2 7 0 (ORDER) -488.319258 (min: -328.454382)
5 3 1 4 6 2 7 0 (ORDER): 988.457903 5 3 1 4 6 2 7 0 (ORDER) -528.540080 (min: -328.454382)
3 5 1 4 6 2 7 0 (ORDER): 978.621382 3 5 1 4 6 2 7 0 (ORDER) -565.528024 (min: -328.454382)
1 3 5 4 6 2 7 0 (ORDER): 993.075789 1 3 5 4 6 2 7 0 (ORDER) -455.292680 (min: -328.454382)
3 1 5 4 6 2 7 0 (ORDER): 983.576957 3 1 5 4 6 2 7 0 (ORDER) -512.341740 (min: -328.454382)
3 5 4 1 6 2 7 0 (ORDER): 975.511843 3 5 4 1 6 2 7 0 (ORDER) -644.219046 (min: -328.454382)
5 3 4 1 6 2 7 0 (ORDER): 985.348363 5 3 4 1 6 2 7 0 (ORDER) -607.231102 (min: -328.454382)
5 4 3 1 6 2 7 0 (ORDER): 977.650710 5 4 3 1 6 2 7 0 (ORDER) -552.608815 (min: -328.454382)
4 5 3 1 6 2 7 0 (ORDER): 977.650710 4 5 3 1 6 2 7 0 (ORDER) -552.608815 (min: -328.454382)
3 4 5 1 6 2 7 0 (ORDER): 975.511843 3 4 5 1 6 2 7 0 (ORDER) -644.219046 (min: -328.454382)
4 3 5 1 6 2 7 0 (ORDER): 989.777884 4 3 5 1 6 2 7 0 (ORDER) -573.078045 (min: -328.454382)
1 3 4 5 6 2 7 0 (ORDER): 993.075789 1 3 4 5 6 2 7 0 (ORDER) -455.292680 (min: -328.454382)
3 1 4 5 6 2 7 0 (ORDER): 983.576957 3 1 4 5 6 2 7 0 (ORDER) -512.341740 (min: -328.454382)
3 4 1 5 6 2 7 0 (ORDER): 974.927587 3 4 1 5 6 2 7 0 (ORDER) -601.743758 (min: -328.454382)
4 3 1 5 6 2 7 0 (ORDER): 989.193628 4 3 1 5 6 2 7 0 (ORDER) -530.602757 (min: -328.454382)
1 4 3 5 6 2 7 0 (ORDER): 984.375235 1 4 3 5 6 2 7 0 (ORDER) -406.358834 (min: -328.454382)
4 1 3 5 6 2 7 0 (ORDER): 971.580470 4 1 3 5 6 2 7 0 (ORDER) -499.721547 (min: -328.454382)
1 5 4 3 6 2 7 0 (ORDER): 984.589833 1 5 4 3 6 2 7 0 (ORDER) -402.479679 (min: -328.454382)
5 1 4 3 6 2 7 0 (ORDER): 979.011805 5 1 4 3 6 2 7 0 (ORDER) -455.904127 (min: -328.454382)
5 4 1 3 6 2 7 0 (ORDER): 971.304437 5 4 1 3 6 2 7 0 (ORDER) -538.555844 (min: -328.454382)
4 5 1 3 6 2 7 0 (ORDER): 971.304437 4 5 1 3 6 2 7 0 (ORDER) -538.555844 (min: -328.454382)
1 4 5 3 6 2 7 0 (ORDER): 984.589833 1 4 5 3 6 2 7 0 (ORDER) -402.479679 (min: -328.454382)
4 1 5 3 6 2 7 0 (ORDER): 971.795068 4 1 5 3 6 2 7 0 (ORDER) -495.842392 (min: -328.454382)
4 5 3 6 1 2 7 0 (ORDER): 981.347170 4 5 3 6 1 2 7 0 (ORDER) -570.963126 (min: -328.454382)
5 4 3 6 1 2 7 0 (ORDER): 981.347170 5 4 3 6 1 2 7 0 (ORDER) -570.963126 (min: -328.454382)
5 3 4 6 1 2 7 0 (ORDER): 989.044824 5 3 4 6 1 2 7 0 (ORDER) -625.585412 (min: -328.454382)
3 5 4 6 1 2 7 0 (ORDER): 979.208303 3 5 4 6 1 2 7 0 (ORDER) -662.573356 (min: -328.454382)
4 3 5 6 1 2 7 0 (ORDER): 993.474345 4 3 5 6 1 2 7 0 (ORDER) -591.432355 (min: -328.454382)
3 4 5 6 1 2 7 0 (ORDER): 979.208303 3 4 5 6 1 2 7 0 (ORDER) -662.573356 (min: -328.454382)
3 5 6 4 1 2 7 0 (ORDER): 979.208303 3 5 6 4 1 2 7 0 (ORDER) -662.573356 (min: -328.454382)
5 3 6 4 1 2 7 0 (ORDER): 989.044824 5 3 6 4 1 2 7 0 (ORDER) -625.585412 (min: -328.454382)
5 6 3 4 1 2 7 0 (ORDER): 977.739325 5 6 3 4 1 2 7 0 (ORDER) -567.170915 (min: -328.454382)
6 5 3 4 1 2 7 0 (ORDER): 977.739325 6 5 3 4 1 2 7 0 (ORDER) -567.170915 (min: -328.454382)
3 6 5 4 1 2 7 0 (ORDER): 979.208303 3 6 5 4 1 2 7 0 (ORDER) -662.573356 (min: -328.454382)
6 3 5 4 1 2 7 0 (ORDER): 993.770580 6 3 5 4 1 2 7 0 (ORDER) -582.287099 (min: -328.454382)
4 3 6 5 1 2 7 0 (ORDER): 993.474345 4 3 6 5 1 2 7 0 (ORDER) -591.432355 (min: -328.454382)
3 4 6 5 1 2 7 0 (ORDER): 979.208303 3 4 6 5 1 2 7 0 (ORDER) -662.573356 (min: -328.454382)
3 6 4 5 1 2 7 0 (ORDER): 979.208303 3 6 4 5 1 2 7 0 (ORDER) -662.573356 (min: -328.454382)
6 3 4 5 1 2 7 0 (ORDER): 993.770580 6 3 4 5 1 2 7 0 (ORDER) -582.287099 (min: -328.454382)
4 6 3 5 1 2 7 0 (ORDER): 982.616595 4 6 3 5 1 2 7 0 (ORDER) -535.341275 (min: -328.454382)
6 4 3 5 1 2 7 0 (ORDER): 982.616595 6 4 3 5 1 2 7 0 (ORDER) -535.341275 (min: -328.454382)
4 5 6 3 1 2 7 0 (ORDER): 977.776356 4 5 6 3 1 2 7 0 (ORDER) -536.743806 (min: -328.454382)
5 4 6 3 1 2 7 0 (ORDER): 977.776356 5 4 6 3 1 2 7 0 (ORDER) -536.743806 (min: -328.454382)
5 6 4 3 1 2 7 0 (ORDER): 977.776356 5 6 4 3 1 2 7 0 (ORDER) -536.743806 (min: -328.454382)
6 5 4 3 1 2 7 0 (ORDER): 977.776356 6 5 4 3 1 2 7 0 (ORDER) -536.743806 (min: -328.454382)
4 6 5 3 1 2 7 0 (ORDER): 977.776356 4 6 5 3 1 2 7 0 (ORDER) -536.743806 (min: -328.454382)
6 4 5 3 1 2 7 0 (ORDER): 977.776356 6 4 5 3 1 2 7 0 (ORDER) -536.743806 (min: -328.454382)
1 4 3 6 5 2 7 0 (ORDER): 984.375235 1 4 3 6 5 2 7 0 (ORDER) -406.358834 (min: -328.454382)
4 1 3 6 5 2 7 0 (ORDER): 971.580470 4 1 3 6 5 2 7 0 (ORDER) -499.721547 (min: -328.454382)
4 3 1 6 5 2 7 0 (ORDER): 989.193628 4 3 1 6 5 2 7 0 (ORDER) -530.602757 (min: -328.454382)
3 4 1 6 5 2 7 0 (ORDER): 974.927587 3 4 1 6 5 2 7 0 (ORDER) -601.743758 (min: -328.454382)
1 3 4 6 5 2 7 0 (ORDER): 993.075789 1 3 4 6 5 2 7 0 (ORDER) -455.292680 (min: -328.454382)
3 1 4 6 5 2 7 0 (ORDER): 983.576957 3 1 4 6 5 2 7 0 (ORDER) -512.341740 (min: -328.454382)
3 4 6 1 5 2 7 0 (ORDER): 978.127243 3 4 6 1 5 2 7 0 (ORDER) -631.856953 (min: -328.454382)
4 3 6 1 5 2 7 0 (ORDER): 992.393284 4 3 6 1 5 2 7 0 (ORDER) -560.715952 (min: -328.454382)
4 6 3 1 5 2 7 0 (ORDER): 981.535535 4 6 3 1 5 2 7 0 (ORDER) -504.624872 (min: -328.454382)
6 4 3 1 5 2 7 0 (ORDER): 981.535535 6 4 3 1 5 2 7 0 (ORDER) -504.624872 (min: -328.454382)
3 6 4 1 5 2 7 0 (ORDER): 978.127243 3 6 4 1 5 2 7 0 (ORDER) -631.856953 (min: -328.454382)
6 3 4 1 5 2 7 0 (ORDER): 992.689519 6 3 4 1 5 2 7 0 (ORDER) -551.570696 (min: -328.454382)
1 3 6 4 5 2 7 0 (ORDER): 993.075789 1 3 6 4 5 2 7 0 (ORDER) -455.292680 (min: -328.454382)
3 1 6 4 5 2 7 0 (ORDER): 983.576957 3 1 6 4 5 2 7 0 (ORDER) -512.341740 (min: -328.454382)
3 6 1 4 5 2 7 0 (ORDER): 982.511152 3 6 1 4 5 2 7 0 (ORDER) -554.348337 (min: -328.454382)
6 3 1 4 5 2 7 0 (ORDER): 997.073428 6 3 1 4 5 2 7 0 (ORDER) -474.062080 (min: -328.454382)
1 6 3 4 5 2 7 0 (ORDER): 998.959731 1 6 3 4 5 2 7 0 (ORDER) -383.506116 (min: -328.454382)
6 1 3 4 5 2 7 0 (ORDER): 993.271170 6 1 3 4 5 2 7 0 (ORDER) -430.452639 (min: -328.454382)
1 4 6 3 5 2 7 0 (ORDER): 984.183828 1 4 6 3 5 2 7 0 (ORDER) -358.767448 (min: -328.454382)
4 1 6 3 5 2 7 0 (ORDER): 971.389063 4 1 6 3 5 2 7 0 (ORDER) -452.130161 (min: -328.454382)
4 6 1 3 5 2 7 0 (ORDER): 977.211956 4 6 1 3 5 2 7 0 (ORDER) -487.183282 (min: -328.454382)
6 4 1 3 5 2 7 0 (ORDER): 977.211956 6 4 1 3 5 2 7 0 (ORDER) -487.183282 (min: -328.454382)
1 6 4 3 5 2 7 0 (ORDER): 984.183828 1 6 4 3 5 2 7 0 (ORDER) -358.767448 (min: -328.454382)
6 1 4 3 5 2 7 0 (ORDER): 978.495267 6 1 4 3 5 2 7 0 (ORDER) -405.713970 (min: -328.454382)
1 5 4 6 3 2 7 0 (ORDER): 984.244041 1 5 4 6 3 2 7 0 (ORDER) -376.760053 (min: -328.454382)
5 1 4 6 3 2 7 0 (ORDER): 978.666014 5 1 4 6 3 2 7 0 (ORDER) -430.184501 (min: -328.454382)
5 4 1 6 3 2 7 0 (ORDER): 970.958645 5 4 1 6 3 2 7 0 (ORDER) -512.836218 (min: -328.454382)
4 5 1 6 3 2 7 0 (ORDER): 970.958645 4 5 1 6 3 2 7 0 (ORDER) -512.836218 (min: -328.454382)
1 4 5 6 3 2 7 0 (ORDER): 984.244041 1 4 5 6 3 2 7 0 (ORDER) -376.760053 (min: -328.454382)
4 1 5 6 3 2 7 0 (ORDER): 971.449276 4 1 5 6 3 2 7 0 (ORDER) -470.122767 (min: -328.454382)
4 5 6 1 3 2 7 0 (ORDER): 976.931010 4 5 6 1 3 2 7 0 (ORDER) -536.130454 (min: -328.454382)
5 4 6 1 3 2 7 0 (ORDER): 976.931010 5 4 6 1 3 2 7 0 (ORDER) -536.130454 (min: -328.454382)
5 6 4 1 3 2 7 0 (ORDER): 976.931010 5 6 4 1 3 2 7 0 (ORDER) -536.130454 (min: -328.454382)
6 5 4 1 3 2 7 0 (ORDER): 976.931010 6 5 4 1 3 2 7 0 (ORDER) -536.130454 (min: -328.454382)
4 6 5 1 3 2 7 0 (ORDER): 976.931010 4 6 5 1 3 2 7 0 (ORDER) -536.130454 (min: -328.454382)
6 4 5 1 3 2 7 0 (ORDER): 976.931010 6 4 5 1 3 2 7 0 (ORDER) -536.130454 (min: -328.454382)
1 4 6 5 3 2 7 0 (ORDER): 984.244041 1 4 6 5 3 2 7 0 (ORDER) -376.760053 (min: -328.454382)
4 1 6 5 3 2 7 0 (ORDER): 971.449276 4 1 6 5 3 2 7 0 (ORDER) -470.122767 (min: -328.454382)
4 6 1 5 3 2 7 0 (ORDER): 977.272169 4 6 1 5 3 2 7 0 (ORDER) -505.175887 (min: -328.454382)
6 4 1 5 3 2 7 0 (ORDER): 977.272169 6 4 1 5 3 2 7 0 (ORDER) -505.175887 (min: -328.454382)
1 6 4 5 3 2 7 0 (ORDER): 984.244041 1 6 4 5 3 2 7 0 (ORDER) -376.760053 (min: -328.454382)
6 1 4 5 3 2 7 0 (ORDER): 978.555480 6 1 4 5 3 2 7 0 (ORDER) -423.706576 (min: -328.454382)
1 5 6 4 3 2 7 0 (ORDER): 984.244041 1 5 6 4 3 2 7 0 (ORDER) -376.760053 (min: -328.454382)
5 1 6 4 3 2 7 0 (ORDER): 978.666014 5 1 6 4 3 2 7 0 (ORDER) -430.184501 (min: -328.454382)
5 6 1 4 3 2 7 0 (ORDER): 982.490490 5 6 1 4 3 2 7 0 (ORDER) -465.372139 (min: -328.454382)
6 5 1 4 3 2 7 0 (ORDER): 982.490490 6 5 1 4 3 2 7 0 (ORDER) -465.372139 (min: -328.454382)
1 6 5 4 3 2 7 0 (ORDER): 984.244041 1 6 5 4 3 2 7 0 (ORDER) -376.760053 (min: -328.454382)
6 1 5 4 3 2 7 0 (ORDER): 978.555480 6 1 5 4 3 2 7 0 (ORDER) -423.706576 (min: -328.454382)
1 5 3 6 4 2 7 0 (ORDER): 985.866032 1 5 3 6 4 2 7 0 (ORDER) -434.894810 (min: -328.454382)
5 1 3 6 4 2 7 0 (ORDER): 980.288004 5 1 3 6 4 2 7 0 (ORDER) -488.319258 (min: -328.454382)
5 3 1 6 4 2 7 0 (ORDER): 988.457903 5 3 1 6 4 2 7 0 (ORDER) -528.540080 (min: -328.454382)
3 5 1 6 4 2 7 0 (ORDER): 978.621382 3 5 1 6 4 2 7 0 (ORDER) -565.528024 (min: -328.454382)
1 3 5 6 4 2 7 0 (ORDER): 993.075789 1 3 5 6 4 2 7 0 (ORDER) -455.292680 (min: -328.454382)
3 1 5 6 4 2 7 0 (ORDER): 983.576957 3 1 5 6 4 2 7 0 (ORDER) -512.341740 (min: -328.454382)
3 5 6 1 4 2 7 0 (ORDER): 986.138127 3 5 6 1 4 2 7 0 (ORDER) -595.775736 (min: -328.454382)
5 3 6 1 4 2 7 0 (ORDER): 995.974647 5 3 6 1 4 2 7 0 (ORDER) -558.787792 (min: -328.454382)
5 6 3 1 4 2 7 0 (ORDER): 984.669149 5 6 3 1 4 2 7 0 (ORDER) -500.373295 (min: -328.454382)
6 5 3 1 4 2 7 0 (ORDER): 984.669149 6 5 3 1 4 2 7 0 (ORDER) -500.373295 (min: -328.454382)
3 6 5 1 4 2 7 0 (ORDER): 986.138127 3 6 5 1 4 2 7 0 (ORDER) -595.775736 (min: -328.454382)
6 3 5 1 4 2 7 0 (ORDER): 1000.700403 6 3 5 1 4 2 7 0 (ORDER) -515.489479 (min: -328.454382)
1 3 6 5 4 2 7 0 (ORDER): 993.075789 1 3 6 5 4 2 7 0 (ORDER) -455.292680 (min: -328.454382)
3 1 6 5 4 2 7 0 (ORDER): 983.576957 3 1 6 5 4 2 7 0 (ORDER) -512.341740 (min: -328.454382)
3 6 1 5 4 2 7 0 (ORDER): 982.511152 3 6 1 5 4 2 7 0 (ORDER) -554.348337 (min: -328.454382)
6 3 1 5 4 2 7 0 (ORDER): 997.073428 6 3 1 5 4 2 7 0 (ORDER) -474.062080 (min: -328.454382)
1 6 3 5 4 2 7 0 (ORDER): 998.959731 1 6 3 5 4 2 7 0 (ORDER) -383.506116 (min: -328.454382)
6 1 3 5 4 2 7 0 (ORDER): 993.271170 6 1 3 5 4 2 7 0 (ORDER) -430.452639 (min: -328.454382)
1 5 6 3 4 2 7 0 (ORDER): 986.416938 1 5 6 3 4 2 7 0 (ORDER) -384.980007 (min: -328.454382)
5 1 6 3 4 2 7 0 (ORDER): 980.838910 5 1 6 3 4 2 7 0 (ORDER) -438.404455 (min: -328.454382)
5 6 1 3 4 2 7 0 (ORDER): 984.663387 5 6 1 3 4 2 7 0 (ORDER) -473.592093 (min: -328.454382)
6 5 1 3 4 2 7 0 (ORDER): 984.663387 6 5 1 3 4 2 7 0 (ORDER) -473.592093 (min: -328.454382)
1 6 5 3 4 2 7 0 (ORDER): 986.416938 1 6 5 3 4 2 7 0 (ORDER) -384.980007 (min: -328.454382)
6 1 5 3 4 2 7 0 (ORDER): 980.728377 6 1 5 3 4 2 7 0 (ORDER) -431.926530 (min: -328.454382)
1 2 5 4 6 3 7 0 (ORDER): 985.970292 1 2 5 4 6 3 7 0 (ORDER) -333.547690 (min: -328.454382)
2 1 5 4 6 3 7 0 (ORDER): 969.889904 2 1 5 4 6 3 7 0 (ORDER) -433.166287 (min: -328.454382)
2 5 1 4 6 3 7 0 (ORDER): 969.953678 2 5 1 4 6 3 7 0 (ORDER) -477.427207 (min: -328.454382)
5 2 1 4 6 3 7 0 (ORDER): 969.801657 5 2 1 4 6 3 7 0 (ORDER) -477.566646 (min: -328.454382)
1 5 2 4 6 3 7 0 (ORDER): 985.198792 1 5 2 4 6 3 7 0 (ORDER) -334.966036 (min: -328.454382)
5 1 2 4 6 3 7 0 (ORDER): 979.620764 5 1 2 4 6 3 7 0 (ORDER) -388.390484 (min: -328.454382)
5 2 4 1 6 3 7 0 (ORDER): 968.677424 5 2 4 1 6 3 7 0 (ORDER) -545.478134 (min: -328.454382)
2 5 4 1 6 3 7 0 (ORDER): 968.829445 2 5 4 1 6 3 7 0 (ORDER) -545.338694 (min: -328.454382)
2 4 5 1 6 3 7 0 (ORDER): 968.829445 2 4 5 1 6 3 7 0 (ORDER) -545.338694 (min: -328.454382)
4 2 5 1 6 3 7 0 (ORDER): 968.479913 4 2 5 1 6 3 7 0 (ORDER) -547.190876 (min: -328.454382)
5 4 2 1 6 3 7 0 (ORDER): 968.815991 5 4 2 1 6 3 7 0 (ORDER) -547.392852 (min: -328.454382)
4 5 2 1 6 3 7 0 (ORDER): 968.815991 4 5 2 1 6 3 7 0 (ORDER) -547.392852 (min: -328.454382)
1 5 4 2 6 3 7 0 (ORDER): 984.929201 1 5 4 2 6 3 7 0 (ORDER) -337.037469 (min: -328.454382)
5 1 4 2 6 3 7 0 (ORDER): 979.351173 5 1 4 2 6 3 7 0 (ORDER) -390.461917 (min: -328.454382)
5 4 1 2 6 3 7 0 (ORDER): 971.643804 5 4 1 2 6 3 7 0 (ORDER) -473.113634 (min: -328.454382)
4 5 1 2 6 3 7 0 (ORDER): 971.643804 4 5 1 2 6 3 7 0 (ORDER) -473.113634 (min: -328.454382)
1 4 5 2 6 3 7 0 (ORDER): 984.929201 1 4 5 2 6 3 7 0 (ORDER) -337.037469 (min: -328.454382)
4 1 5 2 6 3 7 0 (ORDER): 972.134435 4 1 5 2 6 3 7 0 (ORDER) -430.400182 (min: -328.454382)
1 2 4 5 6 3 7 0 (ORDER): 985.970292 1 2 4 5 6 3 7 0 (ORDER) -333.547690 (min: -328.454382)
2 1 4 5 6 3 7 0 (ORDER): 969.889904 2 1 4 5 6 3 7 0 (ORDER) -433.166287 (min: -328.454382)
2 4 1 5 6 3 7 0 (ORDER): 969.531435 2 4 1 5 6 3 7 0 (ORDER) -511.788771 (min: -328.454382)
4 2 1 5 6 3 7 0 (ORDER): 969.181902 4 2 1 5 6 3 7 0 (ORDER) -513.640953 (min: -328.454382)
1 4 2 5 6 3 7 0 (ORDER): 985.583144 1 4 2 5 6 3 7 0 (ORDER) -335.556586 (min: -328.454382)
4 1 2 5 6 3 7 0 (ORDER): 972.788378 4 1 2 5 6 3 7 0 (ORDER) -428.919300 (min: -328.454382)
4 2 5 6 1 3 7 0 (ORDER): 973.062379 4 2 5 6 1 3 7 0 (ORDER) -558.272357 (min: -328.454382)
2 4 5 6 1 3 7 0 (ORDER): 973.411912 2 4 5 6 1 3 7 0 (ORDER) -556.420175 (min: -328.454382)
2 5 4 6 1 3 7 0 (ORDER): 973.411912 2 5 4 6 1 3 7 0 (ORDER) -556.420175 (min: -328.454382)
5 2 4 6 1 3 7 0 (ORDER): 973.259891 5 2 4 6 1 3 7 0 (ORDER) -556.559614 (min: -328.454382)
4 5 2 6 1 3 7 0 (ORDER): 973.398457 4 5 2 6 1 3 7 0 (ORDER) -558.474333 (min: -328.454382)
5 4 2 6 1 3 7 0 (ORDER): 973.398457 5 4 2 6 1 3 7 0 (ORDER) -558.474333 (min: -328.454382)
5 2 6 4 1 3 7 0 (ORDER): 973.259891 5 2 6 4 1 3 7 0 (ORDER) -556.559614 (min: -328.454382)
2 5 6 4 1 3 7 0 (ORDER): 973.411912 2 5 6 4 1 3 7 0 (ORDER) -556.420175 (min: -328.454382)
2 6 5 4 1 3 7 0 (ORDER): 973.411912 2 6 5 4 1 3 7 0 (ORDER) -556.420175 (min: -328.454382)
6 2 5 4 1 3 7 0 (ORDER): 973.506635 6 2 5 4 1 3 7 0 (ORDER) -555.320545 (min: -328.454382)
5 6 2 4 1 3 7 0 (ORDER): 973.208738 5 6 2 4 1 3 7 0 (ORDER) -556.023018 (min: -328.454382)
6 5 2 4 1 3 7 0 (ORDER): 973.208738 6 5 2 4 1 3 7 0 (ORDER) -556.023018 (min: -328.454382)
4 5 6 2 1 3 7 0 (ORDER): 973.423026 4 5 6 2 1 3 7 0 (ORDER) -557.990192 (min: -328.454382)
5 4 6 2 1 3 7 0 (ORDER): 973.423026 5 4 6 2 1 3 7 0 (ORDER) -557.990192 (min: -328.454382)
5 6 4 2 1 3 7 0 (ORDER): 973.423026 5 6 4 2 1 3 7 0 (ORDER) -557.990192 (min: -328.454382)
6 5 4 2 1 3 7 0 (ORDER): 973.423026 6 5 4 2 1 3 7 0 (ORDER) -557.990192 (min: -328.454382)
4 6 5 2 1 3 7 0 (ORDER): 973.423026 4 6 5 2 1 3 7 0 (ORDER) -557.990192 (min: -328.454382)
6 4 5 2 1 3 7 0 (ORDER): 973.423026 6 4 5 2 1 3 7 0 (ORDER) -557.990192 (min: -328.454382)
4 2 6 5 1 3 7 0 (ORDER): 973.062379 4 2 6 5 1 3 7 0 (ORDER) -558.272357 (min: -328.454382)
2 4 6 5 1 3 7 0 (ORDER): 973.411912 2 4 6 5 1 3 7 0 (ORDER) -556.420175 (min: -328.454382)
2 6 4 5 1 3 7 0 (ORDER): 973.411912 2 6 4 5 1 3 7 0 (ORDER) -556.420175 (min: -328.454382)
6 2 4 5 1 3 7 0 (ORDER): 973.506635 6 2 4 5 1 3 7 0 (ORDER) -555.320545 (min: -328.454382)
4 6 2 5 1 3 7 0 (ORDER): 973.210879 4 6 2 5 1 3 7 0 (ORDER) -557.225183 (min: -328.454382)
6 4 2 5 1 3 7 0 (ORDER): 973.210879 6 4 2 5 1 3 7 0 (ORDER) -557.225183 (min: -328.454382)
1 4 5 6 2 3 7 0 (ORDER): 984.883526 1 4 5 6 2 3 7 0 (ORDER) -336.749996 (min: -328.454382)
4 1 5 6 2 3 7 0 (ORDER): 972.088760 4 1 5 6 2 3 7 0 (ORDER) -430.112709 (min: -328.454382)
4 5 1 6 2 3 7 0 (ORDER): 971.598129 4 5 1 6 2 3 7 0 (ORDER) -472.826161 (min: -328.454382)
5 4 1 6 2 3 7 0 (ORDER): 971.598129 5 4 1 6 2 3 7 0 (ORDER) -472.826161 (min: -328.454382)
1 5 4 6 2 3 7 0 (ORDER): 984.883526 1 5 4 6 2 3 7 0 (ORDER) -336.749996 (min: -328.454382)
5 1 4 6 2 3 7 0 (ORDER): 979.305498 5 1 4 6 2 3 7 0 (ORDER) -390.174444 (min: -328.454382)
5 4 6 1 2 3 7 0 (ORDER): 977.570494 5 4 6 1 2 3 7 0 (ORDER) -496.120397 (min: -328.454382)
4 5 6 1 2 3 7 0 (ORDER): 977.570494 4 5 6 1 2 3 7 0 (ORDER) -496.120397 (min: -328.454382)
4 6 5 1 2 3 7 0 (ORDER): 977.570494 4 6 5 1 2 3 7 0 (ORDER) -496.120397 (min: -328.454382)
6 4 5 1 2 3 7 0 (ORDER): 977.570494 6 4 5 1 2 3 7 0 (ORDER) -496.120397 (min: -328.454382)
5 6 4 1 2 3 7 0 (ORDER): 977.570494 5 6 4 1 2 3 7 0 (ORDER) -496.120397 (min: -328.454382)
6 5 4 1 2 3 7 0 (ORDER): 977.570494 6 5 4 1 2 3 7 0 (ORDER) -496.120397 (min: -328.454382)
1 5 6 4 2 3 7 0 (ORDER): 984.883526 1 5 6 4 2 3 7 0 (ORDER) -336.749996 (min: -328.454382)
5 1 6 4 2 3 7 0 (ORDER): 979.305498 5 1 6 4 2 3 7 0 (ORDER) -390.174444 (min: -328.454382)
5 6 1 4 2 3 7 0 (ORDER): 983.129975 5 6 1 4 2 3 7 0 (ORDER) -425.362082 (min: -328.454382)
6 5 1 4 2 3 7 0 (ORDER): 983.129975 6 5 1 4 2 3 7 0 (ORDER) -425.362082 (min: -328.454382)
1 6 5 4 2 3 7 0 (ORDER): 984.883526 1 6 5 4 2 3 7 0 (ORDER) -336.749996 (min: -328.454382)
6 1 5 4 2 3 7 0 (ORDER): 979.194964 6 1 5 4 2 3 7 0 (ORDER) -383.696519 (min: -328.454382)
1 4 6 5 2 3 7 0 (ORDER): 984.883526 1 4 6 5 2 3 7 0 (ORDER) -336.749996 (min: -328.454382)
4 1 6 5 2 3 7 0 (ORDER): 972.088760 4 1 6 5 2 3 7 0 (ORDER) -430.112709 (min: -328.454382)
4 6 1 5 2 3 7 0 (ORDER): 977.911653 4 6 1 5 2 3 7 0 (ORDER) -465.165830 (min: -328.454382)
6 4 1 5 2 3 7 0 (ORDER): 977.911653 6 4 1 5 2 3 7 0 (ORDER) -465.165830 (min: -328.454382)
1 6 4 5 2 3 7 0 (ORDER): 984.883526 1 6 4 5 2 3 7 0 (ORDER) -336.749996 (min: -328.454382)
6 1 4 5 2 3 7 0 (ORDER): 979.194964 6 1 4 5 2 3 7 0 (ORDER) -383.696519 (min: -328.454382)
1 2 4 6 5 3 7 0 (ORDER): 985.970292 1 2 4 6 5 3 7 0 (ORDER) -333.547690 (min: -328.454382)
2 1 4 6 5 3 7 0 (ORDER): 969.889904 2 1 4 6 5 3 7 0 (ORDER) -433.166287 (min: -328.454382)
2 4 1 6 5 3 7 0 (ORDER): 969.531435 2 4 1 6 5 3 7 0 (ORDER) -511.788771 (min: -328.454382)
4 2 1 6 5 3 7 0 (ORDER): 969.181902 4 2 1 6 5 3 7 0 (ORDER) -513.640953 (min: -328.454382)
1 4 2 6 5 3 7 0 (ORDER): 985.583144 1 4 2 6 5 3 7 0 (ORDER) -335.556586 (min: -328.454382)
4 1 2 6 5 3 7 0 (ORDER): 972.788378 4 1 2 6 5 3 7 0 (ORDER) -428.919300 (min: -328.454382)
4 2 6 1 5 3 7 0 (ORDER): 974.097025 4 2 6 1 5 3 7 0 (ORDER) -536.481318 (min: -328.454382)
2 4 6 1 5 3 7 0 (ORDER): 974.446558 2 4 6 1 5 3 7 0 (ORDER) -534.629136 (min: -328.454382)
2 6 4 1 5 3 7 0 (ORDER): 974.446558 2 6 4 1 5 3 7 0 (ORDER) -534.629136 (min: -328.454382)
6 2 4 1 5 3 7 0 (ORDER): 974.541281 6 2 4 1 5 3 7 0 (ORDER) -533.529506 (min: -328.454382)
4 6 2 1 5 3 7 0 (ORDER): 974.245525 4 6 2 1 5 3 7 0 (ORDER) -535.434144 (min: -328.454382)
6 4 2 1 5 3 7 0 (ORDER): 974.245525 6 4 2 1 5 3 7 0 (ORDER) -535.434144 (min: -328.454382)
1 4 6 2 5 3 7 0 (ORDER): 985.547258 1 4 6 2 5 3 7 0 (ORDER) -334.706080 (min: -328.454382)
4 1 6 2 5 3 7 0 (ORDER): 972.752493 4 1 6 2 5 3 7 0 (ORDER) -428.068793 (min: -328.454382)
4 6 1 2 5 3 7 0 (ORDER): 978.575386 4 6 1 2 5 3 7 0 (ORDER) -463.121914 (min: -328.454382)
6 4 1 2 5 3 7 0 (ORDER): 978.575386 6 4 1 2 5 3 7 0 (ORDER) -463.121914 (min: -328.454382)
1 6 4 2 5 3 7 0 (ORDER): 985.547258 1 6 4 2 5 3 7 0 (ORDER) -334.706080 (min: -328.454382)
6 1 4 2 5 3 7 0 (ORDER): 979.858697 6 1 4 2 5 3 7 0 (ORDER) -381.652602 (min: -328.454382)
1 2 6 4 5 3 7 0 (ORDER): 985.970292 1 2 6 4 5 3 7 0 (ORDER) -333.547690 (min: -328.454382)
2 1 6 4 5 3 7 0 (ORDER): 969.889904 2 1 6 4 5 3 7 0 (ORDER) -433.166287 (min: -328.454382)
2 6 1 4 5 3 7 0 (ORDER): 974.628090 2 6 1 4 5 3 7 0 (ORDER) -467.900054 (min: -328.454382)
6 2 1 4 5 3 7 0 (ORDER): 974.722814 6 2 1 4 5 3 7 0 (ORDER) -466.800424 (min: -328.454382)
1 6 2 4 5 3 7 0 (ORDER): 985.911021 1 6 2 4 5 3 7 0 (ORDER) -332.644728 (min: -328.454382)
6 1 2 4 5 3 7 0 (ORDER): 980.222459 6 1 2 4 5 3 7 0 (ORDER) -379.591250 (min: -328.454382)
1 2 5 6 4 3 7 0 (ORDER): 985.970292 1 2 5 6 4 3 7 0 (ORDER) -333.547690 (min: -328.454382)
2 1 5 6 4 3 7 0 (ORDER): 969.889904 2 1 5 6 4 3 7 0 (ORDER) -433.166287 (min: -328.454382)
2 5 1 6 4 3 7 0 (ORDER): 969.953678 2 5 1 6 4 3 7 0 (ORDER) -477.427207 (min: -328.454382)
5 2 1 6 4 3 7 0 (ORDER): 969.801657 5 2 1 6 4 3 7 0 (ORDER) -477.566646 (min: -328.454382)
1 5 2 6 4 3 7 0 (ORDER): 985.198792 1 5 2 6 4 3 7 0 (ORDER) -334.966036 (min: -328.454382)
5 1 2 6 4 3 7 0 (ORDER): 979.620764 5 1 2 6 4 3 7 0 (ORDER) -388.390484 (min: -328.454382)
5 2 6 1 4 3 7 0 (ORDER): 976.769906 5 2 6 1 4 3 7 0 (ORDER) -500.541528 (min: -328.454382)
2 5 6 1 4 3 7 0 (ORDER): 976.921927 2 5 6 1 4 3 7 0 (ORDER) -500.402089 (min: -328.454382)
2 6 5 1 4 3 7 0 (ORDER): 976.921927 2 6 5 1 4 3 7 0 (ORDER) -500.402089 (min: -328.454382)
6 2 5 1 4 3 7 0 (ORDER): 977.016651 6 2 5 1 4 3 7 0 (ORDER) -499.302459 (min: -328.454382)
5 6 2 1 4 3 7 0 (ORDER): 976.718754 5 6 2 1 4 3 7 0 (ORDER) -500.004932 (min: -328.454382)
6 5 2 1 4 3 7 0 (ORDER): 976.718754 6 5 2 1 4 3 7 0 (ORDER) -500.004932 (min: -328.454382)
1 5 6 2 4 3 7 0 (ORDER): 985.076177 1 5 6 2 4 3 7 0 (ORDER) -334.626107 (min: -328.454382)
5 1 6 2 4 3 7 0 (ORDER): 979.498150 5 1 6 2 4 3 7 0 (ORDER) -388.050555 (min: -328.454382)
5 6 1 2 4 3 7 0 (ORDER): 983.322626 5 6 1 2 4 3 7 0 (ORDER) -423.238193 (min: -328.454382)
6 5 1 2 4 3 7 0 (ORDER): 983.322626 6 5 1 2 4 3 7 0 (ORDER) -423.238193 (min: -328.454382)
1 6 5 2 4 3 7 0 (ORDER): 985.076177 1 6 5 2 4 3 7 0 (ORDER) -334.626107 (min: -328.454382)
6 1 5 2 4 3 7 0 (ORDER): 979.387616 6 1 5 2 4 3 7 0 (ORDER) -381.572630 (min: -328.454382)
1 2 6 5 4 3 7 0 (ORDER): 985.970292 1 2 6 5 4 3 7 0 (ORDER) -333.547690 (min: -328.454382)
2 1 6 5 4 3 7 0 (ORDER): 969.889904 2 1 6 5 4 3 7 0 (ORDER) -433.166287 (min: -328.454382)
2 6 1 5 4 3 7 0 (ORDER): 974.628090 2 6 1 5 4 3 7 0 (ORDER) -467.900054 (min: -328.454382)
6 2 1 5 4 3 7 0 (ORDER): 974.722814 6 2 1 5 4 3 7 0 (ORDER) -466.800424 (min: -328.454382)
1 6 2 5 4 3 7 0 (ORDER): 985.911021 1 6 2 5 4 3 7 0 (ORDER) -332.644728 (min: -328.454382)
6 1 2 5 4 3 7 0 (ORDER): 980.222459 6 1 2 5 4 3 7 0 (ORDER) -379.591250 (min: -328.454382)
1 2 3 5 6 4 7 0 (ORDER): 1004.909860 1 2 3 5 6 4 7 0 (ORDER) -358.223354 (min: -328.454382)
2 1 3 5 6 4 7 0 (ORDER): 988.829472 2 1 3 5 6 4 7 0 (ORDER) -457.841950 (min: -328.454382)
2 3 1 5 6 4 7 0 (ORDER): 990.443341 2 3 1 5 6 4 7 0 (ORDER) -503.928038 (min: -328.454382)
3 2 1 5 6 4 7 0 (ORDER): 974.812347 3 2 1 5 6 4 7 0 (ORDER) -602.794251 (min: -328.454382)
1 3 2 5 6 4 7 0 (ORDER): 995.007037 1 3 2 5 6 4 7 0 (ORDER) -451.705425 (min: -328.454382)
3 1 2 5 6 4 7 0 (ORDER): 985.508205 3 1 2 5 6 4 7 0 (ORDER) -508.754485 (min: -328.454382)
3 2 5 1 6 4 7 0 (ORDER): 976.693607 3 2 5 1 6 4 7 0 (ORDER) -646.817007 (min: -328.454382)
2 3 5 1 6 4 7 0 (ORDER): 992.324600 2 3 5 1 6 4 7 0 (ORDER) -547.950794 (min: -328.454382)
2 5 3 1 6 4 7 0 (ORDER): 974.819658 2 5 3 1 6 4 7 0 (ORDER) -535.750898 (min: -328.454382)
5 2 3 1 6 4 7 0 (ORDER): 974.667637 5 2 3 1 6 4 7 0 (ORDER) -535.890338 (min: -328.454382)
3 5 2 1 6 4 7 0 (ORDER): 975.729821 3 5 2 1 6 4 7 0 (ORDER) -647.791297 (min: -328.454382)
5 3 2 1 6 4 7 0 (ORDER): 985.566342 5 3 2 1 6 4 7 0 (ORDER) -610.803353 (min: -328.454382)
1 3 5 2 6 4 7 0 (ORDER): 993.436114 1 3 5 2 6 4 7 0 (ORDER) -453.958622 (min: -328.454382)
3 1 5 2 6 4 7 0 (ORDER): 983.937282 3 1 5 2 6 4 7 0 (ORDER) -511.007682 (min: -328.454382)
3 5 1 2 6 4 7 0 (ORDER): 978.981708 3 5 1 2 6 4 7 0 (ORDER) -564.193967 (min: -328.454382)
5 3 1 2 6 4 7 0 (ORDER): 988.818228 5 3 1 2 6 4 7 0 (ORDER) -527.206022 (min: -328.454382)
1 5 3 2 6 4 7 0 (ORDER): 986.226357 1 5 3 2 6 4 7 0 (ORDER) -433.560752 (min: -328.454382)
5 1 3 2 6 4 7 0 (ORDER): 980.648329 5 1 3 2 6 4 7 0 (ORDER) -486.985200 (min: -328.454382)
1 2 5 3 6 4 7 0 (ORDER): 986.029882 1 2 5 3 6 4 7 0 (ORDER) -362.613533 (min: -328.454382)
2 1 5 3 6 4 7 0 (ORDER): 969.949495 2 1 5 3 6 4 7 0 (ORDER) -462.232129 (min: -328.454382)
2 5 1 3 6 4 7 0 (ORDER): 970.013269 2 5 1 3 6 4 7 0 (ORDER) -506.493049 (min: -328.454382)
5 2 1 3 6 4 7 0 (ORDER): 969.861248 5 2 1 3 6 4 7 0 (ORDER) -506.632489 (min: -328.454382)
1 5 2 3 6 4 7 0 (ORDER): 985.258383 1 5 2 3 6 4 7 0 (ORDER) -364.031879 (min: -328.454382)
5 1 2 3 6 4 7 0 (ORDER): 979.680355 5 1 2 3 6 4 7 0 (ORDER) -417.456327 (min: -328.454382)
5 2 3 6 1 4 7 0 (ORDER): 974.617323 5 2 3 6 1 4 7 0 (ORDER) -553.925294 (min: -328.454382)
2 5 3 6 1 4 7 0 (ORDER): 974.769344 2 5 3 6 1 4 7 0 (ORDER) -553.785854 (min: -328.454382)
2 3 5 6 1 4 7 0 (ORDER): 992.274286 2 3 5 6 1 4 7 0 (ORDER) -565.985751 (min: -328.454382)
3 2 5 6 1 4 7 0 (ORDER): 976.643293 3 2 5 6 1 4 7 0 (ORDER) -664.851963 (min: -328.454382)
5 3 2 6 1 4 7 0 (ORDER): 985.516028 5 3 2 6 1 4 7 0 (ORDER) -628.838309 (min: -328.454382)
3 5 2 6 1 4 7 0 (ORDER): 975.679508 3 5 2 6 1 4 7 0 (ORDER) -665.826254 (min: -328.454382)
3 2 6 5 1 4 7 0 (ORDER): 976.643293 3 2 6 5 1 4 7 0 (ORDER) -664.851963 (min: -328.454382)
2 3 6 5 1 4 7 0 (ORDER): 992.274286 2 3 6 5 1 4 7 0 (ORDER) -565.985751 (min: -328.454382)
2 6 3 5 1 4 7 0 (ORDER): 996.391754 2 6 3 5 1 4 7 0 (ORDER) -495.603533 (min: -328.454382)
6 2 3 5 1 4 7 0 (ORDER): 996.486478 6 2 3 5 1 4 7 0 (ORDER) -494.503903 (min: -328.454382)
3 6 2 5 1 4 7 0 (ORDER): 976.917348 3 6 2 5 1 4 7 0 (ORDER) -663.598651 (min: -328.454382)
6 3 2 5 1 4 7 0 (ORDER): 991.479625 6 3 2 5 1 4 7 0 (ORDER) -583.312394 (min: -328.454382)
5 3 6 2 1 4 7 0 (ORDER): 985.579661 5 3 6 2 1 4 7 0 (ORDER) -628.148030 (min: -328.454382)
3 5 6 2 1 4 7 0 (ORDER): 975.743141 3 5 6 2 1 4 7 0 (ORDER) -665.135975 (min: -328.454382)
3 6 5 2 1 4 7 0 (ORDER): 975.743141 3 6 5 2 1 4 7 0 (ORDER) -665.135975 (min: -328.454382)
6 3 5 2 1 4 7 0 (ORDER): 990.305417 6 3 5 2 1 4 7 0 (ORDER) -584.849718 (min: -328.454382)
5 6 3 2 1 4 7 0 (ORDER): 974.274163 5 6 3 2 1 4 7 0 (ORDER) -569.733534 (min: -328.454382)
6 5 3 2 1 4 7 0 (ORDER): 974.274163 6 5 3 2 1 4 7 0 (ORDER) -569.733534 (min: -328.454382)
5 2 6 3 1 4 7 0 (ORDER): 971.166104 5 2 6 3 1 4 7 0 (ORDER) -505.414837 (min: -328.454382)
2 5 6 3 1 4 7 0 (ORDER): 971.318125 2 5 6 3 1 4 7 0 (ORDER) -505.275398 (min: -328.454382)
2 6 5 3 1 4 7 0 (ORDER): 971.318125 2 6 5 3 1 4 7 0 (ORDER) -505.275398 (min: -328.454382)
6 2 5 3 1 4 7 0 (ORDER): 971.412848 6 2 5 3 1 4 7 0 (ORDER) -504.175768 (min: -328.454382)
5 6 2 3 1 4 7 0 (ORDER): 971.114951 5 6 2 3 1 4 7 0 (ORDER) -504.878241 (min: -328.454382)
6 5 2 3 1 4 7 0 (ORDER): 971.114951 6 5 2 3 1 4 7 0 (ORDER) -504.878241 (min: -328.454382)
1 5 3 6 2 4 7 0 (ORDER): 985.986379 1 5 3 6 2 4 7 0 (ORDER) -433.067141 (min: -328.454382)
5 1 3 6 2 4 7 0 (ORDER): 980.408351 5 1 3 6 2 4 7 0 (ORDER) -486.491589 (min: -328.454382)
5 3 1 6 2 4 7 0 (ORDER): 988.578250 5 3 1 6 2 4 7 0 (ORDER) -526.712411 (min: -328.454382)
3 5 1 6 2 4 7 0 (ORDER): 978.741729 3 5 1 6 2 4 7 0 (ORDER) -563.700356 (min: -328.454382)
1 3 5 6 2 4 7 0 (ORDER): 993.196136 1 3 5 6 2 4 7 0 (ORDER) -453.465011 (min: -328.454382)
3 1 5 6 2 4 7 0 (ORDER): 983.697304 3 1 5 6 2 4 7 0 (ORDER) -510.514072 (min: -328.454382)
3 5 6 1 2 4 7 0 (ORDER): 986.258474 3 5 6 1 2 4 7 0 (ORDER) -593.948068 (min: -328.454382)
5 3 6 1 2 4 7 0 (ORDER): 996.094994 5 3 6 1 2 4 7 0 (ORDER) -556.960123 (min: -328.454382)
5 6 3 1 2 4 7 0 (ORDER): 984.789496 5 6 3 1 2 4 7 0 (ORDER) -498.545626 (min: -328.454382)
6 5 3 1 2 4 7 0 (ORDER): 984.789496 6 5 3 1 2 4 7 0 (ORDER) -498.545626 (min: -328.454382)
3 6 5 1 2 4 7 0 (ORDER): 986.258474 3 6 5 1 2 4 7 0 (ORDER) -593.948068 (min: -328.454382)
6 3 5 1 2 4 7 0 (ORDER): 1000.820750 6 3 5 1 2 4 7 0 (ORDER) -513.661811 (min: -328.454382)
1 3 6 5 2 4 7 0 (ORDER): 993.196136 1 3 6 5 2 4 7 0 (ORDER) -453.465011 (min: -328.454382)
3 1 6 5 2 4 7 0 (ORDER): 983.697304 3 1 6 5 2 4 7 0 (ORDER) -510.514072 (min: -328.454382)
3 6 1 5 2 4 7 0 (ORDER): 982.631499 3 6 1 5 2 4 7 0 (ORDER) -552.520668 (min: -328.454382)
6 3 1 5 2 4 7 0 (ORDER): 997.193775 6 3 1 5 2 4 7 0 (ORDER) -472.234411 (min: -328.454382)
1 6 3 5 2 4 7 0 (ORDER): 999.080078 1 6 3 5 2 4 7 0 (ORDER) -381.678448 (min: -328.454382)
6 1 3 5 2 4 7 0 (ORDER): 993.391517 6 1 3 5 2 4 7 0 (ORDER) -428.624970 (min: -328.454382)
1 5 6 3 2 4 7 0 (ORDER): 986.537285 1 5 6 3 2 4 7 0 (ORDER) -383.152339 (min: -328.454382)
5 1 6 3 2 4 7 0 (ORDER): 980.959257 5 1 6 3 2 4 7 0 (ORDER) -436.576787 (min: -328.454382)
5 6 1 3 2 4 7 0 (ORDER): 984.783734 5 6 1 3 2 4 7 0 (ORDER) -471.764425 (min: -328.454382)
6 5 1 3 2 4 7 0 (ORDER): 984.783734 6 5 1 3 2 4 7 0 (ORDER) -471.764425 (min: -328.454382)
1 6 5 3 2 4 7 0 (ORDER): 986.537285 1 6 5 3 2 4 7 0 (ORDER) -383.152339 (min: -328.454382)
6 1 5 3 2 4 7 0 (ORDER): 980.848724 6 1 5 3 2 4 7 0 (ORDER) -430.098861 (min: -328.454382)
1 2 5 6 3 4 7 0 (ORDER): 987.955583 1 2 5 6 3 4 7 0 (ORDER) -322.602770 (min: -322.602770)
2 1 5 6 3 4 7 0 (ORDER): 971.875195 2 1 5 6 3 4 7 0 (ORDER) -422.221367 (min: -322.602770)
2 5 1 6 3 4 7 0 (ORDER): 971.938970 2 5 1 6 3 4 7 0 (ORDER) -466.482287 (min: -322.602770)
5 2 1 6 3 4 7 0 (ORDER): 971.786949 5 2 1 6 3 4 7 0 (ORDER) -466.621726 (min: -322.602770)
1 5 2 6 3 4 7 0 (ORDER): 987.184084 1 5 2 6 3 4 7 0 (ORDER) -324.021116 (min: -322.602770)
5 1 2 6 3 4 7 0 (ORDER): 981.606056 5 1 2 6 3 4 7 0 (ORDER) -377.445564 (min: -322.602770)
5 2 6 1 3 4 7 0 (ORDER): 978.755198 5 2 6 1 3 4 7 0 (ORDER) -489.596608 (min: -322.602770)
2 5 6 1 3 4 7 0 (ORDER): 978.907219 2 5 6 1 3 4 7 0 (ORDER) -489.457169 (min: -322.602770)
2 6 5 1 3 4 7 0 (ORDER): 978.907219 2 6 5 1 3 4 7 0 (ORDER) -489.457169 (min: -322.602770)
6 2 5 1 3 4 7 0 (ORDER): 979.001942 6 2 5 1 3 4 7 0 (ORDER) -488.357539 (min: -322.602770)
5 6 2 1 3 4 7 0 (ORDER): 978.704045 5 6 2 1 3 4 7 0 (ORDER) -489.060012 (min: -322.602770)
6 5 2 1 3 4 7 0 (ORDER): 978.704045 6 5 2 1 3 4 7 0 (ORDER) -489.060012 (min: -322.602770)
1 5 6 2 3 4 7 0 (ORDER): 987.061469 1 5 6 2 3 4 7 0 (ORDER) -323.681187 (min: -322.602770)
5 1 6 2 3 4 7 0 (ORDER): 981.483441 5 1 6 2 3 4 7 0 (ORDER) -377.105636 (min: -322.602770)
5 6 1 2 3 4 7 0 (ORDER): 985.307918 5 6 1 2 3 4 7 0 (ORDER) -412.293273 (min: -322.602770)
6 5 1 2 3 4 7 0 (ORDER): 985.307918 6 5 1 2 3 4 7 0 (ORDER) -412.293273 (min: -322.602770)
1 6 5 2 3 4 7 0 (ORDER): 987.061469 1 6 5 2 3 4 7 0 (ORDER) -323.681187 (min: -322.602770)
6 1 5 2 3 4 7 0 (ORDER): 981.372908 6 1 5 2 3 4 7 0 (ORDER) -370.627710 (min: -322.602770)
1 2 6 5 3 4 7 0 (ORDER): 987.955583 1 2 6 5 3 4 7 0 (ORDER) -322.602770 (min: -322.602770)
2 1 6 5 3 4 7 0 (ORDER): 971.875195 2 1 6 5 3 4 7 0 (ORDER) -422.221367 (min: -322.602770)
2 6 1 5 3 4 7 0 (ORDER): 976.613382 2 6 1 5 3 4 7 0 (ORDER) -456.955134 (min: -322.602770)
6 2 1 5 3 4 7 0 (ORDER): 976.708105 6 2 1 5 3 4 7 0 (ORDER) -455.855504 (min: -322.602770)
1 6 2 5 3 4 7 0 (ORDER): 987.896312 1 6 2 5 3 4 7 0 (ORDER) -321.699808 (min: -321.699808)
6 1 2 5 3 4 7 0 (ORDER): 982.207751 6 1 2 5 3 4 7 0 (ORDER) -368.646330 (min: -321.699808)
1 2 3 6 5 4 7 0 (ORDER): 1004.909860 1 2 3 6 5 4 7 0 (ORDER) -358.223354 (min: -321.699808)
2 1 3 6 5 4 7 0 (ORDER): 988.829472 2 1 3 6 5 4 7 0 (ORDER) -457.841950 (min: -321.699808)
2 3 1 6 5 4 7 0 (ORDER): 990.443341 2 3 1 6 5 4 7 0 (ORDER) -503.928038 (min: -321.699808)
3 2 1 6 5 4 7 0 (ORDER): 974.812347 3 2 1 6 5 4 7 0 (ORDER) -602.794251 (min: -321.699808)
1 3 2 6 5 4 7 0 (ORDER): 995.007037 1 3 2 6 5 4 7 0 (ORDER) -451.705425 (min: -321.699808)
3 1 2 6 5 4 7 0 (ORDER): 985.508205 3 1 2 6 5 4 7 0 (ORDER) -508.754485 (min: -321.699808)
3 2 6 1 5 4 7 0 (ORDER): 979.597990 3 2 6 1 5 4 7 0 (ORDER) -632.588092 (min: -321.699808)
2 3 6 1 5 4 7 0 (ORDER): 995.228984 2 3 6 1 5 4 7 0 (ORDER) -533.721879 (min: -321.699808)
2 6 3 1 5 4 7 0 (ORDER): 999.346452 2 6 3 1 5 4 7 0 (ORDER) -463.339662 (min: -321.699808)
6 2 3 1 5 4 7 0 (ORDER): 999.441175 6 2 3 1 5 4 7 0 (ORDER) -462.240032 (min: -321.699808)
3 6 2 1 5 4 7 0 (ORDER): 979.872045 3 6 2 1 5 4 7 0 (ORDER) -631.334780 (min: -321.699808)
6 3 2 1 5 4 7 0 (ORDER): 994.434322 6 3 2 1 5 4 7 0 (ORDER) -551.048523 (min: -321.699808)
1 3 6 2 5 4 7 0 (ORDER): 994.955013 1 3 6 2 5 4 7 0 (ORDER) -450.648780 (min: -321.699808)
3 1 6 2 5 4 7 0 (ORDER): 985.456181 3 1 6 2 5 4 7 0 (ORDER) -507.697841 (min: -321.699808)
3 6 1 2 5 4 7 0 (ORDER): 984.390375 3 6 1 2 5 4 7 0 (ORDER) -549.704438 (min: -321.699808)
6 3 1 2 5 4 7 0 (ORDER): 998.952652 6 3 1 2 5 4 7 0 (ORDER) -469.418180 (min: -321.699808)
1 6 3 2 5 4 7 0 (ORDER): 1000.838955 1 6 3 2 5 4 7 0 (ORDER) -378.862217 (min: -321.699808)
6 1 3 2 5 4 7 0 (ORDER): 995.150394 6 1 3 2 5 4 7 0 (ORDER) -425.808740 (min: -321.699808)
1 2 6 3 5 4 7 0 (ORDER): 1012.571419 1 2 6 3 5 4 7 0 (ORDER) -296.340831 (min: -296.340831)
2 1 6 3 5 4 7 0 (ORDER): 996.491031 2 1 6 3 5 4 7 0 (ORDER) -395.959427 (min: -296.340831)
2 6 1 3 5 4 7 0 (ORDER): 1001.229218 2 6 1 3 5 4 7 0 (ORDER) -430.693194 (min: -296.340831)
6 2 1 3 5 4 7 0 (ORDER): 1001.323941 6 2 1 3 5 4 7 0 (ORDER) -429.593564 (min: -296.340831)
1 6 2 3 5 4 7 0 (ORDER): 1012.512148 1 6 2 3 5 4 7 0 (ORDER) -295.437868 (min: -295.437868)
6 1 2 3 5 4 7 0 (ORDER): 1006.823587 6 1 2 3 5 4 7 0 (ORDER) -342.384391 (min: -295.437868)
1 2 3 4 6 5 7 0 (ORDER): 1004.909860 1 2 3 4 6 5 7 0 (ORDER) -358.223354 (min: -295.437868)
2 1 3 4 6 5 7 0 (ORDER): 988.829472 2 1 3 4 6 5 7 0 (ORDER) -457.841950 (min: -295.437868)
2 3 1 4 6 5 7 0 (ORDER): 990.443341 2 3 1 4 6 5 7 0 (ORDER) -503.928038 (min: -295.437868)
3 2 1 4 6 5 7 0 (ORDER): 974.812347 3 2 1 4 6 5 7 0 (ORDER) -602.794251 (min: -295.437868)
1 3 2 4 6 5 7 0 (ORDER): 995.007037 1 3 2 4 6 5 7 0 (ORDER) -451.705425 (min: -295.437868)
3 1 2 4 6 5 7 0 (ORDER): 985.508205 3 1 2 4 6 5 7 0 (ORDER) -508.754485 (min: -295.437868)
3 2 4 1 6 5 7 0 (ORDER): 978.794645 3 2 4 1 6 5 7 0 (ORDER) -677.456040 (min: -295.437868)
2 3 4 1 6 5 7 0 (ORDER): 994.425639 2 3 4 1 6 5 7 0 (ORDER) -578.589828 (min: -295.437868)
2 4 3 1 6 5 7 0 (ORDER): 988.259350 2 4 3 1 6 5 7 0 (ORDER) -526.613701 (min: -295.437868)
4 2 3 1 6 5 7 0 (ORDER): 987.909817 4 2 3 1 6 5 7 0 (ORDER) -528.465882 (min: -295.437868)
3 4 2 1 6 5 7 0 (ORDER): 978.763972 3 4 2 1 6 5 7 0 (ORDER) -679.012002 (min: -295.437868)
4 3 2 1 6 5 7 0 (ORDER): 993.030014 4 3 2 1 6 5 7 0 (ORDER) -607.871001 (min: -295.437868)
1 3 4 2 6 5 7 0 (ORDER): 994.057882 1 3 4 2 6 5 7 0 (ORDER) -453.418101 (min: -295.437868)
3 1 4 2 6 5 7 0 (ORDER): 984.559051 3 1 4 2 6 5 7 0 (ORDER) -510.467161 (min: -295.437868)
3 4 1 2 6 5 7 0 (ORDER): 975.909680 3 4 1 2 6 5 7 0 (ORDER) -599.869180 (min: -295.437868)
4 3 1 2 6 5 7 0 (ORDER): 990.175722 4 3 1 2 6 5 7 0 (ORDER) -528.728179 (min: -295.437868)
1 4 3 2 6 5 7 0 (ORDER): 985.357328 1 4 3 2 6 5 7 0 (ORDER) -404.484255 (min: -295.437868)
4 1 3 2 6 5 7 0 (ORDER): 972.562563 4 1 3 2 6 5 7 0 (ORDER) -497.846968 (min: -295.437868)
1 2 4 3 6 5 7 0 (ORDER): 986.226060 1 2 4 3 6 5 7 0 (ORDER) -328.454382 (min: -295.437868)
2 1 4 3 6 5 7 0 (ORDER): 970.145672 2 1 4 3 6 5 7 0 (ORDER) -428.072979 (min: -295.437868)
2 4 1 3 6 5 7 0 (ORDER): 969.787203 2 4 1 3 6 5 7 0 (ORDER) -506.695463 (min: -295.437868)
4 2 1 3 6 5 7 0 (ORDER): 969.437671 4 2 1 3 6 5 7 0 (ORDER) -508.547645 (min: -295.437868)
1 4 2 3 6 5 7 0 (ORDER): 985.838913 1 4 2 3 6 5 7 0 (ORDER) -330.463278 (min: -295.437868)
4 1 2 3 6 5 7 0 (ORDER): 973.044147 4 1 2 3 6 5 7 0 (ORDER) -423.825992 (min: -295.437868)
4 2 3 6 1 5 7 0 (ORDER): 988.724068 4 2 3 6 1 5 7 0 (ORDER) -546.366322 (min: -295.437868)
2 4 3 6 1 5 7 0 (ORDER): 989.073601 2 4 3 6 1 5 7 0 (ORDER) -544.514140 (min: -295.437868)
2 3 4 6 1 5 7 0 (ORDER): 995.239890 2 3 4 6 1 5 7 0 (ORDER) -596.490267 (min: -295.437868)
3 2 4 6 1 5 7 0 (ORDER): 979.608896 3 2 4 6 1 5 7 0 (ORDER) -695.356480 (min: -295.437868)
4 3 2 6 1 5 7 0 (ORDER): 993.844265 4 3 2 6 1 5 7 0 (ORDER) -625.771440 (min: -295.437868)
3 4 2 6 1 5 7 0 (ORDER): 979.578223 3 4 2 6 1 5 7 0 (ORDER) -696.912441 (min: -295.437868)
3 2 6 4 1 5 7 0 (ORDER): 979.608896 3 2 6 4 1 5 7 0 (ORDER) -695.356480 (min: -295.437868)
2 3 6 4 1 5 7 0 (ORDER): 995.239890 2 3 6 4 1 5 7 0 (ORDER) -596.490267 (min: -295.437868)
2 6 3 4 1 5 7 0 (ORDER): 999.357358 2 6 3 4 1 5 7 0 (ORDER) -526.108050 (min: -295.437868)
6 2 3 4 1 5 7 0 (ORDER): 999.452081 6 2 3 4 1 5 7 0 (ORDER) -525.008420 (min: -295.437868)
3 6 2 4 1 5 7 0 (ORDER): 979.882952 3 6 2 4 1 5 7 0 (ORDER) -694.103168 (min: -295.437868)
6 3 2 4 1 5 7 0 (ORDER): 994.445228 6 3 2 4 1 5 7 0 (ORDER) -613.816910 (min: -295.437868)
4 3 6 2 1 5 7 0 (ORDER): 993.048171 4 3 6 2 1 5 7 0 (ORDER) -624.570584 (min: -295.437868)
3 4 6 2 1 5 7 0 (ORDER): 978.782129 3 4 6 2 1 5 7 0 (ORDER) -695.711585 (min: -295.437868)
3 6 4 2 1 5 7 0 (ORDER): 978.782129 3 6 4 2 1 5 7 0 (ORDER) -695.711585 (min: -295.437868)
6 3 4 2 1 5 7 0 (ORDER): 993.344406 6 3 4 2 1 5 7 0 (ORDER) -615.425328 (min: -295.437868)
4 6 3 2 1 5 7 0 (ORDER): 982.190421 4 6 3 2 1 5 7 0 (ORDER) -568.479504 (min: -295.437868)
6 4 3 2 1 5 7 0 (ORDER): 982.190421 6 4 3 2 1 5 7 0 (ORDER) -568.479504 (min: -295.437868)
4 2 6 3 1 5 7 0 (ORDER): 979.328357 4 2 6 3 1 5 7 0 (ORDER) -500.179281 (min: -295.437868)
2 4 6 3 1 5 7 0 (ORDER): 979.677889 2 4 6 3 1 5 7 0 (ORDER) -498.327099 (min: -295.437868)
2 6 4 3 1 5 7 0 (ORDER): 979.677889 2 6 4 3 1 5 7 0 (ORDER) -498.327099 (min: -295.437868)
6 2 4 3 1 5 7 0 (ORDER): 979.772613 6 2 4 3 1 5 7 0 (ORDER) -497.227469 (min: -295.437868)
4 6 2 3 1 5 7 0 (ORDER): 979.476857 4 6 2 3 1 5 7 0 (ORDER) -499.132107 (min: -295.437868)
6 4 2 3 1 5 7 0 (ORDER): 979.476857 6 4 2 3 1 5 7 0 (ORDER) -499.132107 (min: -295.437868)
1 4 3 6 2 5 7 0 (ORDER): 984.798822 1 4 3 6 2 5 7 0 (ORDER) -403.480067 (min: -295.437868)
4 1 3 6 2 5 7 0 (ORDER): 972.004057 4 1 3 6 2 5 7 0 (ORDER) -496.842780 (min: -295.437868)
4 3 1 6 2 5 7 0 (ORDER): 989.617215 4 3 1 6 2 5 7 0 (ORDER) -527.723990 (min: -295.437868)
3 4 1 6 2 5 7 0 (ORDER): 975.351174 3 4 1 6 2 5 7 0 (ORDER) -598.864991 (min: -295.437868)
1 3 4 6 2 5 7 0 (ORDER): 993.499376 1 3 4 6 2 5 7 0 (ORDER) -452.413912 (min: -295.437868)
3 1 4 6 2 5 7 0 (ORDER): 984.000544 3 1 4 6 2 5 7 0 (ORDER) -509.462973 (min: -295.437868)
3 4 6 1 2 5 7 0 (ORDER): 978.550830 3 4 6 1 2 5 7 0 (ORDER) -628.978186 (min: -295.437868)
4 3 6 1 2 5 7 0 (ORDER): 992.816871 4 3 6 1 2 5 7 0 (ORDER) -557.837185 (min: -295.437868)
4 6 3 1 2 5 7 0 (ORDER): 981.959122 4 6 3 1 2 5 7 0 (ORDER) -501.746104 (min: -295.437868)
6 4 3 1 2 5 7 0 (ORDER): 981.959122 6 4 3 1 2 5 7 0 (ORDER) -501.746104 (min: -295.437868)
3 6 4 1 2 5 7 0 (ORDER): 978.550830 3 6 4 1 2 5 7 0 (ORDER) -628.978186 (min: -295.437868)
6 3 4 1 2 5 7 0 (ORDER): 993.113107 6 3 4 1 2 5 7 0 (ORDER) -548.691929 (min: -295.437868)
1 3 6 4 2 5 7 0 (ORDER): 993.499376 1 3 6 4 2 5 7 0 (ORDER) -452.413912 (min: -295.437868)
3 1 6 4 2 5 7 0 (ORDER): 984.000544 3 1 6 4 2 5 7 0 (ORDER) -509.462973 (min: -295.437868)
3 6 1 4 2 5 7 0 (ORDER): 982.934739 3 6 1 4 2 5 7 0 (ORDER) -551.469569 (min: -295.437868)
6 3 1 4 2 5 7 0 (ORDER): 997.497015 6 3 1 4 2 5 7 0 (ORDER) -471.183312 (min: -295.437868)
1 6 3 4 2 5 7 0 (ORDER): 999.383318 1 6 3 4 2 5 7 0 (ORDER) -380.627349 (min: -295.437868)
6 1 3 4 2 5 7 0 (ORDER): 993.694757 6 1 3 4 2 5 7 0 (ORDER) -427.573872 (min: -295.437868)
1 4 6 3 2 5 7 0 (ORDER): 984.607415 1 4 6 3 2 5 7 0 (ORDER) -355.888680 (min: -295.437868)
4 1 6 3 2 5 7 0 (ORDER): 971.812650 4 1 6 3 2 5 7 0 (ORDER) -449.251394 (min: -295.437868)
4 6 1 3 2 5 7 0 (ORDER): 977.635543 4 6 1 3 2 5 7 0 (ORDER) -484.304514 (min: -295.437868)
6 4 1 3 2 5 7 0 (ORDER): 977.635543 6 4 1 3 2 5 7 0 (ORDER) -484.304514 (min: -295.437868)
1 6 4 3 2 5 7 0 (ORDER): 984.607415 1 6 4 3 2 5 7 0 (ORDER) -355.888680 (min: -295.437868)
6 1 4 3 2 5 7 0 (ORDER): 978.918854 6 1 4 3 2 5 7 0 (ORDER) -402.835203 (min: -295.437868)
1 2 4 6 3 5 7 0 (ORDER): 987.131875 1 2 4 6 3 5 7 0 (ORDER) -290.767036 (min: -290.767036)
2 1 4 6 3 5 7 0 (ORDER): 971.051487 2 1 4 6 3 5 7 0 (ORDER) -390.385632 (min: -290.767036)
2 4 1 6 3 5 7 0 (ORDER): 970.693018 2 4 1 6 3 5 7 0 (ORDER) -469.008117 (min: -290.767036)
4 2 1 6 3 5 7 0 (ORDER): 970.343485 4 2 1 6 3 5 7 0 (ORDER) -470.860299 (min: -290.767036)
1 4 2 6 3 5 7 0 (ORDER): 986.744727 1 4 2 6 3 5 7 0 (ORDER) -292.775932 (min: -290.767036)
4 1 2 6 3 5 7 0 (ORDER): 973.949962 4 1 2 6 3 5 7 0 (ORDER) -386.138645 (min: -290.767036)
4 2 6 1 3 5 7 0 (ORDER): 975.258608 4 2 6 1 3 5 7 0 (ORDER) -493.700664 (min: -290.767036)
2 4 6 1 3 5 7 0 (ORDER): 975.608141 2 4 6 1 3 5 7 0 (ORDER) -491.848482 (min: -290.767036)
2 6 4 1 3 5 7 0 (ORDER): 975.608141 2 6 4 1 3 5 7 0 (ORDER) -491.848482 (min: -290.767036)
6 2 4 1 3 5 7 0 (ORDER): 975.702864 6 2 4 1 3 5 7 0 (ORDER) -490.748852 (min: -290.767036)
4 6 2 1 3 5 7 0 (ORDER): 975.407108 4 6 2 1 3 5 7 0 (ORDER) -492.653489 (min: -290.767036)
6 4 2 1 3 5 7 0 (ORDER): 975.407108 6 4 2 1 3 5 7 0 (ORDER) -492.653489 (min: -290.767036)
1 4 6 2 3 5 7 0 (ORDER): 986.708841 1 4 6 2 3 5 7 0 (ORDER) -291.925425 (min: -290.767036)
4 1 6 2 3 5 7 0 (ORDER): 973.914076 4 1 6 2 3 5 7 0 (ORDER) -385.288139 (min: -290.767036)
4 6 1 2 3 5 7 0 (ORDER): 979.736969 4 6 1 2 3 5 7 0 (ORDER) -420.341259 (min: -290.767036)
6 4 1 2 3 5 7 0 (ORDER): 979.736969 6 4 1 2 3 5 7 0 (ORDER) -420.341259 (min: -290.767036)
1 6 4 2 3 5 7 0 (ORDER): 986.708841 1 6 4 2 3 5 7 0 (ORDER) -291.925425 (min: -290.767036)
6 1 4 2 3 5 7 0 (ORDER): 981.020280 6 1 4 2 3 5 7 0 (ORDER) -338.871948 (min: -290.767036)
1 2 6 4 3 5 7 0 (ORDER): 987.131875 1 2 6 4 3 5 7 0 (ORDER) -290.767036 (min: -290.767036)
2 1 6 4 3 5 7 0 (ORDER): 971.051487 2 1 6 4 3 5 7 0 (ORDER) -390.385632 (min: -290.767036)
2 6 1 4 3 5 7 0 (ORDER): 975.789673 2 6 1 4 3 5 7 0 (ORDER) -425.119399 (min: -290.767036)
6 2 1 4 3 5 7 0 (ORDER): 975.884397 6 2 1 4 3 5 7 0 (ORDER) -424.019769 (min: -290.767036)
1 6 2 4 3 5 7 0 (ORDER): 987.072604 1 6 2 4 3 5 7 0 (ORDER) -289.864073 (min: -289.864073)
6 1 2 4 3 5 7 0 (ORDER): 981.384042 6 1 2 4 3 5 7 0 (ORDER) -336.810596 (min: -289.864073)
1 2 3 6 4 5 7 0 (ORDER): 1004.909860 1 2 3 6 4 5 7 0 (ORDER) -358.223354 (min: -289.864073)
2 1 3 6 4 5 7 0 (ORDER): 988.829472 2 1 3 6 4 5 7 0 (ORDER) -457.841950 (min: -289.864073)
2 3 1 6 4 5 7 0 (ORDER): 990.443341 2 3 1 6 4 5 7 0 (ORDER) -503.928038 (min: -289.864073)
3 2 1 6 4 5 7 0 (ORDER): 974.812347 3 2 1 6 4 5 7 0 (ORDER) -602.794251 (min: -289.864073)
1 3 2 6 4 5 7 0 (ORDER): 995.007037 1 3 2 6 4 5 7 0 (ORDER) -451.705425 (min: -289.864073)
3 1 2 6 4 5 7 0 (ORDER): 985.508205 3 1 2 6 4 5 7 0 (ORDER) -508.754485 (min: -289.864073)
3 2 6 1 4 5 7 0 (ORDER): 979.597990 3 2 6 1 4 5 7 0 (ORDER) -632.588092 (min: -289.864073)
2 3 6 1 4 5 7 0 (ORDER): 995.228984 2 3 6 1 4 5 7 0 (ORDER) -533.721879 (min: -289.864073)
2 6 3 1 4 5 7 0 (ORDER): 999.346452 2 6 3 1 4 5 7 0 (ORDER) -463.339662 (min: -289.864073)
6 2 3 1 4 5 7 0 (ORDER): 999.441175 6 2 3 1 4 5 7 0 (ORDER) -462.240032 (min: -289.864073)
3 6 2 1 4 5 7 0 (ORDER): 979.872045 3 6 2 1 4 5 7 0 (ORDER) -631.334780 (min: -289.864073)
6 3 2 1 4 5 7 0 (ORDER): 994.434322 6 3 2 1 4 5 7 0 (ORDER) -551.048523 (min: -289.864073)
1 3 6 2 4 5 7 0 (ORDER): 994.955013 1 3 6 2 4 5 7 0 (ORDER) -450.648780 (min: -289.864073)
3 1 6 2 4 5 7 0 (ORDER): 985.456181 3 1 6 2 4 5 7 0 (ORDER) -507.697841 (min: -289.864073)
3 6 1 2 4 5 7 0 (ORDER): 984.390375 3 6 1 2 4 5 7 0 (ORDER) -549.704438 (min: -289.864073)
6 3 1 2 4 5 7 0 (ORDER): 998.952652 6 3 1 2 4 5 7 0 (ORDER) -469.418180 (min: -289.864073)
1 6 3 2 4 5 7 0 (ORDER): 1000.838955 1 6 3 2 4 5 7 0 (ORDER) -378.862217 (min: -289.864073)
6 1 3 2 4 5 7 0 (ORDER): 995.150394 6 1 3 2 4 5 7 0 (ORDER) -425.808740 (min: -289.864073)
1 2 6 3 4 5 7 0 (ORDER): 1012.571419 1 2 6 3 4 5 7 0 (ORDER) -296.340831 (min: -289.864073)
2 1 6 3 4 5 7 0 (ORDER): 996.491031 2 1 6 3 4 5 7 0 (ORDER) -395.959427 (min: -289.864073)
2 6 1 3 4 5 7 0 (ORDER): 1001.229218 2 6 1 3 4 5 7 0 (ORDER) -430.693194 (min: -289.864073)
6 2 1 3 4 5 7 0 (ORDER): 1001.323941 6 2 1 3 4 5 7 0 (ORDER) -429.593564 (min: -289.864073)
1 6 2 3 4 5 7 0 (ORDER): 1012.512148 1 6 2 3 4 5 7 0 (ORDER) -295.437868 (min: -289.864073)
6 1 2 3 4 5 7 0 (ORDER): 1006.823587 6 1 2 3 4 5 7 0 (ORDER) -342.384391 (min: -289.864073)
6 2 3 4 5 7 1 0 (ORDER): 995.180968 6 2 3 4 5 7 1 0 (ORDER) -549.441363 (min: -289.864073)
2 6 3 4 5 7 1 0 (ORDER): 995.086245 2 6 3 4 5 7 1 0 (ORDER) -550.540993 (min: -289.864073)
2 3 6 4 5 7 1 0 (ORDER): 990.968777 2 3 6 4 5 7 1 0 (ORDER) -620.923210 (min: -289.864073)
3 2 6 4 5 7 1 0 (ORDER): 975.337783 3 2 6 4 5 7 1 0 (ORDER) -719.789423 (min: -289.864073)
6 3 2 4 5 7 1 0 (ORDER): 990.174115 6 3 2 4 5 7 1 0 (ORDER) -638.249854 (min: -289.864073)
3 6 2 4 5 7 1 0 (ORDER): 975.611839 3 6 2 4 5 7 1 0 (ORDER) -718.536111 (min: -289.864073)
3 2 4 6 5 7 1 0 (ORDER): 975.337783 3 2 4 6 5 7 1 0 (ORDER) -719.789423 (min: -289.864073)
2 3 4 6 5 7 1 0 (ORDER): 990.968777 2 3 4 6 5 7 1 0 (ORDER) -620.923210 (min: -289.864073)
2 4 3 6 5 7 1 0 (ORDER): 984.802488 2 4 3 6 5 7 1 0 (ORDER) -568.947083 (min: -289.864073)
4 2 3 6 5 7 1 0 (ORDER): 984.452955 4 2 3 6 5 7 1 0 (ORDER) -570.799265 (min: -289.864073)
3 4 2 6 5 7 1 0 (ORDER): 975.307110 3 4 2 6 5 7 1 0 (ORDER) -721.345385 (min: -289.864073)
4 3 2 6 5 7 1 0 (ORDER): 989.573152 4 3 2 6 5 7 1 0 (ORDER) -650.204383 (min: -289.864073)
6 3 4 2 5 7 1 0 (ORDER): 989.073293 6 3 4 2 5 7 1 0 (ORDER) -639.858271 (min: -289.864073)
3 6 4 2 5 7 1 0 (ORDER): 974.511016 3 6 4 2 5 7 1 0 (ORDER) -720.144529 (min: -289.864073)
3 4 6 2 5 7 1 0 (ORDER): 974.511016 3 4 6 2 5 7 1 0 (ORDER) -720.144529 (min: -289.864073)
4 3 6 2 5 7 1 0 (ORDER): 988.777058 4 3 6 2 5 7 1 0 (ORDER) -649.003527 (min: -289.864073)
6 4 3 2 5 7 1 0 (ORDER): 977.919308 6 4 3 2 5 7 1 0 (ORDER) -592.912447 (min: -289.864073)
4 6 3 2 5 7 1 0 (ORDER): 977.919308 4 6 3 2 5 7 1 0 (ORDER) -592.912447 (min: -289.864073)
6 2 4 3 5 7 1 0 (ORDER): 975.501500 6 2 4 3 5 7 1 0 (ORDER) -521.660412 (min: -289.864073)
2 6 4 3 5 7 1 0 (ORDER): 975.406777 2 6 4 3 5 7 1 0 (ORDER) -522.760042 (min: -289.864073)
2 4 6 3 5 7 1 0 (ORDER): 975.406777 2 4 6 3 5 7 1 0 (ORDER) -522.760042 (min: -289.864073)
4 2 6 3 5 7 1 0 (ORDER): 975.057244 4 2 6 3 5 7 1 0 (ORDER) -524.612224 (min: -289.864073)
6 4 2 3 5 7 1 0 (ORDER): 975.205744 6 4 2 3 5 7 1 0 (ORDER) -523.565050 (min: -289.864073)
4 6 2 3 5 7 1 0 (ORDER): 975.205744 4 6 2 3 5 7 1 0 (ORDER) -523.565050 (min: -289.864073)
4 2 3 5 6 7 1 0 (ORDER): 984.452955 4 2 3 5 6 7 1 0 (ORDER) -570.799265 (min: -289.864073)
2 4 3 5 6 7 1 0 (ORDER): 984.802488 2 4 3 5 6 7 1 0 (ORDER) -568.947083 (min: -289.864073)
2 3 4 5 6 7 1 0 (ORDER): 990.968777 2 3 4 5 6 7 1 0 (ORDER) -620.923210 (min: -289.864073)
3 2 4 5 6 7 1 0 (ORDER): 975.337783 3 2 4 5 6 7 1 0 (ORDER) -719.789423 (min: -289.864073)
4 3 2 5 6 7 1 0 (ORDER): 989.573152 4 3 2 5 6 7 1 0 (ORDER) -650.204383 (min: -289.864073)
3 4 2 5 6 7 1 0 (ORDER): 975.307110 3 4 2 5 6 7 1 0 (ORDER) -721.345385 (min: -289.864073)
3 2 5 4 6 7 1 0 (ORDER): 975.337783 3 2 5 4 6 7 1 0 (ORDER) -719.789423 (min: -289.864073)
2 3 5 4 6 7 1 0 (ORDER): 990.968777 2 3 5 4 6 7 1 0 (ORDER) -620.923210 (min: -289.864073)
2 5 3 4 6 7 1 0 (ORDER): 973.463835 2 5 3 4 6 7 1 0 (ORDER) -608.723314 (min: -289.864073)
5 2 3 4 6 7 1 0 (ORDER): 973.311813 5 2 3 4 6 7 1 0 (ORDER) -608.862753 (min: -289.864073)
3 5 2 4 6 7 1 0 (ORDER): 974.373998 3 5 2 4 6 7 1 0 (ORDER) -720.763713 (min: -289.864073)
5 3 2 4 6 7 1 0 (ORDER): 984.210519 5 3 2 4 6 7 1 0 (ORDER) -683.775768 (min: -289.864073)
4 3 5 2 6 7 1 0 (ORDER): 988.760721 4 3 5 2 6 7 1 0 (ORDER) -651.241211 (min: -289.864073)
3 4 5 2 6 7 1 0 (ORDER): 974.494680 3 4 5 2 6 7 1 0 (ORDER) -722.382212 (min: -289.864073)
3 5 4 2 6 7 1 0 (ORDER): 974.494680 3 5 4 2 6 7 1 0 (ORDER) -722.382212 (min: -289.864073)
5 3 4 2 6 7 1 0 (ORDER): 984.331201 5 3 4 2 6 7 1 0 (ORDER) -685.394267 (min: -289.864073)
4 5 3 2 6 7 1 0 (ORDER): 976.633547 4 5 3 2 6 7 1 0 (ORDER) -630.771981 (min: -289.864073)
5 4 3 2 6 7 1 0 (ORDER): 976.633547 5 4 3 2 6 7 1 0 (ORDER) -630.771981 (min: -289.864073)
4 2 5 3 6 7 1 0 (ORDER): 972.244434 4 2 5 3 6 7 1 0 (ORDER) -575.118084 (min: -289.864073)
2 4 5 3 6 7 1 0 (ORDER): 972.593966 2 4 5 3 6 7 1 0 (ORDER) -573.265902 (min: -289.864073)
2 5 4 3 6 7 1 0 (ORDER): 972.593966 2 5 4 3 6 7 1 0 (ORDER) -573.265902 (min: -289.864073)
5 2 4 3 6 7 1 0 (ORDER): 972.441945 5 2 4 3 6 7 1 0 (ORDER) -573.405341 (min: -289.864073)
4 5 2 3 6 7 1 0 (ORDER): 972.580512 4 5 2 3 6 7 1 0 (ORDER) -575.320060 (min: -289.864073)
5 4 2 3 6 7 1 0 (ORDER): 972.580512 5 4 2 3 6 7 1 0 (ORDER) -575.320060 (min: -289.864073)
6 4 3 5 2 7 1 0 (ORDER): 977.532790 6 4 3 5 2 7 1 0 (ORDER) -594.512308 (min: -289.864073)
4 6 3 5 2 7 1 0 (ORDER): 977.532790 4 6 3 5 2 7 1 0 (ORDER) -594.512308 (min: -289.864073)
4 3 6 5 2 7 1 0 (ORDER): 988.390540 4 3 6 5 2 7 1 0 (ORDER) -650.603388 (min: -289.864073)
3 4 6 5 2 7 1 0 (ORDER): 974.124498 3 4 6 5 2 7 1 0 (ORDER) -721.744389 (min: -289.864073)
6 3 4 5 2 7 1 0 (ORDER): 988.686775 6 3 4 5 2 7 1 0 (ORDER) -641.458132 (min: -289.864073)
3 6 4 5 2 7 1 0 (ORDER): 974.124498 3 6 4 5 2 7 1 0 (ORDER) -721.744389 (min: -289.864073)
3 4 5 6 2 7 1 0 (ORDER): 974.124498 3 4 5 6 2 7 1 0 (ORDER) -721.744389 (min: -289.864073)
4 3 5 6 2 7 1 0 (ORDER): 988.390540 4 3 5 6 2 7 1 0 (ORDER) -650.603388 (min: -289.864073)
4 5 3 6 2 7 1 0 (ORDER): 976.263365 4 5 3 6 2 7 1 0 (ORDER) -630.134158 (min: -289.864073)
5 4 3 6 2 7 1 0 (ORDER): 976.263365 5 4 3 6 2 7 1 0 (ORDER) -630.134158 (min: -289.864073)
3 5 4 6 2 7 1 0 (ORDER): 974.124498 3 5 4 6 2 7 1 0 (ORDER) -721.744389 (min: -289.864073)
5 3 4 6 2 7 1 0 (ORDER): 983.961019 5 3 4 6 2 7 1 0 (ORDER) -684.756444 (min: -289.864073)
6 3 5 4 2 7 1 0 (ORDER): 988.686775 6 3 5 4 2 7 1 0 (ORDER) -641.458132 (min: -289.864073)
3 6 5 4 2 7 1 0 (ORDER): 974.124498 3 6 5 4 2 7 1 0 (ORDER) -721.744389 (min: -289.864073)
3 5 6 4 2 7 1 0 (ORDER): 974.124498 3 5 6 4 2 7 1 0 (ORDER) -721.744389 (min: -289.864073)
5 3 6 4 2 7 1 0 (ORDER): 983.961019 5 3 6 4 2 7 1 0 (ORDER) -684.756444 (min: -289.864073)
6 5 3 4 2 7 1 0 (ORDER): 972.655520 6 5 3 4 2 7 1 0 (ORDER) -626.341948 (min: -289.864073)
5 6 3 4 2 7 1 0 (ORDER): 972.655520 5 6 3 4 2 7 1 0 (ORDER) -626.341948 (min: -289.864073)
6 4 5 3 2 7 1 0 (ORDER): 972.692552 6 4 5 3 2 7 1 0 (ORDER) -595.914839 (min: -289.864073)
4 6 5 3 2 7 1 0 (ORDER): 972.692552 4 6 5 3 2 7 1 0 (ORDER) -595.914839 (min: -289.864073)
4 5 6 3 2 7 1 0 (ORDER): 972.692552 4 5 6 3 2 7 1 0 (ORDER) -595.914839 (min: -289.864073)
5 4 6 3 2 7 1 0 (ORDER): 972.692552 5 4 6 3 2 7 1 0 (ORDER) -595.914839 (min: -289.864073)
6 5 4 3 2 7 1 0 (ORDER): 972.692552 6 5 4 3 2 7 1 0 (ORDER) -595.914839 (min: -289.864073)
5 6 4 3 2 7 1 0 (ORDER): 972.692552 5 6 4 3 2 7 1 0 (ORDER) -595.914839 (min: -289.864073)
6 2 4 5 3 7 1 0 (ORDER): 969.591893 6 2 4 5 3 7 1 0 (ORDER) -547.850992 (min: -289.864073)
2 6 4 5 3 7 1 0 (ORDER): 969.497170 2 6 4 5 3 7 1 0 (ORDER) -548.950622 (min: -289.864073)
2 4 6 5 3 7 1 0 (ORDER): 969.497170 2 4 6 5 3 7 1 0 (ORDER) -548.950622 (min: -289.864073)
4 2 6 5 3 7 1 0 (ORDER): 969.147638 4 2 6 5 3 7 1 0 (ORDER) -550.802804 (min: -289.864073)
6 4 2 5 3 7 1 0 (ORDER): 969.296137 6 4 2 5 3 7 1 0 (ORDER) -549.755630 (min: -289.864073)
4 6 2 5 3 7 1 0 (ORDER): 969.296137 4 6 2 5 3 7 1 0 (ORDER) -549.755630 (min: -289.864073)
4 2 5 6 3 7 1 0 (ORDER): 969.147638 4 2 5 6 3 7 1 0 (ORDER) -550.802804 (min: -289.864073)
2 4 5 6 3 7 1 0 (ORDER): 969.497170 2 4 5 6 3 7 1 0 (ORDER) -548.950622 (min: -289.864073)
2 5 4 6 3 7 1 0 (ORDER): 969.497170 2 5 4 6 3 7 1 0 (ORDER) -548.950622 (min: -289.864073)
5 2 4 6 3 7 1 0 (ORDER): 969.345149 5 2 4 6 3 7 1 0 (ORDER) -549.090061 (min: -289.864073)
4 5 2 6 3 7 1 0 (ORDER): 969.483716 4 5 2 6 3 7 1 0 (ORDER) -551.004780 (min: -289.864073)
5 4 2 6 3 7 1 0 (ORDER): 969.483716 5 4 2 6 3 7 1 0 (ORDER) -551.004780 (min: -289.864073)
6 4 5 2 3 7 1 0 (ORDER): 969.508284 6 4 5 2 3 7 1 0 (ORDER) -550.520639 (min: -289.864073)
4 6 5 2 3 7 1 0 (ORDER): 969.508284 4 6 5 2 3 7 1 0 (ORDER) -550.520639 (min: -289.864073)
4 5 6 2 3 7 1 0 (ORDER): 969.508284 4 5 6 2 3 7 1 0 (ORDER) -550.520639 (min: -289.864073)
5 4 6 2 3 7 1 0 (ORDER): 969.508284 5 4 6 2 3 7 1 0 (ORDER) -550.520639 (min: -289.864073)
6 5 4 2 3 7 1 0 (ORDER): 969.508284 6 5 4 2 3 7 1 0 (ORDER) -550.520639 (min: -289.864073)
5 6 4 2 3 7 1 0 (ORDER): 969.508284 5 6 4 2 3 7 1 0 (ORDER) -550.520639 (min: -289.864073)
6 2 5 4 3 7 1 0 (ORDER): 969.591893 6 2 5 4 3 7 1 0 (ORDER) -547.850992 (min: -289.864073)
2 6 5 4 3 7 1 0 (ORDER): 969.497170 2 6 5 4 3 7 1 0 (ORDER) -548.950622 (min: -289.864073)
2 5 6 4 3 7 1 0 (ORDER): 969.497170 2 5 6 4 3 7 1 0 (ORDER) -548.950622 (min: -289.864073)
5 2 6 4 3 7 1 0 (ORDER): 969.345149 5 2 6 4 3 7 1 0 (ORDER) -549.090061 (min: -289.864073)
6 5 2 4 3 7 1 0 (ORDER): 969.293996 6 5 2 4 3 7 1 0 (ORDER) -548.553465 (min: -289.864073)
5 6 2 4 3 7 1 0 (ORDER): 969.293996 5 6 2 4 3 7 1 0 (ORDER) -548.553465 (min: -289.864073)
6 2 3 5 4 7 1 0 (ORDER): 995.180968 6 2 3 5 4 7 1 0 (ORDER) -549.441363 (min: -289.864073)
2 6 3 5 4 7 1 0 (ORDER): 995.086245 2 6 3 5 4 7 1 0 (ORDER) -550.540993 (min: -289.864073)
2 3 6 5 4 7 1 0 (ORDER): 990.968777 2 3 6 5 4 7 1 0 (ORDER) -620.923210 (min: -289.864073)
3 2 6 5 4 7 1 0 (ORDER): 975.337783 3 2 6 5 4 7 1 0 (ORDER) -719.789423 (min: -289.864073)
6 3 2 5 4 7 1 0 (ORDER): 990.174115 6 3 2 5 4 7 1 0 (ORDER) -638.249854 (min: -289.864073)
3 6 2 5 4 7 1 0 (ORDER): 975.611839 3 6 2 5 4 7 1 0 (ORDER) -718.536111 (min: -289.864073)
3 2 5 6 4 7 1 0 (ORDER): 975.337783 3 2 5 6 4 7 1 0 (ORDER) -719.789423 (min: -289.864073)
2 3 5 6 4 7 1 0 (ORDER): 990.968777 2 3 5 6 4 7 1 0 (ORDER) -620.923210 (min: -289.864073)
2 5 3 6 4 7 1 0 (ORDER): 973.463835 2 5 3 6 4 7 1 0 (ORDER) -608.723314 (min: -289.864073)
5 2 3 6 4 7 1 0 (ORDER): 973.311813 5 2 3 6 4 7 1 0 (ORDER) -608.862753 (min: -289.864073)
3 5 2 6 4 7 1 0 (ORDER): 974.373998 3 5 2 6 4 7 1 0 (ORDER) -720.763713 (min: -289.864073)
5 3 2 6 4 7 1 0 (ORDER): 984.210519 5 3 2 6 4 7 1 0 (ORDER) -683.775768 (min: -289.864073)
6 3 5 2 4 7 1 0 (ORDER): 988.999908 6 3 5 2 4 7 1 0 (ORDER) -639.787178 (min: -289.864073)
3 6 5 2 4 7 1 0 (ORDER): 974.437631 3 6 5 2 4 7 1 0 (ORDER) -720.073435 (min: -289.864073)
3 5 6 2 4 7 1 0 (ORDER): 974.437631 3 5 6 2 4 7 1 0 (ORDER) -720.073435 (min: -289.864073)
5 3 6 2 4 7 1 0 (ORDER): 984.274152 5 3 6 2 4 7 1 0 (ORDER) -683.085490 (min: -289.864073)
6 5 3 2 4 7 1 0 (ORDER): 972.968653 6 5 3 2 4 7 1 0 (ORDER) -624.670993 (min: -289.864073)
5 6 3 2 4 7 1 0 (ORDER): 972.968653 5 6 3 2 4 7 1 0 (ORDER) -624.670993 (min: -289.864073)
6 2 5 3 4 7 1 0 (ORDER): 970.107339 6 2 5 3 4 7 1 0 (ORDER) -559.113227 (min: -289.864073)
2 6 5 3 4 7 1 0 (ORDER): 970.012616 2 6 5 3 4 7 1 0 (ORDER) -560.212857 (min: -289.864073)
2 5 6 3 4 7 1 0 (ORDER): 970.012616 2 5 6 3 4 7 1 0 (ORDER) -560.212857 (min: -289.864073)
5 2 6 3 4 7 1 0 (ORDER): 969.860594 5 2 6 3 4 7 1 0 (ORDER) -560.352297 (min: -289.864073)
6 5 2 3 4 7 1 0 (ORDER): 969.809442 6 5 2 3 4 7 1 0 (ORDER) -559.815700 (min: -289.864073)
5 6 2 3 4 7 1 0 (ORDER): 969.809442 5 6 2 3 4 7 1 0 (ORDER) -559.815700 (min: -289.864073)
5 2 3 4 7 6 1 0 (ORDER): 973.311813 5 2 3 4 7 6 1 0 (ORDER) -608.862753 (min: -289.864073)
2 5 3 4 7 6 1 0 (ORDER): 973.463835 2 5 3 4 7 6 1 0 (ORDER) -608.723314 (min: -289.864073)
2 3 5 4 7 6 1 0 (ORDER): 990.968777 2 3 5 4 7 6 1 0 (ORDER) -620.923210 (min: -289.864073)
3 2 5 4 7 6 1 0 (ORDER): 975.337783 3 2 5 4 7 6 1 0 (ORDER) -719.789423 (min: -289.864073)
5 3 2 4 7 6 1 0 (ORDER): 984.210519 5 3 2 4 7 6 1 0 (ORDER) -683.775768 (min: -289.864073)
3 5 2 4 7 6 1 0 (ORDER): 974.373998 3 5 2 4 7 6 1 0 (ORDER) -720.763713 (min: -289.864073)
3 2 4 5 7 6 1 0 (ORDER): 975.337783 3 2 4 5 7 6 1 0 (ORDER) -719.789423 (min: -289.864073)
2 3 4 5 7 6 1 0 (ORDER): 990.968777 2 3 4 5 7 6 1 0 (ORDER) -620.923210 (min: -289.864073)
2 4 3 5 7 6 1 0 (ORDER): 984.802488 2 4 3 5 7 6 1 0 (ORDER) -568.947083 (min: -289.864073)
4 2 3 5 7 6 1 0 (ORDER): 984.452955 4 2 3 5 7 6 1 0 (ORDER) -570.799265 (min: -289.864073)
3 4 2 5 7 6 1 0 (ORDER): 975.307110 3 4 2 5 7 6 1 0 (ORDER) -721.345385 (min: -289.864073)
4 3 2 5 7 6 1 0 (ORDER): 989.573152 4 3 2 5 7 6 1 0 (ORDER) -650.204383 (min: -289.864073)
5 3 4 2 7 6 1 0 (ORDER): 984.331201 5 3 4 2 7 6 1 0 (ORDER) -685.394267 (min: -289.864073)
3 5 4 2 7 6 1 0 (ORDER): 974.494680 3 5 4 2 7 6 1 0 (ORDER) -722.382212 (min: -289.864073)
3 4 5 2 7 6 1 0 (ORDER): 974.494680 3 4 5 2 7 6 1 0 (ORDER) -722.382212 (min: -289.864073)
4 3 5 2 7 6 1 0 (ORDER): 988.760721 4 3 5 2 7 6 1 0 (ORDER) -651.241211 (min: -289.864073)
5 4 3 2 7 6 1 0 (ORDER): 976.633547 5 4 3 2 7 6 1 0 (ORDER) -630.771981 (min: -289.864073)
4 5 3 2 7 6 1 0 (ORDER): 976.633547 4 5 3 2 7 6 1 0 (ORDER) -630.771981 (min: -289.864073)
5 2 4 3 7 6 1 0 (ORDER): 972.441945 5 2 4 3 7 6 1 0 (ORDER) -573.405341 (min: -289.864073)
2 5 4 3 7 6 1 0 (ORDER): 972.593966 2 5 4 3 7 6 1 0 (ORDER) -573.265902 (min: -289.864073)
2 4 5 3 7 6 1 0 (ORDER): 972.593966 2 4 5 3 7 6 1 0 (ORDER) -573.265902 (min: -289.864073)
4 2 5 3 7 6 1 0 (ORDER): 972.244434 4 2 5 3 7 6 1 0 (ORDER) -575.118084 (min: -289.864073)
5 4 2 3 7 6 1 0 (ORDER): 972.580512 5 4 2 3 7 6 1 0 (ORDER) -575.320060 (min: -289.864073)
4 5 2 3 7 6 1 0 (ORDER): 972.580512 4 5 2 3 7 6 1 0 (ORDER) -575.320060 (min: -289.864073)
4 2 3 7 5 6 1 0 (ORDER): 984.452955 4 2 3 7 5 6 1 0 (ORDER) -570.799265 (min: -289.864073)
2 4 3 7 5 6 1 0 (ORDER): 984.802488 2 4 3 7 5 6 1 0 (ORDER) -568.947083 (min: -289.864073)
2 3 4 7 5 6 1 0 (ORDER): 990.968777 2 3 4 7 5 6 1 0 (ORDER) -620.923210 (min: -289.864073)
3 2 4 7 5 6 1 0 (ORDER): 975.337783 3 2 4 7 5 6 1 0 (ORDER) -719.789423 (min: -289.864073)
4 3 2 7 5 6 1 0 (ORDER): 989.573152 4 3 2 7 5 6 1 0 (ORDER) -650.204383 (min: -289.864073)
3 4 2 7 5 6 1 0 (ORDER): 975.307110 3 4 2 7 5 6 1 0 (ORDER) -721.345385 (min: -289.864073)
3 2 7 4 5 6 1 0 (ORDER): 975.337783 3 2 7 4 5 6 1 0 (ORDER) -719.789423 (min: -289.864073)
2 3 7 4 5 6 1 0 (ORDER): 990.968777 2 3 7 4 5 6 1 0 (ORDER) -620.923210 (min: -289.864073)
2 7 3 4 5 6 1 0 (ORDER): 985.299610 2 7 3 4 5 6 1 0 (ORDER) -610.943595 (min: -289.864073)
7 2 3 4 5 6 1 0 (ORDER): 985.329830 7 2 3 4 5 6 1 0 (ORDER) -610.503527 (min: -289.864073)
3 7 2 4 5 6 1 0 (ORDER): 975.750027 3 7 2 4 5 6 1 0 (ORDER) -718.794325 (min: -289.864073)
7 3 2 4 5 6 1 0 (ORDER): 981.670276 7 3 2 4 5 6 1 0 (ORDER) -696.855799 (min: -289.864073)
4 3 7 2 5 6 1 0 (ORDER): 989.414788 4 3 7 2 5 6 1 0 (ORDER) -649.360067 (min: -289.864073)
3 4 7 2 5 6 1 0 (ORDER): 975.148746 3 4 7 2 5 6 1 0 (ORDER) -720.501068 (min: -289.864073)
3 7 4 2 5 6 1 0 (ORDER): 975.148746 3 7 4 2 5 6 1 0 (ORDER) -720.501068 (min: -289.864073)
7 3 4 2 5 6 1 0 (ORDER): 981.068995 7 3 4 2 5 6 1 0 (ORDER) -698.562542 (min: -289.864073)
4 7 3 2 5 6 1 0 (ORDER): 985.348354 4 7 3 2 5 6 1 0 (ORDER) -634.400793 (min: -289.864073)
7 4 3 2 5 6 1 0 (ORDER): 985.348354 7 4 3 2 5 6 1 0 (ORDER) -634.400793 (min: -289.864073)
4 2 7 3 5 6 1 0 (ORDER): 983.758995 4 2 7 3 5 6 1 0 (ORDER) -567.798902 (min: -289.864073)
2 4 7 3 5 6 1 0 (ORDER): 984.108527 2 4 7 3 5 6 1 0 (ORDER) -565.946720 (min: -289.864073)
2 7 4 3 5 6 1 0 (ORDER): 984.108527 2 7 4 3 5 6 1 0 (ORDER) -565.946720 (min: -289.864073)
7 2 4 3 5 6 1 0 (ORDER): 984.138748 7 2 4 3 5 6 1 0 (ORDER) -565.506652 (min: -289.864073)
4 7 2 3 5 6 1 0 (ORDER): 983.611823 4 7 2 3 5 6 1 0 (ORDER) -567.509615 (min: -289.864073)
7 4 2 3 5 6 1 0 (ORDER): 983.611823 7 4 2 3 5 6 1 0 (ORDER) -567.509615 (min: -289.864073)
5 4 3 7 2 6 1 0 (ORDER): 976.492425 5 4 3 7 2 6 1 0 (ORDER) -629.727894 (min: -289.864073)
4 5 3 7 2 6 1 0 (ORDER): 976.492425 4 5 3 7 2 6 1 0 (ORDER) -629.727894 (min: -289.864073)
4 3 5 7 2 6 1 0 (ORDER): 988.619599 4 3 5 7 2 6 1 0 (ORDER) -650.197124 (min: -289.864073)
3 4 5 7 2 6 1 0 (ORDER): 974.353558 3 4 5 7 2 6 1 0 (ORDER) -721.338125 (min: -289.864073)
5 3 4 7 2 6 1 0 (ORDER): 984.190078 5 3 4 7 2 6 1 0 (ORDER) -684.350180 (min: -289.864073)
3 5 4 7 2 6 1 0 (ORDER): 974.353558 3 5 4 7 2 6 1 0 (ORDER) -721.338125 (min: -289.864073)
3 4 7 5 2 6 1 0 (ORDER): 974.353558 3 4 7 5 2 6 1 0 (ORDER) -721.338125 (min: -289.864073)
4 3 7 5 2 6 1 0 (ORDER): 988.619599 4 3 7 5 2 6 1 0 (ORDER) -650.197124 (min: -289.864073)
4 7 3 5 2 6 1 0 (ORDER): 984.553166 4 7 3 5 2 6 1 0 (ORDER) -635.237850 (min: -289.864073)
7 4 3 5 2 6 1 0 (ORDER): 984.553166 7 4 3 5 2 6 1 0 (ORDER) -635.237850 (min: -289.864073)
3 7 4 5 2 6 1 0 (ORDER): 974.353558 3 7 4 5 2 6 1 0 (ORDER) -721.338125 (min: -289.864073)
7 3 4 5 2 6 1 0 (ORDER): 980.273807 7 3 4 5 2 6 1 0 (ORDER) -699.399599 (min: -289.864073)
5 3 7 4 2 6 1 0 (ORDER): 984.190078 5 3 7 4 2 6 1 0 (ORDER) -684.350180 (min: -289.864073)
3 5 7 4 2 6 1 0 (ORDER): 974.353558 3 5 7 4 2 6 1 0 (ORDER) -721.338125 (min: -289.864073)
3 7 5 4 2 6 1 0 (ORDER): 974.353558 3 7 5 4 2 6 1 0 (ORDER) -721.338125 (min: -289.864073)
7 3 5 4 2 6 1 0 (ORDER): 980.273807 7 3 5 4 2 6 1 0 (ORDER) -699.399599 (min: -289.864073)
5 7 3 4 2 6 1 0 (ORDER): 984.210071 5 7 3 4 2 6 1 0 (ORDER) -665.615744 (min: -289.864073)
7 5 3 4 2 6 1 0 (ORDER): 984.210071 7 5 3 4 2 6 1 0 (ORDER) -665.615744 (min: -289.864073)
5 4 7 3 2 6 1 0 (ORDER): 976.441370 5 4 7 3 2 6 1 0 (ORDER) -617.972711 (min: -289.864073)
4 5 7 3 2 6 1 0 (ORDER): 976.441370 4 5 7 3 2 6 1 0 (ORDER) -617.972711 (min: -289.864073)
4 7 5 3 2 6 1 0 (ORDER): 976.441370 4 7 5 3 2 6 1 0 (ORDER) -617.972711 (min: -289.864073)
7 4 5 3 2 6 1 0 (ORDER): 976.441370 7 4 5 3 2 6 1 0 (ORDER) -617.972711 (min: -289.864073)
5 7 4 3 2 6 1 0 (ORDER): 976.441370 5 7 4 3 2 6 1 0 (ORDER) -617.972711 (min: -289.864073)
7 5 4 3 2 6 1 0 (ORDER): 976.441370 7 5 4 3 2 6 1 0 (ORDER) -617.972711 (min: -289.864073)
5 2 4 7 3 6 1 0 (ORDER): 972.416865 5 2 4 7 3 6 1 0 (ORDER) -573.609069 (min: -289.864073)
2 5 4 7 3 6 1 0 (ORDER): 972.568886 2 5 4 7 3 6 1 0 (ORDER) -573.469629 (min: -289.864073)
2 4 5 7 3 6 1 0 (ORDER): 972.568886 2 4 5 7 3 6 1 0 (ORDER) -573.469629 (min: -289.864073)
4 2 5 7 3 6 1 0 (ORDER): 972.219354 4 2 5 7 3 6 1 0 (ORDER) -575.321811 (min: -289.864073)
5 4 2 7 3 6 1 0 (ORDER): 972.555432 5 4 2 7 3 6 1 0 (ORDER) -575.523787 (min: -289.864073)
4 5 2 7 3 6 1 0 (ORDER): 972.555432 4 5 2 7 3 6 1 0 (ORDER) -575.523787 (min: -289.864073)
4 2 7 5 3 6 1 0 (ORDER): 972.219354 4 2 7 5 3 6 1 0 (ORDER) -575.321811 (min: -289.864073)
2 4 7 5 3 6 1 0 (ORDER): 972.568886 2 4 7 5 3 6 1 0 (ORDER) -573.469629 (min: -289.864073)
2 7 4 5 3 6 1 0 (ORDER): 972.568886 2 7 4 5 3 6 1 0 (ORDER) -573.469629 (min: -289.864073)
7 2 4 5 3 6 1 0 (ORDER): 972.599107 7 2 4 5 3 6 1 0 (ORDER) -573.029561 (min: -289.864073)
4 7 2 5 3 6 1 0 (ORDER): 972.072182 4 7 2 5 3 6 1 0 (ORDER) -575.032524 (min: -289.864073)
7 4 2 5 3 6 1 0 (ORDER): 972.072182 7 4 2 5 3 6 1 0 (ORDER) -575.032524 (min: -289.864073)
5 4 7 2 3 6 1 0 (ORDER): 972.077510 5 4 7 2 3 6 1 0 (ORDER) -575.034730 (min: -289.864073)
4 5 7 2 3 6 1 0 (ORDER): 972.077510 4 5 7 2 3 6 1 0 (ORDER) -575.034730 (min: -289.864073)
4 7 5 2 3 6 1 0 (ORDER): 972.077510 4 7 5 2 3 6 1 0 (ORDER) -575.034730 (min: -289.864073)
7 4 5 2 3 6 1 0 (ORDER): 972.077510 7 4 5 2 3 6 1 0 (ORDER) -575.034730 (min: -289.864073)
5 7 4 2 3 6 1 0 (ORDER): 972.077510 5 7 4 2 3 6 1 0 (ORDER) -575.034730 (min: -289.864073)
7 5 4 2 3 6 1 0 (ORDER): 972.077510 7 5 4 2 3 6 1 0 (ORDER) -575.034730 (min: -289.864073)
5 2 7 4 3 6 1 0 (ORDER): 972.416865 5 2 7 4 3 6 1 0 (ORDER) -573.609069 (min: -289.864073)
2 5 7 4 3 6 1 0 (ORDER): 972.568886 2 5 7 4 3 6 1 0 (ORDER) -573.469629 (min: -289.864073)
2 7 5 4 3 6 1 0 (ORDER): 972.568886 2 7 5 4 3 6 1 0 (ORDER) -573.469629 (min: -289.864073)
7 2 5 4 3 6 1 0 (ORDER): 972.599107 7 2 5 4 3 6 1 0 (ORDER) -573.029561 (min: -289.864073)
5 7 2 4 3 6 1 0 (ORDER): 972.730716 5 7 2 4 3 6 1 0 (ORDER) -572.969231 (min: -289.864073)
7 5 2 4 3 6 1 0 (ORDER): 972.730716 7 5 2 4 3 6 1 0 (ORDER) -572.969231 (min: -289.864073)
5 2 3 7 4 6 1 0 (ORDER): 973.311813 5 2 3 7 4 6 1 0 (ORDER) -608.862753 (min: -289.864073)
2 5 3 7 4 6 1 0 (ORDER): 973.463835 2 5 3 7 4 6 1 0 (ORDER) -608.723314 (min: -289.864073)
2 3 5 7 4 6 1 0 (ORDER): 990.968777 2 3 5 7 4 6 1 0 (ORDER) -620.923210 (min: -289.864073)
3 2 5 7 4 6 1 0 (ORDER): 975.337783 3 2 5 7 4 6 1 0 (ORDER) -719.789423 (min: -289.864073)
5 3 2 7 4 6 1 0 (ORDER): 984.210519 5 3 2 7 4 6 1 0 (ORDER) -683.775768 (min: -289.864073)
3 5 2 7 4 6 1 0 (ORDER): 974.373998 3 5 2 7 4 6 1 0 (ORDER) -720.763713 (min: -289.864073)
3 2 7 5 4 6 1 0 (ORDER): 975.337783 3 2 7 5 4 6 1 0 (ORDER) -719.789423 (min: -289.864073)
2 3 7 5 4 6 1 0 (ORDER): 990.968777 2 3 7 5 4 6 1 0 (ORDER) -620.923210 (min: -289.864073)
2 7 3 5 4 6 1 0 (ORDER): 985.299610 2 7 3 5 4 6 1 0 (ORDER) -610.943595 (min: -289.864073)
7 2 3 5 4 6 1 0 (ORDER): 985.329830 7 2 3 5 4 6 1 0 (ORDER) -610.503527 (min: -289.864073)
3 7 2 5 4 6 1 0 (ORDER): 975.750027 3 7 2 5 4 6 1 0 (ORDER) -718.794325 (min: -289.864073)
7 3 2 5 4 6 1 0 (ORDER): 981.670276 7 3 2 5 4 6 1 0 (ORDER) -696.855799 (min: -289.864073)
5 3 7 2 4 6 1 0 (ORDER): 984.544679 5 3 7 2 4 6 1 0 (ORDER) -682.580900 (min: -289.864073)
3 5 7 2 4 6 1 0 (ORDER): 974.708158 3 5 7 2 4 6 1 0 (ORDER) -719.568845 (min: -289.864073)
3 7 5 2 4 6 1 0 (ORDER): 974.708158 3 7 5 2 4 6 1 0 (ORDER) -719.568845 (min: -289.864073)
7 3 5 2 4 6 1 0 (ORDER): 980.628407 7 3 5 2 4 6 1 0 (ORDER) -697.630319 (min: -289.864073)
5 7 3 2 4 6 1 0 (ORDER): 984.564671 5 7 3 2 4 6 1 0 (ORDER) -663.846464 (min: -289.864073)
7 5 3 2 4 6 1 0 (ORDER): 984.564671 7 5 3 2 4 6 1 0 (ORDER) -663.846464 (min: -289.864073)
5 2 7 3 4 6 1 0 (ORDER): 973.023088 5 2 7 3 4 6 1 0 (ORDER) -602.087228 (min: -289.864073)
2 5 7 3 4 6 1 0 (ORDER): 973.175109 2 5 7 3 4 6 1 0 (ORDER) -601.947789 (min: -289.864073)
2 7 5 3 4 6 1 0 (ORDER): 973.175109 2 7 5 3 4 6 1 0 (ORDER) -601.947789 (min: -289.864073)
7 2 5 3 4 6 1 0 (ORDER): 973.205330 7 2 5 3 4 6 1 0 (ORDER) -601.507721 (min: -289.864073)
5 7 2 3 4 6 1 0 (ORDER): 973.336940 5 7 2 3 4 6 1 0 (ORDER) -601.447390 (min: -289.864073)
7 5 2 3 4 6 1 0 (ORDER): 973.336940 7 5 2 3 4 6 1 0 (ORDER) -601.447390 (min: -289.864073)
6 5 3 4 7 2 1 0 (ORDER): 972.799331 6 5 3 4 7 2 1 0 (ORDER) -625.390399 (min: -289.864073)
5 6 3 4 7 2 1 0 (ORDER): 972.799331 5 6 3 4 7 2 1 0 (ORDER) -625.390399 (min: -289.864073)
5 3 6 4 7 2 1 0 (ORDER): 984.104830 5 3 6 4 7 2 1 0 (ORDER) -683.804895 (min: -289.864073)
3 5 6 4 7 2 1 0 (ORDER): 974.268309 3 5 6 4 7 2 1 0 (ORDER) -720.792840 (min: -289.864073)
6 3 5 4 7 2 1 0 (ORDER): 988.830586 6 3 5 4 7 2 1 0 (ORDER) -640.506583 (min: -289.864073)
3 6 5 4 7 2 1 0 (ORDER): 974.268309 3 6 5 4 7 2 1 0 (ORDER) -720.792840 (min: -289.864073)
3 5 4 6 7 2 1 0 (ORDER): 974.268309 3 5 4 6 7 2 1 0 (ORDER) -720.792840 (min: -289.864073)
5 3 4 6 7 2 1 0 (ORDER): 984.104830 5 3 4 6 7 2 1 0 (ORDER) -683.804895 (min: -289.864073)
5 4 3 6 7 2 1 0 (ORDER): 976.407176 5 4 3 6 7 2 1 0 (ORDER) -629.182609 (min: -289.864073)
4 5 3 6 7 2 1 0 (ORDER): 976.407176 4 5 3 6 7 2 1 0 (ORDER) -629.182609 (min: -289.864073)
3 4 5 6 7 2 1 0 (ORDER): 974.268309 3 4 5 6 7 2 1 0 (ORDER) -720.792840 (min: -289.864073)
4 3 5 6 7 2 1 0 (ORDER): 988.534351 4 3 5 6 7 2 1 0 (ORDER) -649.651839 (min: -289.864073)
6 3 4 5 7 2 1 0 (ORDER): 988.830586 6 3 4 5 7 2 1 0 (ORDER) -640.506583 (min: -289.864073)
3 6 4 5 7 2 1 0 (ORDER): 974.268309 3 6 4 5 7 2 1 0 (ORDER) -720.792840 (min: -289.864073)
3 4 6 5 7 2 1 0 (ORDER): 974.268309 3 4 6 5 7 2 1 0 (ORDER) -720.792840 (min: -289.864073)
4 3 6 5 7 2 1 0 (ORDER): 988.534351 4 3 6 5 7 2 1 0 (ORDER) -649.651839 (min: -289.864073)
6 4 3 5 7 2 1 0 (ORDER): 977.676601 6 4 3 5 7 2 1 0 (ORDER) -593.560759 (min: -289.864073)
4 6 3 5 7 2 1 0 (ORDER): 977.676601 4 6 3 5 7 2 1 0 (ORDER) -593.560759 (min: -289.864073)
6 5 4 3 7 2 1 0 (ORDER): 972.836363 6 5 4 3 7 2 1 0 (ORDER) -594.963289 (min: -289.864073)
5 6 4 3 7 2 1 0 (ORDER): 972.836363 5 6 4 3 7 2 1 0 (ORDER) -594.963289 (min: -289.864073)
5 4 6 3 7 2 1 0 (ORDER): 972.836363 5 4 6 3 7 2 1 0 (ORDER) -594.963289 (min: -289.864073)
4 5 6 3 7 2 1 0 (ORDER): 972.836363 4 5 6 3 7 2 1 0 (ORDER) -594.963289 (min: -289.864073)
6 4 5 3 7 2 1 0 (ORDER): 972.836363 6 4 5 3 7 2 1 0 (ORDER) -594.963289 (min: -289.864073)
4 6 5 3 7 2 1 0 (ORDER): 972.836363 4 6 5 3 7 2 1 0 (ORDER) -594.963289 (min: -289.864073)
4 5 3 7 6 2 1 0 (ORDER): 976.407176 4 5 3 7 6 2 1 0 (ORDER) -629.182609 (min: -289.864073)
5 4 3 7 6 2 1 0 (ORDER): 976.407176 5 4 3 7 6 2 1 0 (ORDER) -629.182609 (min: -289.864073)
5 3 4 7 6 2 1 0 (ORDER): 984.104830 5 3 4 7 6 2 1 0 (ORDER) -683.804895 (min: -289.864073)
3 5 4 7 6 2 1 0 (ORDER): 974.268309 3 5 4 7 6 2 1 0 (ORDER) -720.792840 (min: -289.864073)
4 3 5 7 6 2 1 0 (ORDER): 988.534351 4 3 5 7 6 2 1 0 (ORDER) -649.651839 (min: -289.864073)
3 4 5 7 6 2 1 0 (ORDER): 974.268309 3 4 5 7 6 2 1 0 (ORDER) -720.792840 (min: -289.864073)
3 5 7 4 6 2 1 0 (ORDER): 974.268309 3 5 7 4 6 2 1 0 (ORDER) -720.792840 (min: -289.864073)
5 3 7 4 6 2 1 0 (ORDER): 984.104830 5 3 7 4 6 2 1 0 (ORDER) -683.804895 (min: -289.864073)
5 7 3 4 6 2 1 0 (ORDER): 984.124822 5 7 3 4 6 2 1 0 (ORDER) -665.070459 (min: -289.864073)
7 5 3 4 6 2 1 0 (ORDER): 984.124822 7 5 3 4 6 2 1 0 (ORDER) -665.070459 (min: -289.864073)
3 7 5 4 6 2 1 0 (ORDER): 974.268309 3 7 5 4 6 2 1 0 (ORDER) -720.792840 (min: -289.864073)
7 3 5 4 6 2 1 0 (ORDER): 980.188558 7 3 5 4 6 2 1 0 (ORDER) -698.854314 (min: -289.864073)
4 3 7 5 6 2 1 0 (ORDER): 988.534351 4 3 7 5 6 2 1 0 (ORDER) -649.651839 (min: -289.864073)
3 4 7 5 6 2 1 0 (ORDER): 974.268309 3 4 7 5 6 2 1 0 (ORDER) -720.792840 (min: -289.864073)
3 7 4 5 6 2 1 0 (ORDER): 974.268309 3 7 4 5 6 2 1 0 (ORDER) -720.792840 (min: -289.864073)
7 3 4 5 6 2 1 0 (ORDER): 980.188558 7 3 4 5 6 2 1 0 (ORDER) -698.854314 (min: -289.864073)
4 7 3 5 6 2 1 0 (ORDER): 984.467917 4 7 3 5 6 2 1 0 (ORDER) -634.692566 (min: -289.864073)
7 4 3 5 6 2 1 0 (ORDER): 984.467917 7 4 3 5 6 2 1 0 (ORDER) -634.692566 (min: -289.864073)
4 5 7 3 6 2 1 0 (ORDER): 976.356122 4 5 7 3 6 2 1 0 (ORDER) -617.427426 (min: -289.864073)
5 4 7 3 6 2 1 0 (ORDER): 976.356122 5 4 7 3 6 2 1 0 (ORDER) -617.427426 (min: -289.864073)
5 7 4 3 6 2 1 0 (ORDER): 976.356122 5 7 4 3 6 2 1 0 (ORDER) -617.427426 (min: -289.864073)
7 5 4 3 6 2 1 0 (ORDER): 976.356122 7 5 4 3 6 2 1 0 (ORDER) -617.427426 (min: -289.864073)
4 7 5 3 6 2 1 0 (ORDER): 976.356122 4 7 5 3 6 2 1 0 (ORDER) -617.427426 (min: -289.864073)
7 4 5 3 6 2 1 0 (ORDER): 976.356122 7 4 5 3 6 2 1 0 (ORDER) -617.427426 (min: -289.864073)
6 4 3 7 5 2 1 0 (ORDER): 977.676601 6 4 3 7 5 2 1 0 (ORDER) -593.560759 (min: -289.864073)
4 6 3 7 5 2 1 0 (ORDER): 977.676601 4 6 3 7 5 2 1 0 (ORDER) -593.560759 (min: -289.864073)
4 3 6 7 5 2 1 0 (ORDER): 988.534351 4 3 6 7 5 2 1 0 (ORDER) -649.651839 (min: -289.864073)
3 4 6 7 5 2 1 0 (ORDER): 974.268309 3 4 6 7 5 2 1 0 (ORDER) -720.792840 (min: -289.864073)
6 3 4 7 5 2 1 0 (ORDER): 988.830586 6 3 4 7 5 2 1 0 (ORDER) -640.506583 (min: -289.864073)
3 6 4 7 5 2 1 0 (ORDER): 974.268309 3 6 4 7 5 2 1 0 (ORDER) -720.792840 (min: -289.864073)
3 4 7 6 5 2 1 0 (ORDER): 974.268309 3 4 7 6 5 2 1 0 (ORDER) -720.792840 (min: -289.864073)
4 3 7 6 5 2 1 0 (ORDER): 988.534351 4 3 7 6 5 2 1 0 (ORDER) -649.651839 (min: -289.864073)
4 7 3 6 5 2 1 0 (ORDER): 984.467917 4 7 3 6 5 2 1 0 (ORDER) -634.692566 (min: -289.864073)
7 4 3 6 5 2 1 0 (ORDER): 984.467917 7 4 3 6 5 2 1 0 (ORDER) -634.692566 (min: -289.864073)
3 7 4 6 5 2 1 0 (ORDER): 974.268309 3 7 4 6 5 2 1 0 (ORDER) -720.792840 (min: -289.864073)
7 3 4 6 5 2 1 0 (ORDER): 980.188558 7 3 4 6 5 2 1 0 (ORDER) -698.854314 (min: -289.864073)
6 3 7 4 5 2 1 0 (ORDER): 988.830586 6 3 7 4 5 2 1 0 (ORDER) -640.506583 (min: -289.864073)
3 6 7 4 5 2 1 0 (ORDER): 974.268309 3 6 7 4 5 2 1 0 (ORDER) -720.792840 (min: -289.864073)
3 7 6 4 5 2 1 0 (ORDER): 974.268309 3 7 6 4 5 2 1 0 (ORDER) -720.792840 (min: -289.864073)
7 3 6 4 5 2 1 0 (ORDER): 980.188558 7 3 6 4 5 2 1 0 (ORDER) -698.854314 (min: -289.864073)
6 7 3 4 5 2 1 0 (ORDER): 978.860229 6 7 3 4 5 2 1 0 (ORDER) -631.444280 (min: -289.864073)
7 6 3 4 5 2 1 0 (ORDER): 978.860229 7 6 3 4 5 2 1 0 (ORDER) -631.444280 (min: -289.864073)
6 4 7 3 5 2 1 0 (ORDER): 973.876189 6 4 7 3 5 2 1 0 (ORDER) -591.477708 (min: -289.864073)
4 6 7 3 5 2 1 0 (ORDER): 973.876189 4 6 7 3 5 2 1 0 (ORDER) -591.477708 (min: -289.864073)
4 7 6 3 5 2 1 0 (ORDER): 973.876189 4 7 6 3 5 2 1 0 (ORDER) -591.477708 (min: -289.864073)
7 4 6 3 5 2 1 0 (ORDER): 973.876189 7 4 6 3 5 2 1 0 (ORDER) -591.477708 (min: -289.864073)
6 7 4 3 5 2 1 0 (ORDER): 973.876189 6 7 4 3 5 2 1 0 (ORDER) -591.477708 (min: -289.864073)
7 6 4 3 5 2 1 0 (ORDER): 973.876189 7 6 4 3 5 2 1 0 (ORDER) -591.477708 (min: -289.864073)
6 5 4 7 3 2 1 0 (ORDER): 972.374254 6 5 4 7 3 2 1 0 (ORDER) -596.084329 (min: -289.864073)
5 6 4 7 3 2 1 0 (ORDER): 972.374254 5 6 4 7 3 2 1 0 (ORDER) -596.084329 (min: -289.864073)
5 4 6 7 3 2 1 0 (ORDER): 972.374254 5 4 6 7 3 2 1 0 (ORDER) -596.084329 (min: -289.864073)
4 5 6 7 3 2 1 0 (ORDER): 972.374254 4 5 6 7 3 2 1 0 (ORDER) -596.084329 (min: -289.864073)
6 4 5 7 3 2 1 0 (ORDER): 972.374254 6 4 5 7 3 2 1 0 (ORDER) -596.084329 (min: -289.864073)
4 6 5 7 3 2 1 0 (ORDER): 972.374254 4 6 5 7 3 2 1 0 (ORDER) -596.084329 (min: -289.864073)
4 5 7 6 3 2 1 0 (ORDER): 972.374254 4 5 7 6 3 2 1 0 (ORDER) -596.084329 (min: -289.864073)
5 4 7 6 3 2 1 0 (ORDER): 972.374254 5 4 7 6 3 2 1 0 (ORDER) -596.084329 (min: -289.864073)
5 7 4 6 3 2 1 0 (ORDER): 972.374254 5 7 4 6 3 2 1 0 (ORDER) -596.084329 (min: -289.864073)
7 5 4 6 3 2 1 0 (ORDER): 972.374254 7 5 4 6 3 2 1 0 (ORDER) -596.084329 (min: -289.864073)
4 7 5 6 3 2 1 0 (ORDER): 972.374254 4 7 5 6 3 2 1 0 (ORDER) -596.084329 (min: -289.864073)
7 4 5 6 3 2 1 0 (ORDER): 972.374254 7 4 5 6 3 2 1 0 (ORDER) -596.084329 (min: -289.864073)
6 4 7 5 3 2 1 0 (ORDER): 972.374254 6 4 7 5 3 2 1 0 (ORDER) -596.084329 (min: -289.864073)
4 6 7 5 3 2 1 0 (ORDER): 972.374254 4 6 7 5 3 2 1 0 (ORDER) -596.084329 (min: -289.864073)
4 7 6 5 3 2 1 0 (ORDER): 972.374254 4 7 6 5 3 2 1 0 (ORDER) -596.084329 (min: -289.864073)
7 4 6 5 3 2 1 0 (ORDER): 972.374254 7 4 6 5 3 2 1 0 (ORDER) -596.084329 (min: -289.864073)
6 7 4 5 3 2 1 0 (ORDER): 972.374254 6 7 4 5 3 2 1 0 (ORDER) -596.084329 (min: -289.864073)
7 6 4 5 3 2 1 0 (ORDER): 972.374254 7 6 4 5 3 2 1 0 (ORDER) -596.084329 (min: -289.864073)
6 5 7 4 3 2 1 0 (ORDER): 972.374254 6 5 7 4 3 2 1 0 (ORDER) -596.084329 (min: -289.864073)
5 6 7 4 3 2 1 0 (ORDER): 972.374254 5 6 7 4 3 2 1 0 (ORDER) -596.084329 (min: -289.864073)
5 7 6 4 3 2 1 0 (ORDER): 972.374254 5 7 6 4 3 2 1 0 (ORDER) -596.084329 (min: -289.864073)
7 5 6 4 3 2 1 0 (ORDER): 972.374254 7 5 6 4 3 2 1 0 (ORDER) -596.084329 (min: -289.864073)
6 7 5 4 3 2 1 0 (ORDER): 972.374254 6 7 5 4 3 2 1 0 (ORDER) -596.084329 (min: -289.864073)
7 6 5 4 3 2 1 0 (ORDER): 972.374254 7 6 5 4 3 2 1 0 (ORDER) -596.084329 (min: -289.864073)
6 5 3 7 4 2 1 0 (ORDER): 972.799331 6 5 3 7 4 2 1 0 (ORDER) -625.390399 (min: -289.864073)
5 6 3 7 4 2 1 0 (ORDER): 972.799331 5 6 3 7 4 2 1 0 (ORDER) -625.390399 (min: -289.864073)
5 3 6 7 4 2 1 0 (ORDER): 984.104830 5 3 6 7 4 2 1 0 (ORDER) -683.804895 (min: -289.864073)
3 5 6 7 4 2 1 0 (ORDER): 974.268309 3 5 6 7 4 2 1 0 (ORDER) -720.792840 (min: -289.864073)
6 3 5 7 4 2 1 0 (ORDER): 988.830586 6 3 5 7 4 2 1 0 (ORDER) -640.506583 (min: -289.864073)
3 6 5 7 4 2 1 0 (ORDER): 974.268309 3 6 5 7 4 2 1 0 (ORDER) -720.792840 (min: -289.864073)
3 5 7 6 4 2 1 0 (ORDER): 974.268309 3 5 7 6 4 2 1 0 (ORDER) -720.792840 (min: -289.864073)
5 3 7 6 4 2 1 0 (ORDER): 984.104830 5 3 7 6 4 2 1 0 (ORDER) -683.804895 (min: -289.864073)
5 7 3 6 4 2 1 0 (ORDER): 984.124822 5 7 3 6 4 2 1 0 (ORDER) -665.070459 (min: -289.864073)
7 5 3 6 4 2 1 0 (ORDER): 984.124822 7 5 3 6 4 2 1 0 (ORDER) -665.070459 (min: -289.864073)
3 7 5 6 4 2 1 0 (ORDER): 974.268309 3 7 5 6 4 2 1 0 (ORDER) -720.792840 (min: -289.864073)
7 3 5 6 4 2 1 0 (ORDER): 980.188558 7 3 5 6 4 2 1 0 (ORDER) -698.854314 (min: -289.864073)
6 3 7 5 4 2 1 0 (ORDER): 988.830586 6 3 7 5 4 2 1 0 (ORDER) -640.506583 (min: -289.864073)
3 6 7 5 4 2 1 0 (ORDER): 974.268309 3 6 7 5 4 2 1 0 (ORDER) -720.792840 (min: -289.864073)
3 7 6 5 4 2 1 0 (ORDER): 974.268309 3 7 6 5 4 2 1 0 (ORDER) -720.792840 (min: -289.864073)
7 3 6 5 4 2 1 0 (ORDER): 980.188558 7 3 6 5 4 2 1 0 (ORDER) -698.854314 (min: -289.864073)
6 7 3 5 4 2 1 0 (ORDER): 978.860229 6 7 3 5 4 2 1 0 (ORDER) -631.444280 (min: -289.864073)
7 6 3 5 4 2 1 0 (ORDER): 978.860229 7 6 3 5 4 2 1 0 (ORDER) -631.444280 (min: -289.864073)
6 5 7 3 4 2 1 0 (ORDER): 972.395774 6 5 7 3 4 2 1 0 (ORDER) -619.532186 (min: -289.864073)
5 6 7 3 4 2 1 0 (ORDER): 972.395774 5 6 7 3 4 2 1 0 (ORDER) -619.532186 (min: -289.864073)
5 7 6 3 4 2 1 0 (ORDER): 972.395774 5 7 6 3 4 2 1 0 (ORDER) -619.532186 (min: -289.864073)
7 5 6 3 4 2 1 0 (ORDER): 972.395774 7 5 6 3 4 2 1 0 (ORDER) -619.532186 (min: -289.864073)
6 7 5 3 4 2 1 0 (ORDER): 972.395774 6 7 5 3 4 2 1 0 (ORDER) -619.532186 (min: -289.864073)
7 6 5 3 4 2 1 0 (ORDER): 972.395774 7 6 5 3 4 2 1 0 (ORDER) -619.532186 (min: -289.864073)
6 2 5 4 7 3 1 0 (ORDER): 969.653173 6 2 5 4 7 3 1 0 (ORDER) -560.930942 (min: -289.864073)
2 6 5 4 7 3 1 0 (ORDER): 969.558450 2 6 5 4 7 3 1 0 (ORDER) -562.030572 (min: -289.864073)
2 5 6 4 7 3 1 0 (ORDER): 969.558450 2 5 6 4 7 3 1 0 (ORDER) -562.030572 (min: -289.864073)
5 2 6 4 7 3 1 0 (ORDER): 969.406429 5 2 6 4 7 3 1 0 (ORDER) -562.170012 (min: -289.864073)
6 5 2 4 7 3 1 0 (ORDER): 969.355276 6 5 2 4 7 3 1 0 (ORDER) -561.633415 (min: -289.864073)
5 6 2 4 7 3 1 0 (ORDER): 969.355276 5 6 2 4 7 3 1 0 (ORDER) -561.633415 (min: -289.864073)
5 2 4 6 7 3 1 0 (ORDER): 969.406429 5 2 4 6 7 3 1 0 (ORDER) -562.170012 (min: -289.864073)
2 5 4 6 7 3 1 0 (ORDER): 969.558450 2 5 4 6 7 3 1 0 (ORDER) -562.030572 (min: -289.864073)
2 4 5 6 7 3 1 0 (ORDER): 969.558450 2 4 5 6 7 3 1 0 (ORDER) -562.030572 (min: -289.864073)
4 2 5 6 7 3 1 0 (ORDER): 969.208917 4 2 5 6 7 3 1 0 (ORDER) -563.882754 (min: -289.864073)
5 4 2 6 7 3 1 0 (ORDER): 969.544995 5 4 2 6 7 3 1 0 (ORDER) -564.084730 (min: -289.864073)
4 5 2 6 7 3 1 0 (ORDER): 969.544995 4 5 2 6 7 3 1 0 (ORDER) -564.084730 (min: -289.864073)
6 5 4 2 7 3 1 0 (ORDER): 969.569564 6 5 4 2 7 3 1 0 (ORDER) -563.600590 (min: -289.864073)
5 6 4 2 7 3 1 0 (ORDER): 969.569564 5 6 4 2 7 3 1 0 (ORDER) -563.600590 (min: -289.864073)
5 4 6 2 7 3 1 0 (ORDER): 969.569564 5 4 6 2 7 3 1 0 (ORDER) -563.600590 (min: -289.864073)
4 5 6 2 7 3 1 0 (ORDER): 969.569564 4 5 6 2 7 3 1 0 (ORDER) -563.600590 (min: -289.864073)
6 4 5 2 7 3 1 0 (ORDER): 969.569564 6 4 5 2 7 3 1 0 (ORDER) -563.600590 (min: -289.864073)
4 6 5 2 7 3 1 0 (ORDER): 969.569564 4 6 5 2 7 3 1 0 (ORDER) -563.600590 (min: -289.864073)
6 2 4 5 7 3 1 0 (ORDER): 969.653173 6 2 4 5 7 3 1 0 (ORDER) -560.930942 (min: -289.864073)
2 6 4 5 7 3 1 0 (ORDER): 969.558450 2 6 4 5 7 3 1 0 (ORDER) -562.030572 (min: -289.864073)
2 4 6 5 7 3 1 0 (ORDER): 969.558450 2 4 6 5 7 3 1 0 (ORDER) -562.030572 (min: -289.864073)
4 2 6 5 7 3 1 0 (ORDER): 969.208917 4 2 6 5 7 3 1 0 (ORDER) -563.882754 (min: -289.864073)
6 4 2 5 7 3 1 0 (ORDER): 969.357417 6 4 2 5 7 3 1 0 (ORDER) -562.835580 (min: -289.864073)
4 6 2 5 7 3 1 0 (ORDER): 969.357417 4 6 2 5 7 3 1 0 (ORDER) -562.835580 (min: -289.864073)
4 2 5 7 6 3 1 0 (ORDER): 969.208917 4 2 5 7 6 3 1 0 (ORDER) -563.882754 (min: -289.864073)
2 4 5 7 6 3 1 0 (ORDER): 969.558450 2 4 5 7 6 3 1 0 (ORDER) -562.030572 (min: -289.864073)
2 5 4 7 6 3 1 0 (ORDER): 969.558450 2 5 4 7 6 3 1 0 (ORDER) -562.030572 (min: -289.864073)
5 2 4 7 6 3 1 0 (ORDER): 969.406429 5 2 4 7 6 3 1 0 (ORDER) -562.170012 (min: -289.864073)
4 5 2 7 6 3 1 0 (ORDER): 969.544995 4 5 2 7 6 3 1 0 (ORDER) -564.084730 (min: -289.864073)
5 4 2 7 6 3 1 0 (ORDER): 969.544995 5 4 2 7 6 3 1 0 (ORDER) -564.084730 (min: -289.864073)
5 2 7 4 6 3 1 0 (ORDER): 969.406429 5 2 7 4 6 3 1 0 (ORDER) -562.170012 (min: -289.864073)
2 5 7 4 6 3 1 0 (ORDER): 969.558450 2 5 7 4 6 3 1 0 (ORDER) -562.030572 (min: -289.864073)
2 7 5 4 6 3 1 0 (ORDER): 969.558450 2 7 5 4 6 3 1 0 (ORDER) -562.030572 (min: -289.864073)
7 2 5 4 6 3 1 0 (ORDER): 969.588670 7 2 5 4 6 3 1 0 (ORDER) -561.590504 (min: -289.864073)
5 7 2 4 6 3 1 0 (ORDER): 969.720280 5 7 2 4 6 3 1 0 (ORDER) -561.530174 (min: -289.864073)
7 5 2 4 6 3 1 0 (ORDER): 969.720280 7 5 2 4 6 3 1 0 (ORDER) -561.530174 (min: -289.864073)
4 5 7 2 6 3 1 0 (ORDER): 969.067074 4 5 7 2 6 3 1 0 (ORDER) -563.595673 (min: -289.864073)
5 4 7 2 6 3 1 0 (ORDER): 969.067074 5 4 7 2 6 3 1 0 (ORDER) -563.595673 (min: -289.864073)
5 7 4 2 6 3 1 0 (ORDER): 969.067074 5 7 4 2 6 3 1 0 (ORDER) -563.595673 (min: -289.864073)
7 5 4 2 6 3 1 0 (ORDER): 969.067074 7 5 4 2 6 3 1 0 (ORDER) -563.595673 (min: -289.864073)
4 7 5 2 6 3 1 0 (ORDER): 969.067074 4 7 5 2 6 3 1 0 (ORDER) -563.595673 (min: -289.864073)
7 4 5 2 6 3 1 0 (ORDER): 969.067074 7 4 5 2 6 3 1 0 (ORDER) -563.595673 (min: -289.864073)
4 2 7 5 6 3 1 0 (ORDER): 969.208917 4 2 7 5 6 3 1 0 (ORDER) -563.882754 (min: -289.864073)
2 4 7 5 6 3 1 0 (ORDER): 969.558450 2 4 7 5 6 3 1 0 (ORDER) -562.030572 (min: -289.864073)
2 7 4 5 6 3 1 0 (ORDER): 969.558450 2 7 4 5 6 3 1 0 (ORDER) -562.030572 (min: -289.864073)
7 2 4 5 6 3 1 0 (ORDER): 969.588670 7 2 4 5 6 3 1 0 (ORDER) -561.590504 (min: -289.864073)
4 7 2 5 6 3 1 0 (ORDER): 969.061746 4 7 2 5 6 3 1 0 (ORDER) -563.593467 (min: -289.864073)
7 4 2 5 6 3 1 0 (ORDER): 969.061746 7 4 2 5 6 3 1 0 (ORDER) -563.593467 (min: -289.864073)
6 4 5 7 2 3 1 0 (ORDER): 969.026941 6 4 5 7 2 3 1 0 (ORDER) -563.204071 (min: -289.864073)
4 6 5 7 2 3 1 0 (ORDER): 969.026941 4 6 5 7 2 3 1 0 (ORDER) -563.204071 (min: -289.864073)
4 5 6 7 2 3 1 0 (ORDER): 969.026941 4 5 6 7 2 3 1 0 (ORDER) -563.204071 (min: -289.864073)
5 4 6 7 2 3 1 0 (ORDER): 969.026941 5 4 6 7 2 3 1 0 (ORDER) -563.204071 (min: -289.864073)
6 5 4 7 2 3 1 0 (ORDER): 969.026941 6 5 4 7 2 3 1 0 (ORDER) -563.204071 (min: -289.864073)
5 6 4 7 2 3 1 0 (ORDER): 969.026941 5 6 4 7 2 3 1 0 (ORDER) -563.204071 (min: -289.864073)
5 4 7 6 2 3 1 0 (ORDER): 969.026941 5 4 7 6 2 3 1 0 (ORDER) -563.204071 (min: -289.864073)
4 5 7 6 2 3 1 0 (ORDER): 969.026941 4 5 7 6 2 3 1 0 (ORDER) -563.204071 (min: -289.864073)
4 7 5 6 2 3 1 0 (ORDER): 969.026941 4 7 5 6 2 3 1 0 (ORDER) -563.204071 (min: -289.864073)
7 4 5 6 2 3 1 0 (ORDER): 969.026941 7 4 5 6 2 3 1 0 (ORDER) -563.204071 (min: -289.864073)
5 7 4 6 2 3 1 0 (ORDER): 969.026941 5 7 4 6 2 3 1 0 (ORDER) -563.204071 (min: -289.864073)
7 5 4 6 2 3 1 0 (ORDER): 969.026941 7 5 4 6 2 3 1 0 (ORDER) -563.204071 (min: -289.864073)
6 5 7 4 2 3 1 0 (ORDER): 969.026941 6 5 7 4 2 3 1 0 (ORDER) -563.204071 (min: -289.864073)
5 6 7 4 2 3 1 0 (ORDER): 969.026941 5 6 7 4 2 3 1 0 (ORDER) -563.204071 (min: -289.864073)
5 7 6 4 2 3 1 0 (ORDER): 969.026941 5 7 6 4 2 3 1 0 (ORDER) -563.204071 (min: -289.864073)
7 5 6 4 2 3 1 0 (ORDER): 969.026941 7 5 6 4 2 3 1 0 (ORDER) -563.204071 (min: -289.864073)
6 7 5 4 2 3 1 0 (ORDER): 969.026941 6 7 5 4 2 3 1 0 (ORDER) -563.204071 (min: -289.864073)
7 6 5 4 2 3 1 0 (ORDER): 969.026941 7 6 5 4 2 3 1 0 (ORDER) -563.204071 (min: -289.864073)
6 4 7 5 2 3 1 0 (ORDER): 969.026941 6 4 7 5 2 3 1 0 (ORDER) -563.204071 (min: -289.864073)
4 6 7 5 2 3 1 0 (ORDER): 969.026941 4 6 7 5 2 3 1 0 (ORDER) -563.204071 (min: -289.864073)
4 7 6 5 2 3 1 0 (ORDER): 969.026941 4 7 6 5 2 3 1 0 (ORDER) -563.204071 (min: -289.864073)
7 4 6 5 2 3 1 0 (ORDER): 969.026941 7 4 6 5 2 3 1 0 (ORDER) -563.204071 (min: -289.864073)
6 7 4 5 2 3 1 0 (ORDER): 969.026941 6 7 4 5 2 3 1 0 (ORDER) -563.204071 (min: -289.864073)
7 6 4 5 2 3 1 0 (ORDER): 969.026941 7 6 4 5 2 3 1 0 (ORDER) -563.204071 (min: -289.864073)
6 2 4 7 5 3 1 0 (ORDER): 969.653173 6 2 4 7 5 3 1 0 (ORDER) -560.930942 (min: -289.864073)
2 6 4 7 5 3 1 0 (ORDER): 969.558450 2 6 4 7 5 3 1 0 (ORDER) -562.030572 (min: -289.864073)
2 4 6 7 5 3 1 0 (ORDER): 969.558450 2 4 6 7 5 3 1 0 (ORDER) -562.030572 (min: -289.864073)
4 2 6 7 5 3 1 0 (ORDER): 969.208917 4 2 6 7 5 3 1 0 (ORDER) -563.882754 (min: -289.864073)
6 4 2 7 5 3 1 0 (ORDER): 969.357417 6 4 2 7 5 3 1 0 (ORDER) -562.835580 (min: -289.864073)
4 6 2 7 5 3 1 0 (ORDER): 969.357417 4 6 2 7 5 3 1 0 (ORDER) -562.835580 (min: -289.864073)
4 2 7 6 5 3 1 0 (ORDER): 969.208917 4 2 7 6 5 3 1 0 (ORDER) -563.882754 (min: -289.864073)
2 4 7 6 5 3 1 0 (ORDER): 969.558450 2 4 7 6 5 3 1 0 (ORDER) -562.030572 (min: -289.864073)
2 7 4 6 5 3 1 0 (ORDER): 969.558450 2 7 4 6 5 3 1 0 (ORDER) -562.030572 (min: -289.864073)
7 2 4 6 5 3 1 0 (ORDER): 969.588670 7 2 4 6 5 3 1 0 (ORDER) -561.590504 (min: -289.864073)
4 7 2 6 5 3 1 0 (ORDER): 969.061746 4 7 2 6 5 3 1 0 (ORDER) -563.593467 (min: -289.864073)
7 4 2 6 5 3 1 0 (ORDER): 969.061746 7 4 2 6 5 3 1 0 (ORDER) -563.593467 (min: -289.864073)
6 4 7 2 5 3 1 0 (ORDER): 969.152957 6 4 7 2 5 3 1 0 (ORDER) -562.638831 (min: -289.864073)
4 6 7 2 5 3 1 0 (ORDER): 969.152957 4 6 7 2 5 3 1 0 (ORDER) -562.638831 (min: -289.864073)
4 7 6 2 5 3 1 0 (ORDER): 969.152957 4 7 6 2 5 3 1 0 (ORDER) -562.638831 (min: -289.864073)
7 4 6 2 5 3 1 0 (ORDER): 969.152957 7 4 6 2 5 3 1 0 (ORDER) -562.638831 (min: -289.864073)
6 7 4 2 5 3 1 0 (ORDER): 969.152957 6 7 4 2 5 3 1 0 (ORDER) -562.638831 (min: -289.864073)
7 6 4 2 5 3 1 0 (ORDER): 969.152957 7 6 4 2 5 3 1 0 (ORDER) -562.638831 (min: -289.864073)
6 2 7 4 5 3 1 0 (ORDER): 969.653173 6 2 7 4 5 3 1 0 (ORDER) -560.930942 (min: -289.864073)
2 6 7 4 5 3 1 0 (ORDER): 969.558450 2 6 7 4 5 3 1 0 (ORDER) -562.030572 (min: -289.864073)
2 7 6 4 5 3 1 0 (ORDER): 969.558450 2 7 6 4 5 3 1 0 (ORDER) -562.030572 (min: -289.864073)
7 2 6 4 5 3 1 0 (ORDER): 969.588670 7 2 6 4 5 3 1 0 (ORDER) -561.590504 (min: -289.864073)
6 7 2 4 5 3 1 0 (ORDER): 969.614717 6 7 2 4 5 3 1 0 (ORDER) -560.583412 (min: -289.864073)
7 6 2 4 5 3 1 0 (ORDER): 969.614717 7 6 2 4 5 3 1 0 (ORDER) -560.583412 (min: -289.864073)
6 2 5 7 4 3 1 0 (ORDER): 969.653173 6 2 5 7 4 3 1 0 (ORDER) -560.930942 (min: -289.864073)
2 6 5 7 4 3 1 0 (ORDER): 969.558450 2 6 5 7 4 3 1 0 (ORDER) -562.030572 (min: -289.864073)
2 5 6 7 4 3 1 0 (ORDER): 969.558450 2 5 6 7 4 3 1 0 (ORDER) -562.030572 (min: -289.864073)
5 2 6 7 4 3 1 0 (ORDER): 969.406429 5 2 6 7 4 3 1 0 (ORDER) -562.170012 (min: -289.864073)
6 5 2 7 4 3 1 0 (ORDER): 969.355276 6 5 2 7 4 3 1 0 (ORDER) -561.633415 (min: -289.864073)
5 6 2 7 4 3 1 0 (ORDER): 969.355276 5 6 2 7 4 3 1 0 (ORDER) -561.633415 (min: -289.864073)
5 2 7 6 4 3 1 0 (ORDER): 969.406429 5 2 7 6 4 3 1 0 (ORDER) -562.170012 (min: -289.864073)
2 5 7 6 4 3 1 0 (ORDER): 969.558450 2 5 7 6 4 3 1 0 (ORDER) -562.030572 (min: -289.864073)
2 7 5 6 4 3 1 0 (ORDER): 969.558450 2 7 5 6 4 3 1 0 (ORDER) -562.030572 (min: -289.864073)
7 2 5 6 4 3 1 0 (ORDER): 969.588670 7 2 5 6 4 3 1 0 (ORDER) -561.590504 (min: -289.864073)
5 7 2 6 4 3 1 0 (ORDER): 969.720280 5 7 2 6 4 3 1 0 (ORDER) -561.530174 (min: -289.864073)
7 5 2 6 4 3 1 0 (ORDER): 969.720280 7 5 2 6 4 3 1 0 (ORDER) -561.530174 (min: -289.864073)
6 5 7 2 4 3 1 0 (ORDER): 969.010166 6 5 7 2 4 3 1 0 (ORDER) -561.086115 (min: -289.864073)
5 6 7 2 4 3 1 0 (ORDER): 969.010166 5 6 7 2 4 3 1 0 (ORDER) -561.086115 (min: -289.864073)
5 7 6 2 4 3 1 0 (ORDER): 969.010166 5 7 6 2 4 3 1 0 (ORDER) -561.086115 (min: -289.864073)
7 5 6 2 4 3 1 0 (ORDER): 969.010166 7 5 6 2 4 3 1 0 (ORDER) -561.086115 (min: -289.864073)
6 7 5 2 4 3 1 0 (ORDER): 969.010166 6 7 5 2 4 3 1 0 (ORDER) -561.086115 (min: -289.864073)
7 6 5 2 4 3 1 0 (ORDER): 969.010166 7 6 5 2 4 3 1 0 (ORDER) -561.086115 (min: -289.864073)
6 2 7 5 4 3 1 0 (ORDER): 969.653173 6 2 7 5 4 3 1 0 (ORDER) -560.930942 (min: -289.864073)
2 6 7 5 4 3 1 0 (ORDER): 969.558450 2 6 7 5 4 3 1 0 (ORDER) -562.030572 (min: -289.864073)
2 7 6 5 4 3 1 0 (ORDER): 969.558450 2 7 6 5 4 3 1 0 (ORDER) -562.030572 (min: -289.864073)
7 2 6 5 4 3 1 0 (ORDER): 969.588670 7 2 6 5 4 3 1 0 (ORDER) -561.590504 (min: -289.864073)
6 7 2 5 4 3 1 0 (ORDER): 969.614717 6 7 2 5 4 3 1 0 (ORDER) -560.583412 (min: -289.864073)
7 6 2 5 4 3 1 0 (ORDER): 969.614717 7 6 2 5 4 3 1 0 (ORDER) -560.583412 (min: -289.864073)
6 2 3 5 7 4 1 0 (ORDER): 995.180968 6 2 3 5 7 4 1 0 (ORDER) -549.441363 (min: -289.864073)
2 6 3 5 7 4 1 0 (ORDER): 995.086245 2 6 3 5 7 4 1 0 (ORDER) -550.540993 (min: -289.864073)
2 3 6 5 7 4 1 0 (ORDER): 990.968777 2 3 6 5 7 4 1 0 (ORDER) -620.923210 (min: -289.864073)
3 2 6 5 7 4 1 0 (ORDER): 975.337783 3 2 6 5 7 4 1 0 (ORDER) -719.789423 (min: -289.864073)
6 3 2 5 7 4 1 0 (ORDER): 990.174115 6 3 2 5 7 4 1 0 (ORDER) -638.249854 (min: -289.864073)
3 6 2 5 7 4 1 0 (ORDER): 975.611839 3 6 2 5 7 4 1 0 (ORDER) -718.536111 (min: -289.864073)
3 2 5 6 7 4 1 0 (ORDER): 975.337783 3 2 5 6 7 4 1 0 (ORDER) -719.789423 (min: -289.864073)
2 3 5 6 7 4 1 0 (ORDER): 990.968777 2 3 5 6 7 4 1 0 (ORDER) -620.923210 (min: -289.864073)
2 5 3 6 7 4 1 0 (ORDER): 973.463835 2 5 3 6 7 4 1 0 (ORDER) -608.723314 (min: -289.864073)
5 2 3 6 7 4 1 0 (ORDER): 973.311813 5 2 3 6 7 4 1 0 (ORDER) -608.862753 (min: -289.864073)
3 5 2 6 7 4 1 0 (ORDER): 974.373998 3 5 2 6 7 4 1 0 (ORDER) -720.763713 (min: -289.864073)
5 3 2 6 7 4 1 0 (ORDER): 984.210519 5 3 2 6 7 4 1 0 (ORDER) -683.775768 (min: -289.864073)
6 3 5 2 7 4 1 0 (ORDER): 988.999908 6 3 5 2 7 4 1 0 (ORDER) -639.787178 (min: -289.864073)
3 6 5 2 7 4 1 0 (ORDER): 974.437631 3 6 5 2 7 4 1 0 (ORDER) -720.073435 (min: -289.864073)
3 5 6 2 7 4 1 0 (ORDER): 974.437631 3 5 6 2 7 4 1 0 (ORDER) -720.073435 (min: -289.864073)
5 3 6 2 7 4 1 0 (ORDER): 984.274152 5 3 6 2 7 4 1 0 (ORDER) -683.085490 (min: -289.864073)
6 5 3 2 7 4 1 0 (ORDER): 972.968653 6 5 3 2 7 4 1 0 (ORDER) -624.670993 (min: -289.864073)
5 6 3 2 7 4 1 0 (ORDER): 972.968653 5 6 3 2 7 4 1 0 (ORDER) -624.670993 (min: -289.864073)
6 2 5 3 7 4 1 0 (ORDER): 970.107339 6 2 5 3 7 4 1 0 (ORDER) -559.113227 (min: -289.864073)
2 6 5 3 7 4 1 0 (ORDER): 970.012616 2 6 5 3 7 4 1 0 (ORDER) -560.212857 (min: -289.864073)
2 5 6 3 7 4 1 0 (ORDER): 970.012616 2 5 6 3 7 4 1 0 (ORDER) -560.212857 (min: -289.864073)
5 2 6 3 7 4 1 0 (ORDER): 969.860594 5 2 6 3 7 4 1 0 (ORDER) -560.352297 (min: -289.864073)
6 5 2 3 7 4 1 0 (ORDER): 969.809442 6 5 2 3 7 4 1 0 (ORDER) -559.815700 (min: -289.864073)
5 6 2 3 7 4 1 0 (ORDER): 969.809442 5 6 2 3 7 4 1 0 (ORDER) -559.815700 (min: -289.864073)
5 2 3 7 6 4 1 0 (ORDER): 973.311813 5 2 3 7 6 4 1 0 (ORDER) -608.862753 (min: -289.864073)
2 5 3 7 6 4 1 0 (ORDER): 973.463835 2 5 3 7 6 4 1 0 (ORDER) -608.723314 (min: -289.864073)
2 3 5 7 6 4 1 0 (ORDER): 990.968777 2 3 5 7 6 4 1 0 (ORDER) -620.923210 (min: -289.864073)
3 2 5 7 6 4 1 0 (ORDER): 975.337783 3 2 5 7 6 4 1 0 (ORDER) -719.789423 (min: -289.864073)
5 3 2 7 6 4 1 0 (ORDER): 984.210519 5 3 2 7 6 4 1 0 (ORDER) -683.775768 (min: -289.864073)
3 5 2 7 6 4 1 0 (ORDER): 974.373998 3 5 2 7 6 4 1 0 (ORDER) -720.763713 (min: -289.864073)
3 2 7 5 6 4 1 0 (ORDER): 975.337783 3 2 7 5 6 4 1 0 (ORDER) -719.789423 (min: -289.864073)
2 3 7 5 6 4 1 0 (ORDER): 990.968777 2 3 7 5 6 4 1 0 (ORDER) -620.923210 (min: -289.864073)
2 7 3 5 6 4 1 0 (ORDER): 985.299610 2 7 3 5 6 4 1 0 (ORDER) -610.943595 (min: -289.864073)
7 2 3 5 6 4 1 0 (ORDER): 985.329830 7 2 3 5 6 4 1 0 (ORDER) -610.503527 (min: -289.864073)
3 7 2 5 6 4 1 0 (ORDER): 975.750027 3 7 2 5 6 4 1 0 (ORDER) -718.794325 (min: -289.864073)
7 3 2 5 6 4 1 0 (ORDER): 981.670276 7 3 2 5 6 4 1 0 (ORDER) -696.855799 (min: -289.864073)
5 3 7 2 6 4 1 0 (ORDER): 984.544679 5 3 7 2 6 4 1 0 (ORDER) -682.580900 (min: -289.864073)
3 5 7 2 6 4 1 0 (ORDER): 974.708158 3 5 7 2 6 4 1 0 (ORDER) -719.568845 (min: -289.864073)
3 7 5 2 6 4 1 0 (ORDER): 974.708158 3 7 5 2 6 4 1 0 (ORDER) -719.568845 (min: -289.864073)
7 3 5 2 6 4 1 0 (ORDER): 980.628407 7 3 5 2 6 4 1 0 (ORDER) -697.630319 (min: -289.864073)
5 7 3 2 6 4 1 0 (ORDER): 984.564671 5 7 3 2 6 4 1 0 (ORDER) -663.846464 (min: -289.864073)
7 5 3 2 6 4 1 0 (ORDER): 984.564671 7 5 3 2 6 4 1 0 (ORDER) -663.846464 (min: -289.864073)
5 2 7 3 6 4 1 0 (ORDER): 973.023088 5 2 7 3 6 4 1 0 (ORDER) -602.087228 (min: -289.864073)
2 5 7 3 6 4 1 0 (ORDER): 973.175109 2 5 7 3 6 4 1 0 (ORDER) -601.947789 (min: -289.864073)
2 7 5 3 6 4 1 0 (ORDER): 973.175109 2 7 5 3 6 4 1 0 (ORDER) -601.947789 (min: -289.864073)
7 2 5 3 6 4 1 0 (ORDER): 973.205330 7 2 5 3 6 4 1 0 (ORDER) -601.507721 (min: -289.864073)
5 7 2 3 6 4 1 0 (ORDER): 973.336940 5 7 2 3 6 4 1 0 (ORDER) -601.447390 (min: -289.864073)
7 5 2 3 6 4 1 0 (ORDER): 973.336940 7 5 2 3 6 4 1 0 (ORDER) -601.447390 (min: -289.864073)
6 5 3 7 2 4 1 0 (ORDER): 973.470607 6 5 3 7 2 4 1 0 (ORDER) -623.568663 (min: -289.864073)
5 6 3 7 2 4 1 0 (ORDER): 973.470607 5 6 3 7 2 4 1 0 (ORDER) -623.568663 (min: -289.864073)
5 3 6 7 2 4 1 0 (ORDER): 984.776105 5 3 6 7 2 4 1 0 (ORDER) -681.983160 (min: -289.864073)
3 5 6 7 2 4 1 0 (ORDER): 974.939584 3 5 6 7 2 4 1 0 (ORDER) -718.971105 (min: -289.864073)
6 3 5 7 2 4 1 0 (ORDER): 989.501861 6 3 5 7 2 4 1 0 (ORDER) -638.684847 (min: -289.864073)
3 6 5 7 2 4 1 0 (ORDER): 974.939584 3 6 5 7 2 4 1 0 (ORDER) -718.971105 (min: -289.864073)
3 5 7 6 2 4 1 0 (ORDER): 974.939584 3 5 7 6 2 4 1 0 (ORDER) -718.971105 (min: -289.864073)
5 3 7 6 2 4 1 0 (ORDER): 984.776105 5 3 7 6 2 4 1 0 (ORDER) -681.983160 (min: -289.864073)
5 7 3 6 2 4 1 0 (ORDER): 984.796097 5 7 3 6 2 4 1 0 (ORDER) -663.248724 (min: -289.864073)
7 5 3 6 2 4 1 0 (ORDER): 984.796097 7 5 3 6 2 4 1 0 (ORDER) -663.248724 (min: -289.864073)
3 7 5 6 2 4 1 0 (ORDER): 974.939584 3 7 5 6 2 4 1 0 (ORDER) -718.971105 (min: -289.864073)
7 3 5 6 2 4 1 0 (ORDER): 980.859834 7 3 5 6 2 4 1 0 (ORDER) -697.032579 (min: -289.864073)
6 3 7 5 2 4 1 0 (ORDER): 989.501861 6 3 7 5 2 4 1 0 (ORDER) -638.684847 (min: -289.864073)
3 6 7 5 2 4 1 0 (ORDER): 974.939584 3 6 7 5 2 4 1 0 (ORDER) -718.971105 (min: -289.864073)
3 7 6 5 2 4 1 0 (ORDER): 974.939584 3 7 6 5 2 4 1 0 (ORDER) -718.971105 (min: -289.864073)
7 3 6 5 2 4 1 0 (ORDER): 980.859834 7 3 6 5 2 4 1 0 (ORDER) -697.032579 (min: -289.864073)
6 7 3 5 2 4 1 0 (ORDER): 979.531504 6 7 3 5 2 4 1 0 (ORDER) -629.622544 (min: -289.864073)
7 6 3 5 2 4 1 0 (ORDER): 979.531504 7 6 3 5 2 4 1 0 (ORDER) -629.622544 (min: -289.864073)
6 5 7 3 2 4 1 0 (ORDER): 973.067049 6 5 7 3 2 4 1 0 (ORDER) -617.710450 (min: -289.864073)
5 6 7 3 2 4 1 0 (ORDER): 973.067049 5 6 7 3 2 4 1 0 (ORDER) -617.710450 (min: -289.864073)
5 7 6 3 2 4 1 0 (ORDER): 973.067049 5 7 6 3 2 4 1 0 (ORDER) -617.710450 (min: -289.864073)
7 5 6 3 2 4 1 0 (ORDER): 973.067049 7 5 6 3 2 4 1 0 (ORDER) -617.710450 (min: -289.864073)
6 7 5 3 2 4 1 0 (ORDER): 973.067049 6 7 5 3 2 4 1 0 (ORDER) -617.710450 (min: -289.864073)
7 6 5 3 2 4 1 0 (ORDER): 973.067049 7 6 5 3 2 4 1 0 (ORDER) -617.710450 (min: -289.864073)
6 2 5 7 3 4 1 0 (ORDER): 970.170560 6 2 5 7 3 4 1 0 (ORDER) -565.213925 (min: -289.864073)
2 6 5 7 3 4 1 0 (ORDER): 970.075837 2 6 5 7 3 4 1 0 (ORDER) -566.313555 (min: -289.864073)
2 5 6 7 3 4 1 0 (ORDER): 970.075837 2 5 6 7 3 4 1 0 (ORDER) -566.313555 (min: -289.864073)
5 2 6 7 3 4 1 0 (ORDER): 969.923816 5 2 6 7 3 4 1 0 (ORDER) -566.452995 (min: -289.864073)
6 5 2 7 3 4 1 0 (ORDER): 969.872663 6 5 2 7 3 4 1 0 (ORDER) -565.916398 (min: -289.864073)
5 6 2 7 3 4 1 0 (ORDER): 969.872663 5 6 2 7 3 4 1 0 (ORDER) -565.916398 (min: -289.864073)
5 2 7 6 3 4 1 0 (ORDER): 969.923816 5 2 7 6 3 4 1 0 (ORDER) -566.452995 (min: -289.864073)
2 5 7 6 3 4 1 0 (ORDER): 970.075837 2 5 7 6 3 4 1 0 (ORDER) -566.313555 (min: -289.864073)
2 7 5 6 3 4 1 0 (ORDER): 970.075837 2 7 5 6 3 4 1 0 (ORDER) -566.313555 (min: -289.864073)
7 2 5 6 3 4 1 0 (ORDER): 970.106057 7 2 5 6 3 4 1 0 (ORDER) -565.873487 (min: -289.864073)
5 7 2 6 3 4 1 0 (ORDER): 970.237667 5 7 2 6 3 4 1 0 (ORDER) -565.813156 (min: -289.864073)
7 5 2 6 3 4 1 0 (ORDER): 970.237667 7 5 2 6 3 4 1 0 (ORDER) -565.813156 (min: -289.864073)
6 5 7 2 3 4 1 0 (ORDER): 969.527553 6 5 7 2 3 4 1 0 (ORDER) -565.369098 (min: -289.864073)
5 6 7 2 3 4 1 0 (ORDER): 969.527553 5 6 7 2 3 4 1 0 (ORDER) -565.369098 (min: -289.864073)
5 7 6 2 3 4 1 0 (ORDER): 969.527553 5 7 6 2 3 4 1 0 (ORDER) -565.369098 (min: -289.864073)
7 5 6 2 3 4 1 0 (ORDER): 969.527553 7 5 6 2 3 4 1 0 (ORDER) -565.369098 (min: -289.864073)
6 7 5 2 3 4 1 0 (ORDER): 969.527553 6 7 5 2 3 4 1 0 (ORDER) -565.369098 (min: -289.864073)
7 6 5 2 3 4 1 0 (ORDER): 969.527553 7 6 5 2 3 4 1 0 (ORDER) -565.369098 (min: -289.864073)
6 2 7 5 3 4 1 0 (ORDER): 970.170560 6 2 7 5 3 4 1 0 (ORDER) -565.213925 (min: -289.864073)
2 6 7 5 3 4 1 0 (ORDER): 970.075837 2 6 7 5 3 4 1 0 (ORDER) -566.313555 (min: -289.864073)
2 7 6 5 3 4 1 0 (ORDER): 970.075837 2 7 6 5 3 4 1 0 (ORDER) -566.313555 (min: -289.864073)
7 2 6 5 3 4 1 0 (ORDER): 970.106057 7 2 6 5 3 4 1 0 (ORDER) -565.873487 (min: -289.864073)
6 7 2 5 3 4 1 0 (ORDER): 970.132104 6 7 2 5 3 4 1 0 (ORDER) -564.866395 (min: -289.864073)
7 6 2 5 3 4 1 0 (ORDER): 970.132104 7 6 2 5 3 4 1 0 (ORDER) -564.866395 (min: -289.864073)
6 2 3 7 5 4 1 0 (ORDER): 995.180968 6 2 3 7 5 4 1 0 (ORDER) -549.441363 (min: -289.864073)
2 6 3 7 5 4 1 0 (ORDER): 995.086245 2 6 3 7 5 4 1 0 (ORDER) -550.540993 (min: -289.864073)
2 3 6 7 5 4 1 0 (ORDER): 990.968777 2 3 6 7 5 4 1 0 (ORDER) -620.923210 (min: -289.864073)
3 2 6 7 5 4 1 0 (ORDER): 975.337783 3 2 6 7 5 4 1 0 (ORDER) -719.789423 (min: -289.864073)
6 3 2 7 5 4 1 0 (ORDER): 990.174115 6 3 2 7 5 4 1 0 (ORDER) -638.249854 (min: -289.864073)
3 6 2 7 5 4 1 0 (ORDER): 975.611839 3 6 2 7 5 4 1 0 (ORDER) -718.536111 (min: -289.864073)
3 2 7 6 5 4 1 0 (ORDER): 975.337783 3 2 7 6 5 4 1 0 (ORDER) -719.789423 (min: -289.864073)
2 3 7 6 5 4 1 0 (ORDER): 990.968777 2 3 7 6 5 4 1 0 (ORDER) -620.923210 (min: -289.864073)
2 7 3 6 5 4 1 0 (ORDER): 985.299610 2 7 3 6 5 4 1 0 (ORDER) -610.943595 (min: -289.864073)
7 2 3 6 5 4 1 0 (ORDER): 985.329830 7 2 3 6 5 4 1 0 (ORDER) -610.503527 (min: -289.864073)
3 7 2 6 5 4 1 0 (ORDER): 975.750027 3 7 2 6 5 4 1 0 (ORDER) -718.794325 (min: -289.864073)
7 3 2 6 5 4 1 0 (ORDER): 981.670276 7 3 2 6 5 4 1 0 (ORDER) -696.855799 (min: -289.864073)
6 3 7 2 5 4 1 0 (ORDER): 990.295867 6 3 7 2 5 4 1 0 (ORDER) -637.347293 (min: -289.864073)
3 6 7 2 5 4 1 0 (ORDER): 975.733591 3 6 7 2 5 4 1 0 (ORDER) -717.633551 (min: -289.864073)
3 7 6 2 5 4 1 0 (ORDER): 975.733591 3 7 6 2 5 4 1 0 (ORDER) -717.633551 (min: -289.864073)
7 3 6 2 5 4 1 0 (ORDER): 981.653840 7 3 6 2 5 4 1 0 (ORDER) -695.695025 (min: -289.864073)
6 7 3 2 5 4 1 0 (ORDER): 980.325511 6 7 3 2 5 4 1 0 (ORDER) -628.284990 (min: -289.864073)
7 6 3 2 5 4 1 0 (ORDER): 980.325511 7 6 3 2 5 4 1 0 (ORDER) -628.284990 (min: -289.864073)
6 2 7 3 5 4 1 0 (ORDER): 984.484582 6 2 7 3 5 4 1 0 (ORDER) -552.337971 (min: -289.864073)
2 6 7 3 5 4 1 0 (ORDER): 984.389859 2 6 7 3 5 4 1 0 (ORDER) -553.437601 (min: -289.864073)
2 7 6 3 5 4 1 0 (ORDER): 984.389859 2 7 6 3 5 4 1 0 (ORDER) -553.437601 (min: -289.864073)
7 2 6 3 5 4 1 0 (ORDER): 984.420079 7 2 6 3 5 4 1 0 (ORDER) -552.997533 (min: -289.864073)
6 7 2 3 5 4 1 0 (ORDER): 984.446126 6 7 2 3 5 4 1 0 (ORDER) -551.990440 (min: -289.864073)
7 6 2 3 5 4 1 0 (ORDER): 984.446126 7 6 2 3 5 4 1 0 (ORDER) -551.990440 (min: -289.864073)
6 2 3 4 7 5 1 0 (ORDER): 995.180968 6 2 3 4 7 5 1 0 (ORDER) -549.441363 (min: -289.864073)
2 6 3 4 7 5 1 0 (ORDER): 995.086245 2 6 3 4 7 5 1 0 (ORDER) -550.540993 (min: -289.864073)
2 3 6 4 7 5 1 0 (ORDER): 990.968777 2 3 6 4 7 5 1 0 (ORDER) -620.923210 (min: -289.864073)
3 2 6 4 7 5 1 0 (ORDER): 975.337783 3 2 6 4 7 5 1 0 (ORDER) -719.789423 (min: -289.864073)
6 3 2 4 7 5 1 0 (ORDER): 990.174115 6 3 2 4 7 5 1 0 (ORDER) -638.249854 (min: -289.864073)
3 6 2 4 7 5 1 0 (ORDER): 975.611839 3 6 2 4 7 5 1 0 (ORDER) -718.536111 (min: -289.864073)
3 2 4 6 7 5 1 0 (ORDER): 975.337783 3 2 4 6 7 5 1 0 (ORDER) -719.789423 (min: -289.864073)
2 3 4 6 7 5 1 0 (ORDER): 990.968777 2 3 4 6 7 5 1 0 (ORDER) -620.923210 (min: -289.864073)
2 4 3 6 7 5 1 0 (ORDER): 984.802488 2 4 3 6 7 5 1 0 (ORDER) -568.947083 (min: -289.864073)
4 2 3 6 7 5 1 0 (ORDER): 984.452955 4 2 3 6 7 5 1 0 (ORDER) -570.799265 (min: -289.864073)
3 4 2 6 7 5 1 0 (ORDER): 975.307110 3 4 2 6 7 5 1 0 (ORDER) -721.345385 (min: -289.864073)
4 3 2 6 7 5 1 0 (ORDER): 989.573152 4 3 2 6 7 5 1 0 (ORDER) -650.204383 (min: -289.864073)
6 3 4 2 7 5 1 0 (ORDER): 989.073293 6 3 4 2 7 5 1 0 (ORDER) -639.858271 (min: -289.864073)
3 6 4 2 7 5 1 0 (ORDER): 974.511016 3 6 4 2 7 5 1 0 (ORDER) -720.144529 (min: -289.864073)
3 4 6 2 7 5 1 0 (ORDER): 974.511016 3 4 6 2 7 5 1 0 (ORDER) -720.144529 (min: -289.864073)
4 3 6 2 7 5 1 0 (ORDER): 988.777058 4 3 6 2 7 5 1 0 (ORDER) -649.003527 (min: -289.864073)
6 4 3 2 7 5 1 0 (ORDER): 977.919308 6 4 3 2 7 5 1 0 (ORDER) -592.912447 (min: -289.864073)
4 6 3 2 7 5 1 0 (ORDER): 977.919308 4 6 3 2 7 5 1 0 (ORDER) -592.912447 (min: -289.864073)
6 2 4 3 7 5 1 0 (ORDER): 975.501500 6 2 4 3 7 5 1 0 (ORDER) -521.660412 (min: -289.864073)
2 6 4 3 7 5 1 0 (ORDER): 975.406777 2 6 4 3 7 5 1 0 (ORDER) -522.760042 (min: -289.864073)
2 4 6 3 7 5 1 0 (ORDER): 975.406777 2 4 6 3 7 5 1 0 (ORDER) -522.760042 (min: -289.864073)
4 2 6 3 7 5 1 0 (ORDER): 975.057244 4 2 6 3 7 5 1 0 (ORDER) -524.612224 (min: -289.864073)
6 4 2 3 7 5 1 0 (ORDER): 975.205744 6 4 2 3 7 5 1 0 (ORDER) -523.565050 (min: -289.864073)
4 6 2 3 7 5 1 0 (ORDER): 975.205744 4 6 2 3 7 5 1 0 (ORDER) -523.565050 (min: -289.864073)
4 2 3 7 6 5 1 0 (ORDER): 984.452955 4 2 3 7 6 5 1 0 (ORDER) -570.799265 (min: -289.864073)
2 4 3 7 6 5 1 0 (ORDER): 984.802488 2 4 3 7 6 5 1 0 (ORDER) -568.947083 (min: -289.864073)
2 3 4 7 6 5 1 0 (ORDER): 990.968777 2 3 4 7 6 5 1 0 (ORDER) -620.923210 (min: -289.864073)
3 2 4 7 6 5 1 0 (ORDER): 975.337783 3 2 4 7 6 5 1 0 (ORDER) -719.789423 (min: -289.864073)
4 3 2 7 6 5 1 0 (ORDER): 989.573152 4 3 2 7 6 5 1 0 (ORDER) -650.204383 (min: -289.864073)
3 4 2 7 6 5 1 0 (ORDER): 975.307110 3 4 2 7 6 5 1 0 (ORDER) -721.345385 (min: -289.864073)
3 2 7 4 6 5 1 0 (ORDER): 975.337783 3 2 7 4 6 5 1 0 (ORDER) -719.789423 (min: -289.864073)
2 3 7 4 6 5 1 0 (ORDER): 990.968777 2 3 7 4 6 5 1 0 (ORDER) -620.923210 (min: -289.864073)
2 7 3 4 6 5 1 0 (ORDER): 985.299610 2 7 3 4 6 5 1 0 (ORDER) -610.943595 (min: -289.864073)
7 2 3 4 6 5 1 0 (ORDER): 985.329830 7 2 3 4 6 5 1 0 (ORDER) -610.503527 (min: -289.864073)
3 7 2 4 6 5 1 0 (ORDER): 975.750027 3 7 2 4 6 5 1 0 (ORDER) -718.794325 (min: -289.864073)
7 3 2 4 6 5 1 0 (ORDER): 981.670276 7 3 2 4 6 5 1 0 (ORDER) -696.855799 (min: -289.864073)
4 3 7 2 6 5 1 0 (ORDER): 989.414788 4 3 7 2 6 5 1 0 (ORDER) -649.360067 (min: -289.864073)
3 4 7 2 6 5 1 0 (ORDER): 975.148746 3 4 7 2 6 5 1 0 (ORDER) -720.501068 (min: -289.864073)
3 7 4 2 6 5 1 0 (ORDER): 975.148746 3 7 4 2 6 5 1 0 (ORDER) -720.501068 (min: -289.864073)
7 3 4 2 6 5 1 0 (ORDER): 981.068995 7 3 4 2 6 5 1 0 (ORDER) -698.562542 (min: -289.864073)
4 7 3 2 6 5 1 0 (ORDER): 985.348354 4 7 3 2 6 5 1 0 (ORDER) -634.400793 (min: -289.864073)
7 4 3 2 6 5 1 0 (ORDER): 985.348354 7 4 3 2 6 5 1 0 (ORDER) -634.400793 (min: -289.864073)
4 2 7 3 6 5 1 0 (ORDER): 983.758995 4 2 7 3 6 5 1 0 (ORDER) -567.798902 (min: -289.864073)
2 4 7 3 6 5 1 0 (ORDER): 984.108527 2 4 7 3 6 5 1 0 (ORDER) -565.946720 (min: -289.864073)
2 7 4 3 6 5 1 0 (ORDER): 984.108527 2 7 4 3 6 5 1 0 (ORDER) -565.946720 (min: -289.864073)
7 2 4 3 6 5 1 0 (ORDER): 984.138748 7 2 4 3 6 5 1 0 (ORDER) -565.506652 (min: -289.864073)
4 7 2 3 6 5 1 0 (ORDER): 983.611823 4 7 2 3 6 5 1 0 (ORDER) -567.509615 (min: -289.864073)
7 4 2 3 6 5 1 0 (ORDER): 983.611823 7 4 2 3 6 5 1 0 (ORDER) -567.509615 (min: -289.864073)
6 4 3 7 2 5 1 0 (ORDER): 977.900901 6 4 3 7 2 5 1 0 (ORDER) -592.160668 (min: -289.864073)
4 6 3 7 2 5 1 0 (ORDER): 977.900901 4 6 3 7 2 5 1 0 (ORDER) -592.160668 (min: -289.864073)
4 3 6 7 2 5 1 0 (ORDER): 988.758651 4 3 6 7 2 5 1 0 (ORDER) -648.251748 (min: -289.864073)
3 4 6 7 2 5 1 0 (ORDER): 974.492610 3 4 6 7 2 5 1 0 (ORDER) -719.392749 (min: -289.864073)
6 3 4 7 2 5 1 0 (ORDER): 989.054886 6 3 4 7 2 5 1 0 (ORDER) -639.106492 (min: -289.864073)
3 6 4 7 2 5 1 0 (ORDER): 974.492610 3 6 4 7 2 5 1 0 (ORDER) -719.392749 (min: -289.864073)
3 4 7 6 2 5 1 0 (ORDER): 974.492610 3 4 7 6 2 5 1 0 (ORDER) -719.392749 (min: -289.864073)
4 3 7 6 2 5 1 0 (ORDER): 988.758651 4 3 7 6 2 5 1 0 (ORDER) -648.251748 (min: -289.864073)
4 7 3 6 2 5 1 0 (ORDER): 984.692217 4 7 3 6 2 5 1 0 (ORDER) -633.292475 (min: -289.864073)
7 4 3 6 2 5 1 0 (ORDER): 984.692217 7 4 3 6 2 5 1 0 (ORDER) -633.292475 (min: -289.864073)
3 7 4 6 2 5 1 0 (ORDER): 974.492610 3 7 4 6 2 5 1 0 (ORDER) -719.392749 (min: -289.864073)
7 3 4 6 2 5 1 0 (ORDER): 980.412859 7 3 4 6 2 5 1 0 (ORDER) -697.454224 (min: -289.864073)
6 3 7 4 2 5 1 0 (ORDER): 989.054886 6 3 7 4 2 5 1 0 (ORDER) -639.106492 (min: -289.864073)
3 6 7 4 2 5 1 0 (ORDER): 974.492610 3 6 7 4 2 5 1 0 (ORDER) -719.392749 (min: -289.864073)
3 7 6 4 2 5 1 0 (ORDER): 974.492610 3 7 6 4 2 5 1 0 (ORDER) -719.392749 (min: -289.864073)
7 3 6 4 2 5 1 0 (ORDER): 980.412859 7 3 6 4 2 5 1 0 (ORDER) -697.454224 (min: -289.864073)
6 7 3 4 2 5 1 0 (ORDER): 979.084529 6 7 3 4 2 5 1 0 (ORDER) -630.044189 (min: -289.864073)
7 6 3 4 2 5 1 0 (ORDER): 979.084529 7 6 3 4 2 5 1 0 (ORDER) -630.044189 (min: -289.864073)
6 4 7 3 2 5 1 0 (ORDER): 974.100490 6 4 7 3 2 5 1 0 (ORDER) -590.077618 (min: -289.864073)
4 6 7 3 2 5 1 0 (ORDER): 974.100490 4 6 7 3 2 5 1 0 (ORDER) -590.077618 (min: -289.864073)
4 7 6 3 2 5 1 0 (ORDER): 974.100490 4 7 6 3 2 5 1 0 (ORDER) -590.077618 (min: -289.864073)
7 4 6 3 2 5 1 0 (ORDER): 974.100490 7 4 6 3 2 5 1 0 (ORDER) -590.077618 (min: -289.864073)
6 7 4 3 2 5 1 0 (ORDER): 974.100490 6 7 4 3 2 5 1 0 (ORDER) -590.077618 (min: -289.864073)
7 6 4 3 2 5 1 0 (ORDER): 974.100490 7 6 4 3 2 5 1 0 (ORDER) -590.077618 (min: -289.864073)
6 2 4 7 3 5 1 0 (ORDER): 974.156290 6 2 4 7 3 5 1 0 (ORDER) -531.536273 (min: -289.864073)
2 6 4 7 3 5 1 0 (ORDER): 974.061567 2 6 4 7 3 5 1 0 (ORDER) -532.635903 (min: -289.864073)
2 4 6 7 3 5 1 0 (ORDER): 974.061567 2 4 6 7 3 5 1 0 (ORDER) -532.635903 (min: -289.864073)
4 2 6 7 3 5 1 0 (ORDER): 973.712034 4 2 6 7 3 5 1 0 (ORDER) -534.488085 (min: -289.864073)
6 4 2 7 3 5 1 0 (ORDER): 973.860534 6 4 2 7 3 5 1 0 (ORDER) -533.440911 (min: -289.864073)
4 6 2 7 3 5 1 0 (ORDER): 973.860534 4 6 2 7 3 5 1 0 (ORDER) -533.440911 (min: -289.864073)
4 2 7 6 3 5 1 0 (ORDER): 973.712034 4 2 7 6 3 5 1 0 (ORDER) -534.488085 (min: -289.864073)
2 4 7 6 3 5 1 0 (ORDER): 974.061567 2 4 7 6 3 5 1 0 (ORDER) -532.635903 (min: -289.864073)
2 7 4 6 3 5 1 0 (ORDER): 974.061567 2 7 4 6 3 5 1 0 (ORDER) -532.635903 (min: -289.864073)
7 2 4 6 3 5 1 0 (ORDER): 974.091787 7 2 4 6 3 5 1 0 (ORDER) -532.195835 (min: -289.864073)
4 7 2 6 3 5 1 0 (ORDER): 973.564862 4 7 2 6 3 5 1 0 (ORDER) -534.198798 (min: -289.864073)
7 4 2 6 3 5 1 0 (ORDER): 973.564862 7 4 2 6 3 5 1 0 (ORDER) -534.198798 (min: -289.864073)
6 4 7 2 3 5 1 0 (ORDER): 973.656074 6 4 7 2 3 5 1 0 (ORDER) -533.244161 (min: -289.864073)
4 6 7 2 3 5 1 0 (ORDER): 973.656074 4 6 7 2 3 5 1 0 (ORDER) -533.244161 (min: -289.864073)
4 7 6 2 3 5 1 0 (ORDER): 973.656074 4 7 6 2 3 5 1 0 (ORDER) -533.244161 (min: -289.864073)
7 4 6 2 3 5 1 0 (ORDER): 973.656074 7 4 6 2 3 5 1 0 (ORDER) -533.244161 (min: -289.864073)
6 7 4 2 3 5 1 0 (ORDER): 973.656074 6 7 4 2 3 5 1 0 (ORDER) -533.244161 (min: -289.864073)
7 6 4 2 3 5 1 0 (ORDER): 973.656074 7 6 4 2 3 5 1 0 (ORDER) -533.244161 (min: -289.864073)
6 2 7 4 3 5 1 0 (ORDER): 974.156290 6 2 7 4 3 5 1 0 (ORDER) -531.536273 (min: -289.864073)
2 6 7 4 3 5 1 0 (ORDER): 974.061567 2 6 7 4 3 5 1 0 (ORDER) -532.635903 (min: -289.864073)
2 7 6 4 3 5 1 0 (ORDER): 974.061567 2 7 6 4 3 5 1 0 (ORDER) -532.635903 (min: -289.864073)
7 2 6 4 3 5 1 0 (ORDER): 974.091787 7 2 6 4 3 5 1 0 (ORDER) -532.195835 (min: -289.864073)
6 7 2 4 3 5 1 0 (ORDER): 974.117834 6 7 2 4 3 5 1 0 (ORDER) -531.188742 (min: -289.864073)
7 6 2 4 3 5 1 0 (ORDER): 974.117834 7 6 2 4 3 5 1 0 (ORDER) -531.188742 (min: -289.864073)
6 2 3 7 4 5 1 0 (ORDER): 995.180968 6 2 3 7 4 5 1 0 (ORDER) -549.441363 (min: -289.864073)
2 6 3 7 4 5 1 0 (ORDER): 995.086245 2 6 3 7 4 5 1 0 (ORDER) -550.540993 (min: -289.864073)
2 3 6 7 4 5 1 0 (ORDER): 990.968777 2 3 6 7 4 5 1 0 (ORDER) -620.923210 (min: -289.864073)
3 2 6 7 4 5 1 0 (ORDER): 975.337783 3 2 6 7 4 5 1 0 (ORDER) -719.789423 (min: -289.864073)
6 3 2 7 4 5 1 0 (ORDER): 990.174115 6 3 2 7 4 5 1 0 (ORDER) -638.249854 (min: -289.864073)
3 6 2 7 4 5 1 0 (ORDER): 975.611839 3 6 2 7 4 5 1 0 (ORDER) -718.536111 (min: -289.864073)
3 2 7 6 4 5 1 0 (ORDER): 975.337783 3 2 7 6 4 5 1 0 (ORDER) -719.789423 (min: -289.864073)
2 3 7 6 4 5 1 0 (ORDER): 990.968777 2 3 7 6 4 5 1 0 (ORDER) -620.923210 (min: -289.864073)
2 7 3 6 4 5 1 0 (ORDER): 985.299610 2 7 3 6 4 5 1 0 (ORDER) -610.943595 (min: -289.864073)
7 2 3 6 4 5 1 0 (ORDER): 985.329830 7 2 3 6 4 5 1 0 (ORDER) -610.503527 (min: -289.864073)
3 7 2 6 4 5 1 0 (ORDER): 975.750027 3 7 2 6 4 5 1 0 (ORDER) -718.794325 (min: -289.864073)
7 3 2 6 4 5 1 0 (ORDER): 981.670276 7 3 2 6 4 5 1 0 (ORDER) -696.855799 (min: -289.864073)
6 3 7 2 4 5 1 0 (ORDER): 990.295867 6 3 7 2 4 5 1 0 (ORDER) -637.347293 (min: -289.864073)
3 6 7 2 4 5 1 0 (ORDER): 975.733591 3 6 7 2 4 5 1 0 (ORDER) -717.633551 (min: -289.864073)
3 7 6 2 4 5 1 0 (ORDER): 975.733591 3 7 6 2 4 5 1 0 (ORDER) -717.633551 (min: -289.864073)
7 3 6 2 4 5 1 0 (ORDER): 981.653840 7 3 6 2 4 5 1 0 (ORDER) -695.695025 (min: -289.864073)
6 7 3 2 4 5 1 0 (ORDER): 980.325511 6 7 3 2 4 5 1 0 (ORDER) -628.284990 (min: -289.864073)
7 6 3 2 4 5 1 0 (ORDER): 980.325511 7 6 3 2 4 5 1 0 (ORDER) -628.284990 (min: -289.864073)
6 2 7 3 4 5 1 0 (ORDER): 984.484582 6 2 7 3 4 5 1 0 (ORDER) -552.337971 (min: -289.864073)
2 6 7 3 4 5 1 0 (ORDER): 984.389859 2 6 7 3 4 5 1 0 (ORDER) -553.437601 (min: -289.864073)
2 7 6 3 4 5 1 0 (ORDER): 984.389859 2 7 6 3 4 5 1 0 (ORDER) -553.437601 (min: -289.864073)
7 2 6 3 4 5 1 0 (ORDER): 984.420079 7 2 6 3 4 5 1 0 (ORDER) -552.997533 (min: -289.864073)
6 7 2 3 4 5 1 0 (ORDER): 984.446126 6 7 2 3 4 5 1 0 (ORDER) -551.990440 (min: -289.864073)
7 6 2 3 4 5 1 0 (ORDER): 984.446126 7 6 2 3 4 5 1 0 (ORDER) -551.990440 (min: -289.864073)
1 6 3 4 5 7 2 0 (ORDER): 999.134245 1 6 3 4 5 7 2 0 (ORDER) -382.554261 (min: -289.864073)
6 1 3 4 5 7 2 0 (ORDER): 993.445684 6 1 3 4 5 7 2 0 (ORDER) -429.500784 (min: -289.864073)
6 3 1 4 5 7 2 0 (ORDER): 997.247942 6 3 1 4 5 7 2 0 (ORDER) -473.110224 (min: -289.864073)
3 6 1 4 5 7 2 0 (ORDER): 982.685666 3 6 1 4 5 7 2 0 (ORDER) -553.396481 (min: -289.864073)
1 3 6 4 5 7 2 0 (ORDER): 993.250303 1 3 6 4 5 7 2 0 (ORDER) -454.340824 (min: -289.864073)
3 1 6 4 5 7 2 0 (ORDER): 983.751471 3 1 6 4 5 7 2 0 (ORDER) -511.389885 (min: -289.864073)
3 6 4 1 5 7 2 0 (ORDER): 978.301757 3 6 4 1 5 7 2 0 (ORDER) -630.905098 (min: -289.864073)
6 3 4 1 5 7 2 0 (ORDER): 992.864034 6 3 4 1 5 7 2 0 (ORDER) -550.618841 (min: -289.864073)
6 4 3 1 5 7 2 0 (ORDER): 981.710049 6 4 3 1 5 7 2 0 (ORDER) -503.673016 (min: -289.864073)
4 6 3 1 5 7 2 0 (ORDER): 981.710049 4 6 3 1 5 7 2 0 (ORDER) -503.673016 (min: -289.864073)
3 4 6 1 5 7 2 0 (ORDER): 978.301757 3 4 6 1 5 7 2 0 (ORDER) -630.905098 (min: -289.864073)
4 3 6 1 5 7 2 0 (ORDER): 992.567798 4 3 6 1 5 7 2 0 (ORDER) -559.764097 (min: -289.864073)
1 3 4 6 5 7 2 0 (ORDER): 993.250303 1 3 4 6 5 7 2 0 (ORDER) -454.340824 (min: -289.864073)
3 1 4 6 5 7 2 0 (ORDER): 983.751471 3 1 4 6 5 7 2 0 (ORDER) -511.389885 (min: -289.864073)
3 4 1 6 5 7 2 0 (ORDER): 975.102101 3 4 1 6 5 7 2 0 (ORDER) -600.791903 (min: -289.864073)
4 3 1 6 5 7 2 0 (ORDER): 989.368142 4 3 1 6 5 7 2 0 (ORDER) -529.650902 (min: -289.864073)
1 4 3 6 5 7 2 0 (ORDER): 984.549749 1 4 3 6 5 7 2 0 (ORDER) -405.406978 (min: -289.864073)
4 1 3 6 5 7 2 0 (ORDER): 971.754984 4 1 3 6 5 7 2 0 (ORDER) -498.769692 (min: -289.864073)
1 6 4 3 5 7 2 0 (ORDER): 984.358342 1 6 4 3 5 7 2 0 (ORDER) -357.815592 (min: -289.864073)
6 1 4 3 5 7 2 0 (ORDER): 978.669781 6 1 4 3 5 7 2 0 (ORDER) -404.762115 (min: -289.864073)
6 4 1 3 5 7 2 0 (ORDER): 977.386470 6 4 1 3 5 7 2 0 (ORDER) -486.231426 (min: -289.864073)
4 6 1 3 5 7 2 0 (ORDER): 977.386470 4 6 1 3 5 7 2 0 (ORDER) -486.231426 (min: -289.864073)
1 4 6 3 5 7 2 0 (ORDER): 984.358342 1 4 6 3 5 7 2 0 (ORDER) -357.815592 (min: -289.864073)
4 1 6 3 5 7 2 0 (ORDER): 971.563577 4 1 6 3 5 7 2 0 (ORDER) -451.178305 (min: -289.864073)
4 6 3 5 1 7 2 0 (ORDER): 982.791109 4 6 3 5 1 7 2 0 (ORDER) -534.389419 (min: -289.864073)
6 4 3 5 1 7 2 0 (ORDER): 982.791109 6 4 3 5 1 7 2 0 (ORDER) -534.389419 (min: -289.864073)
6 3 4 5 1 7 2 0 (ORDER): 993.945094 6 3 4 5 1 7 2 0 (ORDER) -581.335244 (min: -289.864073)
3 6 4 5 1 7 2 0 (ORDER): 979.382817 3 6 4 5 1 7 2 0 (ORDER) -661.621501 (min: -289.864073)
4 3 6 5 1 7 2 0 (ORDER): 993.648859 4 3 6 5 1 7 2 0 (ORDER) -590.480500 (min: -289.864073)
3 4 6 5 1 7 2 0 (ORDER): 979.382817 3 4 6 5 1 7 2 0 (ORDER) -661.621501 (min: -289.864073)
3 6 5 4 1 7 2 0 (ORDER): 979.382817 3 6 5 4 1 7 2 0 (ORDER) -661.621501 (min: -289.864073)
6 3 5 4 1 7 2 0 (ORDER): 993.945094 6 3 5 4 1 7 2 0 (ORDER) -581.335244 (min: -289.864073)
6 5 3 4 1 7 2 0 (ORDER): 977.913839 6 5 3 4 1 7 2 0 (ORDER) -566.219059 (min: -289.864073)
5 6 3 4 1 7 2 0 (ORDER): 977.913839 5 6 3 4 1 7 2 0 (ORDER) -566.219059 (min: -289.864073)
3 5 6 4 1 7 2 0 (ORDER): 979.382817 3 5 6 4 1 7 2 0 (ORDER) -661.621501 (min: -289.864073)
5 3 6 4 1 7 2 0 (ORDER): 989.219338 5 3 6 4 1 7 2 0 (ORDER) -624.633556 (min: -289.864073)
4 3 5 6 1 7 2 0 (ORDER): 993.648859 4 3 5 6 1 7 2 0 (ORDER) -590.480500 (min: -289.864073)
3 4 5 6 1 7 2 0 (ORDER): 979.382817 3 4 5 6 1 7 2 0 (ORDER) -661.621501 (min: -289.864073)
3 5 4 6 1 7 2 0 (ORDER): 979.382817 3 5 4 6 1 7 2 0 (ORDER) -661.621501 (min: -289.864073)
5 3 4 6 1 7 2 0 (ORDER): 989.219338 5 3 4 6 1 7 2 0 (ORDER) -624.633556 (min: -289.864073)
4 5 3 6 1 7 2 0 (ORDER): 981.521684 4 5 3 6 1 7 2 0 (ORDER) -570.011270 (min: -289.864073)
5 4 3 6 1 7 2 0 (ORDER): 981.521684 5 4 3 6 1 7 2 0 (ORDER) -570.011270 (min: -289.864073)
4 6 5 3 1 7 2 0 (ORDER): 977.950871 4 6 5 3 1 7 2 0 (ORDER) -535.791950 (min: -289.864073)
6 4 5 3 1 7 2 0 (ORDER): 977.950871 6 4 5 3 1 7 2 0 (ORDER) -535.791950 (min: -289.864073)
6 5 4 3 1 7 2 0 (ORDER): 977.950871 6 5 4 3 1 7 2 0 (ORDER) -535.791950 (min: -289.864073)
5 6 4 3 1 7 2 0 (ORDER): 977.950871 5 6 4 3 1 7 2 0 (ORDER) -535.791950 (min: -289.864073)
4 5 6 3 1 7 2 0 (ORDER): 977.950871 4 5 6 3 1 7 2 0 (ORDER) -535.791950 (min: -289.864073)
5 4 6 3 1 7 2 0 (ORDER): 977.950871 5 4 6 3 1 7 2 0 (ORDER) -535.791950 (min: -289.864073)
1 4 3 5 6 7 2 0 (ORDER): 984.549749 1 4 3 5 6 7 2 0 (ORDER) -405.406978 (min: -289.864073)
4 1 3 5 6 7 2 0 (ORDER): 971.754984 4 1 3 5 6 7 2 0 (ORDER) -498.769692 (min: -289.864073)
4 3 1 5 6 7 2 0 (ORDER): 989.368142 4 3 1 5 6 7 2 0 (ORDER) -529.650902 (min: -289.864073)
3 4 1 5 6 7 2 0 (ORDER): 975.102101 3 4 1 5 6 7 2 0 (ORDER) -600.791903 (min: -289.864073)
1 3 4 5 6 7 2 0 (ORDER): 993.250303 1 3 4 5 6 7 2 0 (ORDER) -454.340824 (min: -289.864073)
3 1 4 5 6 7 2 0 (ORDER): 983.751471 3 1 4 5 6 7 2 0 (ORDER) -511.389885 (min: -289.864073)
3 4 5 1 6 7 2 0 (ORDER): 975.686357 3 4 5 1 6 7 2 0 (ORDER) -643.267191 (min: -289.864073)
4 3 5 1 6 7 2 0 (ORDER): 989.952398 4 3 5 1 6 7 2 0 (ORDER) -572.126190 (min: -289.864073)
4 5 3 1 6 7 2 0 (ORDER): 977.825224 4 5 3 1 6 7 2 0 (ORDER) -551.656960 (min: -289.864073)
5 4 3 1 6 7 2 0 (ORDER): 977.825224 5 4 3 1 6 7 2 0 (ORDER) -551.656960 (min: -289.864073)
3 5 4 1 6 7 2 0 (ORDER): 975.686357 3 5 4 1 6 7 2 0 (ORDER) -643.267191 (min: -289.864073)
5 3 4 1 6 7 2 0 (ORDER): 985.522877 5 3 4 1 6 7 2 0 (ORDER) -606.279246 (min: -289.864073)
1 3 5 4 6 7 2 0 (ORDER): 993.250303 1 3 5 4 6 7 2 0 (ORDER) -454.340824 (min: -289.864073)
3 1 5 4 6 7 2 0 (ORDER): 983.751471 3 1 5 4 6 7 2 0 (ORDER) -511.389885 (min: -289.864073)
3 5 1 4 6 7 2 0 (ORDER): 978.795896 3 5 1 4 6 7 2 0 (ORDER) -564.576169 (min: -289.864073)
5 3 1 4 6 7 2 0 (ORDER): 988.632417 5 3 1 4 6 7 2 0 (ORDER) -527.588224 (min: -289.864073)
1 5 3 4 6 7 2 0 (ORDER): 986.040546 1 5 3 4 6 7 2 0 (ORDER) -433.942954 (min: -289.864073)
5 1 3 4 6 7 2 0 (ORDER): 980.462518 5 1 3 4 6 7 2 0 (ORDER) -487.367402 (min: -289.864073)
1 4 5 3 6 7 2 0 (ORDER): 984.764347 1 4 5 3 6 7 2 0 (ORDER) -401.527824 (min: -289.864073)
4 1 5 3 6 7 2 0 (ORDER): 971.969582 4 1 5 3 6 7 2 0 (ORDER) -494.890537 (min: -289.864073)
4 5 1 3 6 7 2 0 (ORDER): 971.478951 4 5 1 3 6 7 2 0 (ORDER) -537.603989 (min: -289.864073)
5 4 1 3 6 7 2 0 (ORDER): 971.478951 5 4 1 3 6 7 2 0 (ORDER) -537.603989 (min: -289.864073)
1 5 4 3 6 7 2 0 (ORDER): 984.764347 1 5 4 3 6 7 2 0 (ORDER) -401.527824 (min: -289.864073)
5 1 4 3 6 7 2 0 (ORDER): 979.186319 5 1 4 3 6 7 2 0 (ORDER) -454.952272 (min: -289.864073)
1 6 4 5 3 7 2 0 (ORDER): 984.418555 1 6 4 5 3 7 2 0 (ORDER) -375.808198 (min: -289.864073)
6 1 4 5 3 7 2 0 (ORDER): 978.729994 6 1 4 5 3 7 2 0 (ORDER) -422.754720 (min: -289.864073)
6 4 1 5 3 7 2 0 (ORDER): 977.446683 6 4 1 5 3 7 2 0 (ORDER) -504.224032 (min: -289.864073)
4 6 1 5 3 7 2 0 (ORDER): 977.446683 4 6 1 5 3 7 2 0 (ORDER) -504.224032 (min: -289.864073)
1 4 6 5 3 7 2 0 (ORDER): 984.418555 1 4 6 5 3 7 2 0 (ORDER) -375.808198 (min: -289.864073)
4 1 6 5 3 7 2 0 (ORDER): 971.623790 4 1 6 5 3 7 2 0 (ORDER) -469.170911 (min: -289.864073)
4 6 5 1 3 7 2 0 (ORDER): 977.105524 4 6 5 1 3 7 2 0 (ORDER) -535.178599 (min: -289.864073)
6 4 5 1 3 7 2 0 (ORDER): 977.105524 6 4 5 1 3 7 2 0 (ORDER) -535.178599 (min: -289.864073)
6 5 4 1 3 7 2 0 (ORDER): 977.105524 6 5 4 1 3 7 2 0 (ORDER) -535.178599 (min: -289.864073)
5 6 4 1 3 7 2 0 (ORDER): 977.105524 5 6 4 1 3 7 2 0 (ORDER) -535.178599 (min: -289.864073)
4 5 6 1 3 7 2 0 (ORDER): 977.105524 4 5 6 1 3 7 2 0 (ORDER) -535.178599 (min: -289.864073)
5 4 6 1 3 7 2 0 (ORDER): 977.105524 5 4 6 1 3 7 2 0 (ORDER) -535.178599 (min: -289.864073)
1 4 5 6 3 7 2 0 (ORDER): 984.418555 1 4 5 6 3 7 2 0 (ORDER) -375.808198 (min: -289.864073)
4 1 5 6 3 7 2 0 (ORDER): 971.623790 4 1 5 6 3 7 2 0 (ORDER) -469.170911 (min: -289.864073)
4 5 1 6 3 7 2 0 (ORDER): 971.133159 4 5 1 6 3 7 2 0 (ORDER) -511.884363 (min: -289.864073)
5 4 1 6 3 7 2 0 (ORDER): 971.133159 5 4 1 6 3 7 2 0 (ORDER) -511.884363 (min: -289.864073)
1 5 4 6 3 7 2 0 (ORDER): 984.418555 1 5 4 6 3 7 2 0 (ORDER) -375.808198 (min: -289.864073)
5 1 4 6 3 7 2 0 (ORDER): 978.840528 5 1 4 6 3 7 2 0 (ORDER) -429.232646 (min: -289.864073)
1 6 5 4 3 7 2 0 (ORDER): 984.418555 1 6 5 4 3 7 2 0 (ORDER) -375.808198 (min: -289.864073)
6 1 5 4 3 7 2 0 (ORDER): 978.729994 6 1 5 4 3 7 2 0 (ORDER) -422.754720 (min: -289.864073)
6 5 1 4 3 7 2 0 (ORDER): 982.665004 6 5 1 4 3 7 2 0 (ORDER) -464.420284 (min: -289.864073)
5 6 1 4 3 7 2 0 (ORDER): 982.665004 5 6 1 4 3 7 2 0 (ORDER) -464.420284 (min: -289.864073)
1 5 6 4 3 7 2 0 (ORDER): 984.418555 1 5 6 4 3 7 2 0 (ORDER) -375.808198 (min: -289.864073)
5 1 6 4 3 7 2 0 (ORDER): 978.840528 5 1 6 4 3 7 2 0 (ORDER) -429.232646 (min: -289.864073)
1 6 3 5 4 7 2 0 (ORDER): 999.134245 1 6 3 5 4 7 2 0 (ORDER) -382.554261 (min: -289.864073)
6 1 3 5 4 7 2 0 (ORDER): 993.445684 6 1 3 5 4 7 2 0 (ORDER) -429.500784 (min: -289.864073)
6 3 1 5 4 7 2 0 (ORDER): 997.247942 6 3 1 5 4 7 2 0 (ORDER) -473.110224 (min: -289.864073)
3 6 1 5 4 7 2 0 (ORDER): 982.685666 3 6 1 5 4 7 2 0 (ORDER) -553.396481 (min: -289.864073)
1 3 6 5 4 7 2 0 (ORDER): 993.250303 1 3 6 5 4 7 2 0 (ORDER) -454.340824 (min: -289.864073)
3 1 6 5 4 7 2 0 (ORDER): 983.751471 3 1 6 5 4 7 2 0 (ORDER) -511.389885 (min: -289.864073)
3 6 5 1 4 7 2 0 (ORDER): 986.312641 3 6 5 1 4 7 2 0 (ORDER) -594.823881 (min: -289.864073)
6 3 5 1 4 7 2 0 (ORDER): 1000.874918 6 3 5 1 4 7 2 0 (ORDER) -514.537624 (min: -289.864073)
6 5 3 1 4 7 2 0 (ORDER): 984.843663 6 5 3 1 4 7 2 0 (ORDER) -499.421439 (min: -289.864073)
5 6 3 1 4 7 2 0 (ORDER): 984.843663 5 6 3 1 4 7 2 0 (ORDER) -499.421439 (min: -289.864073)
3 5 6 1 4 7 2 0 (ORDER): 986.312641 3 5 6 1 4 7 2 0 (ORDER) -594.823881 (min: -289.864073)
5 3 6 1 4 7 2 0 (ORDER): 996.149162 5 3 6 1 4 7 2 0 (ORDER) -557.835936 (min: -289.864073)
1 3 5 6 4 7 2 0 (ORDER): 993.250303 1 3 5 6 4 7 2 0 (ORDER) -454.340824 (min: -289.864073)
3 1 5 6 4 7 2 0 (ORDER): 983.751471 3 1 5 6 4 7 2 0 (ORDER) -511.389885 (min: -289.864073)
3 5 1 6 4 7 2 0 (ORDER): 978.795896 3 5 1 6 4 7 2 0 (ORDER) -564.576169 (min: -289.864073)
5 3 1 6 4 7 2 0 (ORDER): 988.632417 5 3 1 6 4 7 2 0 (ORDER) -527.588224 (min: -289.864073)
1 5 3 6 4 7 2 0 (ORDER): 986.040546 1 5 3 6 4 7 2 0 (ORDER) -433.942954 (min: -289.864073)
5 1 3 6 4 7 2 0 (ORDER): 980.462518 5 1 3 6 4 7 2 0 (ORDER) -487.367402 (min: -289.864073)
1 6 5 3 4 7 2 0 (ORDER): 986.591452 1 6 5 3 4 7 2 0 (ORDER) -384.028152 (min: -289.864073)
6 1 5 3 4 7 2 0 (ORDER): 980.902891 6 1 5 3 4 7 2 0 (ORDER) -430.974674 (min: -289.864073)
6 5 1 3 4 7 2 0 (ORDER): 984.837901 6 5 1 3 4 7 2 0 (ORDER) -472.640238 (min: -289.864073)
5 6 1 3 4 7 2 0 (ORDER): 984.837901 5 6 1 3 4 7 2 0 (ORDER) -472.640238 (min: -289.864073)
1 5 6 3 4 7 2 0 (ORDER): 986.591452 1 5 6 3 4 7 2 0 (ORDER) -384.028152 (min: -289.864073)
5 1 6 3 4 7 2 0 (ORDER): 981.013424 5 1 6 3 4 7 2 0 (ORDER) -437.452600 (min: -289.864073)
5 6 3 4 7 1 2 0 (ORDER): 975.707856 5 6 3 4 7 1 2 0 (ORDER) -570.797069 (min: -289.864073)
6 5 3 4 7 1 2 0 (ORDER): 975.707856 6 5 3 4 7 1 2 0 (ORDER) -570.797069 (min: -289.864073)
6 3 5 4 7 1 2 0 (ORDER): 991.739110 6 3 5 4 7 1 2 0 (ORDER) -585.913253 (min: -289.864073)
3 6 5 4 7 1 2 0 (ORDER): 977.176834 3 6 5 4 7 1 2 0 (ORDER) -666.199511 (min: -289.864073)
5 3 6 4 7 1 2 0 (ORDER): 987.013354 5 3 6 4 7 1 2 0 (ORDER) -629.211566 (min: -289.864073)
3 5 6 4 7 1 2 0 (ORDER): 977.176834 3 5 6 4 7 1 2 0 (ORDER) -666.199511 (min: -289.864073)
3 6 4 5 7 1 2 0 (ORDER): 977.176834 3 6 4 5 7 1 2 0 (ORDER) -666.199511 (min: -289.864073)
6 3 4 5 7 1 2 0 (ORDER): 991.739110 6 3 4 5 7 1 2 0 (ORDER) -585.913253 (min: -289.864073)
6 4 3 5 7 1 2 0 (ORDER): 980.585125 6 4 3 5 7 1 2 0 (ORDER) -538.967429 (min: -289.864073)
4 6 3 5 7 1 2 0 (ORDER): 980.585125 4 6 3 5 7 1 2 0 (ORDER) -538.967429 (min: -289.864073)
3 4 6 5 7 1 2 0 (ORDER): 977.176834 3 4 6 5 7 1 2 0 (ORDER) -666.199511 (min: -289.864073)
4 3 6 5 7 1 2 0 (ORDER): 991.442875 4 3 6 5 7 1 2 0 (ORDER) -595.058510 (min: -289.864073)
5 3 4 6 7 1 2 0 (ORDER): 987.013354 5 3 4 6 7 1 2 0 (ORDER) -629.211566 (min: -289.864073)
3 5 4 6 7 1 2 0 (ORDER): 977.176834 3 5 4 6 7 1 2 0 (ORDER) -666.199511 (min: -289.864073)
3 4 5 6 7 1 2 0 (ORDER): 977.176834 3 4 5 6 7 1 2 0 (ORDER) -666.199511 (min: -289.864073)
4 3 5 6 7 1 2 0 (ORDER): 991.442875 4 3 5 6 7 1 2 0 (ORDER) -595.058510 (min: -289.864073)
5 4 3 6 7 1 2 0 (ORDER): 979.315701 5 4 3 6 7 1 2 0 (ORDER) -574.589280 (min: -289.864073)
4 5 3 6 7 1 2 0 (ORDER): 979.315701 4 5 3 6 7 1 2 0 (ORDER) -574.589280 (min: -289.864073)
5 6 4 3 7 1 2 0 (ORDER): 975.744887 5 6 4 3 7 1 2 0 (ORDER) -540.369960 (min: -289.864073)
6 5 4 3 7 1 2 0 (ORDER): 975.744887 6 5 4 3 7 1 2 0 (ORDER) -540.369960 (min: -289.864073)
6 4 5 3 7 1 2 0 (ORDER): 975.744887 6 4 5 3 7 1 2 0 (ORDER) -540.369960 (min: -289.864073)
4 6 5 3 7 1 2 0 (ORDER): 975.744887 4 6 5 3 7 1 2 0 (ORDER) -540.369960 (min: -289.864073)
5 4 6 3 7 1 2 0 (ORDER): 975.744887 5 4 6 3 7 1 2 0 (ORDER) -540.369960 (min: -289.864073)
4 5 6 3 7 1 2 0 (ORDER): 975.744887 4 5 6 3 7 1 2 0 (ORDER) -540.369960 (min: -289.864073)
4 6 3 7 5 1 2 0 (ORDER): 980.585125 4 6 3 7 5 1 2 0 (ORDER) -538.967429 (min: -289.864073)
6 4 3 7 5 1 2 0 (ORDER): 980.585125 6 4 3 7 5 1 2 0 (ORDER) -538.967429 (min: -289.864073)
6 3 4 7 5 1 2 0 (ORDER): 991.739110 6 3 4 7 5 1 2 0 (ORDER) -585.913253 (min: -289.864073)
3 6 4 7 5 1 2 0 (ORDER): 977.176834 3 6 4 7 5 1 2 0 (ORDER) -666.199511 (min: -289.864073)
4 3 6 7 5 1 2 0 (ORDER): 991.442875 4 3 6 7 5 1 2 0 (ORDER) -595.058510 (min: -289.864073)
3 4 6 7 5 1 2 0 (ORDER): 977.176834 3 4 6 7 5 1 2 0 (ORDER) -666.199511 (min: -289.864073)
3 6 7 4 5 1 2 0 (ORDER): 977.176834 3 6 7 4 5 1 2 0 (ORDER) -666.199511 (min: -289.864073)
6 3 7 4 5 1 2 0 (ORDER): 991.739110 6 3 7 4 5 1 2 0 (ORDER) -585.913253 (min: -289.864073)
6 7 3 4 5 1 2 0 (ORDER): 981.768753 6 7 3 4 5 1 2 0 (ORDER) -576.850950 (min: -289.864073)
7 6 3 4 5 1 2 0 (ORDER): 981.768753 7 6 3 4 5 1 2 0 (ORDER) -576.850950 (min: -289.864073)
3 7 6 4 5 1 2 0 (ORDER): 977.176834 3 7 6 4 5 1 2 0 (ORDER) -666.199511 (min: -289.864073)
7 3 6 4 5 1 2 0 (ORDER): 983.097083 7 3 6 4 5 1 2 0 (ORDER) -644.260985 (min: -289.864073)
4 3 7 6 5 1 2 0 (ORDER): 991.442875 4 3 7 6 5 1 2 0 (ORDER) -595.058510 (min: -289.864073)
3 4 7 6 5 1 2 0 (ORDER): 977.176834 3 4 7 6 5 1 2 0 (ORDER) -666.199511 (min: -289.864073)
3 7 4 6 5 1 2 0 (ORDER): 977.176834 3 7 4 6 5 1 2 0 (ORDER) -666.199511 (min: -289.864073)
7 3 4 6 5 1 2 0 (ORDER): 983.097083 7 3 4 6 5 1 2 0 (ORDER) -644.260985 (min: -289.864073)
4 7 3 6 5 1 2 0 (ORDER): 987.376441 4 7 3 6 5 1 2 0 (ORDER) -580.099236 (min: -289.864073)
7 4 3 6 5 1 2 0 (ORDER): 987.376441 7 4 3 6 5 1 2 0 (ORDER) -580.099236 (min: -289.864073)
4 6 7 3 5 1 2 0 (ORDER): 976.784714 4 6 7 3 5 1 2 0 (ORDER) -536.884379 (min: -289.864073)
6 4 7 3 5 1 2 0 (ORDER): 976.784714 6 4 7 3 5 1 2 0 (ORDER) -536.884379 (min: -289.864073)
6 7 4 3 5 1 2 0 (ORDER): 976.784714 6 7 4 3 5 1 2 0 (ORDER) -536.884379 (min: -289.864073)
7 6 4 3 5 1 2 0 (ORDER): 976.784714 7 6 4 3 5 1 2 0 (ORDER) -536.884379 (min: -289.864073)
4 7 6 3 5 1 2 0 (ORDER): 976.784714 4 7 6 3 5 1 2 0 (ORDER) -536.884379 (min: -289.864073)
7 4 6 3 5 1 2 0 (ORDER): 976.784714 7 4 6 3 5 1 2 0 (ORDER) -536.884379 (min: -289.864073)
5 4 3 7 6 1 2 0 (ORDER): 979.315701 5 4 3 7 6 1 2 0 (ORDER) -574.589280 (min: -289.864073)
4 5 3 7 6 1 2 0 (ORDER): 979.315701 4 5 3 7 6 1 2 0 (ORDER) -574.589280 (min: -289.864073)
4 3 5 7 6 1 2 0 (ORDER): 991.442875 4 3 5 7 6 1 2 0 (ORDER) -595.058510 (min: -289.864073)
3 4 5 7 6 1 2 0 (ORDER): 977.176834 3 4 5 7 6 1 2 0 (ORDER) -666.199511 (min: -289.864073)
5 3 4 7 6 1 2 0 (ORDER): 987.013354 5 3 4 7 6 1 2 0 (ORDER) -629.211566 (min: -289.864073)
3 5 4 7 6 1 2 0 (ORDER): 977.176834 3 5 4 7 6 1 2 0 (ORDER) -666.199511 (min: -289.864073)
3 4 7 5 6 1 2 0 (ORDER): 977.176834 3 4 7 5 6 1 2 0 (ORDER) -666.199511 (min: -289.864073)
4 3 7 5 6 1 2 0 (ORDER): 991.442875 4 3 7 5 6 1 2 0 (ORDER) -595.058510 (min: -289.864073)
4 7 3 5 6 1 2 0 (ORDER): 987.376441 4 7 3 5 6 1 2 0 (ORDER) -580.099236 (min: -289.864073)
7 4 3 5 6 1 2 0 (ORDER): 987.376441 7 4 3 5 6 1 2 0 (ORDER) -580.099236 (min: -289.864073)
3 7 4 5 6 1 2 0 (ORDER): 977.176834 3 7 4 5 6 1 2 0 (ORDER) -666.199511 (min: -289.864073)
7 3 4 5 6 1 2 0 (ORDER): 983.097083 7 3 4 5 6 1 2 0 (ORDER) -644.260985 (min: -289.864073)
5 3 7 4 6 1 2 0 (ORDER): 987.013354 5 3 7 4 6 1 2 0 (ORDER) -629.211566 (min: -289.864073)
3 5 7 4 6 1 2 0 (ORDER): 977.176834 3 5 7 4 6 1 2 0 (ORDER) -666.199511 (min: -289.864073)
3 7 5 4 6 1 2 0 (ORDER): 977.176834 3 7 5 4 6 1 2 0 (ORDER) -666.199511 (min: -289.864073)
7 3 5 4 6 1 2 0 (ORDER): 983.097083 7 3 5 4 6 1 2 0 (ORDER) -644.260985 (min: -289.864073)
5 7 3 4 6 1 2 0 (ORDER): 987.033347 5 7 3 4 6 1 2 0 (ORDER) -610.477130 (min: -289.864073)
7 5 3 4 6 1 2 0 (ORDER): 987.033347 7 5 3 4 6 1 2 0 (ORDER) -610.477130 (min: -289.864073)
5 4 7 3 6 1 2 0 (ORDER): 979.264646 5 4 7 3 6 1 2 0 (ORDER) -562.834096 (min: -289.864073)
4 5 7 3 6 1 2 0 (ORDER): 979.264646 4 5 7 3 6 1 2 0 (ORDER) -562.834096 (min: -289.864073)
4 7 5 3 6 1 2 0 (ORDER): 979.264646 4 7 5 3 6 1 2 0 (ORDER) -562.834096 (min: -289.864073)
7 4 5 3 6 1 2 0 (ORDER): 979.264646 7 4 5 3 6 1 2 0 (ORDER) -562.834096 (min: -289.864073)
5 7 4 3 6 1 2 0 (ORDER): 979.264646 5 7 4 3 6 1 2 0 (ORDER) -562.834096 (min: -289.864073)
7 5 4 3 6 1 2 0 (ORDER): 979.264646 7 5 4 3 6 1 2 0 (ORDER) -562.834096 (min: -289.864073)
5 6 4 7 3 1 2 0 (ORDER): 975.282779 5 6 4 7 3 1 2 0 (ORDER) -541.490999 (min: -289.864073)
6 5 4 7 3 1 2 0 (ORDER): 975.282779 6 5 4 7 3 1 2 0 (ORDER) -541.490999 (min: -289.864073)
6 4 5 7 3 1 2 0 (ORDER): 975.282779 6 4 5 7 3 1 2 0 (ORDER) -541.490999 (min: -289.864073)
4 6 5 7 3 1 2 0 (ORDER): 975.282779 4 6 5 7 3 1 2 0 (ORDER) -541.490999 (min: -289.864073)
5 4 6 7 3 1 2 0 (ORDER): 975.282779 5 4 6 7 3 1 2 0 (ORDER) -541.490999 (min: -289.864073)
4 5 6 7 3 1 2 0 (ORDER): 975.282779 4 5 6 7 3 1 2 0 (ORDER) -541.490999 (min: -289.864073)
4 6 7 5 3 1 2 0 (ORDER): 975.282779 4 6 7 5 3 1 2 0 (ORDER) -541.490999 (min: -289.864073)
6 4 7 5 3 1 2 0 (ORDER): 975.282779 6 4 7 5 3 1 2 0 (ORDER) -541.490999 (min: -289.864073)
6 7 4 5 3 1 2 0 (ORDER): 975.282779 6 7 4 5 3 1 2 0 (ORDER) -541.490999 (min: -289.864073)
7 6 4 5 3 1 2 0 (ORDER): 975.282779 7 6 4 5 3 1 2 0 (ORDER) -541.490999 (min: -289.864073)
4 7 6 5 3 1 2 0 (ORDER): 975.282779 4 7 6 5 3 1 2 0 (ORDER) -541.490999 (min: -289.864073)
7 4 6 5 3 1 2 0 (ORDER): 975.282779 7 4 6 5 3 1 2 0 (ORDER) -541.490999 (min: -289.864073)
5 4 7 6 3 1 2 0 (ORDER): 975.282779 5 4 7 6 3 1 2 0 (ORDER) -541.490999 (min: -289.864073)
4 5 7 6 3 1 2 0 (ORDER): 975.282779 4 5 7 6 3 1 2 0 (ORDER) -541.490999 (min: -289.864073)
4 7 5 6 3 1 2 0 (ORDER): 975.282779 4 7 5 6 3 1 2 0 (ORDER) -541.490999 (min: -289.864073)
7 4 5 6 3 1 2 0 (ORDER): 975.282779 7 4 5 6 3 1 2 0 (ORDER) -541.490999 (min: -289.864073)
5 7 4 6 3 1 2 0 (ORDER): 975.282779 5 7 4 6 3 1 2 0 (ORDER) -541.490999 (min: -289.864073)
7 5 4 6 3 1 2 0 (ORDER): 975.282779 7 5 4 6 3 1 2 0 (ORDER) -541.490999 (min: -289.864073)
5 6 7 4 3 1 2 0 (ORDER): 975.282779 5 6 7 4 3 1 2 0 (ORDER) -541.490999 (min: -289.864073)
6 5 7 4 3 1 2 0 (ORDER): 975.282779 6 5 7 4 3 1 2 0 (ORDER) -541.490999 (min: -289.864073)
6 7 5 4 3 1 2 0 (ORDER): 975.282779 6 7 5 4 3 1 2 0 (ORDER) -541.490999 (min: -289.864073)
7 6 5 4 3 1 2 0 (ORDER): 975.282779 7 6 5 4 3 1 2 0 (ORDER) -541.490999 (min: -289.864073)
5 7 6 4 3 1 2 0 (ORDER): 975.282779 5 7 6 4 3 1 2 0 (ORDER) -541.490999 (min: -289.864073)
7 5 6 4 3 1 2 0 (ORDER): 975.282779 7 5 6 4 3 1 2 0 (ORDER) -541.490999 (min: -289.864073)
5 6 3 7 4 1 2 0 (ORDER): 975.707856 5 6 3 7 4 1 2 0 (ORDER) -570.797069 (min: -289.864073)
6 5 3 7 4 1 2 0 (ORDER): 975.707856 6 5 3 7 4 1 2 0 (ORDER) -570.797069 (min: -289.864073)
6 3 5 7 4 1 2 0 (ORDER): 991.739110 6 3 5 7 4 1 2 0 (ORDER) -585.913253 (min: -289.864073)
3 6 5 7 4 1 2 0 (ORDER): 977.176834 3 6 5 7 4 1 2 0 (ORDER) -666.199511 (min: -289.864073)
5 3 6 7 4 1 2 0 (ORDER): 987.013354 5 3 6 7 4 1 2 0 (ORDER) -629.211566 (min: -289.864073)
3 5 6 7 4 1 2 0 (ORDER): 977.176834 3 5 6 7 4 1 2 0 (ORDER) -666.199511 (min: -289.864073)
3 6 7 5 4 1 2 0 (ORDER): 977.176834 3 6 7 5 4 1 2 0 (ORDER) -666.199511 (min: -289.864073)
6 3 7 5 4 1 2 0 (ORDER): 991.739110 6 3 7 5 4 1 2 0 (ORDER) -585.913253 (min: -289.864073)
6 7 3 5 4 1 2 0 (ORDER): 981.768753 6 7 3 5 4 1 2 0 (ORDER) -576.850950 (min: -289.864073)
7 6 3 5 4 1 2 0 (ORDER): 981.768753 7 6 3 5 4 1 2 0 (ORDER) -576.850950 (min: -289.864073)
3 7 6 5 4 1 2 0 (ORDER): 977.176834 3 7 6 5 4 1 2 0 (ORDER) -666.199511 (min: -289.864073)
7 3 6 5 4 1 2 0 (ORDER): 983.097083 7 3 6 5 4 1 2 0 (ORDER) -644.260985 (min: -289.864073)
5 3 7 6 4 1 2 0 (ORDER): 987.013354 5 3 7 6 4 1 2 0 (ORDER) -629.211566 (min: -289.864073)
3 5 7 6 4 1 2 0 (ORDER): 977.176834 3 5 7 6 4 1 2 0 (ORDER) -666.199511 (min: -289.864073)
3 7 5 6 4 1 2 0 (ORDER): 977.176834 3 7 5 6 4 1 2 0 (ORDER) -666.199511 (min: -289.864073)
7 3 5 6 4 1 2 0 (ORDER): 983.097083 7 3 5 6 4 1 2 0 (ORDER) -644.260985 (min: -289.864073)
5 7 3 6 4 1 2 0 (ORDER): 987.033347 5 7 3 6 4 1 2 0 (ORDER) -610.477130 (min: -289.864073)
7 5 3 6 4 1 2 0 (ORDER): 987.033347 7 5 3 6 4 1 2 0 (ORDER) -610.477130 (min: -289.864073)
5 6 7 3 4 1 2 0 (ORDER): 975.304298 5 6 7 3 4 1 2 0 (ORDER) -564.938856 (min: -289.864073)
6 5 7 3 4 1 2 0 (ORDER): 975.304298 6 5 7 3 4 1 2 0 (ORDER) -564.938856 (min: -289.864073)
6 7 5 3 4 1 2 0 (ORDER): 975.304298 6 7 5 3 4 1 2 0 (ORDER) -564.938856 (min: -289.864073)
7 6 5 3 4 1 2 0 (ORDER): 975.304298 7 6 5 3 4 1 2 0 (ORDER) -564.938856 (min: -289.864073)
5 7 6 3 4 1 2 0 (ORDER): 975.304298 5 7 6 3 4 1 2 0 (ORDER) -564.938856 (min: -289.864073)
7 5 6 3 4 1 2 0 (ORDER): 975.304298 7 5 6 3 4 1 2 0 (ORDER) -564.938856 (min: -289.864073)
1 5 3 4 7 6 2 0 (ORDER): 986.040546 1 5 3 4 7 6 2 0 (ORDER) -433.942954 (min: -289.864073)
5 1 3 4 7 6 2 0 (ORDER): 980.462518 5 1 3 4 7 6 2 0 (ORDER) -487.367402 (min: -289.864073)
5 3 1 4 7 6 2 0 (ORDER): 988.632417 5 3 1 4 7 6 2 0 (ORDER) -527.588224 (min: -289.864073)
3 5 1 4 7 6 2 0 (ORDER): 978.795896 3 5 1 4 7 6 2 0 (ORDER) -564.576169 (min: -289.864073)
1 3 5 4 7 6 2 0 (ORDER): 993.250303 1 3 5 4 7 6 2 0 (ORDER) -454.340824 (min: -289.864073)
3 1 5 4 7 6 2 0 (ORDER): 983.751471 3 1 5 4 7 6 2 0 (ORDER) -511.389885 (min: -289.864073)
3 5 4 1 7 6 2 0 (ORDER): 975.686357 3 5 4 1 7 6 2 0 (ORDER) -643.267191 (min: -289.864073)
5 3 4 1 7 6 2 0 (ORDER): 985.522877 5 3 4 1 7 6 2 0 (ORDER) -606.279246 (min: -289.864073)
5 4 3 1 7 6 2 0 (ORDER): 977.825224 5 4 3 1 7 6 2 0 (ORDER) -551.656960 (min: -289.864073)
4 5 3 1 7 6 2 0 (ORDER): 977.825224 4 5 3 1 7 6 2 0 (ORDER) -551.656960 (min: -289.864073)
3 4 5 1 7 6 2 0 (ORDER): 975.686357 3 4 5 1 7 6 2 0 (ORDER) -643.267191 (min: -289.864073)
4 3 5 1 7 6 2 0 (ORDER): 989.952398 4 3 5 1 7 6 2 0 (ORDER) -572.126190 (min: -289.864073)
1 3 4 5 7 6 2 0 (ORDER): 993.250303 1 3 4 5 7 6 2 0 (ORDER) -454.340824 (min: -289.864073)
3 1 4 5 7 6 2 0 (ORDER): 983.751471 3 1 4 5 7 6 2 0 (ORDER) -511.389885 (min: -289.864073)
3 4 1 5 7 6 2 0 (ORDER): 975.102101 3 4 1 5 7 6 2 0 (ORDER) -600.791903 (min: -289.864073)
4 3 1 5 7 6 2 0 (ORDER): 989.368142 4 3 1 5 7 6 2 0 (ORDER) -529.650902 (min: -289.864073)
1 4 3 5 7 6 2 0 (ORDER): 984.549749 1 4 3 5 7 6 2 0 (ORDER) -405.406978 (min: -289.864073)
4 1 3 5 7 6 2 0 (ORDER): 971.754984 4 1 3 5 7 6 2 0 (ORDER) -498.769692 (min: -289.864073)
1 5 4 3 7 6 2 0 (ORDER): 984.764347 1 5 4 3 7 6 2 0 (ORDER) -401.527824 (min: -289.864073)
5 1 4 3 7 6 2 0 (ORDER): 979.186319 5 1 4 3 7 6 2 0 (ORDER) -454.952272 (min: -289.864073)
5 4 1 3 7 6 2 0 (ORDER): 971.478951 5 4 1 3 7 6 2 0 (ORDER) -537.603989 (min: -289.864073)
4 5 1 3 7 6 2 0 (ORDER): 971.478951 4 5 1 3 7 6 2 0 (ORDER) -537.603989 (min: -289.864073)
1 4 5 3 7 6 2 0 (ORDER): 984.764347 1 4 5 3 7 6 2 0 (ORDER) -401.527824 (min: -289.864073)
4 1 5 3 7 6 2 0 (ORDER): 971.969582 4 1 5 3 7 6 2 0 (ORDER) -494.890537 (min: -289.864073)
4 5 3 7 1 6 2 0 (ORDER): 976.172443 4 5 3 7 1 6 2 0 (ORDER) -556.021884 (min: -289.864073)
5 4 3 7 1 6 2 0 (ORDER): 976.172443 5 4 3 7 1 6 2 0 (ORDER) -556.021884 (min: -289.864073)
5 3 4 7 1 6 2 0 (ORDER): 983.870096 5 3 4 7 1 6 2 0 (ORDER) -610.644170 (min: -289.864073)
3 5 4 7 1 6 2 0 (ORDER): 974.033575 3 5 4 7 1 6 2 0 (ORDER) -647.632115 (min: -289.864073)
4 3 5 7 1 6 2 0 (ORDER): 988.299617 4 3 5 7 1 6 2 0 (ORDER) -576.491114 (min: -289.864073)
3 4 5 7 1 6 2 0 (ORDER): 974.033575 3 4 5 7 1 6 2 0 (ORDER) -647.632115 (min: -289.864073)
3 5 7 4 1 6 2 0 (ORDER): 974.033575 3 5 7 4 1 6 2 0 (ORDER) -647.632115 (min: -289.864073)
5 3 7 4 1 6 2 0 (ORDER): 983.870096 5 3 7 4 1 6 2 0 (ORDER) -610.644170 (min: -289.864073)
5 7 3 4 1 6 2 0 (ORDER): 983.890088 5 7 3 4 1 6 2 0 (ORDER) -591.909734 (min: -289.864073)
7 5 3 4 1 6 2 0 (ORDER): 983.890088 7 5 3 4 1 6 2 0 (ORDER) -591.909734 (min: -289.864073)
3 7 5 4 1 6 2 0 (ORDER): 974.033575 3 7 5 4 1 6 2 0 (ORDER) -647.632115 (min: -289.864073)
7 3 5 4 1 6 2 0 (ORDER): 979.953825 7 3 5 4 1 6 2 0 (ORDER) -625.693589 (min: -289.864073)
4 3 7 5 1 6 2 0 (ORDER): 988.299617 4 3 7 5 1 6 2 0 (ORDER) -576.491114 (min: -289.864073)
3 4 7 5 1 6 2 0 (ORDER): 974.033575 3 4 7 5 1 6 2 0 (ORDER) -647.632115 (min: -289.864073)
3 7 4 5 1 6 2 0 (ORDER): 974.033575 3 7 4 5 1 6 2 0 (ORDER) -647.632115 (min: -289.864073)
7 3 4 5 1 6 2 0 (ORDER): 979.953825 7 3 4 5 1 6 2 0 (ORDER) -625.693589 (min: -289.864073)
4 7 3 5 1 6 2 0 (ORDER): 984.233183 4 7 3 5 1 6 2 0 (ORDER) -561.531841 (min: -289.864073)
7 4 3 5 1 6 2 0 (ORDER): 984.233183 7 4 3 5 1 6 2 0 (ORDER) -561.531841 (min: -289.864073)
4 5 7 3 1 6 2 0 (ORDER): 976.121388 4 5 7 3 1 6 2 0 (ORDER) -544.266701 (min: -289.864073)
5 4 7 3 1 6 2 0 (ORDER): 976.121388 5 4 7 3 1 6 2 0 (ORDER) -544.266701 (min: -289.864073)
5 7 4 3 1 6 2 0 (ORDER): 976.121388 5 7 4 3 1 6 2 0 (ORDER) -544.266701 (min: -289.864073)
7 5 4 3 1 6 2 0 (ORDER): 976.121388 7 5 4 3 1 6 2 0 (ORDER) -544.266701 (min: -289.864073)
4 7 5 3 1 6 2 0 (ORDER): 976.121388 4 7 5 3 1 6 2 0 (ORDER) -544.266701 (min: -289.864073)
7 4 5 3 1 6 2 0 (ORDER): 976.121388 7 4 5 3 1 6 2 0 (ORDER) -544.266701 (min: -289.864073)
1 4 3 7 5 6 2 0 (ORDER): 984.549749 1 4 3 7 5 6 2 0 (ORDER) -405.406978 (min: -289.864073)
4 1 3 7 5 6 2 0 (ORDER): 971.754984 4 1 3 7 5 6 2 0 (ORDER) -498.769692 (min: -289.864073)
4 3 1 7 5 6 2 0 (ORDER): 989.368142 4 3 1 7 5 6 2 0 (ORDER) -529.650902 (min: -289.864073)
3 4 1 7 5 6 2 0 (ORDER): 975.102101 3 4 1 7 5 6 2 0 (ORDER) -600.791903 (min: -289.864073)
1 3 4 7 5 6 2 0 (ORDER): 993.250303 1 3 4 7 5 6 2 0 (ORDER) -454.340824 (min: -289.864073)
3 1 4 7 5 6 2 0 (ORDER): 983.751471 3 1 4 7 5 6 2 0 (ORDER) -511.389885 (min: -289.864073)
3 4 7 1 5 6 2 0 (ORDER): 971.634132 3 4 7 1 5 6 2 0 (ORDER) -605.790897 (min: -289.864073)
4 3 7 1 5 6 2 0 (ORDER): 985.900173 4 3 7 1 5 6 2 0 (ORDER) -534.649896 (min: -289.864073)
4 7 3 1 5 6 2 0 (ORDER): 981.833740 4 7 3 1 5 6 2 0 (ORDER) -519.690623 (min: -289.864073)
7 4 3 1 5 6 2 0 (ORDER): 981.833740 7 4 3 1 5 6 2 0 (ORDER) -519.690623 (min: -289.864073)
3 7 4 1 5 6 2 0 (ORDER): 971.634132 3 7 4 1 5 6 2 0 (ORDER) -605.790897 (min: -289.864073)
7 3 4 1 5 6 2 0 (ORDER): 977.554381 7 3 4 1 5 6 2 0 (ORDER) -583.852372 (min: -289.864073)
1 3 7 4 5 6 2 0 (ORDER): 993.250303 1 3 7 4 5 6 2 0 (ORDER) -454.340824 (min: -289.864073)
3 1 7 4 5 6 2 0 (ORDER): 983.751471 3 1 7 4 5 6 2 0 (ORDER) -511.389885 (min: -289.864073)
3 7 1 4 5 6 2 0 (ORDER): 984.681375 3 7 1 4 5 6 2 0 (ORDER) -514.798824 (min: -289.864073)
7 3 1 4 5 6 2 0 (ORDER): 990.601624 7 3 1 4 5 6 2 0 (ORDER) -492.860298 (min: -289.864073)
1 7 3 4 5 6 2 0 (ORDER): 989.445642 1 7 3 4 5 6 2 0 (ORDER) -441.144656 (min: -289.864073)
7 1 3 4 5 6 2 0 (ORDER): 989.450152 7 1 3 4 5 6 2 0 (ORDER) -445.034324 (min: -289.864073)
1 4 7 3 5 6 2 0 (ORDER): 984.501730 1 4 7 3 5 6 2 0 (ORDER) -399.190063 (min: -289.864073)
4 1 7 3 5 6 2 0 (ORDER): 971.706965 4 1 7 3 5 6 2 0 (ORDER) -492.552777 (min: -289.864073)
4 7 1 3 5 6 2 0 (ORDER): 967.521838 4 7 1 3 5 6 2 0 (ORDER) -498.032500 (min: -289.864073)
7 4 1 3 5 6 2 0 (ORDER): 967.521838 7 4 1 3 5 6 2 0 (ORDER) -498.032500 (min: -289.864073)
1 7 4 3 5 6 2 0 (ORDER): 984.501730 1 7 4 3 5 6 2 0 (ORDER) -399.190063 (min: -289.864073)
7 1 4 3 5 6 2 0 (ORDER): 984.506240 7 1 4 3 5 6 2 0 (ORDER) -403.079731 (min: -289.864073)
1 5 4 7 3 6 2 0 (ORDER): 984.682287 1 5 4 7 3 6 2 0 (ORDER) -398.514998 (min: -289.864073)
5 1 4 7 3 6 2 0 (ORDER): 979.104259 5 1 4 7 3 6 2 0 (ORDER) -451.939447 (min: -289.864073)
5 4 1 7 3 6 2 0 (ORDER): 971.396891 5 4 1 7 3 6 2 0 (ORDER) -534.591163 (min: -289.864073)
4 5 1 7 3 6 2 0 (ORDER): 971.396891 4 5 1 7 3 6 2 0 (ORDER) -534.591163 (min: -289.864073)
1 4 5 7 3 6 2 0 (ORDER): 984.682287 1 4 5 7 3 6 2 0 (ORDER) -398.514998 (min: -289.864073)
4 1 5 7 3 6 2 0 (ORDER): 971.887521 4 1 5 7 3 6 2 0 (ORDER) -491.877712 (min: -289.864073)
4 5 7 1 3 6 2 0 (ORDER): 969.876603 4 5 7 1 3 6 2 0 (ORDER) -539.436816 (min: -289.864073)
5 4 7 1 3 6 2 0 (ORDER): 969.876603 5 4 7 1 3 6 2 0 (ORDER) -539.436816 (min: -289.864073)
5 7 4 1 3 6 2 0 (ORDER): 969.876603 5 7 4 1 3 6 2 0 (ORDER) -539.436816 (min: -289.864073)
7 5 4 1 3 6 2 0 (ORDER): 969.876603 7 5 4 1 3 6 2 0 (ORDER) -539.436816 (min: -289.864073)
4 7 5 1 3 6 2 0 (ORDER): 969.876603 4 7 5 1 3 6 2 0 (ORDER) -539.436816 (min: -289.864073)
7 4 5 1 3 6 2 0 (ORDER): 969.876603 7 4 5 1 3 6 2 0 (ORDER) -539.436816 (min: -289.864073)
1 4 7 5 3 6 2 0 (ORDER): 984.682287 1 4 7 5 3 6 2 0 (ORDER) -398.514998 (min: -289.864073)
4 1 7 5 3 6 2 0 (ORDER): 971.887521 4 1 7 5 3 6 2 0 (ORDER) -491.877712 (min: -289.864073)
4 7 1 5 3 6 2 0 (ORDER): 967.702395 4 7 1 5 3 6 2 0 (ORDER) -497.357435 (min: -289.864073)
7 4 1 5 3 6 2 0 (ORDER): 967.702395 7 4 1 5 3 6 2 0 (ORDER) -497.357435 (min: -289.864073)
1 7 4 5 3 6 2 0 (ORDER): 984.682287 1 7 4 5 3 6 2 0 (ORDER) -398.514998 (min: -289.864073)
7 1 4 5 3 6 2 0 (ORDER): 984.686797 7 1 4 5 3 6 2 0 (ORDER) -402.404666 (min: -289.864073)
1 5 7 4 3 6 2 0 (ORDER): 984.682287 1 5 7 4 3 6 2 0 (ORDER) -398.514998 (min: -289.864073)
5 1 7 4 3 6 2 0 (ORDER): 979.104259 5 1 7 4 3 6 2 0 (ORDER) -451.939447 (min: -289.864073)
5 7 1 4 3 6 2 0 (ORDER): 980.186325 5 7 1 4 3 6 2 0 (ORDER) -455.195044 (min: -289.864073)
7 5 1 4 3 6 2 0 (ORDER): 980.186325 7 5 1 4 3 6 2 0 (ORDER) -455.195044 (min: -289.864073)
1 7 5 4 3 6 2 0 (ORDER): 984.682287 1 7 5 4 3 6 2 0 (ORDER) -398.514998 (min: -289.864073)
7 1 5 4 3 6 2 0 (ORDER): 984.686797 7 1 5 4 3 6 2 0 (ORDER) -402.404666 (min: -289.864073)
1 5 3 7 4 6 2 0 (ORDER): 986.040546 1 5 3 7 4 6 2 0 (ORDER) -433.942954 (min: -289.864073)
5 1 3 7 4 6 2 0 (ORDER): 980.462518 5 1 3 7 4 6 2 0 (ORDER) -487.367402 (min: -289.864073)
5 3 1 7 4 6 2 0 (ORDER): 988.632417 5 3 1 7 4 6 2 0 (ORDER) -527.588224 (min: -289.864073)
3 5 1 7 4 6 2 0 (ORDER): 978.795896 3 5 1 7 4 6 2 0 (ORDER) -564.576169 (min: -289.864073)
1 3 5 7 4 6 2 0 (ORDER): 993.250303 1 3 5 7 4 6 2 0 (ORDER) -454.340824 (min: -289.864073)
3 1 5 7 4 6 2 0 (ORDER): 983.751471 3 1 5 7 4 6 2 0 (ORDER) -511.389885 (min: -289.864073)
3 5 7 1 4 6 2 0 (ORDER): 979.413889 3 5 7 1 4 6 2 0 (ORDER) -567.351038 (min: -289.864073)
5 3 7 1 4 6 2 0 (ORDER): 989.250409 5 3 7 1 4 6 2 0 (ORDER) -530.363093 (min: -289.864073)
5 7 3 1 4 6 2 0 (ORDER): 989.270402 5 7 3 1 4 6 2 0 (ORDER) -511.628657 (min: -289.864073)
7 5 3 1 4 6 2 0 (ORDER): 989.270402 7 5 3 1 4 6 2 0 (ORDER) -511.628657 (min: -289.864073)
3 7 5 1 4 6 2 0 (ORDER): 979.413889 3 7 5 1 4 6 2 0 (ORDER) -567.351038 (min: -289.864073)
7 3 5 1 4 6 2 0 (ORDER): 985.334138 7 3 5 1 4 6 2 0 (ORDER) -545.412512 (min: -289.864073)
1 3 7 5 4 6 2 0 (ORDER): 993.250303 1 3 7 5 4 6 2 0 (ORDER) -454.340824 (min: -289.864073)
3 1 7 5 4 6 2 0 (ORDER): 983.751471 3 1 7 5 4 6 2 0 (ORDER) -511.389885 (min: -289.864073)
3 7 1 5 4 6 2 0 (ORDER): 984.681375 3 7 1 5 4 6 2 0 (ORDER) -514.798824 (min: -289.864073)
7 3 1 5 4 6 2 0 (ORDER): 990.601624 7 3 1 5 4 6 2 0 (ORDER) -492.860298 (min: -289.864073)
1 7 3 5 4 6 2 0 (ORDER): 989.445642 1 7 3 5 4 6 2 0 (ORDER) -441.144656 (min: -289.864073)
7 1 3 5 4 6 2 0 (ORDER): 989.450152 7 1 3 5 4 6 2 0 (ORDER) -445.034324 (min: -289.864073)
1 5 7 3 4 6 2 0 (ORDER): 986.052933 1 5 7 3 4 6 2 0 (ORDER) -423.950877 (min: -289.864073)
5 1 7 3 4 6 2 0 (ORDER): 980.474905 5 1 7 3 4 6 2 0 (ORDER) -477.375325 (min: -289.864073)
5 7 1 3 4 6 2 0 (ORDER): 981.556971 5 7 1 3 4 6 2 0 (ORDER) -480.630922 (min: -289.864073)
7 5 1 3 4 6 2 0 (ORDER): 981.556971 7 5 1 3 4 6 2 0 (ORDER) -480.630922 (min: -289.864073)
1 7 5 3 4 6 2 0 (ORDER): 986.052933 1 7 5 3 4 6 2 0 (ORDER) -423.950877 (min: -289.864073)
7 1 5 3 4 6 2 0 (ORDER): 986.057443 7 1 5 3 4 6 2 0 (ORDER) -427.840544 (min: -289.864073)
1 6 5 4 7 3 2 0 (ORDER): 984.544367 1 6 5 4 7 3 2 0 (ORDER) -385.671596 (min: -289.864073)
6 1 5 4 7 3 2 0 (ORDER): 978.855806 6 1 5 4 7 3 2 0 (ORDER) -432.618118 (min: -289.864073)
6 5 1 4 7 3 2 0 (ORDER): 982.790816 6 5 1 4 7 3 2 0 (ORDER) -474.283682 (min: -289.864073)
5 6 1 4 7 3 2 0 (ORDER): 982.790816 5 6 1 4 7 3 2 0 (ORDER) -474.283682 (min: -289.864073)
1 5 6 4 7 3 2 0 (ORDER): 984.544367 1 5 6 4 7 3 2 0 (ORDER) -385.671596 (min: -289.864073)
5 1 6 4 7 3 2 0 (ORDER): 978.966340 5 1 6 4 7 3 2 0 (ORDER) -439.096044 (min: -289.864073)
5 6 4 1 7 3 2 0 (ORDER): 977.231336 5 6 4 1 7 3 2 0 (ORDER) -545.041997 (min: -289.864073)
6 5 4 1 7 3 2 0 (ORDER): 977.231336 6 5 4 1 7 3 2 0 (ORDER) -545.041997 (min: -289.864073)
6 4 5 1 7 3 2 0 (ORDER): 977.231336 6 4 5 1 7 3 2 0 (ORDER) -545.041997 (min: -289.864073)
4 6 5 1 7 3 2 0 (ORDER): 977.231336 4 6 5 1 7 3 2 0 (ORDER) -545.041997 (min: -289.864073)
5 4 6 1 7 3 2 0 (ORDER): 977.231336 5 4 6 1 7 3 2 0 (ORDER) -545.041997 (min: -289.864073)
4 5 6 1 7 3 2 0 (ORDER): 977.231336 4 5 6 1 7 3 2 0 (ORDER) -545.041997 (min: -289.864073)
1 5 4 6 7 3 2 0 (ORDER): 984.544367 1 5 4 6 7 3 2 0 (ORDER) -385.671596 (min: -289.864073)
5 1 4 6 7 3 2 0 (ORDER): 978.966340 5 1 4 6 7 3 2 0 (ORDER) -439.096044 (min: -289.864073)
5 4 1 6 7 3 2 0 (ORDER): 971.258971 5 4 1 6 7 3 2 0 (ORDER) -521.747761 (min: -289.864073)
4 5 1 6 7 3 2 0 (ORDER): 971.258971 4 5 1 6 7 3 2 0 (ORDER) -521.747761 (min: -289.864073)
1 4 5 6 7 3 2 0 (ORDER): 984.544367 1 4 5 6 7 3 2 0 (ORDER) -385.671596 (min: -289.864073)
4 1 5 6 7 3 2 0 (ORDER): 971.749602 4 1 5 6 7 3 2 0 (ORDER) -479.034309 (min: -289.864073)
1 6 4 5 7 3 2 0 (ORDER): 984.544367 1 6 4 5 7 3 2 0 (ORDER) -385.671596 (min: -289.864073)
6 1 4 5 7 3 2 0 (ORDER): 978.855806 6 1 4 5 7 3 2 0 (ORDER) -432.618118 (min: -289.864073)
6 4 1 5 7 3 2 0 (ORDER): 977.572495 6 4 1 5 7 3 2 0 (ORDER) -514.087430 (min: -289.864073)
4 6 1 5 7 3 2 0 (ORDER): 977.572495 4 6 1 5 7 3 2 0 (ORDER) -514.087430 (min: -289.864073)
1 4 6 5 7 3 2 0 (ORDER): 984.544367 1 4 6 5 7 3 2 0 (ORDER) -385.671596 (min: -289.864073)
4 1 6 5 7 3 2 0 (ORDER): 971.749602 4 1 6 5 7 3 2 0 (ORDER) -479.034309 (min: -289.864073)
4 6 5 7 1 3 2 0 (ORDER): 974.297316 4 6 5 7 1 3 2 0 (ORDER) -550.100735 (min: -289.864073)
6 4 5 7 1 3 2 0 (ORDER): 974.297316 6 4 5 7 1 3 2 0 (ORDER) -550.100735 (min: -289.864073)
6 5 4 7 1 3 2 0 (ORDER): 974.297316 6 5 4 7 1 3 2 0 (ORDER) -550.100735 (min: -289.864073)
5 6 4 7 1 3 2 0 (ORDER): 974.297316 5 6 4 7 1 3 2 0 (ORDER) -550.100735 (min: -289.864073)
4 5 6 7 1 3 2 0 (ORDER): 974.297316 4 5 6 7 1 3 2 0 (ORDER) -550.100735 (min: -289.864073)
5 4 6 7 1 3 2 0 (ORDER): 974.297316 5 4 6 7 1 3 2 0 (ORDER) -550.100735 (min: -289.864073)
5 6 7 4 1 3 2 0 (ORDER): 974.297316 5 6 7 4 1 3 2 0 (ORDER) -550.100735 (min: -289.864073)
6 5 7 4 1 3 2 0 (ORDER): 974.297316 6 5 7 4 1 3 2 0 (ORDER) -550.100735 (min: -289.864073)
6 7 5 4 1 3 2 0 (ORDER): 974.297316 6 7 5 4 1 3 2 0 (ORDER) -550.100735 (min: -289.864073)
7 6 5 4 1 3 2 0 (ORDER): 974.297316 7 6 5 4 1 3 2 0 (ORDER) -550.100735 (min: -289.864073)
5 7 6 4 1 3 2 0 (ORDER): 974.297316 5 7 6 4 1 3 2 0 (ORDER) -550.100735 (min: -289.864073)
7 5 6 4 1 3 2 0 (ORDER): 974.297316 7 5 6 4 1 3 2 0 (ORDER) -550.100735 (min: -289.864073)
4 5 7 6 1 3 2 0 (ORDER): 974.297316 4 5 7 6 1 3 2 0 (ORDER) -550.100735 (min: -289.864073)
5 4 7 6 1 3 2 0 (ORDER): 974.297316 5 4 7 6 1 3 2 0 (ORDER) -550.100735 (min: -289.864073)
5 7 4 6 1 3 2 0 (ORDER): 974.297316 5 7 4 6 1 3 2 0 (ORDER) -550.100735 (min: -289.864073)
7 5 4 6 1 3 2 0 (ORDER): 974.297316 7 5 4 6 1 3 2 0 (ORDER) -550.100735 (min: -289.864073)
4 7 5 6 1 3 2 0 (ORDER): 974.297316 4 7 5 6 1 3 2 0 (ORDER) -550.100735 (min: -289.864073)
7 4 5 6 1 3 2 0 (ORDER): 974.297316 7 4 5 6 1 3 2 0 (ORDER) -550.100735 (min: -289.864073)
4 6 7 5 1 3 2 0 (ORDER): 974.297316 4 6 7 5 1 3 2 0 (ORDER) -550.100735 (min: -289.864073)
6 4 7 5 1 3 2 0 (ORDER): 974.297316 6 4 7 5 1 3 2 0 (ORDER) -550.100735 (min: -289.864073)
6 7 4 5 1 3 2 0 (ORDER): 974.297316 6 7 4 5 1 3 2 0 (ORDER) -550.100735 (min: -289.864073)
7 6 4 5 1 3 2 0 (ORDER): 974.297316 7 6 4 5 1 3 2 0 (ORDER) -550.100735 (min: -289.864073)
4 7 6 5 1 3 2 0 (ORDER): 974.297316 4 7 6 5 1 3 2 0 (ORDER) -550.100735 (min: -289.864073)
7 4 6 5 1 3 2 0 (ORDER): 974.297316 7 4 6 5 1 3 2 0 (ORDER) -550.100735 (min: -289.864073)
1 4 5 7 6 3 2 0 (ORDER): 984.544367 1 4 5 7 6 3 2 0 (ORDER) -385.671596 (min: -289.864073)
4 1 5 7 6 3 2 0 (ORDER): 971.749602 4 1 5 7 6 3 2 0 (ORDER) -479.034309 (min: -289.864073)
4 5 1 7 6 3 2 0 (ORDER): 971.258971 4 5 1 7 6 3 2 0 (ORDER) -521.747761 (min: -289.864073)
5 4 1 7 6 3 2 0 (ORDER): 971.258971 5 4 1 7 6 3 2 0 (ORDER) -521.747761 (min: -289.864073)
1 5 4 7 6 3 2 0 (ORDER): 984.544367 1 5 4 7 6 3 2 0 (ORDER) -385.671596 (min: -289.864073)
5 1 4 7 6 3 2 0 (ORDER): 978.966340 5 1 4 7 6 3 2 0 (ORDER) -439.096044 (min: -289.864073)
5 4 7 1 6 3 2 0 (ORDER): 969.738683 5 4 7 1 6 3 2 0 (ORDER) -526.593413 (min: -289.864073)
4 5 7 1 6 3 2 0 (ORDER): 969.738683 4 5 7 1 6 3 2 0 (ORDER) -526.593413 (min: -289.864073)
4 7 5 1 6 3 2 0 (ORDER): 969.738683 4 7 5 1 6 3 2 0 (ORDER) -526.593413 (min: -289.864073)
7 4 5 1 6 3 2 0 (ORDER): 969.738683 7 4 5 1 6 3 2 0 (ORDER) -526.593413 (min: -289.864073)
5 7 4 1 6 3 2 0 (ORDER): 969.738683 5 7 4 1 6 3 2 0 (ORDER) -526.593413 (min: -289.864073)
7 5 4 1 6 3 2 0 (ORDER): 969.738683 7 5 4 1 6 3 2 0 (ORDER) -526.593413 (min: -289.864073)
1 5 7 4 6 3 2 0 (ORDER): 984.544367 1 5 7 4 6 3 2 0 (ORDER) -385.671596 (min: -289.864073)
5 1 7 4 6 3 2 0 (ORDER): 978.966340 5 1 7 4 6 3 2 0 (ORDER) -439.096044 (min: -289.864073)
5 7 1 4 6 3 2 0 (ORDER): 980.048405 5 7 1 4 6 3 2 0 (ORDER) -442.351641 (min: -289.864073)
7 5 1 4 6 3 2 0 (ORDER): 980.048405 7 5 1 4 6 3 2 0 (ORDER) -442.351641 (min: -289.864073)
1 7 5 4 6 3 2 0 (ORDER): 984.544367 1 7 5 4 6 3 2 0 (ORDER) -385.671596 (min: -289.864073)
7 1 5 4 6 3 2 0 (ORDER): 984.548877 7 1 5 4 6 3 2 0 (ORDER) -389.561263 (min: -289.864073)
1 4 7 5 6 3 2 0 (ORDER): 984.544367 1 4 7 5 6 3 2 0 (ORDER) -385.671596 (min: -289.864073)
4 1 7 5 6 3 2 0 (ORDER): 971.749602 4 1 7 5 6 3 2 0 (ORDER) -479.034309 (min: -289.864073)
4 7 1 5 6 3 2 0 (ORDER): 967.564475 4 7 1 5 6 3 2 0 (ORDER) -484.514032 (min: -289.864073)
7 4 1 5 6 3 2 0 (ORDER): 967.564475 7 4 1 5 6 3 2 0 (ORDER) -484.514032 (min: -289.864073)
1 7 4 5 6 3 2 0 (ORDER): 984.544367 1 7 4 5 6 3 2 0 (ORDER) -385.671596 (min: -289.864073)
7 1 4 5 6 3 2 0 (ORDER): 984.548877 7 1 4 5 6 3 2 0 (ORDER) -389.561263 (min: -289.864073)
1 6 4 7 5 3 2 0 (ORDER): 984.544367 1 6 4 7 5 3 2 0 (ORDER) -385.671596 (min: -289.864073)
6 1 4 7 5 3 2 0 (ORDER): 978.855806 6 1 4 7 5 3 2 0 (ORDER) -432.618118 (min: -289.864073)
6 4 1 7 5 3 2 0 (ORDER): 977.572495 6 4 1 7 5 3 2 0 (ORDER) -514.087430 (min: -289.864073)
4 6 1 7 5 3 2 0 (ORDER): 977.572495 4 6 1 7 5 3 2 0 (ORDER) -514.087430 (min: -289.864073)
1 4 6 7 5 3 2 0 (ORDER): 984.544367 1 4 6 7 5 3 2 0 (ORDER) -385.671596 (min: -289.864073)
4 1 6 7 5 3 2 0 (ORDER): 971.749602 4 1 6 7 5 3 2 0 (ORDER) -479.034309 (min: -289.864073)
4 6 7 1 5 3 2 0 (ORDER): 971.488367 4 6 7 1 5 3 2 0 (ORDER) -519.780238 (min: -289.864073)
6 4 7 1 5 3 2 0 (ORDER): 971.488367 6 4 7 1 5 3 2 0 (ORDER) -519.780238 (min: -289.864073)
6 7 4 1 5 3 2 0 (ORDER): 971.488367 6 7 4 1 5 3 2 0 (ORDER) -519.780238 (min: -289.864073)
7 6 4 1 5 3 2 0 (ORDER): 971.488367 7 6 4 1 5 3 2 0 (ORDER) -519.780238 (min: -289.864073)
4 7 6 1 5 3 2 0 (ORDER): 971.488367 4 7 6 1 5 3 2 0 (ORDER) -519.780238 (min: -289.864073)
7 4 6 1 5 3 2 0 (ORDER): 971.488367 7 4 6 1 5 3 2 0 (ORDER) -519.780238 (min: -289.864073)
1 4 7 6 5 3 2 0 (ORDER): 984.544367 1 4 7 6 5 3 2 0 (ORDER) -385.671596 (min: -289.864073)
4 1 7 6 5 3 2 0 (ORDER): 971.749602 4 1 7 6 5 3 2 0 (ORDER) -479.034309 (min: -289.864073)
4 7 1 6 5 3 2 0 (ORDER): 967.564475 4 7 1 6 5 3 2 0 (ORDER) -484.514032 (min: -289.864073)
7 4 1 6 5 3 2 0 (ORDER): 967.564475 7 4 1 6 5 3 2 0 (ORDER) -484.514032 (min: -289.864073)
1 7 4 6 5 3 2 0 (ORDER): 984.544367 1 7 4 6 5 3 2 0 (ORDER) -385.671596 (min: -289.864073)
7 1 4 6 5 3 2 0 (ORDER): 984.548877 7 1 4 6 5 3 2 0 (ORDER) -389.561263 (min: -289.864073)
1 6 7 4 5 3 2 0 (ORDER): 984.544367 1 6 7 4 5 3 2 0 (ORDER) -385.671596 (min: -289.864073)
6 1 7 4 5 3 2 0 (ORDER): 978.855806 6 1 7 4 5 3 2 0 (ORDER) -432.618118 (min: -289.864073)
6 7 1 4 5 3 2 0 (ORDER): 977.175254 6 7 1 4 5 3 2 0 (ORDER) -436.720871 (min: -289.864073)
7 6 1 4 5 3 2 0 (ORDER): 977.175254 7 6 1 4 5 3 2 0 (ORDER) -436.720871 (min: -289.864073)
1 7 6 4 5 3 2 0 (ORDER): 984.544367 1 7 6 4 5 3 2 0 (ORDER) -385.671596 (min: -289.864073)
7 1 6 4 5 3 2 0 (ORDER): 984.548877 7 1 6 4 5 3 2 0 (ORDER) -389.561263 (min: -289.864073)
1 6 5 7 4 3 2 0 (ORDER): 984.544367 1 6 5 7 4 3 2 0 (ORDER) -385.671596 (min: -289.864073)
6 1 5 7 4 3 2 0 (ORDER): 978.855806 6 1 5 7 4 3 2 0 (ORDER) -432.618118 (min: -289.864073)
6 5 1 7 4 3 2 0 (ORDER): 982.790816 6 5 1 7 4 3 2 0 (ORDER) -474.283682 (min: -289.864073)
5 6 1 7 4 3 2 0 (ORDER): 982.790816 5 6 1 7 4 3 2 0 (ORDER) -474.283682 (min: -289.864073)
1 5 6 7 4 3 2 0 (ORDER): 984.544367 1 5 6 7 4 3 2 0 (ORDER) -385.671596 (min: -289.864073)
5 1 6 7 4 3 2 0 (ORDER): 978.966340 5 1 6 7 4 3 2 0 (ORDER) -439.096044 (min: -289.864073)
5 6 7 1 4 3 2 0 (ORDER): 979.353215 5 6 7 1 4 3 2 0 (ORDER) -477.752365 (min: -289.864073)
6 5 7 1 4 3 2 0 (ORDER): 979.353215 6 5 7 1 4 3 2 0 (ORDER) -477.752365 (min: -289.864073)
6 7 5 1 4 3 2 0 (ORDER): 979.353215 6 7 5 1 4 3 2 0 (ORDER) -477.752365 (min: -289.864073)
7 6 5 1 4 3 2 0 (ORDER): 979.353215 7 6 5 1 4 3 2 0 (ORDER) -477.752365 (min: -289.864073)
5 7 6 1 4 3 2 0 (ORDER): 979.353215 5 7 6 1 4 3 2 0 (ORDER) -477.752365 (min: -289.864073)
7 5 6 1 4 3 2 0 (ORDER): 979.353215 7 5 6 1 4 3 2 0 (ORDER) -477.752365 (min: -289.864073)
1 5 7 6 4 3 2 0 (ORDER): 984.544367 1 5 7 6 4 3 2 0 (ORDER) -385.671596 (min: -289.864073)
5 1 7 6 4 3 2 0 (ORDER): 978.966340 5 1 7 6 4 3 2 0 (ORDER) -439.096044 (min: -289.864073)
5 7 1 6 4 3 2 0 (ORDER): 980.048405 5 7 1 6 4 3 2 0 (ORDER) -442.351641 (min: -289.864073)
7 5 1 6 4 3 2 0 (ORDER): 980.048405 7 5 1 6 4 3 2 0 (ORDER) -442.351641 (min: -289.864073)
1 7 5 6 4 3 2 0 (ORDER): 984.544367 1 7 5 6 4 3 2 0 (ORDER) -385.671596 (min: -289.864073)
7 1 5 6 4 3 2 0 (ORDER): 984.548877 7 1 5 6 4 3 2 0 (ORDER) -389.561263 (min: -289.864073)
1 6 7 5 4 3 2 0 (ORDER): 984.544367 1 6 7 5 4 3 2 0 (ORDER) -385.671596 (min: -289.864073)
6 1 7 5 4 3 2 0 (ORDER): 978.855806 6 1 7 5 4 3 2 0 (ORDER) -432.618118 (min: -289.864073)
6 7 1 5 4 3 2 0 (ORDER): 977.175254 6 7 1 5 4 3 2 0 (ORDER) -436.720871 (min: -289.864073)
7 6 1 5 4 3 2 0 (ORDER): 977.175254 7 6 1 5 4 3 2 0 (ORDER) -436.720871 (min: -289.864073)
1 7 6 5 4 3 2 0 (ORDER): 984.544367 1 7 6 5 4 3 2 0 (ORDER) -385.671596 (min: -289.864073)
7 1 6 5 4 3 2 0 (ORDER): 984.548877 7 1 6 5 4 3 2 0 (ORDER) -389.561263 (min: -289.864073)
1 6 3 5 7 4 2 0 (ORDER): 999.134245 1 6 3 5 7 4 2 0 (ORDER) -382.554261 (min: -289.864073)
6 1 3 5 7 4 2 0 (ORDER): 993.445684 6 1 3 5 7 4 2 0 (ORDER) -429.500784 (min: -289.864073)
6 3 1 5 7 4 2 0 (ORDER): 997.247942 6 3 1 5 7 4 2 0 (ORDER) -473.110224 (min: -289.864073)
3 6 1 5 7 4 2 0 (ORDER): 982.685666 3 6 1 5 7 4 2 0 (ORDER) -553.396481 (min: -289.864073)
1 3 6 5 7 4 2 0 (ORDER): 993.250303 1 3 6 5 7 4 2 0 (ORDER) -454.340824 (min: -289.864073)
3 1 6 5 7 4 2 0 (ORDER): 983.751471 3 1 6 5 7 4 2 0 (ORDER) -511.389885 (min: -289.864073)
3 6 5 1 7 4 2 0 (ORDER): 986.312641 3 6 5 1 7 4 2 0 (ORDER) -594.823881 (min: -289.864073)
6 3 5 1 7 4 2 0 (ORDER): 1000.874918 6 3 5 1 7 4 2 0 (ORDER) -514.537624 (min: -289.864073)
6 5 3 1 7 4 2 0 (ORDER): 984.843663 6 5 3 1 7 4 2 0 (ORDER) -499.421439 (min: -289.864073)
5 6 3 1 7 4 2 0 (ORDER): 984.843663 5 6 3 1 7 4 2 0 (ORDER) -499.421439 (min: -289.864073)
3 5 6 1 7 4 2 0 (ORDER): 986.312641 3 5 6 1 7 4 2 0 (ORDER) -594.823881 (min: -289.864073)
5 3 6 1 7 4 2 0 (ORDER): 996.149162 5 3 6 1 7 4 2 0 (ORDER) -557.835936 (min: -289.864073)
1 3 5 6 7 4 2 0 (ORDER): 993.250303 1 3 5 6 7 4 2 0 (ORDER) -454.340824 (min: -289.864073)
3 1 5 6 7 4 2 0 (ORDER): 983.751471 3 1 5 6 7 4 2 0 (ORDER) -511.389885 (min: -289.864073)
3 5 1 6 7 4 2 0 (ORDER): 978.795896 3 5 1 6 7 4 2 0 (ORDER) -564.576169 (min: -289.864073)
5 3 1 6 7 4 2 0 (ORDER): 988.632417 5 3 1 6 7 4 2 0 (ORDER) -527.588224 (min: -289.864073)
1 5 3 6 7 4 2 0 (ORDER): 986.040546 1 5 3 6 7 4 2 0 (ORDER) -433.942954 (min: -289.864073)
5 1 3 6 7 4 2 0 (ORDER): 980.462518 5 1 3 6 7 4 2 0 (ORDER) -487.367402 (min: -289.864073)
1 6 5 3 7 4 2 0 (ORDER): 986.591452 1 6 5 3 7 4 2 0 (ORDER) -384.028152 (min: -289.864073)
6 1 5 3 7 4 2 0 (ORDER): 980.902891 6 1 5 3 7 4 2 0 (ORDER) -430.974674 (min: -289.864073)
6 5 1 3 7 4 2 0 (ORDER): 984.837901 6 5 1 3 7 4 2 0 (ORDER) -472.640238 (min: -289.864073)
5 6 1 3 7 4 2 0 (ORDER): 984.837901 5 6 1 3 7 4 2 0 (ORDER) -472.640238 (min: -289.864073)
1 5 6 3 7 4 2 0 (ORDER): 986.591452 1 5 6 3 7 4 2 0 (ORDER) -384.028152 (min: -289.864073)
5 1 6 3 7 4 2 0 (ORDER): 981.013424 5 1 6 3 7 4 2 0 (ORDER) -437.452600 (min: -289.864073)
5 6 3 7 1 4 2 0 (ORDER): 981.684449 5 6 3 7 1 4 2 0 (ORDER) -502.409394 (min: -289.864073)
6 5 3 7 1 4 2 0 (ORDER): 981.684449 6 5 3 7 1 4 2 0 (ORDER) -502.409394 (min: -289.864073)
6 3 5 7 1 4 2 0 (ORDER): 997.715703 6 3 5 7 1 4 2 0 (ORDER) -517.525578 (min: -289.864073)
3 6 5 7 1 4 2 0 (ORDER): 983.153427 3 6 5 7 1 4 2 0 (ORDER) -597.811835 (min: -289.864073)
5 3 6 7 1 4 2 0 (ORDER): 992.989947 5 3 6 7 1 4 2 0 (ORDER) -560.823890 (min: -289.864073)
3 5 6 7 1 4 2 0 (ORDER): 983.153427 3 5 6 7 1 4 2 0 (ORDER) -597.811835 (min: -289.864073)
3 6 7 5 1 4 2 0 (ORDER): 983.153427 3 6 7 5 1 4 2 0 (ORDER) -597.811835 (min: -289.864073)
6 3 7 5 1 4 2 0 (ORDER): 997.715703 6 3 7 5 1 4 2 0 (ORDER) -517.525578 (min: -289.864073)
6 7 3 5 1 4 2 0 (ORDER): 987.745346 6 7 3 5 1 4 2 0 (ORDER) -508.463275 (min: -289.864073)
7 6 3 5 1 4 2 0 (ORDER): 987.745346 7 6 3 5 1 4 2 0 (ORDER) -508.463275 (min: -289.864073)
3 7 6 5 1 4 2 0 (ORDER): 983.153427 3 7 6 5 1 4 2 0 (ORDER) -597.811835 (min: -289.864073)
7 3 6 5 1 4 2 0 (ORDER): 989.073676 7 3 6 5 1 4 2 0 (ORDER) -575.873309 (min: -289.864073)
5 3 7 6 1 4 2 0 (ORDER): 992.989947 5 3 7 6 1 4 2 0 (ORDER) -560.823890 (min: -289.864073)
3 5 7 6 1 4 2 0 (ORDER): 983.153427 3 5 7 6 1 4 2 0 (ORDER) -597.811835 (min: -289.864073)
3 7 5 6 1 4 2 0 (ORDER): 983.153427 3 7 5 6 1 4 2 0 (ORDER) -597.811835 (min: -289.864073)
7 3 5 6 1 4 2 0 (ORDER): 989.073676 7 3 5 6 1 4 2 0 (ORDER) -575.873309 (min: -289.864073)
5 7 3 6 1 4 2 0 (ORDER): 993.009940 5 7 3 6 1 4 2 0 (ORDER) -542.089455 (min: -289.864073)
7 5 3 6 1 4 2 0 (ORDER): 993.009940 7 5 3 6 1 4 2 0 (ORDER) -542.089455 (min: -289.864073)
5 6 7 3 1 4 2 0 (ORDER): 981.280891 5 6 7 3 1 4 2 0 (ORDER) -496.551181 (min: -289.864073)
6 5 7 3 1 4 2 0 (ORDER): 981.280891 6 5 7 3 1 4 2 0 (ORDER) -496.551181 (min: -289.864073)
6 7 5 3 1 4 2 0 (ORDER): 981.280891 6 7 5 3 1 4 2 0 (ORDER) -496.551181 (min: -289.864073)
7 6 5 3 1 4 2 0 (ORDER): 981.280891 7 6 5 3 1 4 2 0 (ORDER) -496.551181 (min: -289.864073)
5 7 6 3 1 4 2 0 (ORDER): 981.280891 5 7 6 3 1 4 2 0 (ORDER) -496.551181 (min: -289.864073)
7 5 6 3 1 4 2 0 (ORDER): 981.280891 7 5 6 3 1 4 2 0 (ORDER) -496.551181 (min: -289.864073)
1 5 3 7 6 4 2 0 (ORDER): 986.040546 1 5 3 7 6 4 2 0 (ORDER) -433.942954 (min: -289.864073)
5 1 3 7 6 4 2 0 (ORDER): 980.462518 5 1 3 7 6 4 2 0 (ORDER) -487.367402 (min: -289.864073)
5 3 1 7 6 4 2 0 (ORDER): 988.632417 5 3 1 7 6 4 2 0 (ORDER) -527.588224 (min: -289.864073)
3 5 1 7 6 4 2 0 (ORDER): 978.795896 3 5 1 7 6 4 2 0 (ORDER) -564.576169 (min: -289.864073)
1 3 5 7 6 4 2 0 (ORDER): 993.250303 1 3 5 7 6 4 2 0 (ORDER) -454.340824 (min: -289.864073)
3 1 5 7 6 4 2 0 (ORDER): 983.751471 3 1 5 7 6 4 2 0 (ORDER) -511.389885 (min: -289.864073)
3 5 7 1 6 4 2 0 (ORDER): 979.413889 3 5 7 1 6 4 2 0 (ORDER) -567.351038 (min: -289.864073)
5 3 7 1 6 4 2 0 (ORDER): 989.250409 5 3 7 1 6 4 2 0 (ORDER) -530.363093 (min: -289.864073)
5 7 3 1 6 4 2 0 (ORDER): 989.270402 5 7 3 1 6 4 2 0 (ORDER) -511.628657 (min: -289.864073)
7 5 3 1 6 4 2 0 (ORDER): 989.270402 7 5 3 1 6 4 2 0 (ORDER) -511.628657 (min: -289.864073)
3 7 5 1 6 4 2 0 (ORDER): 979.413889 3 7 5 1 6 4 2 0 (ORDER) -567.351038 (min: -289.864073)
7 3 5 1 6 4 2 0 (ORDER): 985.334138 7 3 5 1 6 4 2 0 (ORDER) -545.412512 (min: -289.864073)
1 3 7 5 6 4 2 0 (ORDER): 993.250303 1 3 7 5 6 4 2 0 (ORDER) -454.340824 (min: -289.864073)
3 1 7 5 6 4 2 0 (ORDER): 983.751471 3 1 7 5 6 4 2 0 (ORDER) -511.389885 (min: -289.864073)
3 7 1 5 6 4 2 0 (ORDER): 984.681375 3 7 1 5 6 4 2 0 (ORDER) -514.798824 (min: -289.864073)
7 3 1 5 6 4 2 0 (ORDER): 990.601624 7 3 1 5 6 4 2 0 (ORDER) -492.860298 (min: -289.864073)
1 7 3 5 6 4 2 0 (ORDER): 989.445642 1 7 3 5 6 4 2 0 (ORDER) -441.144656 (min: -289.864073)
7 1 3 5 6 4 2 0 (ORDER): 989.450152 7 1 3 5 6 4 2 0 (ORDER) -445.034324 (min: -289.864073)
1 5 7 3 6 4 2 0 (ORDER): 986.052933 1 5 7 3 6 4 2 0 (ORDER) -423.950877 (min: -289.864073)
5 1 7 3 6 4 2 0 (ORDER): 980.474905 5 1 7 3 6 4 2 0 (ORDER) -477.375325 (min: -289.864073)
5 7 1 3 6 4 2 0 (ORDER): 981.556971 5 7 1 3 6 4 2 0 (ORDER) -480.630922 (min: -289.864073)
7 5 1 3 6 4 2 0 (ORDER): 981.556971 7 5 1 3 6 4 2 0 (ORDER) -480.630922 (min: -289.864073)
1 7 5 3 6 4 2 0 (ORDER): 986.052933 1 7 5 3 6 4 2 0 (ORDER) -423.950877 (min: -289.864073)
7 1 5 3 6 4 2 0 (ORDER): 986.057443 7 1 5 3 6 4 2 0 (ORDER) -427.840544 (min: -289.864073)
1 6 5 7 3 4 2 0 (ORDER): 986.585642 1 6 5 7 3 4 2 0 (ORDER) -386.912297 (min: -289.864073)
6 1 5 7 3 4 2 0 (ORDER): 980.897081 6 1 5 7 3 4 2 0 (ORDER) -433.858820 (min: -289.864073)
6 5 1 7 3 4 2 0 (ORDER): 984.832091 6 5 1 7 3 4 2 0 (ORDER) -475.524383 (min: -289.864073)
5 6 1 7 3 4 2 0 (ORDER): 984.832091 5 6 1 7 3 4 2 0 (ORDER) -475.524383 (min: -289.864073)
1 5 6 7 3 4 2 0 (ORDER): 986.585642 1 5 6 7 3 4 2 0 (ORDER) -386.912297 (min: -289.864073)
5 1 6 7 3 4 2 0 (ORDER): 981.007615 5 1 6 7 3 4 2 0 (ORDER) -440.336745 (min: -289.864073)
5 6 7 1 3 4 2 0 (ORDER): 981.394490 5 6 7 1 3 4 2 0 (ORDER) -478.993066 (min: -289.864073)
6 5 7 1 3 4 2 0 (ORDER): 981.394490 6 5 7 1 3 4 2 0 (ORDER) -478.993066 (min: -289.864073)
6 7 5 1 3 4 2 0 (ORDER): 981.394490 6 7 5 1 3 4 2 0 (ORDER) -478.993066 (min: -289.864073)
7 6 5 1 3 4 2 0 (ORDER): 981.394490 7 6 5 1 3 4 2 0 (ORDER) -478.993066 (min: -289.864073)
5 7 6 1 3 4 2 0 (ORDER): 981.394490 5 7 6 1 3 4 2 0 (ORDER) -478.993066 (min: -289.864073)
7 5 6 1 3 4 2 0 (ORDER): 981.394490 7 5 6 1 3 4 2 0 (ORDER) -478.993066 (min: -289.864073)
1 5 7 6 3 4 2 0 (ORDER): 986.585642 1 5 7 6 3 4 2 0 (ORDER) -386.912297 (min: -289.864073)
5 1 7 6 3 4 2 0 (ORDER): 981.007615 5 1 7 6 3 4 2 0 (ORDER) -440.336745 (min: -289.864073)
5 7 1 6 3 4 2 0 (ORDER): 982.089680 5 7 1 6 3 4 2 0 (ORDER) -443.592342 (min: -289.864073)
7 5 1 6 3 4 2 0 (ORDER): 982.089680 7 5 1 6 3 4 2 0 (ORDER) -443.592342 (min: -289.864073)
1 7 5 6 3 4 2 0 (ORDER): 986.585642 1 7 5 6 3 4 2 0 (ORDER) -386.912297 (min: -289.864073)
7 1 5 6 3 4 2 0 (ORDER): 986.590152 7 1 5 6 3 4 2 0 (ORDER) -390.801965 (min: -289.864073)
1 6 7 5 3 4 2 0 (ORDER): 986.585642 1 6 7 5 3 4 2 0 (ORDER) -386.912297 (min: -289.864073)
6 1 7 5 3 4 2 0 (ORDER): 980.897081 6 1 7 5 3 4 2 0 (ORDER) -433.858820 (min: -289.864073)
6 7 1 5 3 4 2 0 (ORDER): 979.216529 6 7 1 5 3 4 2 0 (ORDER) -437.961573 (min: -289.864073)
7 6 1 5 3 4 2 0 (ORDER): 979.216529 7 6 1 5 3 4 2 0 (ORDER) -437.961573 (min: -289.864073)
1 7 6 5 3 4 2 0 (ORDER): 986.585642 1 7 6 5 3 4 2 0 (ORDER) -386.912297 (min: -289.864073)
7 1 6 5 3 4 2 0 (ORDER): 986.590152 7 1 6 5 3 4 2 0 (ORDER) -390.801965 (min: -289.864073)
1 6 3 7 5 4 2 0 (ORDER): 999.134245 1 6 3 7 5 4 2 0 (ORDER) -382.554261 (min: -289.864073)
6 1 3 7 5 4 2 0 (ORDER): 993.445684 6 1 3 7 5 4 2 0 (ORDER) -429.500784 (min: -289.864073)
6 3 1 7 5 4 2 0 (ORDER): 997.247942 6 3 1 7 5 4 2 0 (ORDER) -473.110224 (min: -289.864073)
3 6 1 7 5 4 2 0 (ORDER): 982.685666 3 6 1 7 5 4 2 0 (ORDER) -553.396481 (min: -289.864073)
1 3 6 7 5 4 2 0 (ORDER): 993.250303 1 3 6 7 5 4 2 0 (ORDER) -454.340824 (min: -289.864073)
3 1 6 7 5 4 2 0 (ORDER): 983.751471 3 1 6 7 5 4 2 0 (ORDER) -511.389885 (min: -289.864073)
3 6 7 1 5 4 2 0 (ORDER): 981.083689 3 6 7 1 5 4 2 0 (ORDER) -557.018506 (min: -289.864073)
6 3 7 1 5 4 2 0 (ORDER): 995.645966 6 3 7 1 5 4 2 0 (ORDER) -476.732249 (min: -289.864073)
6 7 3 1 5 4 2 0 (ORDER): 985.675609 6 7 3 1 5 4 2 0 (ORDER) -467.669946 (min: -289.864073)
7 6 3 1 5 4 2 0 (ORDER): 985.675609 7 6 3 1 5 4 2 0 (ORDER) -467.669946 (min: -289.864073)
3 7 6 1 5 4 2 0 (ORDER): 981.083689 3 7 6 1 5 4 2 0 (ORDER) -557.018506 (min: -289.864073)
7 3 6 1 5 4 2 0 (ORDER): 987.003939 7 3 6 1 5 4 2 0 (ORDER) -535.079980 (min: -289.864073)
1 3 7 6 5 4 2 0 (ORDER): 993.250303 1 3 7 6 5 4 2 0 (ORDER) -454.340824 (min: -289.864073)
3 1 7 6 5 4 2 0 (ORDER): 983.751471 3 1 7 6 5 4 2 0 (ORDER) -511.389885 (min: -289.864073)
3 7 1 6 5 4 2 0 (ORDER): 984.681375 3 7 1 6 5 4 2 0 (ORDER) -514.798824 (min: -289.864073)
7 3 1 6 5 4 2 0 (ORDER): 990.601624 7 3 1 6 5 4 2 0 (ORDER) -492.860298 (min: -289.864073)
1 7 3 6 5 4 2 0 (ORDER): 989.445642 1 7 3 6 5 4 2 0 (ORDER) -441.144656 (min: -289.864073)
7 1 3 6 5 4 2 0 (ORDER): 989.450152 7 1 3 6 5 4 2 0 (ORDER) -445.034324 (min: -289.864073)
1 6 7 3 5 4 2 0 (ORDER): 992.973540 1 6 7 3 5 4 2 0 (ORDER) -382.234316 (min: -289.864073)
6 1 7 3 5 4 2 0 (ORDER): 987.284979 6 1 7 3 5 4 2 0 (ORDER) -429.180839 (min: -289.864073)
6 7 1 3 5 4 2 0 (ORDER): 985.604426 6 7 1 3 5 4 2 0 (ORDER) -433.283592 (min: -289.864073)
7 6 1 3 5 4 2 0 (ORDER): 985.604426 7 6 1 3 5 4 2 0 (ORDER) -433.283592 (min: -289.864073)
1 7 6 3 5 4 2 0 (ORDER): 992.973540 1 7 6 3 5 4 2 0 (ORDER) -382.234316 (min: -289.864073)
7 1 6 3 5 4 2 0 (ORDER): 992.978050 7 1 6 3 5 4 2 0 (ORDER) -386.123984 (min: -289.864073)
1 6 3 4 7 5 2 0 (ORDER): 999.134245 1 6 3 4 7 5 2 0 (ORDER) -382.554261 (min: -289.864073)
6 1 3 4 7 5 2 0 (ORDER): 993.445684 6 1 3 4 7 5 2 0 (ORDER) -429.500784 (min: -289.864073)
6 3 1 4 7 5 2 0 (ORDER): 997.247942 6 3 1 4 7 5 2 0 (ORDER) -473.110224 (min: -289.864073)
3 6 1 4 7 5 2 0 (ORDER): 982.685666 3 6 1 4 7 5 2 0 (ORDER) -553.396481 (min: -289.864073)
1 3 6 4 7 5 2 0 (ORDER): 993.250303 1 3 6 4 7 5 2 0 (ORDER) -454.340824 (min: -289.864073)
3 1 6 4 7 5 2 0 (ORDER): 983.751471 3 1 6 4 7 5 2 0 (ORDER) -511.389885 (min: -289.864073)
3 6 4 1 7 5 2 0 (ORDER): 978.301757 3 6 4 1 7 5 2 0 (ORDER) -630.905098 (min: -289.864073)
6 3 4 1 7 5 2 0 (ORDER): 992.864034 6 3 4 1 7 5 2 0 (ORDER) -550.618841 (min: -289.864073)
6 4 3 1 7 5 2 0 (ORDER): 981.710049 6 4 3 1 7 5 2 0 (ORDER) -503.673016 (min: -289.864073)
4 6 3 1 7 5 2 0 (ORDER): 981.710049 4 6 3 1 7 5 2 0 (ORDER) -503.673016 (min: -289.864073)
3 4 6 1 7 5 2 0 (ORDER): 978.301757 3 4 6 1 7 5 2 0 (ORDER) -630.905098 (min: -289.864073)
4 3 6 1 7 5 2 0 (ORDER): 992.567798 4 3 6 1 7 5 2 0 (ORDER) -559.764097 (min: -289.864073)
1 3 4 6 7 5 2 0 (ORDER): 993.250303 1 3 4 6 7 5 2 0 (ORDER) -454.340824 (min: -289.864073)
3 1 4 6 7 5 2 0 (ORDER): 983.751471 3 1 4 6 7 5 2 0 (ORDER) -511.389885 (min: -289.864073)
3 4 1 6 7 5 2 0 (ORDER): 975.102101 3 4 1 6 7 5 2 0 (ORDER) -600.791903 (min: -289.864073)
4 3 1 6 7 5 2 0 (ORDER): 989.368142 4 3 1 6 7 5 2 0 (ORDER) -529.650902 (min: -289.864073)
1 4 3 6 7 5 2 0 (ORDER): 984.549749 1 4 3 6 7 5 2 0 (ORDER) -405.406978 (min: -289.864073)
4 1 3 6 7 5 2 0 (ORDER): 971.754984 4 1 3 6 7 5 2 0 (ORDER) -498.769692 (min: -289.864073)
1 6 4 3 7 5 2 0 (ORDER): 984.358342 1 6 4 3 7 5 2 0 (ORDER) -357.815592 (min: -289.864073)
6 1 4 3 7 5 2 0 (ORDER): 978.669781 6 1 4 3 7 5 2 0 (ORDER) -404.762115 (min: -289.864073)
6 4 1 3 7 5 2 0 (ORDER): 977.386470 6 4 1 3 7 5 2 0 (ORDER) -486.231426 (min: -289.864073)
4 6 1 3 7 5 2 0 (ORDER): 977.386470 4 6 1 3 7 5 2 0 (ORDER) -486.231426 (min: -289.864073)
1 4 6 3 7 5 2 0 (ORDER): 984.358342 1 4 6 3 7 5 2 0 (ORDER) -357.815592 (min: -289.864073)
4 1 6 3 7 5 2 0 (ORDER): 971.563577 4 1 6 3 7 5 2 0 (ORDER) -451.178305 (min: -289.864073)
4 6 3 7 1 5 2 0 (ORDER): 977.702554 4 6 3 7 1 5 2 0 (ORDER) -508.885096 (min: -289.864073)
6 4 3 7 1 5 2 0 (ORDER): 977.702554 6 4 3 7 1 5 2 0 (ORDER) -508.885096 (min: -289.864073)
6 3 4 7 1 5 2 0 (ORDER): 988.856539 6 3 4 7 1 5 2 0 (ORDER) -555.830921 (min: -289.864073)
3 6 4 7 1 5 2 0 (ORDER): 974.294262 3 6 4 7 1 5 2 0 (ORDER) -636.117178 (min: -289.864073)
4 3 6 7 1 5 2 0 (ORDER): 988.560304 4 3 6 7 1 5 2 0 (ORDER) -564.976177 (min: -289.864073)
3 4 6 7 1 5 2 0 (ORDER): 974.294262 3 4 6 7 1 5 2 0 (ORDER) -636.117178 (min: -289.864073)
3 6 7 4 1 5 2 0 (ORDER): 974.294262 3 6 7 4 1 5 2 0 (ORDER) -636.117178 (min: -289.864073)
6 3 7 4 1 5 2 0 (ORDER): 988.856539 6 3 7 4 1 5 2 0 (ORDER) -555.830921 (min: -289.864073)
6 7 3 4 1 5 2 0 (ORDER): 978.886182 6 7 3 4 1 5 2 0 (ORDER) -546.768618 (min: -289.864073)
7 6 3 4 1 5 2 0 (ORDER): 978.886182 7 6 3 4 1 5 2 0 (ORDER) -546.768618 (min: -289.864073)
3 7 6 4 1 5 2 0 (ORDER): 974.294262 3 7 6 4 1 5 2 0 (ORDER) -636.117178 (min: -289.864073)
7 3 6 4 1 5 2 0 (ORDER): 980.214511 7 3 6 4 1 5 2 0 (ORDER) -614.178652 (min: -289.864073)
4 3 7 6 1 5 2 0 (ORDER): 988.560304 4 3 7 6 1 5 2 0 (ORDER) -564.976177 (min: -289.864073)
3 4 7 6 1 5 2 0 (ORDER): 974.294262 3 4 7 6 1 5 2 0 (ORDER) -636.117178 (min: -289.864073)
3 7 4 6 1 5 2 0 (ORDER): 974.294262 3 7 4 6 1 5 2 0 (ORDER) -636.117178 (min: -289.864073)
7 3 4 6 1 5 2 0 (ORDER): 980.214511 7 3 4 6 1 5 2 0 (ORDER) -614.178652 (min: -289.864073)
4 7 3 6 1 5 2 0 (ORDER): 984.493870 4 7 3 6 1 5 2 0 (ORDER) -550.016903 (min: -289.864073)
7 4 3 6 1 5 2 0 (ORDER): 984.493870 7 4 3 6 1 5 2 0 (ORDER) -550.016903 (min: -289.864073)
4 6 7 3 1 5 2 0 (ORDER): 973.902142 4 6 7 3 1 5 2 0 (ORDER) -506.802046 (min: -289.864073)
6 4 7 3 1 5 2 0 (ORDER): 973.902142 6 4 7 3 1 5 2 0 (ORDER) -506.802046 (min: -289.864073)
6 7 4 3 1 5 2 0 (ORDER): 973.902142 6 7 4 3 1 5 2 0 (ORDER) -506.802046 (min: -289.864073)
7 6 4 3 1 5 2 0 (ORDER): 973.902142 7 6 4 3 1 5 2 0 (ORDER) -506.802046 (min: -289.864073)
4 7 6 3 1 5 2 0 (ORDER): 973.902142 4 7 6 3 1 5 2 0 (ORDER) -506.802046 (min: -289.864073)
7 4 6 3 1 5 2 0 (ORDER): 973.902142 7 4 6 3 1 5 2 0 (ORDER) -506.802046 (min: -289.864073)
1 4 3 7 6 5 2 0 (ORDER): 984.549749 1 4 3 7 6 5 2 0 (ORDER) -405.406978 (min: -289.864073)
4 1 3 7 6 5 2 0 (ORDER): 971.754984 4 1 3 7 6 5 2 0 (ORDER) -498.769692 (min: -289.864073)
4 3 1 7 6 5 2 0 (ORDER): 989.368142 4 3 1 7 6 5 2 0 (ORDER) -529.650902 (min: -289.864073)
3 4 1 7 6 5 2 0 (ORDER): 975.102101 3 4 1 7 6 5 2 0 (ORDER) -600.791903 (min: -289.864073)
1 3 4 7 6 5 2 0 (ORDER): 993.250303 1 3 4 7 6 5 2 0 (ORDER) -454.340824 (min: -289.864073)
3 1 4 7 6 5 2 0 (ORDER): 983.751471 3 1 4 7 6 5 2 0 (ORDER) -511.389885 (min: -289.864073)
3 4 7 1 6 5 2 0 (ORDER): 971.634132 3 4 7 1 6 5 2 0 (ORDER) -605.790897 (min: -289.864073)
4 3 7 1 6 5 2 0 (ORDER): 985.900173 4 3 7 1 6 5 2 0 (ORDER) -534.649896 (min: -289.864073)
4 7 3 1 6 5 2 0 (ORDER): 981.833740 4 7 3 1 6 5 2 0 (ORDER) -519.690623 (min: -289.864073)
7 4 3 1 6 5 2 0 (ORDER): 981.833740 7 4 3 1 6 5 2 0 (ORDER) -519.690623 (min: -289.864073)
3 7 4 1 6 5 2 0 (ORDER): 971.634132 3 7 4 1 6 5 2 0 (ORDER) -605.790897 (min: -289.864073)
7 3 4 1 6 5 2 0 (ORDER): 977.554381 7 3 4 1 6 5 2 0 (ORDER) -583.852372 (min: -289.864073)
1 3 7 4 6 5 2 0 (ORDER): 993.250303 1 3 7 4 6 5 2 0 (ORDER) -454.340824 (min: -289.864073)
3 1 7 4 6 5 2 0 (ORDER): 983.751471 3 1 7 4 6 5 2 0 (ORDER) -511.389885 (min: -289.864073)
3 7 1 4 6 5 2 0 (ORDER): 984.681375 3 7 1 4 6 5 2 0 (ORDER) -514.798824 (min: -289.864073)
7 3 1 4 6 5 2 0 (ORDER): 990.601624 7 3 1 4 6 5 2 0 (ORDER) -492.860298 (min: -289.864073)
1 7 3 4 6 5 2 0 (ORDER): 989.445642 1 7 3 4 6 5 2 0 (ORDER) -441.144656 (min: -289.864073)
7 1 3 4 6 5 2 0 (ORDER): 989.450152 7 1 3 4 6 5 2 0 (ORDER) -445.034324 (min: -289.864073)
1 4 7 3 6 5 2 0 (ORDER): 984.501730 1 4 7 3 6 5 2 0 (ORDER) -399.190063 (min: -289.864073)
4 1 7 3 6 5 2 0 (ORDER): 971.706965 4 1 7 3 6 5 2 0 (ORDER) -492.552777 (min: -289.864073)
4 7 1 3 6 5 2 0 (ORDER): 967.521838 4 7 1 3 6 5 2 0 (ORDER) -498.032500 (min: -289.864073)
7 4 1 3 6 5 2 0 (ORDER): 967.521838 7 4 1 3 6 5 2 0 (ORDER) -498.032500 (min: -289.864073)
1 7 4 3 6 5 2 0 (ORDER): 984.501730 1 7 4 3 6 5 2 0 (ORDER) -399.190063 (min: -289.864073)
7 1 4 3 6 5 2 0 (ORDER): 984.506240 7 1 4 3 6 5 2 0 (ORDER) -403.079731 (min: -289.864073)
1 6 4 7 3 5 2 0 (ORDER): 984.417014 1 6 4 7 3 5 2 0 (ORDER) -364.474900 (min: -289.864073)
6 1 4 7 3 5 2 0 (ORDER): 978.728452 6 1 4 7 3 5 2 0 (ORDER) -411.421423 (min: -289.864073)
6 4 1 7 3 5 2 0 (ORDER): 977.445141 6 4 1 7 3 5 2 0 (ORDER) -492.890734 (min: -289.864073)
4 6 1 7 3 5 2 0 (ORDER): 977.445141 4 6 1 7 3 5 2 0 (ORDER) -492.890734 (min: -289.864073)
1 4 6 7 3 5 2 0 (ORDER): 984.417014 1 4 6 7 3 5 2 0 (ORDER) -364.474900 (min: -289.864073)
4 1 6 7 3 5 2 0 (ORDER): 971.622248 4 1 6 7 3 5 2 0 (ORDER) -457.837613 (min: -289.864073)
4 6 7 1 3 5 2 0 (ORDER): 971.361014 4 6 7 1 3 5 2 0 (ORDER) -498.583543 (min: -289.864073)
6 4 7 1 3 5 2 0 (ORDER): 971.361014 6 4 7 1 3 5 2 0 (ORDER) -498.583543 (min: -289.864073)
6 7 4 1 3 5 2 0 (ORDER): 971.361014 6 7 4 1 3 5 2 0 (ORDER) -498.583543 (min: -289.864073)
7 6 4 1 3 5 2 0 (ORDER): 971.361014 7 6 4 1 3 5 2 0 (ORDER) -498.583543 (min: -289.864073)
4 7 6 1 3 5 2 0 (ORDER): 971.361014 4 7 6 1 3 5 2 0 (ORDER) -498.583543 (min: -289.864073)
7 4 6 1 3 5 2 0 (ORDER): 971.361014 7 4 6 1 3 5 2 0 (ORDER) -498.583543 (min: -289.864073)
1 4 7 6 3 5 2 0 (ORDER): 984.417014 1 4 7 6 3 5 2 0 (ORDER) -364.474900 (min: -289.864073)
4 1 7 6 3 5 2 0 (ORDER): 971.622248 4 1 7 6 3 5 2 0 (ORDER) -457.837613 (min: -289.864073)
4 7 1 6 3 5 2 0 (ORDER): 967.437122 4 7 1 6 3 5 2 0 (ORDER) -463.317336 (min: -289.864073)
7 4 1 6 3 5 2 0 (ORDER): 967.437122 7 4 1 6 3 5 2 0 (ORDER) -463.317336 (min: -289.864073)
1 7 4 6 3 5 2 0 (ORDER): 984.417014 1 7 4 6 3 5 2 0 (ORDER) -364.474900 (min: -289.864073)
7 1 4 6 3 5 2 0 (ORDER): 984.421523 7 1 4 6 3 5 2 0 (ORDER) -368.364568 (min: -289.864073)
1 6 7 4 3 5 2 0 (ORDER): 984.417014 1 6 7 4 3 5 2 0 (ORDER) -364.474900 (min: -289.864073)
6 1 7 4 3 5 2 0 (ORDER): 978.728452 6 1 7 4 3 5 2 0 (ORDER) -411.421423 (min: -289.864073)
6 7 1 4 3 5 2 0 (ORDER): 977.047900 6 7 1 4 3 5 2 0 (ORDER) -415.524176 (min: -289.864073)
7 6 1 4 3 5 2 0 (ORDER): 977.047900 7 6 1 4 3 5 2 0 (ORDER) -415.524176 (min: -289.864073)
1 7 6 4 3 5 2 0 (ORDER): 984.417014 1 7 6 4 3 5 2 0 (ORDER) -364.474900 (min: -289.864073)
7 1 6 4 3 5 2 0 (ORDER): 984.421523 7 1 6 4 3 5 2 0 (ORDER) -368.364568 (min: -289.864073)
1 6 3 7 4 5 2 0 (ORDER): 999.134245 1 6 3 7 4 5 2 0 (ORDER) -382.554261 (min: -289.864073)
6 1 3 7 4 5 2 0 (ORDER): 993.445684 6 1 3 7 4 5 2 0 (ORDER) -429.500784 (min: -289.864073)
6 3 1 7 4 5 2 0 (ORDER): 997.247942 6 3 1 7 4 5 2 0 (ORDER) -473.110224 (min: -289.864073)
3 6 1 7 4 5 2 0 (ORDER): 982.685666 3 6 1 7 4 5 2 0 (ORDER) -553.396481 (min: -289.864073)
1 3 6 7 4 5 2 0 (ORDER): 993.250303 1 3 6 7 4 5 2 0 (ORDER) -454.340824 (min: -289.864073)
3 1 6 7 4 5 2 0 (ORDER): 983.751471 3 1 6 7 4 5 2 0 (ORDER) -511.389885 (min: -289.864073)
3 6 7 1 4 5 2 0 (ORDER): 981.083689 3 6 7 1 4 5 2 0 (ORDER) -557.018506 (min: -289.864073)
6 3 7 1 4 5 2 0 (ORDER): 995.645966 6 3 7 1 4 5 2 0 (ORDER) -476.732249 (min: -289.864073)
6 7 3 1 4 5 2 0 (ORDER): 985.675609 6 7 3 1 4 5 2 0 (ORDER) -467.669946 (min: -289.864073)
7 6 3 1 4 5 2 0 (ORDER): 985.675609 7 6 3 1 4 5 2 0 (ORDER) -467.669946 (min: -289.864073)
3 7 6 1 4 5 2 0 (ORDER): 981.083689 3 7 6 1 4 5 2 0 (ORDER) -557.018506 (min: -289.864073)
7 3 6 1 4 5 2 0 (ORDER): 987.003939 7 3 6 1 4 5 2 0 (ORDER) -535.079980 (min: -289.864073)
1 3 7 6 4 5 2 0 (ORDER): 993.250303 1 3 7 6 4 5 2 0 (ORDER) -454.340824 (min: -289.864073)
3 1 7 6 4 5 2 0 (ORDER): 983.751471 3 1 7 6 4 5 2 0 (ORDER) -511.389885 (min: -289.864073)
3 7 1 6 4 5 2 0 (ORDER): 984.681375 3 7 1 6 4 5 2 0 (ORDER) -514.798824 (min: -289.864073)
7 3 1 6 4 5 2 0 (ORDER): 990.601624 7 3 1 6 4 5 2 0 (ORDER) -492.860298 (min: -289.864073)
1 7 3 6 4 5 2 0 (ORDER): 989.445642 1 7 3 6 4 5 2 0 (ORDER) -441.144656 (min: -289.864073)
7 1 3 6 4 5 2 0 (ORDER): 989.450152 7 1 3 6 4 5 2 0 (ORDER) -445.034324 (min: -289.864073)
1 6 7 3 4 5 2 0 (ORDER): 992.973540 1 6 7 3 4 5 2 0 (ORDER) -382.234316 (min: -289.864073)
6 1 7 3 4 5 2 0 (ORDER): 987.284979 6 1 7 3 4 5 2 0 (ORDER) -429.180839 (min: -289.864073)
6 7 1 3 4 5 2 0 (ORDER): 985.604426 6 7 1 3 4 5 2 0 (ORDER) -433.283592 (min: -289.864073)
7 6 1 3 4 5 2 0 (ORDER): 985.604426 7 6 1 3 4 5 2 0 (ORDER) -433.283592 (min: -289.864073)
1 7 6 3 4 5 2 0 (ORDER): 992.973540 1 7 6 3 4 5 2 0 (ORDER) -382.234316 (min: -289.864073)
7 1 6 3 4 5 2 0 (ORDER): 992.978050 7 1 6 3 4 5 2 0 (ORDER) -386.123984 (min: -289.864073)
1 2 6 4 5 7 3 0 (ORDER): 985.919018 1 2 6 4 5 7 3 0 (ORDER) -355.369999 (min: -289.864073)
2 1 6 4 5 7 3 0 (ORDER): 969.838631 2 1 6 4 5 7 3 0 (ORDER) -454.988595 (min: -289.864073)
2 6 1 4 5 7 3 0 (ORDER): 974.576817 2 6 1 4 5 7 3 0 (ORDER) -489.722362 (min: -289.864073)
6 2 1 4 5 7 3 0 (ORDER): 974.671540 6 2 1 4 5 7 3 0 (ORDER) -488.622732 (min: -289.864073)
1 6 2 4 5 7 3 0 (ORDER): 985.859747 1 6 2 4 5 7 3 0 (ORDER) -354.467036 (min: -289.864073)
6 1 2 4 5 7 3 0 (ORDER): 980.171186 6 1 2 4 5 7 3 0 (ORDER) -401.413559 (min: -289.864073)
6 2 4 1 5 7 3 0 (ORDER): 974.490008 6 2 4 1 5 7 3 0 (ORDER) -555.351815 (min: -289.864073)
2 6 4 1 5 7 3 0 (ORDER): 974.395284 2 6 4 1 5 7 3 0 (ORDER) -556.451445 (min: -289.864073)
2 4 6 1 5 7 3 0 (ORDER): 974.395284 2 4 6 1 5 7 3 0 (ORDER) -556.451445 (min: -289.864073)
4 2 6 1 5 7 3 0 (ORDER): 974.045752 4 2 6 1 5 7 3 0 (ORDER) -558.303627 (min: -289.864073)
6 4 2 1 5 7 3 0 (ORDER): 974.194252 6 4 2 1 5 7 3 0 (ORDER) -557.256453 (min: -289.864073)
4 6 2 1 5 7 3 0 (ORDER): 974.194252 4 6 2 1 5 7 3 0 (ORDER) -557.256453 (min: -289.864073)
1 6 4 2 5 7 3 0 (ORDER): 985.495985 1 6 4 2 5 7 3 0 (ORDER) -356.528388 (min: -289.864073)
6 1 4 2 5 7 3 0 (ORDER): 979.807424 6 1 4 2 5 7 3 0 (ORDER) -403.474911 (min: -289.864073)
6 4 1 2 5 7 3 0 (ORDER): 978.524112 6 4 1 2 5 7 3 0 (ORDER) -484.944223 (min: -289.864073)
4 6 1 2 5 7 3 0 (ORDER): 978.524112 4 6 1 2 5 7 3 0 (ORDER) -484.944223 (min: -289.864073)
1 4 6 2 5 7 3 0 (ORDER): 985.495985 1 4 6 2 5 7 3 0 (ORDER) -356.528388 (min: -289.864073)
4 1 6 2 5 7 3 0 (ORDER): 972.701219 4 1 6 2 5 7 3 0 (ORDER) -449.891102 (min: -289.864073)
1 2 4 6 5 7 3 0 (ORDER): 985.919018 1 2 4 6 5 7 3 0 (ORDER) -355.369999 (min: -289.864073)
2 1 4 6 5 7 3 0 (ORDER): 969.838631 2 1 4 6 5 7 3 0 (ORDER) -454.988595 (min: -289.864073)
2 4 1 6 5 7 3 0 (ORDER): 969.480161 2 4 1 6 5 7 3 0 (ORDER) -533.611080 (min: -289.864073)
4 2 1 6 5 7 3 0 (ORDER): 969.130629 4 2 1 6 5 7 3 0 (ORDER) -535.463262 (min: -289.864073)
1 4 2 6 5 7 3 0 (ORDER): 985.531871 1 4 2 6 5 7 3 0 (ORDER) -357.378895 (min: -289.864073)
4 1 2 6 5 7 3 0 (ORDER): 972.737105 4 1 2 6 5 7 3 0 (ORDER) -450.741608 (min: -289.864073)
4 2 6 5 1 7 3 0 (ORDER): 973.011106 4 2 6 5 1 7 3 0 (ORDER) -580.094665 (min: -289.864073)
2 4 6 5 1 7 3 0 (ORDER): 973.360639 2 4 6 5 1 7 3 0 (ORDER) -578.242483 (min: -289.864073)
2 6 4 5 1 7 3 0 (ORDER): 973.360639 2 6 4 5 1 7 3 0 (ORDER) -578.242483 (min: -289.864073)
6 2 4 5 1 7 3 0 (ORDER): 973.455362 6 2 4 5 1 7 3 0 (ORDER) -577.142853 (min: -289.864073)
4 6 2 5 1 7 3 0 (ORDER): 973.159606 4 6 2 5 1 7 3 0 (ORDER) -579.047491 (min: -289.864073)
6 4 2 5 1 7 3 0 (ORDER): 973.159606 6 4 2 5 1 7 3 0 (ORDER) -579.047491 (min: -289.864073)
6 2 5 4 1 7 3 0 (ORDER): 973.455362 6 2 5 4 1 7 3 0 (ORDER) -577.142853 (min: -289.864073)
2 6 5 4 1 7 3 0 (ORDER): 973.360639 2 6 5 4 1 7 3 0 (ORDER) -578.242483 (min: -289.864073)
2 5 6 4 1 7 3 0 (ORDER): 973.360639 2 5 6 4 1 7 3 0 (ORDER) -578.242483 (min: -289.864073)
5 2 6 4 1 7 3 0 (ORDER): 973.208617 5 2 6 4 1 7 3 0 (ORDER) -578.381923 (min: -289.864073)
6 5 2 4 1 7 3 0 (ORDER): 973.157465 6 5 2 4 1 7 3 0 (ORDER) -577.845326 (min: -289.864073)
5 6 2 4 1 7 3 0 (ORDER): 973.157465 5 6 2 4 1 7 3 0 (ORDER) -577.845326 (min: -289.864073)
4 6 5 2 1 7 3 0 (ORDER): 973.371753 4 6 5 2 1 7 3 0 (ORDER) -579.812501 (min: -289.864073)
6 4 5 2 1 7 3 0 (ORDER): 973.371753 6 4 5 2 1 7 3 0 (ORDER) -579.812501 (min: -289.864073)
6 5 4 2 1 7 3 0 (ORDER): 973.371753 6 5 4 2 1 7 3 0 (ORDER) -579.812501 (min: -289.864073)
5 6 4 2 1 7 3 0 (ORDER): 973.371753 5 6 4 2 1 7 3 0 (ORDER) -579.812501 (min: -289.864073)
4 5 6 2 1 7 3 0 (ORDER): 973.371753 4 5 6 2 1 7 3 0 (ORDER) -579.812501 (min: -289.864073)
5 4 6 2 1 7 3 0 (ORDER): 973.371753 5 4 6 2 1 7 3 0 (ORDER) -579.812501 (min: -289.864073)
4 2 5 6 1 7 3 0 (ORDER): 973.011106 4 2 5 6 1 7 3 0 (ORDER) -580.094665 (min: -289.864073)
2 4 5 6 1 7 3 0 (ORDER): 973.360639 2 4 5 6 1 7 3 0 (ORDER) -578.242483 (min: -289.864073)
2 5 4 6 1 7 3 0 (ORDER): 973.360639 2 5 4 6 1 7 3 0 (ORDER) -578.242483 (min: -289.864073)
5 2 4 6 1 7 3 0 (ORDER): 973.208617 5 2 4 6 1 7 3 0 (ORDER) -578.381923 (min: -289.864073)
4 5 2 6 1 7 3 0 (ORDER): 973.347184 4 5 2 6 1 7 3 0 (ORDER) -580.296641 (min: -289.864073)
5 4 2 6 1 7 3 0 (ORDER): 973.347184 5 4 2 6 1 7 3 0 (ORDER) -580.296641 (min: -289.864073)
1 4 6 5 2 7 3 0 (ORDER): 984.832252 1 4 6 5 2 7 3 0 (ORDER) -358.572305 (min: -289.864073)
4 1 6 5 2 7 3 0 (ORDER): 972.037487 4 1 6 5 2 7 3 0 (ORDER) -451.935018 (min: -289.864073)
4 6 1 5 2 7 3 0 (ORDER): 977.860380 4 6 1 5 2 7 3 0 (ORDER) -486.988139 (min: -289.864073)
6 4 1 5 2 7 3 0 (ORDER): 977.860380 6 4 1 5 2 7 3 0 (ORDER) -486.988139 (min: -289.864073)
1 6 4 5 2 7 3 0 (ORDER): 984.832252 1 6 4 5 2 7 3 0 (ORDER) -358.572305 (min: -289.864073)
6 1 4 5 2 7 3 0 (ORDER): 979.143691 6 1 4 5 2 7 3 0 (ORDER) -405.518827 (min: -289.864073)
6 4 5 1 2 7 3 0 (ORDER): 977.519221 6 4 5 1 2 7 3 0 (ORDER) -517.942706 (min: -289.864073)
4 6 5 1 2 7 3 0 (ORDER): 977.519221 4 6 5 1 2 7 3 0 (ORDER) -517.942706 (min: -289.864073)
4 5 6 1 2 7 3 0 (ORDER): 977.519221 4 5 6 1 2 7 3 0 (ORDER) -517.942706 (min: -289.864073)
5 4 6 1 2 7 3 0 (ORDER): 977.519221 5 4 6 1 2 7 3 0 (ORDER) -517.942706 (min: -289.864073)
6 5 4 1 2 7 3 0 (ORDER): 977.519221 6 5 4 1 2 7 3 0 (ORDER) -517.942706 (min: -289.864073)
5 6 4 1 2 7 3 0 (ORDER): 977.519221 5 6 4 1 2 7 3 0 (ORDER) -517.942706 (min: -289.864073)
1 6 5 4 2 7 3 0 (ORDER): 984.832252 1 6 5 4 2 7 3 0 (ORDER) -358.572305 (min: -289.864073)
6 1 5 4 2 7 3 0 (ORDER): 979.143691 6 1 5 4 2 7 3 0 (ORDER) -405.518827 (min: -289.864073)
6 5 1 4 2 7 3 0 (ORDER): 983.078701 6 5 1 4 2 7 3 0 (ORDER) -447.184391 (min: -289.864073)
5 6 1 4 2 7 3 0 (ORDER): 983.078701 5 6 1 4 2 7 3 0 (ORDER) -447.184391 (min: -289.864073)
1 5 6 4 2 7 3 0 (ORDER): 984.832252 1 5 6 4 2 7 3 0 (ORDER) -358.572305 (min: -289.864073)
5 1 6 4 2 7 3 0 (ORDER): 979.254224 5 1 6 4 2 7 3 0 (ORDER) -411.996753 (min: -289.864073)
1 4 5 6 2 7 3 0 (ORDER): 984.832252 1 4 5 6 2 7 3 0 (ORDER) -358.572305 (min: -289.864073)
4 1 5 6 2 7 3 0 (ORDER): 972.037487 4 1 5 6 2 7 3 0 (ORDER) -451.935018 (min: -289.864073)
4 5 1 6 2 7 3 0 (ORDER): 971.546856 4 5 1 6 2 7 3 0 (ORDER) -494.648470 (min: -289.864073)
5 4 1 6 2 7 3 0 (ORDER): 971.546856 5 4 1 6 2 7 3 0 (ORDER) -494.648470 (min: -289.864073)
1 5 4 6 2 7 3 0 (ORDER): 984.832252 1 5 4 6 2 7 3 0 (ORDER) -358.572305 (min: -289.864073)
5 1 4 6 2 7 3 0 (ORDER): 979.254224 5 1 4 6 2 7 3 0 (ORDER) -411.996753 (min: -289.864073)
1 2 4 5 6 7 3 0 (ORDER): 985.919018 1 2 4 5 6 7 3 0 (ORDER) -355.369999 (min: -289.864073)
2 1 4 5 6 7 3 0 (ORDER): 969.838631 2 1 4 5 6 7 3 0 (ORDER) -454.988595 (min: -289.864073)
2 4 1 5 6 7 3 0 (ORDER): 969.480161 2 4 1 5 6 7 3 0 (ORDER) -533.611080 (min: -289.864073)
4 2 1 5 6 7 3 0 (ORDER): 969.130629 4 2 1 5 6 7 3 0 (ORDER) -535.463262 (min: -289.864073)
1 4 2 5 6 7 3 0 (ORDER): 985.531871 1 4 2 5 6 7 3 0 (ORDER) -357.378895 (min: -289.864073)
4 1 2 5 6 7 3 0 (ORDER): 972.737105 4 1 2 5 6 7 3 0 (ORDER) -450.741608 (min: -289.864073)
4 2 5 1 6 7 3 0 (ORDER): 968.428639 4 2 5 1 6 7 3 0 (ORDER) -569.013185 (min: -289.864073)
2 4 5 1 6 7 3 0 (ORDER): 968.778172 2 4 5 1 6 7 3 0 (ORDER) -567.161003 (min: -289.864073)
2 5 4 1 6 7 3 0 (ORDER): 968.778172 2 5 4 1 6 7 3 0 (ORDER) -567.161003 (min: -289.864073)
5 2 4 1 6 7 3 0 (ORDER): 968.626151 5 2 4 1 6 7 3 0 (ORDER) -567.300442 (min: -289.864073)
4 5 2 1 6 7 3 0 (ORDER): 968.764717 4 5 2 1 6 7 3 0 (ORDER) -569.215161 (min: -289.864073)
5 4 2 1 6 7 3 0 (ORDER): 968.764717 5 4 2 1 6 7 3 0 (ORDER) -569.215161 (min: -289.864073)
1 4 5 2 6 7 3 0 (ORDER): 984.877927 1 4 5 2 6 7 3 0 (ORDER) -358.859778 (min: -289.864073)
4 1 5 2 6 7 3 0 (ORDER): 972.083162 4 1 5 2 6 7 3 0 (ORDER) -452.222491 (min: -289.864073)
4 5 1 2 6 7 3 0 (ORDER): 971.592531 4 5 1 2 6 7 3 0 (ORDER) -494.935943 (min: -289.864073)
5 4 1 2 6 7 3 0 (ORDER): 971.592531 5 4 1 2 6 7 3 0 (ORDER) -494.935943 (min: -289.864073)
1 5 4 2 6 7 3 0 (ORDER): 984.877927 1 5 4 2 6 7 3 0 (ORDER) -358.859778 (min: -289.864073)
5 1 4 2 6 7 3 0 (ORDER): 979.299900 5 1 4 2 6 7 3 0 (ORDER) -412.284226 (min: -289.864073)
1 2 5 4 6 7 3 0 (ORDER): 985.919018 1 2 5 4 6 7 3 0 (ORDER) -355.369999 (min: -289.864073)
2 1 5 4 6 7 3 0 (ORDER): 969.838631 2 1 5 4 6 7 3 0 (ORDER) -454.988595 (min: -289.864073)
2 5 1 4 6 7 3 0 (ORDER): 969.902405 2 5 1 4 6 7 3 0 (ORDER) -499.249515 (min: -289.864073)
5 2 1 4 6 7 3 0 (ORDER): 969.750384 5 2 1 4 6 7 3 0 (ORDER) -499.388955 (min: -289.864073)
1 5 2 4 6 7 3 0 (ORDER): 985.147519 1 5 2 4 6 7 3 0 (ORDER) -356.788345 (min: -289.864073)
5 1 2 4 6 7 3 0 (ORDER): 979.569491 5 1 2 4 6 7 3 0 (ORDER) -410.212793 (min: -289.864073)
1 2 6 5 4 7 3 0 (ORDER): 985.919018 1 2 6 5 4 7 3 0 (ORDER) -355.369999 (min: -289.864073)
2 1 6 5 4 7 3 0 (ORDER): 969.838631 2 1 6 5 4 7 3 0 (ORDER) -454.988595 (min: -289.864073)
2 6 1 5 4 7 3 0 (ORDER): 974.576817 2 6 1 5 4 7 3 0 (ORDER) -489.722362 (min: -289.864073)
6 2 1 5 4 7 3 0 (ORDER): 974.671540 6 2 1 5 4 7 3 0 (ORDER) -488.622732 (min: -289.864073)
1 6 2 5 4 7 3 0 (ORDER): 985.859747 1 6 2 5 4 7 3 0 (ORDER) -354.467036 (min: -289.864073)
6 1 2 5 4 7 3 0 (ORDER): 980.171186 6 1 2 5 4 7 3 0 (ORDER) -401.413559 (min: -289.864073)
6 2 5 1 4 7 3 0 (ORDER): 976.965378 6 2 5 1 4 7 3 0 (ORDER) -521.124767 (min: -289.864073)
2 6 5 1 4 7 3 0 (ORDER): 976.870654 2 6 5 1 4 7 3 0 (ORDER) -522.224397 (min: -289.864073)
2 5 6 1 4 7 3 0 (ORDER): 976.870654 2 5 6 1 4 7 3 0 (ORDER) -522.224397 (min: -289.864073)
5 2 6 1 4 7 3 0 (ORDER): 976.718633 5 2 6 1 4 7 3 0 (ORDER) -522.363837 (min: -289.864073)
6 5 2 1 4 7 3 0 (ORDER): 976.667480 6 5 2 1 4 7 3 0 (ORDER) -521.827240 (min: -289.864073)
5 6 2 1 4 7 3 0 (ORDER): 976.667480 5 6 2 1 4 7 3 0 (ORDER) -521.827240 (min: -289.864073)
1 6 5 2 4 7 3 0 (ORDER): 985.024904 1 6 5 2 4 7 3 0 (ORDER) -356.448416 (min: -289.864073)
6 1 5 2 4 7 3 0 (ORDER): 979.336343 6 1 5 2 4 7 3 0 (ORDER) -403.394939 (min: -289.864073)
6 5 1 2 4 7 3 0 (ORDER): 983.271353 6 5 1 2 4 7 3 0 (ORDER) -445.060502 (min: -289.864073)
5 6 1 2 4 7 3 0 (ORDER): 983.271353 5 6 1 2 4 7 3 0 (ORDER) -445.060502 (min: -289.864073)
1 5 6 2 4 7 3 0 (ORDER): 985.024904 1 5 6 2 4 7 3 0 (ORDER) -356.448416 (min: -289.864073)
5 1 6 2 4 7 3 0 (ORDER): 979.446876 5 1 6 2 4 7 3 0 (ORDER) -409.872864 (min: -289.864073)
1 2 5 6 4 7 3 0 (ORDER): 985.919018 1 2 5 6 4 7 3 0 (ORDER) -355.369999 (min: -289.864073)
2 1 5 6 4 7 3 0 (ORDER): 969.838631 2 1 5 6 4 7 3 0 (ORDER) -454.988595 (min: -289.864073)
2 5 1 6 4 7 3 0 (ORDER): 969.902405 2 5 1 6 4 7 3 0 (ORDER) -499.249515 (min: -289.864073)
5 2 1 6 4 7 3 0 (ORDER): 969.750384 5 2 1 6 4 7 3 0 (ORDER) -499.388955 (min: -289.864073)
1 5 2 6 4 7 3 0 (ORDER): 985.147519 1 5 2 6 4 7 3 0 (ORDER) -356.788345 (min: -289.864073)
5 1 2 6 4 7 3 0 (ORDER): 979.569491 5 1 2 6 4 7 3 0 (ORDER) -410.212793 (min: -289.864073)
5 2 6 4 7 1 3 0 (ORDER): 971.971041 5 2 6 4 7 1 3 0 (ORDER) -581.742720 (min: -289.864073)
2 5 6 4 7 1 3 0 (ORDER): 972.123062 2 5 6 4 7 1 3 0 (ORDER) -581.603281 (min: -289.864073)
2 6 5 4 7 1 3 0 (ORDER): 972.123062 2 6 5 4 7 1 3 0 (ORDER) -581.603281 (min: -289.864073)
6 2 5 4 7 1 3 0 (ORDER): 972.217786 6 2 5 4 7 1 3 0 (ORDER) -580.503651 (min: -289.864073)
5 6 2 4 7 1 3 0 (ORDER): 971.919888 5 6 2 4 7 1 3 0 (ORDER) -581.206123 (min: -289.864073)
6 5 2 4 7 1 3 0 (ORDER): 971.919888 6 5 2 4 7 1 3 0 (ORDER) -581.206123 (min: -289.864073)
6 2 4 5 7 1 3 0 (ORDER): 972.217786 6 2 4 5 7 1 3 0 (ORDER) -580.503651 (min: -289.864073)
2 6 4 5 7 1 3 0 (ORDER): 972.123062 2 6 4 5 7 1 3 0 (ORDER) -581.603281 (min: -289.864073)
2 4 6 5 7 1 3 0 (ORDER): 972.123062 2 4 6 5 7 1 3 0 (ORDER) -581.603281 (min: -289.864073)
4 2 6 5 7 1 3 0 (ORDER): 971.773530 4 2 6 5 7 1 3 0 (ORDER) -583.455462 (min: -289.864073)
6 4 2 5 7 1 3 0 (ORDER): 971.922029 6 4 2 5 7 1 3 0 (ORDER) -582.408288 (min: -289.864073)
4 6 2 5 7 1 3 0 (ORDER): 971.922029 4 6 2 5 7 1 3 0 (ORDER) -582.408288 (min: -289.864073)
5 6 4 2 7 1 3 0 (ORDER): 972.134176 5 6 4 2 7 1 3 0 (ORDER) -583.173298 (min: -289.864073)
6 5 4 2 7 1 3 0 (ORDER): 972.134176 6 5 4 2 7 1 3 0 (ORDER) -583.173298 (min: -289.864073)
6 4 5 2 7 1 3 0 (ORDER): 972.134176 6 4 5 2 7 1 3 0 (ORDER) -583.173298 (min: -289.864073)
4 6 5 2 7 1 3 0 (ORDER): 972.134176 4 6 5 2 7 1 3 0 (ORDER) -583.173298 (min: -289.864073)
5 4 6 2 7 1 3 0 (ORDER): 972.134176 5 4 6 2 7 1 3 0 (ORDER) -583.173298 (min: -289.864073)
4 5 6 2 7 1 3 0 (ORDER): 972.134176 4 5 6 2 7 1 3 0 (ORDER) -583.173298 (min: -289.864073)
5 2 4 6 7 1 3 0 (ORDER): 971.971041 5 2 4 6 7 1 3 0 (ORDER) -581.742720 (min: -289.864073)
2 5 4 6 7 1 3 0 (ORDER): 972.123062 2 5 4 6 7 1 3 0 (ORDER) -581.603281 (min: -289.864073)
2 4 5 6 7 1 3 0 (ORDER): 972.123062 2 4 5 6 7 1 3 0 (ORDER) -581.603281 (min: -289.864073)
4 2 5 6 7 1 3 0 (ORDER): 971.773530 4 2 5 6 7 1 3 0 (ORDER) -583.455462 (min: -289.864073)
5 4 2 6 7 1 3 0 (ORDER): 972.109608 5 4 2 6 7 1 3 0 (ORDER) -583.657439 (min: -289.864073)
4 5 2 6 7 1 3 0 (ORDER): 972.109608 4 5 2 6 7 1 3 0 (ORDER) -583.657439 (min: -289.864073)
4 2 6 7 5 1 3 0 (ORDER): 971.773530 4 2 6 7 5 1 3 0 (ORDER) -583.455462 (min: -289.864073)
2 4 6 7 5 1 3 0 (ORDER): 972.123062 2 4 6 7 5 1 3 0 (ORDER) -581.603281 (min: -289.864073)
2 6 4 7 5 1 3 0 (ORDER): 972.123062 2 6 4 7 5 1 3 0 (ORDER) -581.603281 (min: -289.864073)
6 2 4 7 5 1 3 0 (ORDER): 972.217786 6 2 4 7 5 1 3 0 (ORDER) -580.503651 (min: -289.864073)
4 6 2 7 5 1 3 0 (ORDER): 971.922029 4 6 2 7 5 1 3 0 (ORDER) -582.408288 (min: -289.864073)
6 4 2 7 5 1 3 0 (ORDER): 971.922029 6 4 2 7 5 1 3 0 (ORDER) -582.408288 (min: -289.864073)
6 2 7 4 5 1 3 0 (ORDER): 972.217786 6 2 7 4 5 1 3 0 (ORDER) -580.503651 (min: -289.864073)
2 6 7 4 5 1 3 0 (ORDER): 972.123062 2 6 7 4 5 1 3 0 (ORDER) -581.603281 (min: -289.864073)
2 7 6 4 5 1 3 0 (ORDER): 972.123062 2 7 6 4 5 1 3 0 (ORDER) -581.603281 (min: -289.864073)
7 2 6 4 5 1 3 0 (ORDER): 972.153283 7 2 6 4 5 1 3 0 (ORDER) -581.163212 (min: -289.864073)
6 7 2 4 5 1 3 0 (ORDER): 972.179329 6 7 2 4 5 1 3 0 (ORDER) -580.156120 (min: -289.864073)
7 6 2 4 5 1 3 0 (ORDER): 972.179329 7 6 2 4 5 1 3 0 (ORDER) -580.156120 (min: -289.864073)
4 6 7 2 5 1 3 0 (ORDER): 971.717570 4 6 7 2 5 1 3 0 (ORDER) -582.211539 (min: -289.864073)
6 4 7 2 5 1 3 0 (ORDER): 971.717570 6 4 7 2 5 1 3 0 (ORDER) -582.211539 (min: -289.864073)
6 7 4 2 5 1 3 0 (ORDER): 971.717570 6 7 4 2 5 1 3 0 (ORDER) -582.211539 (min: -289.864073)
7 6 4 2 5 1 3 0 (ORDER): 971.717570 7 6 4 2 5 1 3 0 (ORDER) -582.211539 (min: -289.864073)
4 7 6 2 5 1 3 0 (ORDER): 971.717570 4 7 6 2 5 1 3 0 (ORDER) -582.211539 (min: -289.864073)
7 4 6 2 5 1 3 0 (ORDER): 971.717570 7 4 6 2 5 1 3 0 (ORDER) -582.211539 (min: -289.864073)
4 2 7 6 5 1 3 0 (ORDER): 971.773530 4 2 7 6 5 1 3 0 (ORDER) -583.455462 (min: -289.864073)
2 4 7 6 5 1 3 0 (ORDER): 972.123062 2 4 7 6 5 1 3 0 (ORDER) -581.603281 (min: -289.864073)
2 7 4 6 5 1 3 0 (ORDER): 972.123062 2 7 4 6 5 1 3 0 (ORDER) -581.603281 (min: -289.864073)
7 2 4 6 5 1 3 0 (ORDER): 972.153283 7 2 4 6 5 1 3 0 (ORDER) -581.163212 (min: -289.864073)
4 7 2 6 5 1 3 0 (ORDER): 971.626358 4 7 2 6 5 1 3 0 (ORDER) -583.166176 (min: -289.864073)
7 4 2 6 5 1 3 0 (ORDER): 971.626358 7 4 2 6 5 1 3 0 (ORDER) -583.166176 (min: -289.864073)
5 4 6 7 2 1 3 0 (ORDER): 971.591553 5 4 6 7 2 1 3 0 (ORDER) -582.776779 (min: -289.864073)
4 5 6 7 2 1 3 0 (ORDER): 971.591553 4 5 6 7 2 1 3 0 (ORDER) -582.776779 (min: -289.864073)
4 6 5 7 2 1 3 0 (ORDER): 971.591553 4 6 5 7 2 1 3 0 (ORDER) -582.776779 (min: -289.864073)
6 4 5 7 2 1 3 0 (ORDER): 971.591553 6 4 5 7 2 1 3 0 (ORDER) -582.776779 (min: -289.864073)
5 6 4 7 2 1 3 0 (ORDER): 971.591553 5 6 4 7 2 1 3 0 (ORDER) -582.776779 (min: -289.864073)
6 5 4 7 2 1 3 0 (ORDER): 971.591553 6 5 4 7 2 1 3 0 (ORDER) -582.776779 (min: -289.864073)
6 4 7 5 2 1 3 0 (ORDER): 971.591553 6 4 7 5 2 1 3 0 (ORDER) -582.776779 (min: -289.864073)
4 6 7 5 2 1 3 0 (ORDER): 971.591553 4 6 7 5 2 1 3 0 (ORDER) -582.776779 (min: -289.864073)
4 7 6 5 2 1 3 0 (ORDER): 971.591553 4 7 6 5 2 1 3 0 (ORDER) -582.776779 (min: -289.864073)
7 4 6 5 2 1 3 0 (ORDER): 971.591553 7 4 6 5 2 1 3 0 (ORDER) -582.776779 (min: -289.864073)
6 7 4 5 2 1 3 0 (ORDER): 971.591553 6 7 4 5 2 1 3 0 (ORDER) -582.776779 (min: -289.864073)
7 6 4 5 2 1 3 0 (ORDER): 971.591553 7 6 4 5 2 1 3 0 (ORDER) -582.776779 (min: -289.864073)
5 6 7 4 2 1 3 0 (ORDER): 971.591553 5 6 7 4 2 1 3 0 (ORDER) -582.776779 (min: -289.864073)
6 5 7 4 2 1 3 0 (ORDER): 971.591553 6 5 7 4 2 1 3 0 (ORDER) -582.776779 (min: -289.864073)
6 7 5 4 2 1 3 0 (ORDER): 971.591553 6 7 5 4 2 1 3 0 (ORDER) -582.776779 (min: -289.864073)
7 6 5 4 2 1 3 0 (ORDER): 971.591553 7 6 5 4 2 1 3 0 (ORDER) -582.776779 (min: -289.864073)
5 7 6 4 2 1 3 0 (ORDER): 971.591553 5 7 6 4 2 1 3 0 (ORDER) -582.776779 (min: -289.864073)
7 5 6 4 2 1 3 0 (ORDER): 971.591553 7 5 6 4 2 1 3 0 (ORDER) -582.776779 (min: -289.864073)
5 4 7 6 2 1 3 0 (ORDER): 971.591553 5 4 7 6 2 1 3 0 (ORDER) -582.776779 (min: -289.864073)
4 5 7 6 2 1 3 0 (ORDER): 971.591553 4 5 7 6 2 1 3 0 (ORDER) -582.776779 (min: -289.864073)
4 7 5 6 2 1 3 0 (ORDER): 971.591553 4 7 5 6 2 1 3 0 (ORDER) -582.776779 (min: -289.864073)
7 4 5 6 2 1 3 0 (ORDER): 971.591553 7 4 5 6 2 1 3 0 (ORDER) -582.776779 (min: -289.864073)
5 7 4 6 2 1 3 0 (ORDER): 971.591553 5 7 4 6 2 1 3 0 (ORDER) -582.776779 (min: -289.864073)
7 5 4 6 2 1 3 0 (ORDER): 971.591553 7 5 4 6 2 1 3 0 (ORDER) -582.776779 (min: -289.864073)
5 2 4 7 6 1 3 0 (ORDER): 971.971041 5 2 4 7 6 1 3 0 (ORDER) -581.742720 (min: -289.864073)
2 5 4 7 6 1 3 0 (ORDER): 972.123062 2 5 4 7 6 1 3 0 (ORDER) -581.603281 (min: -289.864073)
2 4 5 7 6 1 3 0 (ORDER): 972.123062 2 4 5 7 6 1 3 0 (ORDER) -581.603281 (min: -289.864073)
4 2 5 7 6 1 3 0 (ORDER): 971.773530 4 2 5 7 6 1 3 0 (ORDER) -583.455462 (min: -289.864073)
5 4 2 7 6 1 3 0 (ORDER): 972.109608 5 4 2 7 6 1 3 0 (ORDER) -583.657439 (min: -289.864073)
4 5 2 7 6 1 3 0 (ORDER): 972.109608 4 5 2 7 6 1 3 0 (ORDER) -583.657439 (min: -289.864073)
4 2 7 5 6 1 3 0 (ORDER): 971.773530 4 2 7 5 6 1 3 0 (ORDER) -583.455462 (min: -289.864073)
2 4 7 5 6 1 3 0 (ORDER): 972.123062 2 4 7 5 6 1 3 0 (ORDER) -581.603281 (min: -289.864073)
2 7 4 5 6 1 3 0 (ORDER): 972.123062 2 7 4 5 6 1 3 0 (ORDER) -581.603281 (min: -289.864073)
7 2 4 5 6 1 3 0 (ORDER): 972.153283 7 2 4 5 6 1 3 0 (ORDER) -581.163212 (min: -289.864073)
4 7 2 5 6 1 3 0 (ORDER): 971.626358 4 7 2 5 6 1 3 0 (ORDER) -583.166176 (min: -289.864073)
7 4 2 5 6 1 3 0 (ORDER): 971.626358 7 4 2 5 6 1 3 0 (ORDER) -583.166176 (min: -289.864073)
5 4 7 2 6 1 3 0 (ORDER): 971.631686 5 4 7 2 6 1 3 0 (ORDER) -583.168382 (min: -289.864073)
4 5 7 2 6 1 3 0 (ORDER): 971.631686 4 5 7 2 6 1 3 0 (ORDER) -583.168382 (min: -289.864073)
4 7 5 2 6 1 3 0 (ORDER): 971.631686 4 7 5 2 6 1 3 0 (ORDER) -583.168382 (min: -289.864073)
7 4 5 2 6 1 3 0 (ORDER): 971.631686 7 4 5 2 6 1 3 0 (ORDER) -583.168382 (min: -289.864073)
5 7 4 2 6 1 3 0 (ORDER): 971.631686 5 7 4 2 6 1 3 0 (ORDER) -583.168382 (min: -289.864073)
7 5 4 2 6 1 3 0 (ORDER): 971.631686 7 5 4 2 6 1 3 0 (ORDER) -583.168382 (min: -289.864073)
5 2 7 4 6 1 3 0 (ORDER): 971.971041 5 2 7 4 6 1 3 0 (ORDER) -581.742720 (min: -289.864073)
2 5 7 4 6 1 3 0 (ORDER): 972.123062 2 5 7 4 6 1 3 0 (ORDER) -581.603281 (min: -289.864073)
2 7 5 4 6 1 3 0 (ORDER): 972.123062 2 7 5 4 6 1 3 0 (ORDER) -581.603281 (min: -289.864073)
7 2 5 4 6 1 3 0 (ORDER): 972.153283 7 2 5 4 6 1 3 0 (ORDER) -581.163212 (min: -289.864073)
5 7 2 4 6 1 3 0 (ORDER): 972.284892 5 7 2 4 6 1 3 0 (ORDER) -581.102882 (min: -289.864073)
7 5 2 4 6 1 3 0 (ORDER): 972.284892 7 5 2 4 6 1 3 0 (ORDER) -581.102882 (min: -289.864073)
5 2 6 7 4 1 3 0 (ORDER): 971.971041 5 2 6 7 4 1 3 0 (ORDER) -581.742720 (min: -289.864073)
2 5 6 7 4 1 3 0 (ORDER): 972.123062 2 5 6 7 4 1 3 0 (ORDER) -581.603281 (min: -289.864073)
2 6 5 7 4 1 3 0 (ORDER): 972.123062 2 6 5 7 4 1 3 0 (ORDER) -581.603281 (min: -289.864073)
6 2 5 7 4 1 3 0 (ORDER): 972.217786 6 2 5 7 4 1 3 0 (ORDER) -580.503651 (min: -289.864073)
5 6 2 7 4 1 3 0 (ORDER): 971.919888 5 6 2 7 4 1 3 0 (ORDER) -581.206123 (min: -289.864073)
6 5 2 7 4 1 3 0 (ORDER): 971.919888 6 5 2 7 4 1 3 0 (ORDER) -581.206123 (min: -289.864073)
6 2 7 5 4 1 3 0 (ORDER): 972.217786 6 2 7 5 4 1 3 0 (ORDER) -580.503651 (min: -289.864073)
2 6 7 5 4 1 3 0 (ORDER): 972.123062 2 6 7 5 4 1 3 0 (ORDER) -581.603281 (min: -289.864073)
2 7 6 5 4 1 3 0 (ORDER): 972.123062 2 7 6 5 4 1 3 0 (ORDER) -581.603281 (min: -289.864073)
7 2 6 5 4 1 3 0 (ORDER): 972.153283 7 2 6 5 4 1 3 0 (ORDER) -581.163212 (min: -289.864073)
6 7 2 5 4 1 3 0 (ORDER): 972.179329 6 7 2 5 4 1 3 0 (ORDER) -580.156120 (min: -289.864073)
7 6 2 5 4 1 3 0 (ORDER): 972.179329 7 6 2 5 4 1 3 0 (ORDER) -580.156120 (min: -289.864073)
5 6 7 2 4 1 3 0 (ORDER): 971.574778 5 6 7 2 4 1 3 0 (ORDER) -580.658823 (min: -289.864073)
6 5 7 2 4 1 3 0 (ORDER): 971.574778 6 5 7 2 4 1 3 0 (ORDER) -580.658823 (min: -289.864073)
6 7 5 2 4 1 3 0 (ORDER): 971.574778 6 7 5 2 4 1 3 0 (ORDER) -580.658823 (min: -289.864073)
7 6 5 2 4 1 3 0 (ORDER): 971.574778 7 6 5 2 4 1 3 0 (ORDER) -580.658823 (min: -289.864073)
5 7 6 2 4 1 3 0 (ORDER): 971.574778 5 7 6 2 4 1 3 0 (ORDER) -580.658823 (min: -289.864073)
7 5 6 2 4 1 3 0 (ORDER): 971.574778 7 5 6 2 4 1 3 0 (ORDER) -580.658823 (min: -289.864073)
5 2 7 6 4 1 3 0 (ORDER): 971.971041 5 2 7 6 4 1 3 0 (ORDER) -581.742720 (min: -289.864073)
2 5 7 6 4 1 3 0 (ORDER): 972.123062 2 5 7 6 4 1 3 0 (ORDER) -581.603281 (min: -289.864073)
2 7 5 6 4 1 3 0 (ORDER): 972.123062 2 7 5 6 4 1 3 0 (ORDER) -581.603281 (min: -289.864073)
7 2 5 6 4 1 3 0 (ORDER): 972.153283 7 2 5 6 4 1 3 0 (ORDER) -581.163212 (min: -289.864073)
5 7 2 6 4 1 3 0 (ORDER): 972.284892 5 7 2 6 4 1 3 0 (ORDER) -581.102882 (min: -289.864073)
7 5 2 6 4 1 3 0 (ORDER): 972.284892 7 5 2 6 4 1 3 0 (ORDER) -581.102882 (min: -289.864073)
1 5 6 4 7 2 3 0 (ORDER): 984.700313 1 5 6 4 7 2 3 0 (ORDER) -358.175479 (min: -289.864073)
5 1 6 4 7 2 3 0 (ORDER): 979.122286 5 1 6 4 7 2 3 0 (ORDER) -411.599927 (min: -289.864073)
5 6 1 4 7 2 3 0 (ORDER): 982.946762 5 6 1 4 7 2 3 0 (ORDER) -446.787565 (min: -289.864073)
6 5 1 4 7 2 3 0 (ORDER): 982.946762 6 5 1 4 7 2 3 0 (ORDER) -446.787565 (min: -289.864073)
1 6 5 4 7 2 3 0 (ORDER): 984.700313 1 6 5 4 7 2 3 0 (ORDER) -358.175479 (min: -289.864073)
6 1 5 4 7 2 3 0 (ORDER): 979.011752 6 1 5 4 7 2 3 0 (ORDER) -405.122002 (min: -289.864073)
6 5 4 1 7 2 3 0 (ORDER): 977.387282 6 5 4 1 7 2 3 0 (ORDER) -517.545880 (min: -289.864073)
5 6 4 1 7 2 3 0 (ORDER): 977.387282 5 6 4 1 7 2 3 0 (ORDER) -517.545880 (min: -289.864073)
5 4 6 1 7 2 3 0 (ORDER): 977.387282 5 4 6 1 7 2 3 0 (ORDER) -517.545880 (min: -289.864073)
4 5 6 1 7 2 3 0 (ORDER): 977.387282 4 5 6 1 7 2 3 0 (ORDER) -517.545880 (min: -289.864073)
6 4 5 1 7 2 3 0 (ORDER): 977.387282 6 4 5 1 7 2 3 0 (ORDER) -517.545880 (min: -289.864073)
4 6 5 1 7 2 3 0 (ORDER): 977.387282 4 6 5 1 7 2 3 0 (ORDER) -517.545880 (min: -289.864073)
1 6 4 5 7 2 3 0 (ORDER): 984.700313 1 6 4 5 7 2 3 0 (ORDER) -358.175479 (min: -289.864073)
6 1 4 5 7 2 3 0 (ORDER): 979.011752 6 1 4 5 7 2 3 0 (ORDER) -405.122002 (min: -289.864073)
6 4 1 5 7 2 3 0 (ORDER): 977.728441 6 4 1 5 7 2 3 0 (ORDER) -486.591313 (min: -289.864073)
4 6 1 5 7 2 3 0 (ORDER): 977.728441 4 6 1 5 7 2 3 0 (ORDER) -486.591313 (min: -289.864073)
1 4 6 5 7 2 3 0 (ORDER): 984.700313 1 4 6 5 7 2 3 0 (ORDER) -358.175479 (min: -289.864073)
4 1 6 5 7 2 3 0 (ORDER): 971.905548 4 1 6 5 7 2 3 0 (ORDER) -451.538192 (min: -289.864073)
1 5 4 6 7 2 3 0 (ORDER): 984.700313 1 5 4 6 7 2 3 0 (ORDER) -358.175479 (min: -289.864073)
5 1 4 6 7 2 3 0 (ORDER): 979.122286 5 1 4 6 7 2 3 0 (ORDER) -411.599927 (min: -289.864073)
5 4 1 6 7 2 3 0 (ORDER): 971.414917 5 4 1 6 7 2 3 0 (ORDER) -494.251644 (min: -289.864073)
4 5 1 6 7 2 3 0 (ORDER): 971.414917 4 5 1 6 7 2 3 0 (ORDER) -494.251644 (min: -289.864073)
1 4 5 6 7 2 3 0 (ORDER): 984.700313 1 4 5 6 7 2 3 0 (ORDER) -358.175479 (min: -289.864073)
4 1 5 6 7 2 3 0 (ORDER): 971.905548 4 1 5 6 7 2 3 0 (ORDER) -451.538192 (min: -289.864073)
4 5 6 7 1 2 3 0 (ORDER): 974.453262 4 5 6 7 1 2 3 0 (ORDER) -522.604619 (min: -289.864073)
5 4 6 7 1 2 3 0 (ORDER): 974.453262 5 4 6 7 1 2 3 0 (ORDER) -522.604619 (min: -289.864073)
5 6 4 7 1 2 3 0 (ORDER): 974.453262 5 6 4 7 1 2 3 0 (ORDER) -522.604619 (min: -289.864073)
6 5 4 7 1 2 3 0 (ORDER): 974.453262 6 5 4 7 1 2 3 0 (ORDER) -522.604619 (min: -289.864073)
4 6 5 7 1 2 3 0 (ORDER): 974.453262 4 6 5 7 1 2 3 0 (ORDER) -522.604619 (min: -289.864073)
6 4 5 7 1 2 3 0 (ORDER): 974.453262 6 4 5 7 1 2 3 0 (ORDER) -522.604619 (min: -289.864073)
6 5 7 4 1 2 3 0 (ORDER): 974.453262 6 5 7 4 1 2 3 0 (ORDER) -522.604619 (min: -289.864073)
5 6 7 4 1 2 3 0 (ORDER): 974.453262 5 6 7 4 1 2 3 0 (ORDER) -522.604619 (min: -289.864073)
5 7 6 4 1 2 3 0 (ORDER): 974.453262 5 7 6 4 1 2 3 0 (ORDER) -522.604619 (min: -289.864073)
7 5 6 4 1 2 3 0 (ORDER): 974.453262 7 5 6 4 1 2 3 0 (ORDER) -522.604619 (min: -289.864073)
6 7 5 4 1 2 3 0 (ORDER): 974.453262 6 7 5 4 1 2 3 0 (ORDER) -522.604619 (min: -289.864073)
7 6 5 4 1 2 3 0 (ORDER): 974.453262 7 6 5 4 1 2 3 0 (ORDER) -522.604619 (min: -289.864073)
4 6 7 5 1 2 3 0 (ORDER): 974.453262 4 6 7 5 1 2 3 0 (ORDER) -522.604619 (min: -289.864073)
6 4 7 5 1 2 3 0 (ORDER): 974.453262 6 4 7 5 1 2 3 0 (ORDER) -522.604619 (min: -289.864073)
6 7 4 5 1 2 3 0 (ORDER): 974.453262 6 7 4 5 1 2 3 0 (ORDER) -522.604619 (min: -289.864073)
7 6 4 5 1 2 3 0 (ORDER): 974.453262 7 6 4 5 1 2 3 0 (ORDER) -522.604619 (min: -289.864073)
4 7 6 5 1 2 3 0 (ORDER): 974.453262 4 7 6 5 1 2 3 0 (ORDER) -522.604619 (min: -289.864073)
7 4 6 5 1 2 3 0 (ORDER): 974.453262 7 4 6 5 1 2 3 0 (ORDER) -522.604619 (min: -289.864073)
4 5 7 6 1 2 3 0 (ORDER): 974.453262 4 5 7 6 1 2 3 0 (ORDER) -522.604619 (min: -289.864073)
5 4 7 6 1 2 3 0 (ORDER): 974.453262 5 4 7 6 1 2 3 0 (ORDER) -522.604619 (min: -289.864073)
5 7 4 6 1 2 3 0 (ORDER): 974.453262 5 7 4 6 1 2 3 0 (ORDER) -522.604619 (min: -289.864073)
7 5 4 6 1 2 3 0 (ORDER): 974.453262 7 5 4 6 1 2 3 0 (ORDER) -522.604619 (min: -289.864073)
4 7 5 6 1 2 3 0 (ORDER): 974.453262 4 7 5 6 1 2 3 0 (ORDER) -522.604619 (min: -289.864073)
7 4 5 6 1 2 3 0 (ORDER): 974.453262 7 4 5 6 1 2 3 0 (ORDER) -522.604619 (min: -289.864073)
1 4 6 7 5 2 3 0 (ORDER): 984.700313 1 4 6 7 5 2 3 0 (ORDER) -358.175479 (min: -289.864073)
4 1 6 7 5 2 3 0 (ORDER): 971.905548 4 1 6 7 5 2 3 0 (ORDER) -451.538192 (min: -289.864073)
4 6 1 7 5 2 3 0 (ORDER): 977.728441 4 6 1 7 5 2 3 0 (ORDER) -486.591313 (min: -289.864073)
6 4 1 7 5 2 3 0 (ORDER): 977.728441 6 4 1 7 5 2 3 0 (ORDER) -486.591313 (min: -289.864073)
1 6 4 7 5 2 3 0 (ORDER): 984.700313 1 6 4 7 5 2 3 0 (ORDER) -358.175479 (min: -289.864073)
6 1 4 7 5 2 3 0 (ORDER): 979.011752 6 1 4 7 5 2 3 0 (ORDER) -405.122002 (min: -289.864073)
6 4 7 1 5 2 3 0 (ORDER): 971.644313 6 4 7 1 5 2 3 0 (ORDER) -492.284122 (min: -289.864073)
4 6 7 1 5 2 3 0 (ORDER): 971.644313 4 6 7 1 5 2 3 0 (ORDER) -492.284122 (min: -289.864073)
4 7 6 1 5 2 3 0 (ORDER): 971.644313 4 7 6 1 5 2 3 0 (ORDER) -492.284122 (min: -289.864073)
7 4 6 1 5 2 3 0 (ORDER): 971.644313 7 4 6 1 5 2 3 0 (ORDER) -492.284122 (min: -289.864073)
6 7 4 1 5 2 3 0 (ORDER): 971.644313 6 7 4 1 5 2 3 0 (ORDER) -492.284122 (min: -289.864073)
7 6 4 1 5 2 3 0 (ORDER): 971.644313 7 6 4 1 5 2 3 0 (ORDER) -492.284122 (min: -289.864073)
1 6 7 4 5 2 3 0 (ORDER): 984.700313 1 6 7 4 5 2 3 0 (ORDER) -358.175479 (min: -289.864073)
6 1 7 4 5 2 3 0 (ORDER): 979.011752 6 1 7 4 5 2 3 0 (ORDER) -405.122002 (min: -289.864073)
6 7 1 4 5 2 3 0 (ORDER): 977.331200 6 7 1 4 5 2 3 0 (ORDER) -409.224755 (min: -289.864073)
7 6 1 4 5 2 3 0 (ORDER): 977.331200 7 6 1 4 5 2 3 0 (ORDER) -409.224755 (min: -289.864073)
1 7 6 4 5 2 3 0 (ORDER): 984.700313 1 7 6 4 5 2 3 0 (ORDER) -358.175479 (min: -289.864073)
7 1 6 4 5 2 3 0 (ORDER): 984.704823 7 1 6 4 5 2 3 0 (ORDER) -362.065147 (min: -289.864073)
1 4 7 6 5 2 3 0 (ORDER): 984.700313 1 4 7 6 5 2 3 0 (ORDER) -358.175479 (min: -289.864073)
4 1 7 6 5 2 3 0 (ORDER): 971.905548 4 1 7 6 5 2 3 0 (ORDER) -451.538192 (min: -289.864073)
4 7 1 6 5 2 3 0 (ORDER): 967.720421 4 7 1 6 5 2 3 0 (ORDER) -457.017915 (min: -289.864073)
7 4 1 6 5 2 3 0 (ORDER): 967.720421 7 4 1 6 5 2 3 0 (ORDER) -457.017915 (min: -289.864073)
1 7 4 6 5 2 3 0 (ORDER): 984.700313 1 7 4 6 5 2 3 0 (ORDER) -358.175479 (min: -289.864073)
7 1 4 6 5 2 3 0 (ORDER): 984.704823 7 1 4 6 5 2 3 0 (ORDER) -362.065147 (min: -289.864073)
1 5 4 7 6 2 3 0 (ORDER): 984.700313 1 5 4 7 6 2 3 0 (ORDER) -358.175479 (min: -289.864073)
5 1 4 7 6 2 3 0 (ORDER): 979.122286 5 1 4 7 6 2 3 0 (ORDER) -411.599927 (min: -289.864073)
5 4 1 7 6 2 3 0 (ORDER): 971.414917 5 4 1 7 6 2 3 0 (ORDER) -494.251644 (min: -289.864073)
4 5 1 7 6 2 3 0 (ORDER): 971.414917 4 5 1 7 6 2 3 0 (ORDER) -494.251644 (min: -289.864073)
1 4 5 7 6 2 3 0 (ORDER): 984.700313 1 4 5 7 6 2 3 0 (ORDER) -358.175479 (min: -289.864073)
4 1 5 7 6 2 3 0 (ORDER): 971.905548 4 1 5 7 6 2 3 0 (ORDER) -451.538192 (min: -289.864073)
4 5 7 1 6 2 3 0 (ORDER): 969.894629 4 5 7 1 6 2 3 0 (ORDER) -499.097297 (min: -289.864073)
5 4 7 1 6 2 3 0 (ORDER): 969.894629 5 4 7 1 6 2 3 0 (ORDER) -499.097297 (min: -289.864073)
5 7 4 1 6 2 3 0 (ORDER): 969.894629 5 7 4 1 6 2 3 0 (ORDER) -499.097297 (min: -289.864073)
7 5 4 1 6 2 3 0 (ORDER): 969.894629 7 5 4 1 6 2 3 0 (ORDER) -499.097297 (min: -289.864073)
4 7 5 1 6 2 3 0 (ORDER): 969.894629 4 7 5 1 6 2 3 0 (ORDER) -499.097297 (min: -289.864073)
7 4 5 1 6 2 3 0 (ORDER): 969.894629 7 4 5 1 6 2 3 0 (ORDER) -499.097297 (min: -289.864073)
1 4 7 5 6 2 3 0 (ORDER): 984.700313 1 4 7 5 6 2 3 0 (ORDER) -358.175479 (min: -289.864073)
4 1 7 5 6 2 3 0 (ORDER): 971.905548 4 1 7 5 6 2 3 0 (ORDER) -451.538192 (min: -289.864073)
4 7 1 5 6 2 3 0 (ORDER): 967.720421 4 7 1 5 6 2 3 0 (ORDER) -457.017915 (min: -289.864073)
7 4 1 5 6 2 3 0 (ORDER): 967.720421 7 4 1 5 6 2 3 0 (ORDER) -457.017915 (min: -289.864073)
1 7 4 5 6 2 3 0 (ORDER): 984.700313 1 7 4 5 6 2 3 0 (ORDER) -358.175479 (min: -289.864073)
7 1 4 5 6 2 3 0 (ORDER): 984.704823 7 1 4 5 6 2 3 0 (ORDER) -362.065147 (min: -289.864073)
1 5 7 4 6 2 3 0 (ORDER): 984.700313 1 5 7 4 6 2 3 0 (ORDER) -358.175479 (min: -289.864073)
5 1 7 4 6 2 3 0 (ORDER): 979.122286 5 1 7 4 6 2 3 0 (ORDER) -411.599927 (min: -289.864073)
5 7 1 4 6 2 3 0 (ORDER): 980.204351 5 7 1 4 6 2 3 0 (ORDER) -414.855525 (min: -289.864073)
7 5 1 4 6 2 3 0 (ORDER): 980.204351 7 5 1 4 6 2 3 0 (ORDER) -414.855525 (min: -289.864073)
1 7 5 4 6 2 3 0 (ORDER): 984.700313 1 7 5 4 6 2 3 0 (ORDER) -358.175479 (min: -289.864073)
7 1 5 4 6 2 3 0 (ORDER): 984.704823 7 1 5 4 6 2 3 0 (ORDER) -362.065147 (min: -289.864073)
1 5 6 7 4 2 3 0 (ORDER): 984.700313 1 5 6 7 4 2 3 0 (ORDER) -358.175479 (min: -289.864073)
5 1 6 7 4 2 3 0 (ORDER): 979.122286 5 1 6 7 4 2 3 0 (ORDER) -411.599927 (min: -289.864073)
5 6 1 7 4 2 3 0 (ORDER): 982.946762 5 6 1 7 4 2 3 0 (ORDER) -446.787565 (min: -289.864073)
6 5 1 7 4 2 3 0 (ORDER): 982.946762 6 5 1 7 4 2 3 0 (ORDER) -446.787565 (min: -289.864073)
1 6 5 7 4 2 3 0 (ORDER): 984.700313 1 6 5 7 4 2 3 0 (ORDER) -358.175479 (min: -289.864073)
6 1 5 7 4 2 3 0 (ORDER): 979.011752 6 1 5 7 4 2 3 0 (ORDER) -405.122002 (min: -289.864073)
6 5 7 1 4 2 3 0 (ORDER): 979.509161 6 5 7 1 4 2 3 0 (ORDER) -450.256248 (min: -289.864073)
5 6 7 1 4 2 3 0 (ORDER): 979.509161 5 6 7 1 4 2 3 0 (ORDER) -450.256248 (min: -289.864073)
5 7 6 1 4 2 3 0 (ORDER): 979.509161 5 7 6 1 4 2 3 0 (ORDER) -450.256248 (min: -289.864073)
7 5 6 1 4 2 3 0 (ORDER): 979.509161 7 5 6 1 4 2 3 0 (ORDER) -450.256248 (min: -289.864073)
6 7 5 1 4 2 3 0 (ORDER): 979.509161 6 7 5 1 4 2 3 0 (ORDER) -450.256248 (min: -289.864073)
7 6 5 1 4 2 3 0 (ORDER): 979.509161 7 6 5 1 4 2 3 0 (ORDER) -450.256248 (min: -289.864073)
1 6 7 5 4 2 3 0 (ORDER): 984.700313 1 6 7 5 4 2 3 0 (ORDER) -358.175479 (min: -289.864073)
6 1 7 5 4 2 3 0 (ORDER): 979.011752 6 1 7 5 4 2 3 0 (ORDER) -405.122002 (min: -289.864073)
6 7 1 5 4 2 3 0 (ORDER): 977.331200 6 7 1 5 4 2 3 0 (ORDER) -409.224755 (min: -289.864073)
7 6 1 5 4 2 3 0 (ORDER): 977.331200 7 6 1 5 4 2 3 0 (ORDER) -409.224755 (min: -289.864073)
1 7 6 5 4 2 3 0 (ORDER): 984.700313 1 7 6 5 4 2 3 0 (ORDER) -358.175479 (min: -289.864073)
7 1 6 5 4 2 3 0 (ORDER): 984.704823 7 1 6 5 4 2 3 0 (ORDER) -362.065147 (min: -289.864073)
1 5 7 6 4 2 3 0 (ORDER): 984.700313 1 5 7 6 4 2 3 0 (ORDER) -358.175479 (min: -289.864073)
5 1 7 6 4 2 3 0 (ORDER): 979.122286 5 1 7 6 4 2 3 0 (ORDER) -411.599927 (min: -289.864073)
5 7 1 6 4 2 3 0 (ORDER): 980.204351 5 7 1 6 4 2 3 0 (ORDER) -414.855525 (min: -289.864073)
7 5 1 6 4 2 3 0 (ORDER): 980.204351 7 5 1 6 4 2 3 0 (ORDER) -414.855525 (min: -289.864073)
1 7 5 6 4 2 3 0 (ORDER): 984.700313 1 7 5 6 4 2 3 0 (ORDER) -358.175479 (min: -289.864073)
7 1 5 6 4 2 3 0 (ORDER): 984.704823 7 1 5 6 4 2 3 0 (ORDER) -362.065147 (min: -289.864073)
1 2 5 4 7 6 3 0 (ORDER): 985.919018 1 2 5 4 7 6 3 0 (ORDER) -355.369999 (min: -289.864073)
2 1 5 4 7 6 3 0 (ORDER): 969.838631 2 1 5 4 7 6 3 0 (ORDER) -454.988595 (min: -289.864073)
2 5 1 4 7 6 3 0 (ORDER): 969.902405 2 5 1 4 7 6 3 0 (ORDER) -499.249515 (min: -289.864073)
5 2 1 4 7 6 3 0 (ORDER): 969.750384 5 2 1 4 7 6 3 0 (ORDER) -499.388955 (min: -289.864073)
1 5 2 4 7 6 3 0 (ORDER): 985.147519 1 5 2 4 7 6 3 0 (ORDER) -356.788345 (min: -289.864073)
5 1 2 4 7 6 3 0 (ORDER): 979.569491 5 1 2 4 7 6 3 0 (ORDER) -410.212793 (min: -289.864073)
5 2 4 1 7 6 3 0 (ORDER): 968.626151 5 2 4 1 7 6 3 0 (ORDER) -567.300442 (min: -289.864073)
2 5 4 1 7 6 3 0 (ORDER): 968.778172 2 5 4 1 7 6 3 0 (ORDER) -567.161003 (min: -289.864073)
2 4 5 1 7 6 3 0 (ORDER): 968.778172 2 4 5 1 7 6 3 0 (ORDER) -567.161003 (min: -289.864073)
4 2 5 1 7 6 3 0 (ORDER): 968.428639 4 2 5 1 7 6 3 0 (ORDER) -569.013185 (min: -289.864073)
5 4 2 1 7 6 3 0 (ORDER): 968.764717 5 4 2 1 7 6 3 0 (ORDER) -569.215161 (min: -289.864073)
4 5 2 1 7 6 3 0 (ORDER): 968.764717 4 5 2 1 7 6 3 0 (ORDER) -569.215161 (min: -289.864073)
1 5 4 2 7 6 3 0 (ORDER): 984.877927 1 5 4 2 7 6 3 0 (ORDER) -358.859778 (min: -289.864073)
5 1 4 2 7 6 3 0 (ORDER): 979.299900 5 1 4 2 7 6 3 0 (ORDER) -412.284226 (min: -289.864073)
5 4 1 2 7 6 3 0 (ORDER): 971.592531 5 4 1 2 7 6 3 0 (ORDER) -494.935943 (min: -289.864073)
4 5 1 2 7 6 3 0 (ORDER): 971.592531 4 5 1 2 7 6 3 0 (ORDER) -494.935943 (min: -289.864073)
1 4 5 2 7 6 3 0 (ORDER): 984.877927 1 4 5 2 7 6 3 0 (ORDER) -358.859778 (min: -289.864073)
4 1 5 2 7 6 3 0 (ORDER): 972.083162 4 1 5 2 7 6 3 0 (ORDER) -452.222491 (min: -289.864073)
1 2 4 5 7 6 3 0 (ORDER): 985.919018 1 2 4 5 7 6 3 0 (ORDER) -355.369999 (min: -289.864073)
2 1 4 5 7 6 3 0 (ORDER): 969.838631 2 1 4 5 7 6 3 0 (ORDER) -454.988595 (min: -289.864073)
2 4 1 5 7 6 3 0 (ORDER): 969.480161 2 4 1 5 7 6 3 0 (ORDER) -533.611080 (min: -289.864073)
4 2 1 5 7 6 3 0 (ORDER): 969.130629 4 2 1 5 7 6 3 0 (ORDER) -535.463262 (min: -289.864073)
1 4 2 5 7 6 3 0 (ORDER): 985.531871 1 4 2 5 7 6 3 0 (ORDER) -357.378895 (min: -289.864073)
4 1 2 5 7 6 3 0 (ORDER): 972.737105 4 1 2 5 7 6 3 0 (ORDER) -450.741608 (min: -289.864073)
4 2 5 7 1 6 3 0 (ORDER): 968.031059 4 2 5 7 1 6 3 0 (ORDER) -572.160896 (min: -289.864073)
2 4 5 7 1 6 3 0 (ORDER): 968.380592 2 4 5 7 1 6 3 0 (ORDER) -570.308715 (min: -289.864073)
2 5 4 7 1 6 3 0 (ORDER): 968.380592 2 5 4 7 1 6 3 0 (ORDER) -570.308715 (min: -289.864073)
5 2 4 7 1 6 3 0 (ORDER): 968.228570 5 2 4 7 1 6 3 0 (ORDER) -570.448154 (min: -289.864073)
4 5 2 7 1 6 3 0 (ORDER): 968.367137 4 5 2 7 1 6 3 0 (ORDER) -572.362873 (min: -289.864073)
5 4 2 7 1 6 3 0 (ORDER): 968.367137 5 4 2 7 1 6 3 0 (ORDER) -572.362873 (min: -289.864073)
5 2 7 4 1 6 3 0 (ORDER): 968.228570 5 2 7 4 1 6 3 0 (ORDER) -570.448154 (min: -289.864073)
2 5 7 4 1 6 3 0 (ORDER): 968.380592 2 5 7 4 1 6 3 0 (ORDER) -570.308715 (min: -289.864073)
2 7 5 4 1 6 3 0 (ORDER): 968.380592 2 7 5 4 1 6 3 0 (ORDER) -570.308715 (min: -289.864073)
7 2 5 4 1 6 3 0 (ORDER): 968.410812 7 2 5 4 1 6 3 0 (ORDER) -569.868646 (min: -289.864073)
5 7 2 4 1 6 3 0 (ORDER): 968.542422 5 7 2 4 1 6 3 0 (ORDER) -569.808316 (min: -289.864073)
7 5 2 4 1 6 3 0 (ORDER): 968.542422 7 5 2 4 1 6 3 0 (ORDER) -569.808316 (min: -289.864073)
4 5 7 2 1 6 3 0 (ORDER): 967.889215 4 5 7 2 1 6 3 0 (ORDER) -571.873816 (min: -289.864073)
5 4 7 2 1 6 3 0 (ORDER): 967.889215 5 4 7 2 1 6 3 0 (ORDER) -571.873816 (min: -289.864073)
5 7 4 2 1 6 3 0 (ORDER): 967.889215 5 7 4 2 1 6 3 0 (ORDER) -571.873816 (min: -289.864073)
7 5 4 2 1 6 3 0 (ORDER): 967.889215 7 5 4 2 1 6 3 0 (ORDER) -571.873816 (min: -289.864073)
4 7 5 2 1 6 3 0 (ORDER): 967.889215 4 7 5 2 1 6 3 0 (ORDER) -571.873816 (min: -289.864073)
7 4 5 2 1 6 3 0 (ORDER): 967.889215 7 4 5 2 1 6 3 0 (ORDER) -571.873816 (min: -289.864073)
4 2 7 5 1 6 3 0 (ORDER): 968.031059 4 2 7 5 1 6 3 0 (ORDER) -572.160896 (min: -289.864073)
2 4 7 5 1 6 3 0 (ORDER): 968.380592 2 4 7 5 1 6 3 0 (ORDER) -570.308715 (min: -289.864073)
2 7 4 5 1 6 3 0 (ORDER): 968.380592 2 7 4 5 1 6 3 0 (ORDER) -570.308715 (min: -289.864073)
7 2 4 5 1 6 3 0 (ORDER): 968.410812 7 2 4 5 1 6 3 0 (ORDER) -569.868646 (min: -289.864073)
4 7 2 5 1 6 3 0 (ORDER): 967.883887 4 7 2 5 1 6 3 0 (ORDER) -571.871610 (min: -289.864073)
7 4 2 5 1 6 3 0 (ORDER): 967.883887 7 4 2 5 1 6 3 0 (ORDER) -571.871610 (min: -289.864073)
1 4 5 7 2 6 3 0 (ORDER): 984.700817 1 4 5 7 2 6 3 0 (ORDER) -358.370414 (min: -289.864073)
4 1 5 7 2 6 3 0 (ORDER): 971.906052 4 1 5 7 2 6 3 0 (ORDER) -451.733128 (min: -289.864073)
4 5 1 7 2 6 3 0 (ORDER): 971.415421 4 5 1 7 2 6 3 0 (ORDER) -494.446579 (min: -289.864073)
5 4 1 7 2 6 3 0 (ORDER): 971.415421 5 4 1 7 2 6 3 0 (ORDER) -494.446579 (min: -289.864073)
1 5 4 7 2 6 3 0 (ORDER): 984.700817 1 5 4 7 2 6 3 0 (ORDER) -358.370414 (min: -289.864073)
5 1 4 7 2 6 3 0 (ORDER): 979.122789 5 1 4 7 2 6 3 0 (ORDER) -411.794863 (min: -289.864073)
5 4 7 1 2 6 3 0 (ORDER): 969.895133 5 4 7 1 2 6 3 0 (ORDER) -499.292232 (min: -289.864073)
4 5 7 1 2 6 3 0 (ORDER): 969.895133 4 5 7 1 2 6 3 0 (ORDER) -499.292232 (min: -289.864073)
4 7 5 1 2 6 3 0 (ORDER): 969.895133 4 7 5 1 2 6 3 0 (ORDER) -499.292232 (min: -289.864073)
7 4 5 1 2 6 3 0 (ORDER): 969.895133 7 4 5 1 2 6 3 0 (ORDER) -499.292232 (min: -289.864073)
5 7 4 1 2 6 3 0 (ORDER): 969.895133 5 7 4 1 2 6 3 0 (ORDER) -499.292232 (min: -289.864073)
7 5 4 1 2 6 3 0 (ORDER): 969.895133 7 5 4 1 2 6 3 0 (ORDER) -499.292232 (min: -289.864073)
1 5 7 4 2 6 3 0 (ORDER): 984.700817 1 5 7 4 2 6 3 0 (ORDER) -358.370414 (min: -289.864073)
5 1 7 4 2 6 3 0 (ORDER): 979.122789 5 1 7 4 2 6 3 0 (ORDER) -411.794863 (min: -289.864073)
5 7 1 4 2 6 3 0 (ORDER): 980.204855 5 7 1 4 2 6 3 0 (ORDER) -415.050460 (min: -289.864073)
7 5 1 4 2 6 3 0 (ORDER): 980.204855 7 5 1 4 2 6 3 0 (ORDER) -415.050460 (min: -289.864073)
1 7 5 4 2 6 3 0 (ORDER): 984.700817 1 7 5 4 2 6 3 0 (ORDER) -358.370414 (min: -289.864073)
7 1 5 4 2 6 3 0 (ORDER): 984.705327 7 1 5 4 2 6 3 0 (ORDER) -362.260082 (min: -289.864073)
1 4 7 5 2 6 3 0 (ORDER): 984.700817 1 4 7 5 2 6 3 0 (ORDER) -358.370414 (min: -289.864073)
4 1 7 5 2 6 3 0 (ORDER): 971.906052 4 1 7 5 2 6 3 0 (ORDER) -451.733128 (min: -289.864073)
4 7 1 5 2 6 3 0 (ORDER): 967.720925 4 7 1 5 2 6 3 0 (ORDER) -457.212851 (min: -289.864073)
7 4 1 5 2 6 3 0 (ORDER): 967.720925 7 4 1 5 2 6 3 0 (ORDER) -457.212851 (min: -289.864073)
1 7 4 5 2 6 3 0 (ORDER): 984.700817 1 7 4 5 2 6 3 0 (ORDER) -358.370414 (min: -289.864073)
7 1 4 5 2 6 3 0 (ORDER): 984.705327 7 1 4 5 2 6 3 0 (ORDER) -362.260082 (min: -289.864073)
1 2 4 7 5 6 3 0 (ORDER): 985.919018 1 2 4 7 5 6 3 0 (ORDER) -355.369999 (min: -289.864073)
2 1 4 7 5 6 3 0 (ORDER): 969.838631 2 1 4 7 5 6 3 0 (ORDER) -454.988595 (min: -289.864073)
2 4 1 7 5 6 3 0 (ORDER): 969.480161 2 4 1 7 5 6 3 0 (ORDER) -533.611080 (min: -289.864073)
4 2 1 7 5 6 3 0 (ORDER): 969.130629 4 2 1 7 5 6 3 0 (ORDER) -535.463262 (min: -289.864073)
1 4 2 7 5 6 3 0 (ORDER): 985.531871 1 4 2 7 5 6 3 0 (ORDER) -357.378895 (min: -289.864073)
4 1 2 7 5 6 3 0 (ORDER): 972.737105 4 1 2 7 5 6 3 0 (ORDER) -450.741608 (min: -289.864073)
4 2 7 1 5 6 3 0 (ORDER): 966.993425 4 2 7 1 5 6 3 0 (ORDER) -539.245043 (min: -289.864073)
2 4 7 1 5 6 3 0 (ORDER): 967.342958 2 4 7 1 5 6 3 0 (ORDER) -537.392862 (min: -289.864073)
2 7 4 1 5 6 3 0 (ORDER): 967.342958 2 7 4 1 5 6 3 0 (ORDER) -537.392862 (min: -289.864073)
7 2 4 1 5 6 3 0 (ORDER): 967.373178 7 2 4 1 5 6 3 0 (ORDER) -536.952793 (min: -289.864073)
4 7 2 1 5 6 3 0 (ORDER): 966.846253 4 7 2 1 5 6 3 0 (ORDER) -538.955757 (min: -289.864073)
7 4 2 1 5 6 3 0 (ORDER): 966.846253 7 4 2 1 5 6 3 0 (ORDER) -538.955757 (min: -289.864073)
1 4 7 2 5 6 3 0 (ORDER): 985.305597 1 4 7 2 5 6 3 0 (ORDER) -357.089302 (min: -289.864073)
4 1 7 2 5 6 3 0 (ORDER): 972.510832 4 1 7 2 5 6 3 0 (ORDER) -450.452015 (min: -289.864073)
4 7 1 2 5 6 3 0 (ORDER): 968.325706 4 7 1 2 5 6 3 0 (ORDER) -455.931738 (min: -289.864073)
7 4 1 2 5 6 3 0 (ORDER): 968.325706 7 4 1 2 5 6 3 0 (ORDER) -455.931738 (min: -289.864073)
1 7 4 2 5 6 3 0 (ORDER): 985.305597 1 7 4 2 5 6 3 0 (ORDER) -357.089302 (min: -289.864073)
7 1 4 2 5 6 3 0 (ORDER): 985.310107 7 1 4 2 5 6 3 0 (ORDER) -360.978969 (min: -289.864073)
1 2 7 4 5 6 3 0 (ORDER): 985.919018 1 2 7 4 5 6 3 0 (ORDER) -355.369999 (min: -289.864073)
2 1 7 4 5 6 3 0 (ORDER): 969.838631 2 1 7 4 5 6 3 0 (ORDER) -454.988595 (min: -289.864073)
2 7 1 4 5 6 3 0 (ORDER): 970.693178 2 7 1 4 5 6 3 0 (ORDER) -457.180322 (min: -289.864073)
7 2 1 4 5 6 3 0 (ORDER): 970.723399 7 2 1 4 5 6 3 0 (ORDER) -456.740254 (min: -289.864073)
1 7 2 4 5 6 3 0 (ORDER): 985.974236 1 7 2 4 5 6 3 0 (ORDER) -354.929624 (min: -289.864073)
7 1 2 4 5 6 3 0 (ORDER): 985.978746 7 1 2 4 5 6 3 0 (ORDER) -358.819292 (min: -289.864073)
1 2 5 7 4 6 3 0 (ORDER): 985.919018 1 2 5 7 4 6 3 0 (ORDER) -355.369999 (min: -289.864073)
2 1 5 7 4 6 3 0 (ORDER): 969.838631 2 1 5 7 4 6 3 0 (ORDER) -454.988595 (min: -289.864073)
2 5 1 7 4 6 3 0 (ORDER): 969.902405 2 5 1 7 4 6 3 0 (ORDER) -499.249515 (min: -289.864073)
5 2 1 7 4 6 3 0 (ORDER): 969.750384 5 2 1 7 4 6 3 0 (ORDER) -499.388955 (min: -289.864073)
1 5 2 7 4 6 3 0 (ORDER): 985.147519 1 5 2 7 4 6 3 0 (ORDER) -356.788345 (min: -289.864073)
5 1 2 7 4 6 3 0 (ORDER): 979.569491 5 1 2 7 4 6 3 0 (ORDER) -410.212793 (min: -289.864073)
5 2 7 1 4 6 3 0 (ORDER): 970.897481 5 2 7 1 4 6 3 0 (ORDER) -500.946611 (min: -289.864073)
2 5 7 1 4 6 3 0 (ORDER): 971.049502 2 5 7 1 4 6 3 0 (ORDER) -500.807171 (min: -289.864073)
2 7 5 1 4 6 3 0 (ORDER): 971.049502 2 7 5 1 4 6 3 0 (ORDER) -500.807171 (min: -289.864073)
7 2 5 1 4 6 3 0 (ORDER): 971.079723 7 2 5 1 4 6 3 0 (ORDER) -500.367103 (min: -289.864073)
5 7 2 1 4 6 3 0 (ORDER): 971.211333 5 7 2 1 4 6 3 0 (ORDER) -500.306773 (min: -289.864073)
7 5 2 1 4 6 3 0 (ORDER): 971.211333 7 5 2 1 4 6 3 0 (ORDER) -500.306773 (min: -289.864073)
1 5 7 2 4 6 3 0 (ORDER): 984.755473 1 5 7 2 4 6 3 0 (ORDER) -356.148200 (min: -289.864073)
5 1 7 2 4 6 3 0 (ORDER): 979.177446 5 1 7 2 4 6 3 0 (ORDER) -409.572648 (min: -289.864073)
5 7 1 2 4 6 3 0 (ORDER): 980.259512 5 7 1 2 4 6 3 0 (ORDER) -412.828246 (min: -289.864073)
7 5 1 2 4 6 3 0 (ORDER): 980.259512 7 5 1 2 4 6 3 0 (ORDER) -412.828246 (min: -289.864073)
1 7 5 2 4 6 3 0 (ORDER): 984.755473 1 7 5 2 4 6 3 0 (ORDER) -356.148200 (min: -289.864073)
7 1 5 2 4 6 3 0 (ORDER): 984.759983 7 1 5 2 4 6 3 0 (ORDER) -360.037868 (min: -289.864073)
1 2 7 5 4 6 3 0 (ORDER): 985.919018 1 2 7 5 4 6 3 0 (ORDER) -355.369999 (min: -289.864073)
2 1 7 5 4 6 3 0 (ORDER): 969.838631 2 1 7 5 4 6 3 0 (ORDER) -454.988595 (min: -289.864073)
2 7 1 5 4 6 3 0 (ORDER): 970.693178 2 7 1 5 4 6 3 0 (ORDER) -457.180322 (min: -289.864073)
7 2 1 5 4 6 3 0 (ORDER): 970.723399 7 2 1 5 4 6 3 0 (ORDER) -456.740254 (min: -289.864073)
1 7 2 5 4 6 3 0 (ORDER): 985.974236 1 7 2 5 4 6 3 0 (ORDER) -354.929624 (min: -289.864073)
7 1 2 5 4 6 3 0 (ORDER): 985.978746 7 1 2 5 4 6 3 0 (ORDER) -358.819292 (min: -289.864073)
1 2 6 5 7 4 3 0 (ORDER): 985.919018 1 2 6 5 7 4 3 0 (ORDER) -355.369999 (min: -289.864073)
2 1 6 5 7 4 3 0 (ORDER): 969.838631 2 1 6 5 7 4 3 0 (ORDER) -454.988595 (min: -289.864073)
2 6 1 5 7 4 3 0 (ORDER): 974.576817 2 6 1 5 7 4 3 0 (ORDER) -489.722362 (min: -289.864073)
6 2 1 5 7 4 3 0 (ORDER): 974.671540 6 2 1 5 7 4 3 0 (ORDER) -488.622732 (min: -289.864073)
1 6 2 5 7 4 3 0 (ORDER): 985.859747 1 6 2 5 7 4 3 0 (ORDER) -354.467036 (min: -289.864073)
6 1 2 5 7 4 3 0 (ORDER): 980.171186 6 1 2 5 7 4 3 0 (ORDER) -401.413559 (min: -289.864073)
6 2 5 1 7 4 3 0 (ORDER): 976.965378 6 2 5 1 7 4 3 0 (ORDER) -521.124767 (min: -289.864073)
2 6 5 1 7 4 3 0 (ORDER): 976.870654 2 6 5 1 7 4 3 0 (ORDER) -522.224397 (min: -289.864073)
2 5 6 1 7 4 3 0 (ORDER): 976.870654 2 5 6 1 7 4 3 0 (ORDER) -522.224397 (min: -289.864073)
5 2 6 1 7 4 3 0 (ORDER): 976.718633 5 2 6 1 7 4 3 0 (ORDER) -522.363837 (min: -289.864073)
6 5 2 1 7 4 3 0 (ORDER): 976.667480 6 5 2 1 7 4 3 0 (ORDER) -521.827240 (min: -289.864073)
5 6 2 1 7 4 3 0 (ORDER): 976.667480 5 6 2 1 7 4 3 0 (ORDER) -521.827240 (min: -289.864073)
1 6 5 2 7 4 3 0 (ORDER): 985.024904 1 6 5 2 7 4 3 0 (ORDER) -356.448416 (min: -289.864073)
6 1 5 2 7 4 3 0 (ORDER): 979.336343 6 1 5 2 7 4 3 0 (ORDER) -403.394939 (min: -289.864073)
6 5 1 2 7 4 3 0 (ORDER): 983.271353 6 5 1 2 7 4 3 0 (ORDER) -445.060502 (min: -289.864073)
5 6 1 2 7 4 3 0 (ORDER): 983.271353 5 6 1 2 7 4 3 0 (ORDER) -445.060502 (min: -289.864073)
1 5 6 2 7 4 3 0 (ORDER): 985.024904 1 5 6 2 7 4 3 0 (ORDER) -356.448416 (min: -289.864073)
5 1 6 2 7 4 3 0 (ORDER): 979.446876 5 1 6 2 7 4 3 0 (ORDER) -409.872864 (min: -289.864073)
1 2 5 6 7 4 3 0 (ORDER): 985.919018 1 2 5 6 7 4 3 0 (ORDER) -355.369999 (min: -289.864073)
2 1 5 6 7 4 3 0 (ORDER): 969.838631 2 1 5 6 7 4 3 0 (ORDER) -454.988595 (min: -289.864073)
2 5 1 6 7 4 3 0 (ORDER): 969.902405 2 5 1 6 7 4 3 0 (ORDER) -499.249515 (min: -289.864073)
5 2 1 6 7 4 3 0 (ORDER): 969.750384 5 2 1 6 7 4 3 0 (ORDER) -499.388955 (min: -289.864073)
1 5 2 6 7 4 3 0 (ORDER): 985.147519 1 5 2 6 7 4 3 0 (ORDER) -356.788345 (min: -289.864073)
5 1 2 6 7 4 3 0 (ORDER): 979.569491 5 1 2 6 7 4 3 0 (ORDER) -410.212793 (min: -289.864073)
5 2 6 7 1 4 3 0 (ORDER): 975.515030 5 2 6 7 1 4 3 0 (ORDER) -524.134579 (min: -289.864073)
2 5 6 7 1 4 3 0 (ORDER): 975.667051 2 5 6 7 1 4 3 0 (ORDER) -523.995139 (min: -289.864073)
2 6 5 7 1 4 3 0 (ORDER): 975.667051 2 6 5 7 1 4 3 0 (ORDER) -523.995139 (min: -289.864073)
6 2 5 7 1 4 3 0 (ORDER): 975.761775 6 2 5 7 1 4 3 0 (ORDER) -522.895509 (min: -289.864073)
5 6 2 7 1 4 3 0 (ORDER): 975.463878 5 6 2 7 1 4 3 0 (ORDER) -523.597982 (min: -289.864073)
6 5 2 7 1 4 3 0 (ORDER): 975.463878 6 5 2 7 1 4 3 0 (ORDER) -523.597982 (min: -289.864073)
6 2 7 5 1 4 3 0 (ORDER): 975.761775 6 2 7 5 1 4 3 0 (ORDER) -522.895509 (min: -289.864073)
2 6 7 5 1 4 3 0 (ORDER): 975.667051 2 6 7 5 1 4 3 0 (ORDER) -523.995139 (min: -289.864073)
2 7 6 5 1 4 3 0 (ORDER): 975.667051 2 7 6 5 1 4 3 0 (ORDER) -523.995139 (min: -289.864073)
7 2 6 5 1 4 3 0 (ORDER): 975.697272 7 2 6 5 1 4 3 0 (ORDER) -523.555071 (min: -289.864073)
6 7 2 5 1 4 3 0 (ORDER): 975.723318 6 7 2 5 1 4 3 0 (ORDER) -522.547979 (min: -289.864073)
7 6 2 5 1 4 3 0 (ORDER): 975.723318 7 6 2 5 1 4 3 0 (ORDER) -522.547979 (min: -289.864073)
5 6 7 2 1 4 3 0 (ORDER): 975.118767 5 6 7 2 1 4 3 0 (ORDER) -523.050682 (min: -289.864073)
6 5 7 2 1 4 3 0 (ORDER): 975.118767 6 5 7 2 1 4 3 0 (ORDER) -523.050682 (min: -289.864073)
6 7 5 2 1 4 3 0 (ORDER): 975.118767 6 7 5 2 1 4 3 0 (ORDER) -523.050682 (min: -289.864073)
7 6 5 2 1 4 3 0 (ORDER): 975.118767 7 6 5 2 1 4 3 0 (ORDER) -523.050682 (min: -289.864073)
5 7 6 2 1 4 3 0 (ORDER): 975.118767 5 7 6 2 1 4 3 0 (ORDER) -523.050682 (min: -289.864073)
7 5 6 2 1 4 3 0 (ORDER): 975.118767 7 5 6 2 1 4 3 0 (ORDER) -523.050682 (min: -289.864073)
5 2 7 6 1 4 3 0 (ORDER): 975.515030 5 2 7 6 1 4 3 0 (ORDER) -524.134579 (min: -289.864073)
2 5 7 6 1 4 3 0 (ORDER): 975.667051 2 5 7 6 1 4 3 0 (ORDER) -523.995139 (min: -289.864073)
2 7 5 6 1 4 3 0 (ORDER): 975.667051 2 7 5 6 1 4 3 0 (ORDER) -523.995139 (min: -289.864073)
7 2 5 6 1 4 3 0 (ORDER): 975.697272 7 2 5 6 1 4 3 0 (ORDER) -523.555071 (min: -289.864073)
5 7 2 6 1 4 3 0 (ORDER): 975.828881 5 7 2 6 1 4 3 0 (ORDER) -523.494740 (min: -289.864073)
7 5 2 6 1 4 3 0 (ORDER): 975.828881 7 5 2 6 1 4 3 0 (ORDER) -523.494740 (min: -289.864073)
1 5 6 7 2 4 3 0 (ORDER): 984.752774 1 5 6 7 2 4 3 0 (ORDER) -355.900809 (min: -289.864073)
5 1 6 7 2 4 3 0 (ORDER): 979.174746 5 1 6 7 2 4 3 0 (ORDER) -409.325257 (min: -289.864073)
5 6 1 7 2 4 3 0 (ORDER): 982.999223 5 6 1 7 2 4 3 0 (ORDER) -444.512895 (min: -289.864073)
6 5 1 7 2 4 3 0 (ORDER): 982.999223 6 5 1 7 2 4 3 0 (ORDER) -444.512895 (min: -289.864073)
1 6 5 7 2 4 3 0 (ORDER): 984.752774 1 6 5 7 2 4 3 0 (ORDER) -355.900809 (min: -289.864073)
6 1 5 7 2 4 3 0 (ORDER): 979.064213 6 1 5 7 2 4 3 0 (ORDER) -402.847332 (min: -289.864073)
6 5 7 1 2 4 3 0 (ORDER): 979.561622 6 5 7 1 2 4 3 0 (ORDER) -447.981578 (min: -289.864073)
5 6 7 1 2 4 3 0 (ORDER): 979.561622 5 6 7 1 2 4 3 0 (ORDER) -447.981578 (min: -289.864073)
5 7 6 1 2 4 3 0 (ORDER): 979.561622 5 7 6 1 2 4 3 0 (ORDER) -447.981578 (min: -289.864073)
7 5 6 1 2 4 3 0 (ORDER): 979.561622 7 5 6 1 2 4 3 0 (ORDER) -447.981578 (min: -289.864073)
6 7 5 1 2 4 3 0 (ORDER): 979.561622 6 7 5 1 2 4 3 0 (ORDER) -447.981578 (min: -289.864073)
7 6 5 1 2 4 3 0 (ORDER): 979.561622 7 6 5 1 2 4 3 0 (ORDER) -447.981578 (min: -289.864073)
1 6 7 5 2 4 3 0 (ORDER): 984.752774 1 6 7 5 2 4 3 0 (ORDER) -355.900809 (min: -289.864073)
6 1 7 5 2 4 3 0 (ORDER): 979.064213 6 1 7 5 2 4 3 0 (ORDER) -402.847332 (min: -289.864073)
6 7 1 5 2 4 3 0 (ORDER): 977.383660 6 7 1 5 2 4 3 0 (ORDER) -406.950085 (min: -289.864073)
7 6 1 5 2 4 3 0 (ORDER): 977.383660 7 6 1 5 2 4 3 0 (ORDER) -406.950085 (min: -289.864073)
1 7 6 5 2 4 3 0 (ORDER): 984.752774 1 7 6 5 2 4 3 0 (ORDER) -355.900809 (min: -289.864073)
7 1 6 5 2 4 3 0 (ORDER): 984.757283 7 1 6 5 2 4 3 0 (ORDER) -359.790477 (min: -289.864073)
1 5 7 6 2 4 3 0 (ORDER): 984.752774 1 5 7 6 2 4 3 0 (ORDER) -355.900809 (min: -289.864073)
5 1 7 6 2 4 3 0 (ORDER): 979.174746 5 1 7 6 2 4 3 0 (ORDER) -409.325257 (min: -289.864073)
5 7 1 6 2 4 3 0 (ORDER): 980.256812 5 7 1 6 2 4 3 0 (ORDER) -412.580855 (min: -289.864073)
7 5 1 6 2 4 3 0 (ORDER): 980.256812 7 5 1 6 2 4 3 0 (ORDER) -412.580855 (min: -289.864073)
1 7 5 6 2 4 3 0 (ORDER): 984.752774 1 7 5 6 2 4 3 0 (ORDER) -355.900809 (min: -289.864073)
7 1 5 6 2 4 3 0 (ORDER): 984.757283 7 1 5 6 2 4 3 0 (ORDER) -359.790477 (min: -289.864073)
1 2 5 7 6 4 3 0 (ORDER): 985.919018 1 2 5 7 6 4 3 0 (ORDER) -355.369999 (min: -289.864073)
2 1 5 7 6 4 3 0 (ORDER): 969.838631 2 1 5 7 6 4 3 0 (ORDER) -454.988595 (min: -289.864073)
2 5 1 7 6 4 3 0 (ORDER): 969.902405 2 5 1 7 6 4 3 0 (ORDER) -499.249515 (min: -289.864073)
5 2 1 7 6 4 3 0 (ORDER): 969.750384 5 2 1 7 6 4 3 0 (ORDER) -499.388955 (min: -289.864073)
1 5 2 7 6 4 3 0 (ORDER): 985.147519 1 5 2 7 6 4 3 0 (ORDER) -356.788345 (min: -289.864073)
5 1 2 7 6 4 3 0 (ORDER): 979.569491 5 1 2 7 6 4 3 0 (ORDER) -410.212793 (min: -289.864073)
5 2 7 1 6 4 3 0 (ORDER): 970.897481 5 2 7 1 6 4 3 0 (ORDER) -500.946611 (min: -289.864073)
2 5 7 1 6 4 3 0 (ORDER): 971.049502 2 5 7 1 6 4 3 0 (ORDER) -500.807171 (min: -289.864073)
2 7 5 1 6 4 3 0 (ORDER): 971.049502 2 7 5 1 6 4 3 0 (ORDER) -500.807171 (min: -289.864073)
7 2 5 1 6 4 3 0 (ORDER): 971.079723 7 2 5 1 6 4 3 0 (ORDER) -500.367103 (min: -289.864073)
5 7 2 1 6 4 3 0 (ORDER): 971.211333 5 7 2 1 6 4 3 0 (ORDER) -500.306773 (min: -289.864073)
7 5 2 1 6 4 3 0 (ORDER): 971.211333 7 5 2 1 6 4 3 0 (ORDER) -500.306773 (min: -289.864073)
1 5 7 2 6 4 3 0 (ORDER): 984.755473 1 5 7 2 6 4 3 0 (ORDER) -356.148200 (min: -289.864073)
5 1 7 2 6 4 3 0 (ORDER): 979.177446 5 1 7 2 6 4 3 0 (ORDER) -409.572648 (min: -289.864073)
5 7 1 2 6 4 3 0 (ORDER): 980.259512 5 7 1 2 6 4 3 0 (ORDER) -412.828246 (min: -289.864073)
7 5 1 2 6 4 3 0 (ORDER): 980.259512 7 5 1 2 6 4 3 0 (ORDER) -412.828246 (min: -289.864073)
1 7 5 2 6 4 3 0 (ORDER): 984.755473 1 7 5 2 6 4 3 0 (ORDER) -356.148200 (min: -289.864073)
7 1 5 2 6 4 3 0 (ORDER): 984.759983 7 1 5 2 6 4 3 0 (ORDER) -360.037868 (min: -289.864073)
1 2 7 5 6 4 3 0 (ORDER): 985.919018 1 2 7 5 6 4 3 0 (ORDER) -355.369999 (min: -289.864073)
2 1 7 5 6 4 3 0 (ORDER): 969.838631 2 1 7 5 6 4 3 0 (ORDER) -454.988595 (min: -289.864073)
2 7 1 5 6 4 3 0 (ORDER): 970.693178 2 7 1 5 6 4 3 0 (ORDER) -457.180322 (min: -289.864073)
7 2 1 5 6 4 3 0 (ORDER): 970.723399 7 2 1 5 6 4 3 0 (ORDER) -456.740254 (min: -289.864073)
1 7 2 5 6 4 3 0 (ORDER): 985.974236 1 7 2 5 6 4 3 0 (ORDER) -354.929624 (min: -289.864073)
7 1 2 5 6 4 3 0 (ORDER): 985.978746 7 1 2 5 6 4 3 0 (ORDER) -358.819292 (min: -289.864073)
1 2 6 7 5 4 3 0 (ORDER): 985.919018 1 2 6 7 5 4 3 0 (ORDER) -355.369999 (min: -289.864073)
2 1 6 7 5 4 3 0 (ORDER): 969.838631 2 1 6 7 5 4 3 0 (ORDER) -454.988595 (min: -289.864073)
2 6 1 7 5 4 3 0 (ORDER): 974.576817 2 6 1 7 5 4 3 0 (ORDER) -489.722362 (min: -289.864073)
6 2 1 7 5 4 3 0 (ORDER): 974.671540 6 2 1 7 5 4 3 0 (ORDER) -488.622732 (min: -289.864073)
1 6 2 7 5 4 3 0 (ORDER): 985.859747 1 6 2 7 5 4 3 0 (ORDER) -354.467036 (min: -289.864073)
6 1 2 7 5 4 3 0 (ORDER): 980.171186 6 1 2 7 5 4 3 0 (ORDER) -401.413559 (min: -289.864073)
6 2 7 1 5 4 3 0 (ORDER): 973.610142 6 2 7 1 5 4 3 0 (ORDER) -491.027544 (min: -289.864073)
2 6 7 1 5 4 3 0 (ORDER): 973.515419 2 6 7 1 5 4 3 0 (ORDER) -492.127174 (min: -289.864073)
2 7 6 1 5 4 3 0 (ORDER): 973.515419 2 7 6 1 5 4 3 0 (ORDER) -492.127174 (min: -289.864073)
7 2 6 1 5 4 3 0 (ORDER): 973.545639 7 2 6 1 5 4 3 0 (ORDER) -491.687106 (min: -289.864073)
6 7 2 1 5 4 3 0 (ORDER): 973.571686 6 7 2 1 5 4 3 0 (ORDER) -490.680014 (min: -289.864073)
7 6 2 1 5 4 3 0 (ORDER): 973.571686 7 6 2 1 5 4 3 0 (ORDER) -490.680014 (min: -289.864073)
1 6 7 2 5 4 3 0 (ORDER): 985.931339 1 6 7 2 5 4 3 0 (ORDER) -354.119200 (min: -289.864073)
6 1 7 2 5 4 3 0 (ORDER): 980.242778 6 1 7 2 5 4 3 0 (ORDER) -401.065722 (min: -289.864073)
6 7 1 2 5 4 3 0 (ORDER): 978.562225 6 7 1 2 5 4 3 0 (ORDER) -405.168476 (min: -289.864073)
7 6 1 2 5 4 3 0 (ORDER): 978.562225 7 6 1 2 5 4 3 0 (ORDER) -405.168476 (min: -289.864073)
1 7 6 2 5 4 3 0 (ORDER): 985.931339 1 7 6 2 5 4 3 0 (ORDER) -354.119200 (min: -289.864073)
7 1 6 2 5 4 3 0 (ORDER): 985.935849 7 1 6 2 5 4 3 0 (ORDER) -358.008867 (min: -289.864073)
1 2 7 6 5 4 3 0 (ORDER): 985.919018 1 2 7 6 5 4 3 0 (ORDER) -355.369999 (min: -289.864073)
2 1 7 6 5 4 3 0 (ORDER): 969.838631 2 1 7 6 5 4 3 0 (ORDER) -454.988595 (min: -289.864073)
2 7 1 6 5 4 3 0 (ORDER): 970.693178 2 7 1 6 5 4 3 0 (ORDER) -457.180322 (min: -289.864073)
7 2 1 6 5 4 3 0 (ORDER): 970.723399 7 2 1 6 5 4 3 0 (ORDER) -456.740254 (min: -289.864073)
1 7 2 6 5 4 3 0 (ORDER): 985.974236 1 7 2 6 5 4 3 0 (ORDER) -354.929624 (min: -289.864073)
7 1 2 6 5 4 3 0 (ORDER): 985.978746 7 1 2 6 5 4 3 0 (ORDER) -358.819292 (min: -289.864073)
1 2 6 4 7 5 3 0 (ORDER): 985.919018 1 2 6 4 7 5 3 0 (ORDER) -355.369999 (min: -289.864073)
2 1 6 4 7 5 3 0 (ORDER): 969.838631 2 1 6 4 7 5 3 0 (ORDER) -454.988595 (min: -289.864073)
2 6 1 4 7 5 3 0 (ORDER): 974.576817 2 6 1 4 7 5 3 0 (ORDER) -489.722362 (min: -289.864073)
6 2 1 4 7 5 3 0 (ORDER): 974.671540 6 2 1 4 7 5 3 0 (ORDER) -488.622732 (min: -289.864073)
1 6 2 4 7 5 3 0 (ORDER): 985.859747 1 6 2 4 7 5 3 0 (ORDER) -354.467036 (min: -289.864073)
6 1 2 4 7 5 3 0 (ORDER): 980.171186 6 1 2 4 7 5 3 0 (ORDER) -401.413559 (min: -289.864073)
6 2 4 1 7 5 3 0 (ORDER): 974.490008 6 2 4 1 7 5 3 0 (ORDER) -555.351815 (min: -289.864073)
2 6 4 1 7 5 3 0 (ORDER): 974.395284 2 6 4 1 7 5 3 0 (ORDER) -556.451445 (min: -289.864073)
2 4 6 1 7 5 3 0 (ORDER): 974.395284 2 4 6 1 7 5 3 0 (ORDER) -556.451445 (min: -289.864073)
4 2 6 1 7 5 3 0 (ORDER): 974.045752 4 2 6 1 7 5 3 0 (ORDER) -558.303627 (min: -289.864073)
6 4 2 1 7 5 3 0 (ORDER): 974.194252 6 4 2 1 7 5 3 0 (ORDER) -557.256453 (min: -289.864073)
4 6 2 1 7 5 3 0 (ORDER): 974.194252 4 6 2 1 7 5 3 0 (ORDER) -557.256453 (min: -289.864073)
1 6 4 2 7 5 3 0 (ORDER): 985.495985 1 6 4 2 7 5 3 0 (ORDER) -356.528388 (min: -289.864073)
6 1 4 2 7 5 3 0 (ORDER): 979.807424 6 1 4 2 7 5 3 0 (ORDER) -403.474911 (min: -289.864073)
6 4 1 2 7 5 3 0 (ORDER): 978.524112 6 4 1 2 7 5 3 0 (ORDER) -484.944223 (min: -289.864073)
4 6 1 2 7 5 3 0 (ORDER): 978.524112 4 6 1 2 7 5 3 0 (ORDER) -484.944223 (min: -289.864073)
1 4 6 2 7 5 3 0 (ORDER): 985.495985 1 4 6 2 7 5 3 0 (ORDER) -356.528388 (min: -289.864073)
4 1 6 2 7 5 3 0 (ORDER): 972.701219 4 1 6 2 7 5 3 0 (ORDER) -449.891102 (min: -289.864073)
1 2 4 6 7 5 3 0 (ORDER): 985.919018 1 2 4 6 7 5 3 0 (ORDER) -355.369999 (min: -289.864073)
2 1 4 6 7 5 3 0 (ORDER): 969.838631 2 1 4 6 7 5 3 0 (ORDER) -454.988595 (min: -289.864073)
2 4 1 6 7 5 3 0 (ORDER): 969.480161 2 4 1 6 7 5 3 0 (ORDER) -533.611080 (min: -289.864073)
4 2 1 6 7 5 3 0 (ORDER): 969.130629 4 2 1 6 7 5 3 0 (ORDER) -535.463262 (min: -289.864073)
1 4 2 6 7 5 3 0 (ORDER): 985.531871 1 4 2 6 7 5 3 0 (ORDER) -357.378895 (min: -289.864073)
4 1 2 6 7 5 3 0 (ORDER): 972.737105 4 1 2 6 7 5 3 0 (ORDER) -450.741608 (min: -289.864073)
4 2 6 7 1 5 3 0 (ORDER): 970.368926 4 2 6 7 1 5 3 0 (ORDER) -562.298494 (min: -289.864073)
2 4 6 7 1 5 3 0 (ORDER): 970.718459 2 4 6 7 1 5 3 0 (ORDER) -560.446312 (min: -289.864073)
2 6 4 7 1 5 3 0 (ORDER): 970.718459 2 6 4 7 1 5 3 0 (ORDER) -560.446312 (min: -289.864073)
6 2 4 7 1 5 3 0 (ORDER): 970.813182 6 2 4 7 1 5 3 0 (ORDER) -559.346682 (min: -289.864073)
4 6 2 7 1 5 3 0 (ORDER): 970.517426 4 6 2 7 1 5 3 0 (ORDER) -561.251320 (min: -289.864073)
6 4 2 7 1 5 3 0 (ORDER): 970.517426 6 4 2 7 1 5 3 0 (ORDER) -561.251320 (min: -289.864073)
6 2 7 4 1 5 3 0 (ORDER): 970.813182 6 2 7 4 1 5 3 0 (ORDER) -559.346682 (min: -289.864073)
2 6 7 4 1 5 3 0 (ORDER): 970.718459 2 6 7 4 1 5 3 0 (ORDER) -560.446312 (min: -289.864073)
2 7 6 4 1 5 3 0 (ORDER): 970.718459 2 7 6 4 1 5 3 0 (ORDER) -560.446312 (min: -289.864073)
7 2 6 4 1 5 3 0 (ORDER): 970.748679 7 2 6 4 1 5 3 0 (ORDER) -560.006244 (min: -289.864073)
6 7 2 4 1 5 3 0 (ORDER): 970.774726 6 7 2 4 1 5 3 0 (ORDER) -558.999152 (min: -289.864073)
7 6 2 4 1 5 3 0 (ORDER): 970.774726 7 6 2 4 1 5 3 0 (ORDER) -558.999152 (min: -289.864073)
4 6 7 2 1 5 3 0 (ORDER): 970.312966 4 6 7 2 1 5 3 0 (ORDER) -561.054571 (min: -289.864073)
6 4 7 2 1 5 3 0 (ORDER): 970.312966 6 4 7 2 1 5 3 0 (ORDER) -561.054571 (min: -289.864073)
6 7 4 2 1 5 3 0 (ORDER): 970.312966 6 7 4 2 1 5 3 0 (ORDER) -561.054571 (min: -289.864073)
7 6 4 2 1 5 3 0 (ORDER): 970.312966 7 6 4 2 1 5 3 0 (ORDER) -561.054571 (min: -289.864073)
4 7 6 2 1 5 3 0 (ORDER): 970.312966 4 7 6 2 1 5 3 0 (ORDER) -561.054571 (min: -289.864073)
7 4 6 2 1 5 3 0 (ORDER): 970.312966 7 4 6 2 1 5 3 0 (ORDER) -561.054571 (min: -289.864073)
4 2 7 6 1 5 3 0 (ORDER): 970.368926 4 2 7 6 1 5 3 0 (ORDER) -562.298494 (min: -289.864073)
2 4 7 6 1 5 3 0 (ORDER): 970.718459 2 4 7 6 1 5 3 0 (ORDER) -560.446312 (min: -289.864073)
2 7 4 6 1 5 3 0 (ORDER): 970.718459 2 7 4 6 1 5 3 0 (ORDER) -560.446312 (min: -289.864073)
7 2 4 6 1 5 3 0 (ORDER): 970.748679 7 2 4 6 1 5 3 0 (ORDER) -560.006244 (min: -289.864073)
4 7 2 6 1 5 3 0 (ORDER): 970.221754 4 7 2 6 1 5 3 0 (ORDER) -562.009207 (min: -289.864073)
7 4 2 6 1 5 3 0 (ORDER): 970.221754 7 4 2 6 1 5 3 0 (ORDER) -562.009207 (min: -289.864073)
1 4 6 7 2 5 3 0 (ORDER): 985.310794 1 4 6 7 2 5 3 0 (ORDER) -356.331333 (min: -289.864073)
4 1 6 7 2 5 3 0 (ORDER): 972.516028 4 1 6 7 2 5 3 0 (ORDER) -449.694046 (min: -289.864073)
4 6 1 7 2 5 3 0 (ORDER): 978.338922 4 6 1 7 2 5 3 0 (ORDER) -484.747167 (min: -289.864073)
6 4 1 7 2 5 3 0 (ORDER): 978.338922 6 4 1 7 2 5 3 0 (ORDER) -484.747167 (min: -289.864073)
1 6 4 7 2 5 3 0 (ORDER): 985.310794 1 6 4 7 2 5 3 0 (ORDER) -356.331333 (min: -289.864073)
6 1 4 7 2 5 3 0 (ORDER): 979.622233 6 1 4 7 2 5 3 0 (ORDER) -403.277855 (min: -289.864073)
6 4 7 1 2 5 3 0 (ORDER): 972.254794 6 4 7 1 2 5 3 0 (ORDER) -490.439976 (min: -289.864073)
4 6 7 1 2 5 3 0 (ORDER): 972.254794 4 6 7 1 2 5 3 0 (ORDER) -490.439976 (min: -289.864073)
4 7 6 1 2 5 3 0 (ORDER): 972.254794 4 7 6 1 2 5 3 0 (ORDER) -490.439976 (min: -289.864073)
7 4 6 1 2 5 3 0 (ORDER): 972.254794 7 4 6 1 2 5 3 0 (ORDER) -490.439976 (min: -289.864073)
6 7 4 1 2 5 3 0 (ORDER): 972.254794 6 7 4 1 2 5 3 0 (ORDER) -490.439976 (min: -289.864073)
7 6 4 1 2 5 3 0 (ORDER): 972.254794 7 6 4 1 2 5 3 0 (ORDER) -490.439976 (min: -289.864073)
1 6 7 4 2 5 3 0 (ORDER): 985.310794 1 6 7 4 2 5 3 0 (ORDER) -356.331333 (min: -289.864073)
6 1 7 4 2 5 3 0 (ORDER): 979.622233 6 1 7 4 2 5 3 0 (ORDER) -403.277855 (min: -289.864073)
6 7 1 4 2 5 3 0 (ORDER): 977.941680 6 7 1 4 2 5 3 0 (ORDER) -407.380609 (min: -289.864073)
7 6 1 4 2 5 3 0 (ORDER): 977.941680 7 6 1 4 2 5 3 0 (ORDER) -407.380609 (min: -289.864073)
1 7 6 4 2 5 3 0 (ORDER): 985.310794 1 7 6 4 2 5 3 0 (ORDER) -356.331333 (min: -289.864073)
7 1 6 4 2 5 3 0 (ORDER): 985.315304 7 1 6 4 2 5 3 0 (ORDER) -360.221001 (min: -289.864073)
1 4 7 6 2 5 3 0 (ORDER): 985.310794 1 4 7 6 2 5 3 0 (ORDER) -356.331333 (min: -289.864073)
4 1 7 6 2 5 3 0 (ORDER): 972.516028 4 1 7 6 2 5 3 0 (ORDER) -449.694046 (min: -289.864073)
4 7 1 6 2 5 3 0 (ORDER): 968.330902 4 7 1 6 2 5 3 0 (ORDER) -455.173769 (min: -289.864073)
7 4 1 6 2 5 3 0 (ORDER): 968.330902 7 4 1 6 2 5 3 0 (ORDER) -455.173769 (min: -289.864073)
1 7 4 6 2 5 3 0 (ORDER): 985.310794 1 7 4 6 2 5 3 0 (ORDER) -356.331333 (min: -289.864073)
7 1 4 6 2 5 3 0 (ORDER): 985.315304 7 1 4 6 2 5 3 0 (ORDER) -360.221001 (min: -289.864073)
1 2 4 7 6 5 3 0 (ORDER): 985.919018 1 2 4 7 6 5 3 0 (ORDER) -355.369999 (min: -289.864073)
2 1 4 7 6 5 3 0 (ORDER): 969.838631 2 1 4 7 6 5 3 0 (ORDER) -454.988595 (min: -289.864073)
2 4 1 7 6 5 3 0 (ORDER): 969.480161 2 4 1 7 6 5 3 0 (ORDER) -533.611080 (min: -289.864073)
4 2 1 7 6 5 3 0 (ORDER): 969.130629 4 2 1 7 6 5 3 0 (ORDER) -535.463262 (min: -289.864073)
1 4 2 7 6 5 3 0 (ORDER): 985.531871 1 4 2 7 6 5 3 0 (ORDER) -357.378895 (min: -289.864073)
4 1 2 7 6 5 3 0 (ORDER): 972.737105 4 1 2 7 6 5 3 0 (ORDER) -450.741608 (min: -289.864073)
4 2 7 1 6 5 3 0 (ORDER): 966.993425 4 2 7 1 6 5 3 0 (ORDER) -539.245043 (min: -289.864073)
2 4 7 1 6 5 3 0 (ORDER): 967.342958 2 4 7 1 6 5 3 0 (ORDER) -537.392862 (min: -289.864073)
2 7 4 1 6 5 3 0 (ORDER): 967.342958 2 7 4 1 6 5 3 0 (ORDER) -537.392862 (min: -289.864073)
7 2 4 1 6 5 3 0 (ORDER): 967.373178 7 2 4 1 6 5 3 0 (ORDER) -536.952793 (min: -289.864073)
4 7 2 1 6 5 3 0 (ORDER): 966.846253 4 7 2 1 6 5 3 0 (ORDER) -538.955757 (min: -289.864073)
7 4 2 1 6 5 3 0 (ORDER): 966.846253 7 4 2 1 6 5 3 0 (ORDER) -538.955757 (min: -289.864073)
1 4 7 2 6 5 3 0 (ORDER): 985.305597 1 4 7 2 6 5 3 0 (ORDER) -357.089302 (min: -289.864073)
4 1 7 2 6 5 3 0 (ORDER): 972.510832 4 1 7 2 6 5 3 0 (ORDER) -450.452015 (min: -289.864073)
4 7 1 2 6 5 3 0 (ORDER): 968.325706 4 7 1 2 6 5 3 0 (ORDER) -455.931738 (min: -289.864073)
7 4 1 2 6 5 3 0 (ORDER): 968.325706 7 4 1 2 6 5 3 0 (ORDER) -455.931738 (min: -289.864073)
1 7 4 2 6 5 3 0 (ORDER): 985.305597 1 7 4 2 6 5 3 0 (ORDER) -357.089302 (min: -289.864073)
7 1 4 2 6 5 3 0 (ORDER): 985.310107 7 1 4 2 6 5 3 0 (ORDER) -360.978969 (min: -289.864073)
1 2 7 4 6 5 3 0 (ORDER): 985.919018 1 2 7 4 6 5 3 0 (ORDER) -355.369999 (min: -289.864073)
2 1 7 4 6 5 3 0 (ORDER): 969.838631 2 1 7 4 6 5 3 0 (ORDER) -454.988595 (min: -289.864073)
2 7 1 4 6 5 3 0 (ORDER): 970.693178 2 7 1 4 6 5 3 0 (ORDER) -457.180322 (min: -289.864073)
7 2 1 4 6 5 3 0 (ORDER): 970.723399 7 2 1 4 6 5 3 0 (ORDER) -456.740254 (min: -289.864073)
1 7 2 4 6 5 3 0 (ORDER): 985.974236 1 7 2 4 6 5 3 0 (ORDER) -354.929624 (min: -289.864073)
7 1 2 4 6 5 3 0 (ORDER): 985.978746 7 1 2 4 6 5 3 0 (ORDER) -358.819292 (min: -289.864073)
1 2 6 7 4 5 3 0 (ORDER): 985.919018 1 2 6 7 4 5 3 0 (ORDER) -355.369999 (min: -289.864073)
2 1 6 7 4 5 3 0 (ORDER): 969.838631 2 1 6 7 4 5 3 0 (ORDER) -454.988595 (min: -289.864073)
2 6 1 7 4 5 3 0 (ORDER): 974.576817 2 6 1 7 4 5 3 0 (ORDER) -489.722362 (min: -289.864073)
6 2 1 7 4 5 3 0 (ORDER): 974.671540 6 2 1 7 4 5 3 0 (ORDER) -488.622732 (min: -289.864073)
1 6 2 7 4 5 3 0 (ORDER): 985.859747 1 6 2 7 4 5 3 0 (ORDER) -354.467036 (min: -289.864073)
6 1 2 7 4 5 3 0 (ORDER): 980.171186 6 1 2 7 4 5 3 0 (ORDER) -401.413559 (min: -289.864073)
6 2 7 1 4 5 3 0 (ORDER): 973.610142 6 2 7 1 4 5 3 0 (ORDER) -491.027544 (min: -289.864073)
2 6 7 1 4 5 3 0 (ORDER): 973.515419 2 6 7 1 4 5 3 0 (ORDER) -492.127174 (min: -289.864073)
2 7 6 1 4 5 3 0 (ORDER): 973.515419 2 7 6 1 4 5 3 0 (ORDER) -492.127174 (min: -289.864073)
7 2 6 1 4 5 3 0 (ORDER): 973.545639 7 2 6 1 4 5 3 0 (ORDER) -491.687106 (min: -289.864073)
6 7 2 1 4 5 3 0 (ORDER): 973.571686 6 7 2 1 4 5 3 0 (ORDER) -490.680014 (min: -289.864073)
7 6 2 1 4 5 3 0 (ORDER): 973.571686 7 6 2 1 4 5 3 0 (ORDER) -490.680014 (min: -289.864073)
1 6 7 2 4 5 3 0 (ORDER): 985.931339 1 6 7 2 4 5 3 0 (ORDER) -354.119200 (min: -289.864073)
6 1 7 2 4 5 3 0 (ORDER): 980.242778 6 1 7 2 4 5 3 0 (ORDER) -401.065722 (min: -289.864073)
6 7 1 2 4 5 3 0 (ORDER): 978.562225 6 7 1 2 4 5 3 0 (ORDER) -405.168476 (min: -289.864073)
7 6 1 2 4 5 3 0 (ORDER): 978.562225 7 6 1 2 4 5 3 0 (ORDER) -405.168476 (min: -289.864073)
1 7 6 2 4 5 3 0 (ORDER): 985.931339 1 7 6 2 4 5 3 0 (ORDER) -354.119200 (min: -289.864073)
7 1 6 2 4 5 3 0 (ORDER): 985.935849 7 1 6 2 4 5 3 0 (ORDER) -358.008867 (min: -289.864073)
1 2 7 6 4 5 3 0 (ORDER): 985.919018 1 2 7 6 4 5 3 0 (ORDER) -355.369999 (min: -289.864073)
2 1 7 6 4 5 3 0 (ORDER): 969.838631 2 1 7 6 4 5 3 0 (ORDER) -454.988595 (min: -289.864073)
2 7 1 6 4 5 3 0 (ORDER): 970.693178 2 7 1 6 4 5 3 0 (ORDER) -457.180322 (min: -289.864073)
7 2 1 6 4 5 3 0 (ORDER): 970.723399 7 2 1 6 4 5 3 0 (ORDER) -456.740254 (min: -289.864073)
1 7 2 6 4 5 3 0 (ORDER): 985.974236 1 7 2 6 4 5 3 0 (ORDER) -354.929624 (min: -289.864073)
7 1 2 6 4 5 3 0 (ORDER): 985.978746 7 1 2 6 4 5 3 0 (ORDER) -358.819292 (min: -289.864073)
1 2 3 6 5 7 4 0 (ORDER): 1004.909860 1 2 3 6 5 7 4 0 (ORDER) -358.223354 (min: -289.864073)
2 1 3 6 5 7 4 0 (ORDER): 988.829472 2 1 3 6 5 7 4 0 (ORDER) -457.841950 (min: -289.864073)
2 3 1 6 5 7 4 0 (ORDER): 990.443341 2 3 1 6 5 7 4 0 (ORDER) -503.928038 (min: -289.864073)
3 2 1 6 5 7 4 0 (ORDER): 974.812347 3 2 1 6 5 7 4 0 (ORDER) -602.794251 (min: -289.864073)
1 3 2 6 5 7 4 0 (ORDER): 995.007037 1 3 2 6 5 7 4 0 (ORDER) -451.705425 (min: -289.864073)
3 1 2 6 5 7 4 0 (ORDER): 985.508205 3 1 2 6 5 7 4 0 (ORDER) -508.754485 (min: -289.864073)
3 2 6 1 5 7 4 0 (ORDER): 979.597990 3 2 6 1 5 7 4 0 (ORDER) -632.588092 (min: -289.864073)
2 3 6 1 5 7 4 0 (ORDER): 995.228984 2 3 6 1 5 7 4 0 (ORDER) -533.721879 (min: -289.864073)
2 6 3 1 5 7 4 0 (ORDER): 999.346452 2 6 3 1 5 7 4 0 (ORDER) -463.339662 (min: -289.864073)
6 2 3 1 5 7 4 0 (ORDER): 999.441175 6 2 3 1 5 7 4 0 (ORDER) -462.240032 (min: -289.864073)
3 6 2 1 5 7 4 0 (ORDER): 979.872045 3 6 2 1 5 7 4 0 (ORDER) -631.334780 (min: -289.864073)
6 3 2 1 5 7 4 0 (ORDER): 994.434322 6 3 2 1 5 7 4 0 (ORDER) -551.048523 (min: -289.864073)
1 3 6 2 5 7 4 0 (ORDER): 994.955013 1 3 6 2 5 7 4 0 (ORDER) -450.648780 (min: -289.864073)
3 1 6 2 5 7 4 0 (ORDER): 985.456181 3 1 6 2 5 7 4 0 (ORDER) -507.697841 (min: -289.864073)
3 6 1 2 5 7 4 0 (ORDER): 984.390375 3 6 1 2 5 7 4 0 (ORDER) -549.704438 (min: -289.864073)
6 3 1 2 5 7 4 0 (ORDER): 998.952652 6 3 1 2 5 7 4 0 (ORDER) -469.418180 (min: -289.864073)
1 6 3 2 5 7 4 0 (ORDER): 1000.838955 1 6 3 2 5 7 4 0 (ORDER) -378.862217 (min: -289.864073)
6 1 3 2 5 7 4 0 (ORDER): 995.150394 6 1 3 2 5 7 4 0 (ORDER) -425.808740 (min: -289.864073)
1 2 6 3 5 7 4 0 (ORDER): 1012.571419 1 2 6 3 5 7 4 0 (ORDER) -296.340831 (min: -289.864073)
2 1 6 3 5 7 4 0 (ORDER): 996.491031 2 1 6 3 5 7 4 0 (ORDER) -395.959427 (min: -289.864073)
2 6 1 3 5 7 4 0 (ORDER): 1001.229218 2 6 1 3 5 7 4 0 (ORDER) -430.693194 (min: -289.864073)
6 2 1 3 5 7 4 0 (ORDER): 1001.323941 6 2 1 3 5 7 4 0 (ORDER) -429.593564 (min: -289.864073)
1 6 2 3 5 7 4 0 (ORDER): 1012.512148 1 6 2 3 5 7 4 0 (ORDER) -295.437868 (min: -289.864073)
6 1 2 3 5 7 4 0 (ORDER): 1006.823587 6 1 2 3 5 7 4 0 (ORDER) -342.384391 (min: -289.864073)
6 2 3 5 1 7 4 0 (ORDER): 996.486478 6 2 3 5 1 7 4 0 (ORDER) -494.503903 (min: -289.864073)
2 6 3 5 1 7 4 0 (ORDER): 996.391754 2 6 3 5 1 7 4 0 (ORDER) -495.603533 (min: -289.864073)
2 3 6 5 1 7 4 0 (ORDER): 992.274286 2 3 6 5 1 7 4 0 (ORDER) -565.985751 (min: -289.864073)
3 2 6 5 1 7 4 0 (ORDER): 976.643293 3 2 6 5 1 7 4 0 (ORDER) -664.851963 (min: -289.864073)
6 3 2 5 1 7 4 0 (ORDER): 991.479625 6 3 2 5 1 7 4 0 (ORDER) -583.312394 (min: -289.864073)
3 6 2 5 1 7 4 0 (ORDER): 976.917348 3 6 2 5 1 7 4 0 (ORDER) -663.598651 (min: -289.864073)
3 2 5 6 1 7 4 0 (ORDER): 976.643293 3 2 5 6 1 7 4 0 (ORDER) -664.851963 (min: -289.864073)
2 3 5 6 1 7 4 0 (ORDER): 992.274286 2 3 5 6 1 7 4 0 (ORDER) -565.985751 (min: -289.864073)
2 5 3 6 1 7 4 0 (ORDER): 974.769344 2 5 3 6 1 7 4 0 (ORDER) -553.785854 (min: -289.864073)
5 2 3 6 1 7 4 0 (ORDER): 974.617323 5 2 3 6 1 7 4 0 (ORDER) -553.925294 (min: -289.864073)
3 5 2 6 1 7 4 0 (ORDER): 975.679508 3 5 2 6 1 7 4 0 (ORDER) -665.826254 (min: -289.864073)
5 3 2 6 1 7 4 0 (ORDER): 985.516028 5 3 2 6 1 7 4 0 (ORDER) -628.838309 (min: -289.864073)
6 3 5 2 1 7 4 0 (ORDER): 990.305417 6 3 5 2 1 7 4 0 (ORDER) -584.849718 (min: -289.864073)
3 6 5 2 1 7 4 0 (ORDER): 975.743141 3 6 5 2 1 7 4 0 (ORDER) -665.135975 (min: -289.864073)
3 5 6 2 1 7 4 0 (ORDER): 975.743141 3 5 6 2 1 7 4 0 (ORDER) -665.135975 (min: -289.864073)
5 3 6 2 1 7 4 0 (ORDER): 985.579661 5 3 6 2 1 7 4 0 (ORDER) -628.148030 (min: -289.864073)
6 5 3 2 1 7 4 0 (ORDER): 974.274163 6 5 3 2 1 7 4 0 (ORDER) -569.733534 (min: -289.864073)
5 6 3 2 1 7 4 0 (ORDER): 974.274163 5 6 3 2 1 7 4 0 (ORDER) -569.733534 (min: -289.864073)
6 2 5 3 1 7 4 0 (ORDER): 971.412848 6 2 5 3 1 7 4 0 (ORDER) -504.175768 (min: -289.864073)
2 6 5 3 1 7 4 0 (ORDER): 971.318125 2 6 5 3 1 7 4 0 (ORDER) -505.275398 (min: -289.864073)
2 5 6 3 1 7 4 0 (ORDER): 971.318125 2 5 6 3 1 7 4 0 (ORDER) -505.275398 (min: -289.864073)
5 2 6 3 1 7 4 0 (ORDER): 971.166104 5 2 6 3 1 7 4 0 (ORDER) -505.414837 (min: -289.864073)
6 5 2 3 1 7 4 0 (ORDER): 971.114951 6 5 2 3 1 7 4 0 (ORDER) -504.878241 (min: -289.864073)
5 6 2 3 1 7 4 0 (ORDER): 971.114951 5 6 2 3 1 7 4 0 (ORDER) -504.878241 (min: -289.864073)
1 6 3 5 2 7 4 0 (ORDER): 999.080078 1 6 3 5 2 7 4 0 (ORDER) -381.678448 (min: -289.864073)
6 1 3 5 2 7 4 0 (ORDER): 993.391517 6 1 3 5 2 7 4 0 (ORDER) -428.624970 (min: -289.864073)
6 3 1 5 2 7 4 0 (ORDER): 997.193775 6 3 1 5 2 7 4 0 (ORDER) -472.234411 (min: -289.864073)
3 6 1 5 2 7 4 0 (ORDER): 982.631499 3 6 1 5 2 7 4 0 (ORDER) -552.520668 (min: -289.864073)
1 3 6 5 2 7 4 0 (ORDER): 993.196136 1 3 6 5 2 7 4 0 (ORDER) -453.465011 (min: -289.864073)
3 1 6 5 2 7 4 0 (ORDER): 983.697304 3 1 6 5 2 7 4 0 (ORDER) -510.514072 (min: -289.864073)
3 6 5 1 2 7 4 0 (ORDER): 986.258474 3 6 5 1 2 7 4 0 (ORDER) -593.948068 (min: -289.864073)
6 3 5 1 2 7 4 0 (ORDER): 1000.820750 6 3 5 1 2 7 4 0 (ORDER) -513.661811 (min: -289.864073)
6 5 3 1 2 7 4 0 (ORDER): 984.789496 6 5 3 1 2 7 4 0 (ORDER) -498.545626 (min: -289.864073)
5 6 3 1 2 7 4 0 (ORDER): 984.789496 5 6 3 1 2 7 4 0 (ORDER) -498.545626 (min: -289.864073)
3 5 6 1 2 7 4 0 (ORDER): 986.258474 3 5 6 1 2 7 4 0 (ORDER) -593.948068 (min: -289.864073)
5 3 6 1 2 7 4 0 (ORDER): 996.094994 5 3 6 1 2 7 4 0 (ORDER) -556.960123 (min: -289.864073)
1 3 5 6 2 7 4 0 (ORDER): 993.196136 1 3 5 6 2 7 4 0 (ORDER) -453.465011 (min: -289.864073)
3 1 5 6 2 7 4 0 (ORDER): 983.697304 3 1 5 6 2 7 4 0 (ORDER) -510.514072 (min: -289.864073)
3 5 1 6 2 7 4 0 (ORDER): 978.741729 3 5 1 6 2 7 4 0 (ORDER) -563.700356 (min: -289.864073)
5 3 1 6 2 7 4 0 (ORDER): 988.578250 5 3 1 6 2 7 4 0 (ORDER) -526.712411 (min: -289.864073)
1 5 3 6 2 7 4 0 (ORDER): 985.986379 1 5 3 6 2 7 4 0 (ORDER) -433.067141 (min: -289.864073)
5 1 3 6 2 7 4 0 (ORDER): 980.408351 5 1 3 6 2 7 4 0 (ORDER) -486.491589 (min: -289.864073)
1 6 5 3 2 7 4 0 (ORDER): 986.537285 1 6 5 3 2 7 4 0 (ORDER) -383.152339 (min: -289.864073)
6 1 5 3 2 7 4 0 (ORDER): 980.848724 6 1 5 3 2 7 4 0 (ORDER) -430.098861 (min: -289.864073)
6 5 1 3 2 7 4 0 (ORDER): 984.783734 6 5 1 3 2 7 4 0 (ORDER) -471.764425 (min: -289.864073)
5 6 1 3 2 7 4 0 (ORDER): 984.783734 5 6 1 3 2 7 4 0 (ORDER) -471.764425 (min: -289.864073)
1 5 6 3 2 7 4 0 (ORDER): 986.537285 1 5 6 3 2 7 4 0 (ORDER) -383.152339 (min: -289.864073)
5 1 6 3 2 7 4 0 (ORDER): 980.959257 5 1 6 3 2 7 4 0 (ORDER) -436.576787 (min: -289.864073)
1 2 6 5 3 7 4 0 (ORDER): 987.955583 1 2 6 5 3 7 4 0 (ORDER) -322.602770 (min: -289.864073)
2 1 6 5 3 7 4 0 (ORDER): 971.875195 2 1 6 5 3 7 4 0 (ORDER) -422.221367 (min: -289.864073)
2 6 1 5 3 7 4 0 (ORDER): 976.613382 2 6 1 5 3 7 4 0 (ORDER) -456.955134 (min: -289.864073)
6 2 1 5 3 7 4 0 (ORDER): 976.708105 6 2 1 5 3 7 4 0 (ORDER) -455.855504 (min: -289.864073)
1 6 2 5 3 7 4 0 (ORDER): 987.896312 1 6 2 5 3 7 4 0 (ORDER) -321.699808 (min: -289.864073)
6 1 2 5 3 7 4 0 (ORDER): 982.207751 6 1 2 5 3 7 4 0 (ORDER) -368.646330 (min: -289.864073)
6 2 5 1 3 7 4 0 (ORDER): 979.001942 6 2 5 1 3 7 4 0 (ORDER) -488.357539 (min: -289.864073)
2 6 5 1 3 7 4 0 (ORDER): 978.907219 2 6 5 1 3 7 4 0 (ORDER) -489.457169 (min: -289.864073)
2 5 6 1 3 7 4 0 (ORDER): 978.907219 2 5 6 1 3 7 4 0 (ORDER) -489.457169 (min: -289.864073)
5 2 6 1 3 7 4 0 (ORDER): 978.755198 5 2 6 1 3 7 4 0 (ORDER) -489.596608 (min: -289.864073)
6 5 2 1 3 7 4 0 (ORDER): 978.704045 6 5 2 1 3 7 4 0 (ORDER) -489.060012 (min: -289.864073)
5 6 2 1 3 7 4 0 (ORDER): 978.704045 5 6 2 1 3 7 4 0 (ORDER) -489.060012 (min: -289.864073)
1 6 5 2 3 7 4 0 (ORDER): 987.061469 1 6 5 2 3 7 4 0 (ORDER) -323.681187 (min: -289.864073)
6 1 5 2 3 7 4 0 (ORDER): 981.372908 6 1 5 2 3 7 4 0 (ORDER) -370.627710 (min: -289.864073)
6 5 1 2 3 7 4 0 (ORDER): 985.307918 6 5 1 2 3 7 4 0 (ORDER) -412.293273 (min: -289.864073)
5 6 1 2 3 7 4 0 (ORDER): 985.307918 5 6 1 2 3 7 4 0 (ORDER) -412.293273 (min: -289.864073)
1 5 6 2 3 7 4 0 (ORDER): 987.061469 1 5 6 2 3 7 4 0 (ORDER) -323.681187 (min: -289.864073)
5 1 6 2 3 7 4 0 (ORDER): 981.483441 5 1 6 2 3 7 4 0 (ORDER) -377.105636 (min: -289.864073)
1 2 5 6 3 7 4 0 (ORDER): 987.955583 1 2 5 6 3 7 4 0 (ORDER) -322.602770 (min: -289.864073)
2 1 5 6 3 7 4 0 (ORDER): 971.875195 2 1 5 6 3 7 4 0 (ORDER) -422.221367 (min: -289.864073)
2 5 1 6 3 7 4 0 (ORDER): 971.938970 2 5 1 6 3 7 4 0 (ORDER) -466.482287 (min: -289.864073)
5 2 1 6 3 7 4 0 (ORDER): 971.786949 5 2 1 6 3 7 4 0 (ORDER) -466.621726 (min: -289.864073)
1 5 2 6 3 7 4 0 (ORDER): 987.184084 1 5 2 6 3 7 4 0 (ORDER) -324.021116 (min: -289.864073)
5 1 2 6 3 7 4 0 (ORDER): 981.606056 5 1 2 6 3 7 4 0 (ORDER) -377.445564 (min: -289.864073)
1 2 3 5 6 7 4 0 (ORDER): 1004.909860 1 2 3 5 6 7 4 0 (ORDER) -358.223354 (min: -289.864073)
2 1 3 5 6 7 4 0 (ORDER): 988.829472 2 1 3 5 6 7 4 0 (ORDER) -457.841950 (min: -289.864073)
2 3 1 5 6 7 4 0 (ORDER): 990.443341 2 3 1 5 6 7 4 0 (ORDER) -503.928038 (min: -289.864073)
3 2 1 5 6 7 4 0 (ORDER): 974.812347 3 2 1 5 6 7 4 0 (ORDER) -602.794251 (min: -289.864073)
1 3 2 5 6 7 4 0 (ORDER): 995.007037 1 3 2 5 6 7 4 0 (ORDER) -451.705425 (min: -289.864073)
3 1 2 5 6 7 4 0 (ORDER): 985.508205 3 1 2 5 6 7 4 0 (ORDER) -508.754485 (min: -289.864073)
3 2 5 1 6 7 4 0 (ORDER): 976.693607 3 2 5 1 6 7 4 0 (ORDER) -646.817007 (min: -289.864073)
2 3 5 1 6 7 4 0 (ORDER): 992.324600 2 3 5 1 6 7 4 0 (ORDER) -547.950794 (min: -289.864073)
2 5 3 1 6 7 4 0 (ORDER): 974.819658 2 5 3 1 6 7 4 0 (ORDER) -535.750898 (min: -289.864073)
5 2 3 1 6 7 4 0 (ORDER): 974.667637 5 2 3 1 6 7 4 0 (ORDER) -535.890338 (min: -289.864073)
3 5 2 1 6 7 4 0 (ORDER): 975.729821 3 5 2 1 6 7 4 0 (ORDER) -647.791297 (min: -289.864073)
5 3 2 1 6 7 4 0 (ORDER): 985.566342 5 3 2 1 6 7 4 0 (ORDER) -610.803353 (min: -289.864073)
1 3 5 2 6 7 4 0 (ORDER): 993.436114 1 3 5 2 6 7 4 0 (ORDER) -453.958622 (min: -289.864073)
3 1 5 2 6 7 4 0 (ORDER): 983.937282 3 1 5 2 6 7 4 0 (ORDER) -511.007682 (min: -289.864073)
3 5 1 2 6 7 4 0 (ORDER): 978.981708 3 5 1 2 6 7 4 0 (ORDER) -564.193967 (min: -289.864073)
5 3 1 2 6 7 4 0 (ORDER): 988.818228 5 3 1 2 6 7 4 0 (ORDER) -527.206022 (min: -289.864073)
1 5 3 2 6 7 4 0 (ORDER): 986.226357 1 5 3 2 6 7 4 0 (ORDER) -433.560752 (min: -289.864073)
5 1 3 2 6 7 4 0 (ORDER): 980.648329 5 1 3 2 6 7 4 0 (ORDER) -486.985200 (min: -289.864073)
1 2 5 3 6 7 4 0 (ORDER): 986.029882 1 2 5 3 6 7 4 0 (ORDER) -362.613533 (min: -289.864073)
2 1 5 3 6 7 4 0 (ORDER): 969.949495 2 1 5 3 6 7 4 0 (ORDER) -462.232129 (min: -289.864073)
2 5 1 3 6 7 4 0 (ORDER): 970.013269 2 5 1 3 6 7 4 0 (ORDER) -506.493049 (min: -289.864073)
5 2 1 3 6 7 4 0 (ORDER): 969.861248 5 2 1 3 6 7 4 0 (ORDER) -506.632489 (min: -289.864073)
1 5 2 3 6 7 4 0 (ORDER): 985.258383 1 5 2 3 6 7 4 0 (ORDER) -364.031879 (min: -289.864073)
5 1 2 3 6 7 4 0 (ORDER): 979.680355 5 1 2 3 6 7 4 0 (ORDER) -417.456327 (min: -289.864073)
5 2 3 6 7 1 4 0 (ORDER): 973.853646 5 2 3 6 7 1 4 0 (ORDER) -555.215307 (min: -289.864073)
2 5 3 6 7 1 4 0 (ORDER): 974.005668 2 5 3 6 7 1 4 0 (ORDER) -555.075868 (min: -289.864073)
2 3 5 6 7 1 4 0 (ORDER): 991.510610 2 3 5 6 7 1 4 0 (ORDER) -567.275764 (min: -289.864073)
3 2 5 6 7 1 4 0 (ORDER): 975.879616 3 2 5 6 7 1 4 0 (ORDER) -666.141976 (min: -289.864073)
5 3 2 6 7 1 4 0 (ORDER): 984.752351 5 3 2 6 7 1 4 0 (ORDER) -630.128322 (min: -289.864073)
3 5 2 6 7 1 4 0 (ORDER): 974.915831 3 5 2 6 7 1 4 0 (ORDER) -667.116267 (min: -289.864073)
3 2 6 5 7 1 4 0 (ORDER): 975.879616 3 2 6 5 7 1 4 0 (ORDER) -666.141976 (min: -289.864073)
2 3 6 5 7 1 4 0 (ORDER): 991.510610 2 3 6 5 7 1 4 0 (ORDER) -567.275764 (min: -289.864073)
2 6 3 5 7 1 4 0 (ORDER): 995.628078 2 6 3 5 7 1 4 0 (ORDER) -496.893546 (min: -289.864073)
6 2 3 5 7 1 4 0 (ORDER): 995.722801 6 2 3 5 7 1 4 0 (ORDER) -495.793916 (min: -289.864073)
3 6 2 5 7 1 4 0 (ORDER): 976.153671 3 6 2 5 7 1 4 0 (ORDER) -664.888664 (min: -289.864073)
6 3 2 5 7 1 4 0 (ORDER): 990.715948 6 3 2 5 7 1 4 0 (ORDER) -584.602407 (min: -289.864073)
5 3 6 2 7 1 4 0 (ORDER): 984.815984 5 3 6 2 7 1 4 0 (ORDER) -629.438044 (min: -289.864073)
3 5 6 2 7 1 4 0 (ORDER): 974.979464 3 5 6 2 7 1 4 0 (ORDER) -666.425988 (min: -289.864073)
3 6 5 2 7 1 4 0 (ORDER): 974.979464 3 6 5 2 7 1 4 0 (ORDER) -666.425988 (min: -289.864073)
6 3 5 2 7 1 4 0 (ORDER): 989.541740 6 3 5 2 7 1 4 0 (ORDER) -586.139731 (min: -289.864073)
5 6 3 2 7 1 4 0 (ORDER): 973.510486 5 6 3 2 7 1 4 0 (ORDER) -571.023547 (min: -289.864073)
6 5 3 2 7 1 4 0 (ORDER): 973.510486 6 5 3 2 7 1 4 0 (ORDER) -571.023547 (min: -289.864073)
5 2 6 3 7 1 4 0 (ORDER): 970.402427 5 2 6 3 7 1 4 0 (ORDER) -506.704850 (min: -289.864073)
2 5 6 3 7 1 4 0 (ORDER): 970.554448 2 5 6 3 7 1 4 0 (ORDER) -506.565411 (min: -289.864073)
2 6 5 3 7 1 4 0 (ORDER): 970.554448 2 6 5 3 7 1 4 0 (ORDER) -506.565411 (min: -289.864073)
6 2 5 3 7 1 4 0 (ORDER): 970.649172 6 2 5 3 7 1 4 0 (ORDER) -505.465781 (min: -289.864073)
5 6 2 3 7 1 4 0 (ORDER): 970.351275 5 6 2 3 7 1 4 0 (ORDER) -506.168254 (min: -289.864073)
6 5 2 3 7 1 4 0 (ORDER): 970.351275 6 5 2 3 7 1 4 0 (ORDER) -506.168254 (min: -289.864073)
6 2 3 7 5 1 4 0 (ORDER): 995.722801 6 2 3 7 5 1 4 0 (ORDER) -495.793916 (min: -289.864073)
2 6 3 7 5 1 4 0 (ORDER): 995.628078 2 6 3 7 5 1 4 0 (ORDER) -496.893546 (min: -289.864073)
2 3 6 7 5 1 4 0 (ORDER): 991.510610 2 3 6 7 5 1 4 0 (ORDER) -567.275764 (min: -289.864073)
3 2 6 7 5 1 4 0 (ORDER): 975.879616 3 2 6 7 5 1 4 0 (ORDER) -666.141976 (min: -289.864073)
6 3 2 7 5 1 4 0 (ORDER): 990.715948 6 3 2 7 5 1 4 0 (ORDER) -584.602407 (min: -289.864073)
3 6 2 7 5 1 4 0 (ORDER): 976.153671 3 6 2 7 5 1 4 0 (ORDER) -664.888664 (min: -289.864073)
3 2 7 6 5 1 4 0 (ORDER): 975.879616 3 2 7 6 5 1 4 0 (ORDER) -666.141976 (min: -289.864073)
2 3 7 6 5 1 4 0 (ORDER): 991.510610 2 3 7 6 5 1 4 0 (ORDER) -567.275764 (min: -289.864073)
2 7 3 6 5 1 4 0 (ORDER): 985.841442 2 7 3 6 5 1 4 0 (ORDER) -557.296149 (min: -289.864073)
7 2 3 6 5 1 4 0 (ORDER): 985.871663 7 2 3 6 5 1 4 0 (ORDER) -556.856081 (min: -289.864073)
3 7 2 6 5 1 4 0 (ORDER): 976.291860 3 7 2 6 5 1 4 0 (ORDER) -665.146878 (min: -289.864073)
7 3 2 6 5 1 4 0 (ORDER): 982.212109 7 3 2 6 5 1 4 0 (ORDER) -643.208353 (min: -289.864073)
6 3 7 2 5 1 4 0 (ORDER): 990.837700 6 3 7 2 5 1 4 0 (ORDER) -583.699847 (min: -289.864073)
3 6 7 2 5 1 4 0 (ORDER): 976.275424 3 6 7 2 5 1 4 0 (ORDER) -663.986104 (min: -289.864073)
3 7 6 2 5 1 4 0 (ORDER): 976.275424 3 7 6 2 5 1 4 0 (ORDER) -663.986104 (min: -289.864073)
7 3 6 2 5 1 4 0 (ORDER): 982.195673 7 3 6 2 5 1 4 0 (ORDER) -642.047578 (min: -289.864073)
6 7 3 2 5 1 4 0 (ORDER): 980.867343 6 7 3 2 5 1 4 0 (ORDER) -574.637544 (min: -289.864073)
7 6 3 2 5 1 4 0 (ORDER): 980.867343 7 6 3 2 5 1 4 0 (ORDER) -574.637544 (min: -289.864073)
6 2 7 3 5 1 4 0 (ORDER): 985.026415 6 2 7 3 5 1 4 0 (ORDER) -498.690524 (min: -289.864073)
2 6 7 3 5 1 4 0 (ORDER): 984.931691 2 6 7 3 5 1 4 0 (ORDER) -499.790154 (min: -289.864073)
2 7 6 3 5 1 4 0 (ORDER): 984.931691 2 7 6 3 5 1 4 0 (ORDER) -499.790154 (min: -289.864073)
7 2 6 3 5 1 4 0 (ORDER): 984.961912 7 2 6 3 5 1 4 0 (ORDER) -499.350086 (min: -289.864073)
6 7 2 3 5 1 4 0 (ORDER): 984.987958 6 7 2 3 5 1 4 0 (ORDER) -498.342994 (min: -289.864073)
7 6 2 3 5 1 4 0 (ORDER): 984.987958 7 6 2 3 5 1 4 0 (ORDER) -498.342994 (min: -289.864073)
5 6 3 7 2 1 4 0 (ORDER): 974.012440 5 6 3 7 2 1 4 0 (ORDER) -569.921217 (min: -289.864073)
6 5 3 7 2 1 4 0 (ORDER): 974.012440 6 5 3 7 2 1 4 0 (ORDER) -569.921217 (min: -289.864073)
6 3 5 7 2 1 4 0 (ORDER): 990.043694 6 3 5 7 2 1 4 0 (ORDER) -585.037401 (min: -289.864073)
3 6 5 7 2 1 4 0 (ORDER): 975.481417 3 6 5 7 2 1 4 0 (ORDER) -665.323658 (min: -289.864073)
5 3 6 7 2 1 4 0 (ORDER): 985.317938 5 3 6 7 2 1 4 0 (ORDER) -628.335713 (min: -289.864073)
3 5 6 7 2 1 4 0 (ORDER): 975.481417 3 5 6 7 2 1 4 0 (ORDER) -665.323658 (min: -289.864073)
3 6 7 5 2 1 4 0 (ORDER): 975.481417 3 6 7 5 2 1 4 0 (ORDER) -665.323658 (min: -289.864073)
6 3 7 5 2 1 4 0 (ORDER): 990.043694 6 3 7 5 2 1 4 0 (ORDER) -585.037401 (min: -289.864073)
6 7 3 5 2 1 4 0 (ORDER): 980.073337 6 7 3 5 2 1 4 0 (ORDER) -575.975098 (min: -289.864073)
7 6 3 5 2 1 4 0 (ORDER): 980.073337 7 6 3 5 2 1 4 0 (ORDER) -575.975098 (min: -289.864073)
3 7 6 5 2 1 4 0 (ORDER): 975.481417 3 7 6 5 2 1 4 0 (ORDER) -665.323658 (min: -289.864073)
7 3 6 5 2 1 4 0 (ORDER): 981.401666 7 3 6 5 2 1 4 0 (ORDER) -643.385132 (min: -289.864073)
5 3 7 6 2 1 4 0 (ORDER): 985.317938 5 3 7 6 2 1 4 0 (ORDER) -628.335713 (min: -289.864073)
3 5 7 6 2 1 4 0 (ORDER): 975.481417 3 5 7 6 2 1 4 0 (ORDER) -665.323658 (min: -289.864073)
3 7 5 6 2 1 4 0 (ORDER): 975.481417 3 7 5 6 2 1 4 0 (ORDER) -665.323658 (min: -289.864073)
7 3 5 6 2 1 4 0 (ORDER): 981.401666 7 3 5 6 2 1 4 0 (ORDER) -643.385132 (min: -289.864073)
5 7 3 6 2 1 4 0 (ORDER): 985.337930 5 7 3 6 2 1 4 0 (ORDER) -609.601277 (min: -289.864073)
7 5 3 6 2 1 4 0 (ORDER): 985.337930 7 5 3 6 2 1 4 0 (ORDER) -609.601277 (min: -289.864073)
5 6 7 3 2 1 4 0 (ORDER): 973.608882 5 6 7 3 2 1 4 0 (ORDER) -564.063004 (min: -289.864073)
6 5 7 3 2 1 4 0 (ORDER): 973.608882 6 5 7 3 2 1 4 0 (ORDER) -564.063004 (min: -289.864073)
6 7 5 3 2 1 4 0 (ORDER): 973.608882 6 7 5 3 2 1 4 0 (ORDER) -564.063004 (min: -289.864073)
7 6 5 3 2 1 4 0 (ORDER): 973.608882 7 6 5 3 2 1 4 0 (ORDER) -564.063004 (min: -289.864073)
5 7 6 3 2 1 4 0 (ORDER): 973.608882 5 7 6 3 2 1 4 0 (ORDER) -564.063004 (min: -289.864073)
7 5 6 3 2 1 4 0 (ORDER): 973.608882 7 5 6 3 2 1 4 0 (ORDER) -564.063004 (min: -289.864073)
5 2 6 7 3 1 4 0 (ORDER): 970.465648 5 2 6 7 3 1 4 0 (ORDER) -512.805548 (min: -289.864073)
2 5 6 7 3 1 4 0 (ORDER): 970.617670 2 5 6 7 3 1 4 0 (ORDER) -512.666109 (min: -289.864073)
2 6 5 7 3 1 4 0 (ORDER): 970.617670 2 6 5 7 3 1 4 0 (ORDER) -512.666109 (min: -289.864073)
6 2 5 7 3 1 4 0 (ORDER): 970.712393 6 2 5 7 3 1 4 0 (ORDER) -511.566479 (min: -289.864073)
5 6 2 7 3 1 4 0 (ORDER): 970.414496 5 6 2 7 3 1 4 0 (ORDER) -512.268952 (min: -289.864073)
6 5 2 7 3 1 4 0 (ORDER): 970.414496 6 5 2 7 3 1 4 0 (ORDER) -512.268952 (min: -289.864073)
6 2 7 5 3 1 4 0 (ORDER): 970.712393 6 2 7 5 3 1 4 0 (ORDER) -511.566479 (min: -289.864073)
2 6 7 5 3 1 4 0 (ORDER): 970.617670 2 6 7 5 3 1 4 0 (ORDER) -512.666109 (min: -289.864073)
2 7 6 5 3 1 4 0 (ORDER): 970.617670 2 7 6 5 3 1 4 0 (ORDER) -512.666109 (min: -289.864073)
7 2 6 5 3 1 4 0 (ORDER): 970.647890 7 2 6 5 3 1 4 0 (ORDER) -512.226041 (min: -289.864073)
6 7 2 5 3 1 4 0 (ORDER): 970.673937 6 7 2 5 3 1 4 0 (ORDER) -511.218948 (min: -289.864073)
7 6 2 5 3 1 4 0 (ORDER): 970.673937 7 6 2 5 3 1 4 0 (ORDER) -511.218948 (min: -289.864073)
5 6 7 2 3 1 4 0 (ORDER): 970.069386 5 6 7 2 3 1 4 0 (ORDER) -511.721651 (min: -289.864073)
6 5 7 2 3 1 4 0 (ORDER): 970.069386 6 5 7 2 3 1 4 0 (ORDER) -511.721651 (min: -289.864073)
6 7 5 2 3 1 4 0 (ORDER): 970.069386 6 7 5 2 3 1 4 0 (ORDER) -511.721651 (min: -289.864073)
7 6 5 2 3 1 4 0 (ORDER): 970.069386 7 6 5 2 3 1 4 0 (ORDER) -511.721651 (min: -289.864073)
5 7 6 2 3 1 4 0 (ORDER): 970.069386 5 7 6 2 3 1 4 0 (ORDER) -511.721651 (min: -289.864073)
7 5 6 2 3 1 4 0 (ORDER): 970.069386 7 5 6 2 3 1 4 0 (ORDER) -511.721651 (min: -289.864073)
5 2 7 6 3 1 4 0 (ORDER): 970.465648 5 2 7 6 3 1 4 0 (ORDER) -512.805548 (min: -289.864073)
2 5 7 6 3 1 4 0 (ORDER): 970.617670 2 5 7 6 3 1 4 0 (ORDER) -512.666109 (min: -289.864073)
2 7 5 6 3 1 4 0 (ORDER): 970.617670 2 7 5 6 3 1 4 0 (ORDER) -512.666109 (min: -289.864073)
7 2 5 6 3 1 4 0 (ORDER): 970.647890 7 2 5 6 3 1 4 0 (ORDER) -512.226041 (min: -289.864073)
5 7 2 6 3 1 4 0 (ORDER): 970.779500 5 7 2 6 3 1 4 0 (ORDER) -512.165710 (min: -289.864073)
7 5 2 6 3 1 4 0 (ORDER): 970.779500 7 5 2 6 3 1 4 0 (ORDER) -512.165710 (min: -289.864073)
5 2 3 7 6 1 4 0 (ORDER): 973.853646 5 2 3 7 6 1 4 0 (ORDER) -555.215307 (min: -289.864073)
2 5 3 7 6 1 4 0 (ORDER): 974.005668 2 5 3 7 6 1 4 0 (ORDER) -555.075868 (min: -289.864073)
2 3 5 7 6 1 4 0 (ORDER): 991.510610 2 3 5 7 6 1 4 0 (ORDER) -567.275764 (min: -289.864073)
3 2 5 7 6 1 4 0 (ORDER): 975.879616 3 2 5 7 6 1 4 0 (ORDER) -666.141976 (min: -289.864073)
5 3 2 7 6 1 4 0 (ORDER): 984.752351 5 3 2 7 6 1 4 0 (ORDER) -630.128322 (min: -289.864073)
3 5 2 7 6 1 4 0 (ORDER): 974.915831 3 5 2 7 6 1 4 0 (ORDER) -667.116267 (min: -289.864073)
3 2 7 5 6 1 4 0 (ORDER): 975.879616 3 2 7 5 6 1 4 0 (ORDER) -666.141976 (min: -289.864073)
2 3 7 5 6 1 4 0 (ORDER): 991.510610 2 3 7 5 6 1 4 0 (ORDER) -567.275764 (min: -289.864073)
2 7 3 5 6 1 4 0 (ORDER): 985.841442 2 7 3 5 6 1 4 0 (ORDER) -557.296149 (min: -289.864073)
7 2 3 5 6 1 4 0 (ORDER): 985.871663 7 2 3 5 6 1 4 0 (ORDER) -556.856081 (min: -289.864073)
3 7 2 5 6 1 4 0 (ORDER): 976.291860 3 7 2 5 6 1 4 0 (ORDER) -665.146878 (min: -289.864073)
7 3 2 5 6 1 4 0 (ORDER): 982.212109 7 3 2 5 6 1 4 0 (ORDER) -643.208353 (min: -289.864073)
5 3 7 2 6 1 4 0 (ORDER): 985.086512 5 3 7 2 6 1 4 0 (ORDER) -628.933454 (min: -289.864073)
3 5 7 2 6 1 4 0 (ORDER): 975.249991 3 5 7 2 6 1 4 0 (ORDER) -665.921399 (min: -289.864073)
3 7 5 2 6 1 4 0 (ORDER): 975.249991 3 7 5 2 6 1 4 0 (ORDER) -665.921399 (min: -289.864073)
7 3 5 2 6 1 4 0 (ORDER): 981.170240 7 3 5 2 6 1 4 0 (ORDER) -643.982873 (min: -289.864073)
5 7 3 2 6 1 4 0 (ORDER): 985.106504 5 7 3 2 6 1 4 0 (ORDER) -610.199018 (min: -289.864073)
7 5 3 2 6 1 4 0 (ORDER): 985.106504 7 5 3 2 6 1 4 0 (ORDER) -610.199018 (min: -289.864073)
5 2 7 3 6 1 4 0 (ORDER): 973.564921 5 2 7 3 6 1 4 0 (ORDER) -548.439782 (min: -289.864073)
2 5 7 3 6 1 4 0 (ORDER): 973.716942 2 5 7 3 6 1 4 0 (ORDER) -548.300343 (min: -289.864073)
2 7 5 3 6 1 4 0 (ORDER): 973.716942 2 7 5 3 6 1 4 0 (ORDER) -548.300343 (min: -289.864073)
7 2 5 3 6 1 4 0 (ORDER): 973.747163 7 2 5 3 6 1 4 0 (ORDER) -547.860275 (min: -289.864073)
5 7 2 3 6 1 4 0 (ORDER): 973.878772 5 7 2 3 6 1 4 0 (ORDER) -547.799944 (min: -289.864073)
7 5 2 3 6 1 4 0 (ORDER): 973.878772 7 5 2 3 6 1 4 0 (ORDER) -547.799944 (min: -289.864073)
1 5 3 6 7 2 4 0 (ORDER): 986.187756 1 5 3 6 7 2 4 0 (ORDER) -431.964504 (min: -289.864073)
5 1 3 6 7 2 4 0 (ORDER): 980.609728 5 1 3 6 7 2 4 0 (ORDER) -485.388953 (min: -289.864073)
5 3 1 6 7 2 4 0 (ORDER): 988.779627 5 3 1 6 7 2 4 0 (ORDER) -525.609774 (min: -289.864073)
3 5 1 6 7 2 4 0 (ORDER): 978.943107 3 5 1 6 7 2 4 0 (ORDER) -562.597719 (min: -289.864073)
1 3 5 6 7 2 4 0 (ORDER): 993.397513 1 3 5 6 7 2 4 0 (ORDER) -452.362374 (min: -289.864073)
3 1 5 6 7 2 4 0 (ORDER): 983.898681 3 1 5 6 7 2 4 0 (ORDER) -509.411435 (min: -289.864073)
3 5 6 1 7 2 4 0 (ORDER): 986.459851 3 5 6 1 7 2 4 0 (ORDER) -592.845431 (min: -289.864073)
5 3 6 1 7 2 4 0 (ORDER): 996.296372 5 3 6 1 7 2 4 0 (ORDER) -555.857486 (min: -289.864073)
5 6 3 1 7 2 4 0 (ORDER): 984.990873 5 6 3 1 7 2 4 0 (ORDER) -497.442990 (min: -289.864073)
6 5 3 1 7 2 4 0 (ORDER): 984.990873 6 5 3 1 7 2 4 0 (ORDER) -497.442990 (min: -289.864073)
3 6 5 1 7 2 4 0 (ORDER): 986.459851 3 6 5 1 7 2 4 0 (ORDER) -592.845431 (min: -289.864073)
6 3 5 1 7 2 4 0 (ORDER): 1001.022128 6 3 5 1 7 2 4 0 (ORDER) -512.559174 (min: -289.864073)
1 3 6 5 7 2 4 0 (ORDER): 993.397513 1 3 6 5 7 2 4 0 (ORDER) -452.362374 (min: -289.864073)
3 1 6 5 7 2 4 0 (ORDER): 983.898681 3 1 6 5 7 2 4 0 (ORDER) -509.411435 (min: -289.864073)
3 6 1 5 7 2 4 0 (ORDER): 982.832876 3 6 1 5 7 2 4 0 (ORDER) -551.418031 (min: -289.864073)
6 3 1 5 7 2 4 0 (ORDER): 997.395152 6 3 1 5 7 2 4 0 (ORDER) -471.131774 (min: -289.864073)
1 6 3 5 7 2 4 0 (ORDER): 999.281455 1 6 3 5 7 2 4 0 (ORDER) -380.575811 (min: -289.864073)
6 1 3 5 7 2 4 0 (ORDER): 993.592894 6 1 3 5 7 2 4 0 (ORDER) -427.522334 (min: -289.864073)
1 5 6 3 7 2 4 0 (ORDER): 986.738662 1 5 6 3 7 2 4 0 (ORDER) -382.049702 (min: -289.864073)
5 1 6 3 7 2 4 0 (ORDER): 981.160634 5 1 6 3 7 2 4 0 (ORDER) -435.474150 (min: -289.864073)
5 6 1 3 7 2 4 0 (ORDER): 984.985111 5 6 1 3 7 2 4 0 (ORDER) -470.661788 (min: -289.864073)
6 5 1 3 7 2 4 0 (ORDER): 984.985111 6 5 1 3 7 2 4 0 (ORDER) -470.661788 (min: -289.864073)
1 6 5 3 7 2 4 0 (ORDER): 986.738662 1 6 5 3 7 2 4 0 (ORDER) -382.049702 (min: -289.864073)
6 1 5 3 7 2 4 0 (ORDER): 981.050101 6 1 5 3 7 2 4 0 (ORDER) -428.996225 (min: -289.864073)
6 5 3 7 1 2 4 0 (ORDER): 981.831659 6 5 3 7 1 2 4 0 (ORDER) -500.430944 (min: -289.864073)
5 6 3 7 1 2 4 0 (ORDER): 981.831659 5 6 3 7 1 2 4 0 (ORDER) -500.430944 (min: -289.864073)
5 3 6 7 1 2 4 0 (ORDER): 993.137157 5 3 6 7 1 2 4 0 (ORDER) -558.845441 (min: -289.864073)
3 5 6 7 1 2 4 0 (ORDER): 983.300637 3 5 6 7 1 2 4 0 (ORDER) -595.833385 (min: -289.864073)
6 3 5 7 1 2 4 0 (ORDER): 997.862913 6 3 5 7 1 2 4 0 (ORDER) -515.547128 (min: -289.864073)
3 6 5 7 1 2 4 0 (ORDER): 983.300637 3 6 5 7 1 2 4 0 (ORDER) -595.833385 (min: -289.864073)
3 5 7 6 1 2 4 0 (ORDER): 983.300637 3 5 7 6 1 2 4 0 (ORDER) -595.833385 (min: -289.864073)
5 3 7 6 1 2 4 0 (ORDER): 993.137157 5 3 7 6 1 2 4 0 (ORDER) -558.845441 (min: -289.864073)
5 7 3 6 1 2 4 0 (ORDER): 993.157150 5 7 3 6 1 2 4 0 (ORDER) -540.111005 (min: -289.864073)
7 5 3 6 1 2 4 0 (ORDER): 993.157150 7 5 3 6 1 2 4 0 (ORDER) -540.111005 (min: -289.864073)
3 7 5 6 1 2 4 0 (ORDER): 983.300637 3 7 5 6 1 2 4 0 (ORDER) -595.833385 (min: -289.864073)
7 3 5 6 1 2 4 0 (ORDER): 989.220886 7 3 5 6 1 2 4 0 (ORDER) -573.894860 (min: -289.864073)
6 3 7 5 1 2 4 0 (ORDER): 997.862913 6 3 7 5 1 2 4 0 (ORDER) -515.547128 (min: -289.864073)
3 6 7 5 1 2 4 0 (ORDER): 983.300637 3 6 7 5 1 2 4 0 (ORDER) -595.833385 (min: -289.864073)
3 7 6 5 1 2 4 0 (ORDER): 983.300637 3 7 6 5 1 2 4 0 (ORDER) -595.833385 (min: -289.864073)
7 3 6 5 1 2 4 0 (ORDER): 989.220886 7 3 6 5 1 2 4 0 (ORDER) -573.894860 (min: -289.864073)
6 7 3 5 1 2 4 0 (ORDER): 987.892556 6 7 3 5 1 2 4 0 (ORDER) -506.484825 (min: -289.864073)
7 6 3 5 1 2 4 0 (ORDER): 987.892556 7 6 3 5 1 2 4 0 (ORDER) -506.484825 (min: -289.864073)
6 5 7 3 1 2 4 0 (ORDER): 981.428101 6 5 7 3 1 2 4 0 (ORDER) -494.572731 (min: -289.864073)
5 6 7 3 1 2 4 0 (ORDER): 981.428101 5 6 7 3 1 2 4 0 (ORDER) -494.572731 (min: -289.864073)
5 7 6 3 1 2 4 0 (ORDER): 981.428101 5 7 6 3 1 2 4 0 (ORDER) -494.572731 (min: -289.864073)
7 5 6 3 1 2 4 0 (ORDER): 981.428101 7 5 6 3 1 2 4 0 (ORDER) -494.572731 (min: -289.864073)
6 7 5 3 1 2 4 0 (ORDER): 981.428101 6 7 5 3 1 2 4 0 (ORDER) -494.572731 (min: -289.864073)
7 6 5 3 1 2 4 0 (ORDER): 981.428101 7 6 5 3 1 2 4 0 (ORDER) -494.572731 (min: -289.864073)
1 6 3 7 5 2 4 0 (ORDER): 999.281455 1 6 3 7 5 2 4 0 (ORDER) -380.575811 (min: -289.864073)
6 1 3 7 5 2 4 0 (ORDER): 993.592894 6 1 3 7 5 2 4 0 (ORDER) -427.522334 (min: -289.864073)
6 3 1 7 5 2 4 0 (ORDER): 997.395152 6 3 1 7 5 2 4 0 (ORDER) -471.131774 (min: -289.864073)
3 6 1 7 5 2 4 0 (ORDER): 982.832876 3 6 1 7 5 2 4 0 (ORDER) -551.418031 (min: -289.864073)
1 3 6 7 5 2 4 0 (ORDER): 993.397513 1 3 6 7 5 2 4 0 (ORDER) -452.362374 (min: -289.864073)
3 1 6 7 5 2 4 0 (ORDER): 983.898681 3 1 6 7 5 2 4 0 (ORDER) -509.411435 (min: -289.864073)
3 6 7 1 5 2 4 0 (ORDER): 981.230899 3 6 7 1 5 2 4 0 (ORDER) -555.040056 (min: -289.864073)
6 3 7 1 5 2 4 0 (ORDER): 995.793176 6 3 7 1 5 2 4 0 (ORDER) -474.753799 (min: -289.864073)
6 7 3 1 5 2 4 0 (ORDER): 985.822819 6 7 3 1 5 2 4 0 (ORDER) -465.691496 (min: -289.864073)
7 6 3 1 5 2 4 0 (ORDER): 985.822819 7 6 3 1 5 2 4 0 (ORDER) -465.691496 (min: -289.864073)
3 7 6 1 5 2 4 0 (ORDER): 981.230899 3 7 6 1 5 2 4 0 (ORDER) -555.040056 (min: -289.864073)
7 3 6 1 5 2 4 0 (ORDER): 987.151149 7 3 6 1 5 2 4 0 (ORDER) -533.101530 (min: -289.864073)
1 3 7 6 5 2 4 0 (ORDER): 993.397513 1 3 7 6 5 2 4 0 (ORDER) -452.362374 (min: -289.864073)
3 1 7 6 5 2 4 0 (ORDER): 983.898681 3 1 7 6 5 2 4 0 (ORDER) -509.411435 (min: -289.864073)
3 7 1 6 5 2 4 0 (ORDER): 984.828585 3 7 1 6 5 2 4 0 (ORDER) -512.820374 (min: -289.864073)
7 3 1 6 5 2 4 0 (ORDER): 990.748834 7 3 1 6 5 2 4 0 (ORDER) -490.881848 (min: -289.864073)
1 7 3 6 5 2 4 0 (ORDER): 989.592852 1 7 3 6 5 2 4 0 (ORDER) -439.166207 (min: -289.864073)
7 1 3 6 5 2 4 0 (ORDER): 989.597362 7 1 3 6 5 2 4 0 (ORDER) -443.055874 (min: -289.864073)
1 6 7 3 5 2 4 0 (ORDER): 993.120750 1 6 7 3 5 2 4 0 (ORDER) -380.255866 (min: -289.864073)
6 1 7 3 5 2 4 0 (ORDER): 987.432189 6 1 7 3 5 2 4 0 (ORDER) -427.202389 (min: -289.864073)
6 7 1 3 5 2 4 0 (ORDER): 985.751636 6 7 1 3 5 2 4 0 (ORDER) -431.305142 (min: -289.864073)
7 6 1 3 5 2 4 0 (ORDER): 985.751636 7 6 1 3 5 2 4 0 (ORDER) -431.305142 (min: -289.864073)
1 7 6 3 5 2 4 0 (ORDER): 993.120750 1 7 6 3 5 2 4 0 (ORDER) -380.255866 (min: -289.864073)
7 1 6 3 5 2 4 0 (ORDER): 993.125260 7 1 6 3 5 2 4 0 (ORDER) -384.145534 (min: -289.864073)
1 5 6 7 3 2 4 0 (ORDER): 986.732852 1 5 6 7 3 2 4 0 (ORDER) -384.933847 (min: -289.864073)
5 1 6 7 3 2 4 0 (ORDER): 981.154825 5 1 6 7 3 2 4 0 (ORDER) -438.358295 (min: -289.864073)
5 6 1 7 3 2 4 0 (ORDER): 984.979301 5 6 1 7 3 2 4 0 (ORDER) -473.545933 (min: -289.864073)
6 5 1 7 3 2 4 0 (ORDER): 984.979301 6 5 1 7 3 2 4 0 (ORDER) -473.545933 (min: -289.864073)
1 6 5 7 3 2 4 0 (ORDER): 986.732852 1 6 5 7 3 2 4 0 (ORDER) -384.933847 (min: -289.864073)
6 1 5 7 3 2 4 0 (ORDER): 981.044291 6 1 5 7 3 2 4 0 (ORDER) -431.880370 (min: -289.864073)
6 5 7 1 3 2 4 0 (ORDER): 981.541700 6 5 7 1 3 2 4 0 (ORDER) -477.014616 (min: -289.864073)
5 6 7 1 3 2 4 0 (ORDER): 981.541700 5 6 7 1 3 2 4 0 (ORDER) -477.014616 (min: -289.864073)
5 7 6 1 3 2 4 0 (ORDER): 981.541700 5 7 6 1 3 2 4 0 (ORDER) -477.014616 (min: -289.864073)
7 5 6 1 3 2 4 0 (ORDER): 981.541700 7 5 6 1 3 2 4 0 (ORDER) -477.014616 (min: -289.864073)
6 7 5 1 3 2 4 0 (ORDER): 981.541700 6 7 5 1 3 2 4 0 (ORDER) -477.014616 (min: -289.864073)
7 6 5 1 3 2 4 0 (ORDER): 981.541700 7 6 5 1 3 2 4 0 (ORDER) -477.014616 (min: -289.864073)
1 6 7 5 3 2 4 0 (ORDER): 986.732852 1 6 7 5 3 2 4 0 (ORDER) -384.933847 (min: -289.864073)
6 1 7 5 3 2 4 0 (ORDER): 981.044291 6 1 7 5 3 2 4 0 (ORDER) -431.880370 (min: -289.864073)
6 7 1 5 3 2 4 0 (ORDER): 979.363739 6 7 1 5 3 2 4 0 (ORDER) -435.983123 (min: -289.864073)
7 6 1 5 3 2 4 0 (ORDER): 979.363739 7 6 1 5 3 2 4 0 (ORDER) -435.983123 (min: -289.864073)
1 7 6 5 3 2 4 0 (ORDER): 986.732852 1 7 6 5 3 2 4 0 (ORDER) -384.933847 (min: -289.864073)
7 1 6 5 3 2 4 0 (ORDER): 986.737362 7 1 6 5 3 2 4 0 (ORDER) -388.823515 (min: -289.864073)
1 5 7 6 3 2 4 0 (ORDER): 986.732852 1 5 7 6 3 2 4 0 (ORDER) -384.933847 (min: -289.864073)
5 1 7 6 3 2 4 0 (ORDER): 981.154825 5 1 7 6 3 2 4 0 (ORDER) -438.358295 (min: -289.864073)
5 7 1 6 3 2 4 0 (ORDER): 982.236891 5 7 1 6 3 2 4 0 (ORDER) -441.613893 (min: -289.864073)
7 5 1 6 3 2 4 0 (ORDER): 982.236891 7 5 1 6 3 2 4 0 (ORDER) -441.613893 (min: -289.864073)
1 7 5 6 3 2 4 0 (ORDER): 986.732852 1 7 5 6 3 2 4 0 (ORDER) -384.933847 (min: -289.864073)
7 1 5 6 3 2 4 0 (ORDER): 986.737362 7 1 5 6 3 2 4 0 (ORDER) -388.823515 (min: -289.864073)
1 5 3 7 6 2 4 0 (ORDER): 986.187756 1 5 3 7 6 2 4 0 (ORDER) -431.964504 (min: -289.864073)
5 1 3 7 6 2 4 0 (ORDER): 980.609728 5 1 3 7 6 2 4 0 (ORDER) -485.388953 (min: -289.864073)
5 3 1 7 6 2 4 0 (ORDER): 988.779627 5 3 1 7 6 2 4 0 (ORDER) -525.609774 (min: -289.864073)
3 5 1 7 6 2 4 0 (ORDER): 978.943107 3 5 1 7 6 2 4 0 (ORDER) -562.597719 (min: -289.864073)
1 3 5 7 6 2 4 0 (ORDER): 993.397513 1 3 5 7 6 2 4 0 (ORDER) -452.362374 (min: -289.864073)
3 1 5 7 6 2 4 0 (ORDER): 983.898681 3 1 5 7 6 2 4 0 (ORDER) -509.411435 (min: -289.864073)
3 5 7 1 6 2 4 0 (ORDER): 979.561099 3 5 7 1 6 2 4 0 (ORDER) -565.372588 (min: -289.864073)
5 3 7 1 6 2 4 0 (ORDER): 989.397620 5 3 7 1 6 2 4 0 (ORDER) -528.384643 (min: -289.864073)
5 7 3 1 6 2 4 0 (ORDER): 989.417612 5 7 3 1 6 2 4 0 (ORDER) -509.650207 (min: -289.864073)
7 5 3 1 6 2 4 0 (ORDER): 989.417612 7 5 3 1 6 2 4 0 (ORDER) -509.650207 (min: -289.864073)
3 7 5 1 6 2 4 0 (ORDER): 979.561099 3 7 5 1 6 2 4 0 (ORDER) -565.372588 (min: -289.864073)
7 3 5 1 6 2 4 0 (ORDER): 985.481348 7 3 5 1 6 2 4 0 (ORDER) -543.434062 (min: -289.864073)
1 3 7 5 6 2 4 0 (ORDER): 993.397513 1 3 7 5 6 2 4 0 (ORDER) -452.362374 (min: -289.864073)
3 1 7 5 6 2 4 0 (ORDER): 983.898681 3 1 7 5 6 2 4 0 (ORDER) -509.411435 (min: -289.864073)
3 7 1 5 6 2 4 0 (ORDER): 984.828585 3 7 1 5 6 2 4 0 (ORDER) -512.820374 (min: -289.864073)
7 3 1 5 6 2 4 0 (ORDER): 990.748834 7 3 1 5 6 2 4 0 (ORDER) -490.881848 (min: -289.864073)
1 7 3 5 6 2 4 0 (ORDER): 989.592852 1 7 3 5 6 2 4 0 (ORDER) -439.166207 (min: -289.864073)
7 1 3 5 6 2 4 0 (ORDER): 989.597362 7 1 3 5 6 2 4 0 (ORDER) -443.055874 (min: -289.864073)
1 5 7 3 6 2 4 0 (ORDER): 986.200143 1 5 7 3 6 2 4 0 (ORDER) -421.972427 (min: -289.864073)
5 1 7 3 6 2 4 0 (ORDER): 980.622115 5 1 7 3 6 2 4 0 (ORDER) -475.396875 (min: -289.864073)
5 7 1 3 6 2 4 0 (ORDER): 981.704181 5 7 1 3 6 2 4 0 (ORDER) -478.652472 (min: -289.864073)
7 5 1 3 6 2 4 0 (ORDER): 981.704181 7 5 1 3 6 2 4 0 (ORDER) -478.652472 (min: -289.864073)
1 7 5 3 6 2 4 0 (ORDER): 986.200143 1 7 5 3 6 2 4 0 (ORDER) -421.972427 (min: -289.864073)
7 1 5 3 6 2 4 0 (ORDER): 986.204653 7 1 5 3 6 2 4 0 (ORDER) -425.862094 (min: -289.864073)
1 2 5 6 7 3 4 0 (ORDER): 987.956995 1 2 5 6 7 3 4 0 (ORDER) -337.445826 (min: -289.864073)
2 1 5 6 7 3 4 0 (ORDER): 971.876607 2 1 5 6 7 3 4 0 (ORDER) -437.064423 (min: -289.864073)
2 5 1 6 7 3 4 0 (ORDER): 971.940381 2 5 1 6 7 3 4 0 (ORDER) -481.325343 (min: -289.864073)
5 2 1 6 7 3 4 0 (ORDER): 971.788360 5 2 1 6 7 3 4 0 (ORDER) -481.464782 (min: -289.864073)
1 5 2 6 7 3 4 0 (ORDER): 987.185495 1 5 2 6 7 3 4 0 (ORDER) -338.864172 (min: -289.864073)
5 1 2 6 7 3 4 0 (ORDER): 981.607467 5 1 2 6 7 3 4 0 (ORDER) -392.288621 (min: -289.864073)
5 2 6 1 7 3 4 0 (ORDER): 978.756609 5 2 6 1 7 3 4 0 (ORDER) -504.439664 (min: -289.864073)
2 5 6 1 7 3 4 0 (ORDER): 978.908630 2 5 6 1 7 3 4 0 (ORDER) -504.300225 (min: -289.864073)
2 6 5 1 7 3 4 0 (ORDER): 978.908630 2 6 5 1 7 3 4 0 (ORDER) -504.300225 (min: -289.864073)
6 2 5 1 7 3 4 0 (ORDER): 979.003354 6 2 5 1 7 3 4 0 (ORDER) -503.200595 (min: -289.864073)
5 6 2 1 7 3 4 0 (ORDER): 978.705457 5 6 2 1 7 3 4 0 (ORDER) -503.903068 (min: -289.864073)
6 5 2 1 7 3 4 0 (ORDER): 978.705457 6 5 2 1 7 3 4 0 (ORDER) -503.903068 (min: -289.864073)
1 5 6 2 7 3 4 0 (ORDER): 987.062880 1 5 6 2 7 3 4 0 (ORDER) -338.524243 (min: -289.864073)
5 1 6 2 7 3 4 0 (ORDER): 981.484853 5 1 6 2 7 3 4 0 (ORDER) -391.948692 (min: -289.864073)
5 6 1 2 7 3 4 0 (ORDER): 985.309329 5 6 1 2 7 3 4 0 (ORDER) -427.136330 (min: -289.864073)
6 5 1 2 7 3 4 0 (ORDER): 985.309329 6 5 1 2 7 3 4 0 (ORDER) -427.136330 (min: -289.864073)
1 6 5 2 7 3 4 0 (ORDER): 987.062880 1 6 5 2 7 3 4 0 (ORDER) -338.524243 (min: -289.864073)
6 1 5 2 7 3 4 0 (ORDER): 981.374319 6 1 5 2 7 3 4 0 (ORDER) -385.470766 (min: -289.864073)
1 2 6 5 7 3 4 0 (ORDER): 987.956995 1 2 6 5 7 3 4 0 (ORDER) -337.445826 (min: -289.864073)
2 1 6 5 7 3 4 0 (ORDER): 971.876607 2 1 6 5 7 3 4 0 (ORDER) -437.064423 (min: -289.864073)
2 6 1 5 7 3 4 0 (ORDER): 976.614793 2 6 1 5 7 3 4 0 (ORDER) -471.798190 (min: -289.864073)
6 2 1 5 7 3 4 0 (ORDER): 976.709516 6 2 1 5 7 3 4 0 (ORDER) -470.698560 (min: -289.864073)
1 6 2 5 7 3 4 0 (ORDER): 987.897724 1 6 2 5 7 3 4 0 (ORDER) -336.542864 (min: -289.864073)
6 1 2 5 7 3 4 0 (ORDER): 982.209162 6 1 2 5 7 3 4 0 (ORDER) -383.489387 (min: -289.864073)
6 2 5 7 1 3 4 0 (ORDER): 977.799751 6 2 5 7 1 3 4 0 (ORDER) -504.971337 (min: -289.864073)
2 6 5 7 1 3 4 0 (ORDER): 977.705027 2 6 5 7 1 3 4 0 (ORDER) -506.070967 (min: -289.864073)
2 5 6 7 1 3 4 0 (ORDER): 977.705027 2 5 6 7 1 3 4 0 (ORDER) -506.070967 (min: -289.864073)
5 2 6 7 1 3 4 0 (ORDER): 977.553006 5 2 6 7 1 3 4 0 (ORDER) -506.210406 (min: -289.864073)
6 5 2 7 1 3 4 0 (ORDER): 977.501854 6 5 2 7 1 3 4 0 (ORDER) -505.673810 (min: -289.864073)
5 6 2 7 1 3 4 0 (ORDER): 977.501854 5 6 2 7 1 3 4 0 (ORDER) -505.673810 (min: -289.864073)
5 2 7 6 1 3 4 0 (ORDER): 977.553006 5 2 7 6 1 3 4 0 (ORDER) -506.210406 (min: -289.864073)
2 5 7 6 1 3 4 0 (ORDER): 977.705027 2 5 7 6 1 3 4 0 (ORDER) -506.070967 (min: -289.864073)
2 7 5 6 1 3 4 0 (ORDER): 977.705027 2 7 5 6 1 3 4 0 (ORDER) -506.070967 (min: -289.864073)
7 2 5 6 1 3 4 0 (ORDER): 977.735248 7 2 5 6 1 3 4 0 (ORDER) -505.630899 (min: -289.864073)
5 7 2 6 1 3 4 0 (ORDER): 977.866858 5 7 2 6 1 3 4 0 (ORDER) -505.570568 (min: -289.864073)
7 5 2 6 1 3 4 0 (ORDER): 977.866858 7 5 2 6 1 3 4 0 (ORDER) -505.570568 (min: -289.864073)
6 5 7 2 1 3 4 0 (ORDER): 977.156743 6 5 7 2 1 3 4 0 (ORDER) -505.126509 (min: -289.864073)
5 6 7 2 1 3 4 0 (ORDER): 977.156743 5 6 7 2 1 3 4 0 (ORDER) -505.126509 (min: -289.864073)
5 7 6 2 1 3 4 0 (ORDER): 977.156743 5 7 6 2 1 3 4 0 (ORDER) -505.126509 (min: -289.864073)
7 5 6 2 1 3 4 0 (ORDER): 977.156743 7 5 6 2 1 3 4 0 (ORDER) -505.126509 (min: -289.864073)
6 7 5 2 1 3 4 0 (ORDER): 977.156743 6 7 5 2 1 3 4 0 (ORDER) -505.126509 (min: -289.864073)
7 6 5 2 1 3 4 0 (ORDER): 977.156743 7 6 5 2 1 3 4 0 (ORDER) -505.126509 (min: -289.864073)
6 2 7 5 1 3 4 0 (ORDER): 977.799751 6 2 7 5 1 3 4 0 (ORDER) -504.971337 (min: -289.864073)
2 6 7 5 1 3 4 0 (ORDER): 977.705027 2 6 7 5 1 3 4 0 (ORDER) -506.070967 (min: -289.864073)
2 7 6 5 1 3 4 0 (ORDER): 977.705027 2 7 6 5 1 3 4 0 (ORDER) -506.070967 (min: -289.864073)
7 2 6 5 1 3 4 0 (ORDER): 977.735248 7 2 6 5 1 3 4 0 (ORDER) -505.630899 (min: -289.864073)
6 7 2 5 1 3 4 0 (ORDER): 977.761295 6 7 2 5 1 3 4 0 (ORDER) -504.623806 (min: -289.864073)
7 6 2 5 1 3 4 0 (ORDER): 977.761295 7 6 2 5 1 3 4 0 (ORDER) -504.623806 (min: -289.864073)
1 6 5 7 2 3 4 0 (ORDER): 986.790750 1 6 5 7 2 3 4 0 (ORDER) -337.976637 (min: -289.864073)
6 1 5 7 2 3 4 0 (ORDER): 981.102189 6 1 5 7 2 3 4 0 (ORDER) -384.923159 (min: -289.864073)
6 5 1 7 2 3 4 0 (ORDER): 985.037199 6 5 1 7 2 3 4 0 (ORDER) -426.588723 (min: -289.864073)
5 6 1 7 2 3 4 0 (ORDER): 985.037199 5 6 1 7 2 3 4 0 (ORDER) -426.588723 (min: -289.864073)
1 5 6 7 2 3 4 0 (ORDER): 986.790750 1 5 6 7 2 3 4 0 (ORDER) -337.976637 (min: -289.864073)
5 1 6 7 2 3 4 0 (ORDER): 981.212722 5 1 6 7 2 3 4 0 (ORDER) -391.401085 (min: -289.864073)
5 6 7 1 2 3 4 0 (ORDER): 981.599598 5 6 7 1 2 3 4 0 (ORDER) -430.057406 (min: -289.864073)
6 5 7 1 2 3 4 0 (ORDER): 981.599598 6 5 7 1 2 3 4 0 (ORDER) -430.057406 (min: -289.864073)
6 7 5 1 2 3 4 0 (ORDER): 981.599598 6 7 5 1 2 3 4 0 (ORDER) -430.057406 (min: -289.864073)
7 6 5 1 2 3 4 0 (ORDER): 981.599598 7 6 5 1 2 3 4 0 (ORDER) -430.057406 (min: -289.864073)
5 7 6 1 2 3 4 0 (ORDER): 981.599598 5 7 6 1 2 3 4 0 (ORDER) -430.057406 (min: -289.864073)
7 5 6 1 2 3 4 0 (ORDER): 981.599598 7 5 6 1 2 3 4 0 (ORDER) -430.057406 (min: -289.864073)
1 5 7 6 2 3 4 0 (ORDER): 986.790750 1 5 7 6 2 3 4 0 (ORDER) -337.976637 (min: -289.864073)
5 1 7 6 2 3 4 0 (ORDER): 981.212722 5 1 7 6 2 3 4 0 (ORDER) -391.401085 (min: -289.864073)
5 7 1 6 2 3 4 0 (ORDER): 982.294788 5 7 1 6 2 3 4 0 (ORDER) -394.656682 (min: -289.864073)
7 5 1 6 2 3 4 0 (ORDER): 982.294788 7 5 1 6 2 3 4 0 (ORDER) -394.656682 (min: -289.864073)
1 7 5 6 2 3 4 0 (ORDER): 986.790750 1 7 5 6 2 3 4 0 (ORDER) -337.976637 (min: -289.864073)
7 1 5 6 2 3 4 0 (ORDER): 986.795260 7 1 5 6 2 3 4 0 (ORDER) -341.866304 (min: -289.864073)
1 6 7 5 2 3 4 0 (ORDER): 986.790750 1 6 7 5 2 3 4 0 (ORDER) -337.976637 (min: -289.864073)
6 1 7 5 2 3 4 0 (ORDER): 981.102189 6 1 7 5 2 3 4 0 (ORDER) -384.923159 (min: -289.864073)
6 7 1 5 2 3 4 0 (ORDER): 979.421636 6 7 1 5 2 3 4 0 (ORDER) -389.025913 (min: -289.864073)
7 6 1 5 2 3 4 0 (ORDER): 979.421636 7 6 1 5 2 3 4 0 (ORDER) -389.025913 (min: -289.864073)
1 7 6 5 2 3 4 0 (ORDER): 986.790750 1 7 6 5 2 3 4 0 (ORDER) -337.976637 (min: -289.864073)
7 1 6 5 2 3 4 0 (ORDER): 986.795260 7 1 6 5 2 3 4 0 (ORDER) -341.866304 (min: -289.864073)
1 2 6 7 5 3 4 0 (ORDER): 987.956995 1 2 6 7 5 3 4 0 (ORDER) -337.445826 (min: -289.864073)
2 1 6 7 5 3 4 0 (ORDER): 971.876607 2 1 6 7 5 3 4 0 (ORDER) -437.064423 (min: -289.864073)
2 6 1 7 5 3 4 0 (ORDER): 976.614793 2 6 1 7 5 3 4 0 (ORDER) -471.798190 (min: -289.864073)
6 2 1 7 5 3 4 0 (ORDER): 976.709516 6 2 1 7 5 3 4 0 (ORDER) -470.698560 (min: -289.864073)
1 6 2 7 5 3 4 0 (ORDER): 987.897724 1 6 2 7 5 3 4 0 (ORDER) -336.542864 (min: -289.864073)
6 1 2 7 5 3 4 0 (ORDER): 982.209162 6 1 2 7 5 3 4 0 (ORDER) -383.489387 (min: -289.864073)
6 2 7 1 5 3 4 0 (ORDER): 975.648118 6 2 7 1 5 3 4 0 (ORDER) -473.103372 (min: -289.864073)
2 6 7 1 5 3 4 0 (ORDER): 975.553395 2 6 7 1 5 3 4 0 (ORDER) -474.203002 (min: -289.864073)
2 7 6 1 5 3 4 0 (ORDER): 975.553395 2 7 6 1 5 3 4 0 (ORDER) -474.203002 (min: -289.864073)
7 2 6 1 5 3 4 0 (ORDER): 975.583615 7 2 6 1 5 3 4 0 (ORDER) -473.762934 (min: -289.864073)
6 7 2 1 5 3 4 0 (ORDER): 975.609662 6 7 2 1 5 3 4 0 (ORDER) -472.755842 (min: -289.864073)
7 6 2 1 5 3 4 0 (ORDER): 975.609662 7 6 2 1 5 3 4 0 (ORDER) -472.755842 (min: -289.864073)
1 6 7 2 5 3 4 0 (ORDER): 987.969316 1 6 7 2 5 3 4 0 (ORDER) -336.195027 (min: -289.864073)
6 1 7 2 5 3 4 0 (ORDER): 982.280754 6 1 7 2 5 3 4 0 (ORDER) -383.141550 (min: -289.864073)
6 7 1 2 5 3 4 0 (ORDER): 980.600202 6 7 1 2 5 3 4 0 (ORDER) -387.244303 (min: -289.864073)
7 6 1 2 5 3 4 0 (ORDER): 980.600202 7 6 1 2 5 3 4 0 (ORDER) -387.244303 (min: -289.864073)
1 7 6 2 5 3 4 0 (ORDER): 987.969316 1 7 6 2 5 3 4 0 (ORDER) -336.195027 (min: -289.864073)
7 1 6 2 5 3 4 0 (ORDER): 987.973825 7 1 6 2 5 3 4 0 (ORDER) -340.084695 (min: -289.864073)
1 2 7 6 5 3 4 0 (ORDER): 987.956995 1 2 7 6 5 3 4 0 (ORDER) -337.445826 (min: -289.864073)
2 1 7 6 5 3 4 0 (ORDER): 971.876607 2 1 7 6 5 3 4 0 (ORDER) -437.064423 (min: -289.864073)
2 7 1 6 5 3 4 0 (ORDER): 972.731155 2 7 1 6 5 3 4 0 (ORDER) -439.256149 (min: -289.864073)
7 2 1 6 5 3 4 0 (ORDER): 972.761375 7 2 1 6 5 3 4 0 (ORDER) -438.816081 (min: -289.864073)
1 7 2 6 5 3 4 0 (ORDER): 988.012213 1 7 2 6 5 3 4 0 (ORDER) -337.005452 (min: -289.864073)
7 1 2 6 5 3 4 0 (ORDER): 988.016722 7 1 2 6 5 3 4 0 (ORDER) -340.895120 (min: -289.864073)
1 2 5 7 6 3 4 0 (ORDER): 987.956995 1 2 5 7 6 3 4 0 (ORDER) -337.445826 (min: -289.864073)
2 1 5 7 6 3 4 0 (ORDER): 971.876607 2 1 5 7 6 3 4 0 (ORDER) -437.064423 (min: -289.864073)
2 5 1 7 6 3 4 0 (ORDER): 971.940381 2 5 1 7 6 3 4 0 (ORDER) -481.325343 (min: -289.864073)
5 2 1 7 6 3 4 0 (ORDER): 971.788360 5 2 1 7 6 3 4 0 (ORDER) -481.464782 (min: -289.864073)
1 5 2 7 6 3 4 0 (ORDER): 987.185495 1 5 2 7 6 3 4 0 (ORDER) -338.864172 (min: -289.864073)
5 1 2 7 6 3 4 0 (ORDER): 981.607467 5 1 2 7 6 3 4 0 (ORDER) -392.288621 (min: -289.864073)
5 2 7 1 6 3 4 0 (ORDER): 972.935457 5 2 7 1 6 3 4 0 (ORDER) -483.022438 (min: -289.864073)
2 5 7 1 6 3 4 0 (ORDER): 973.087479 2 5 7 1 6 3 4 0 (ORDER) -482.882999 (min: -289.864073)
2 7 5 1 6 3 4 0 (ORDER): 973.087479 2 7 5 1 6 3 4 0 (ORDER) -482.882999 (min: -289.864073)
7 2 5 1 6 3 4 0 (ORDER): 973.117699 7 2 5 1 6 3 4 0 (ORDER) -482.442931 (min: -289.864073)
5 7 2 1 6 3 4 0 (ORDER): 973.249309 5 7 2 1 6 3 4 0 (ORDER) -482.382600 (min: -289.864073)
7 5 2 1 6 3 4 0 (ORDER): 973.249309 7 5 2 1 6 3 4 0 (ORDER) -482.382600 (min: -289.864073)
1 5 7 2 6 3 4 0 (ORDER): 986.793450 1 5 7 2 6 3 4 0 (ORDER) -338.224028 (min: -289.864073)
5 1 7 2 6 3 4 0 (ORDER): 981.215422 5 1 7 2 6 3 4 0 (ORDER) -391.648476 (min: -289.864073)
5 7 1 2 6 3 4 0 (ORDER): 982.297488 5 7 1 2 6 3 4 0 (ORDER) -394.904073 (min: -289.864073)
7 5 1 2 6 3 4 0 (ORDER): 982.297488 7 5 1 2 6 3 4 0 (ORDER) -394.904073 (min: -289.864073)
1 7 5 2 6 3 4 0 (ORDER): 986.793450 1 7 5 2 6 3 4 0 (ORDER) -338.224028 (min: -289.864073)
7 1 5 2 6 3 4 0 (ORDER): 986.797959 7 1 5 2 6 3 4 0 (ORDER) -342.113695 (min: -289.864073)
1 2 7 5 6 3 4 0 (ORDER): 987.956995 1 2 7 5 6 3 4 0 (ORDER) -337.445826 (min: -289.864073)
2 1 7 5 6 3 4 0 (ORDER): 971.876607 2 1 7 5 6 3 4 0 (ORDER) -437.064423 (min: -289.864073)
2 7 1 5 6 3 4 0 (ORDER): 972.731155 2 7 1 5 6 3 4 0 (ORDER) -439.256149 (min: -289.864073)
7 2 1 5 6 3 4 0 (ORDER): 972.761375 7 2 1 5 6 3 4 0 (ORDER) -438.816081 (min: -289.864073)
1 7 2 5 6 3 4 0 (ORDER): 988.012213 1 7 2 5 6 3 4 0 (ORDER) -337.005452 (min: -289.864073)
7 1 2 5 6 3 4 0 (ORDER): 988.016722 7 1 2 5 6 3 4 0 (ORDER) -340.895120 (min: -289.864073)
1 2 3 5 7 6 4 0 (ORDER): 1004.909860 1 2 3 5 7 6 4 0 (ORDER) -358.223354 (min: -289.864073)
2 1 3 5 7 6 4 0 (ORDER): 988.829472 2 1 3 5 7 6 4 0 (ORDER) -457.841950 (min: -289.864073)
2 3 1 5 7 6 4 0 (ORDER): 990.443341 2 3 1 5 7 6 4 0 (ORDER) -503.928038 (min: -289.864073)
3 2 1 5 7 6 4 0 (ORDER): 974.812347 3 2 1 5 7 6 4 0 (ORDER) -602.794251 (min: -289.864073)
1 3 2 5 7 6 4 0 (ORDER): 995.007037 1 3 2 5 7 6 4 0 (ORDER) -451.705425 (min: -289.864073)
3 1 2 5 7 6 4 0 (ORDER): 985.508205 3 1 2 5 7 6 4 0 (ORDER) -508.754485 (min: -289.864073)
3 2 5 1 7 6 4 0 (ORDER): 976.693607 3 2 5 1 7 6 4 0 (ORDER) -646.817007 (min: -289.864073)
2 3 5 1 7 6 4 0 (ORDER): 992.324600 2 3 5 1 7 6 4 0 (ORDER) -547.950794 (min: -289.864073)
2 5 3 1 7 6 4 0 (ORDER): 974.819658 2 5 3 1 7 6 4 0 (ORDER) -535.750898 (min: -289.864073)
5 2 3 1 7 6 4 0 (ORDER): 974.667637 5 2 3 1 7 6 4 0 (ORDER) -535.890338 (min: -289.864073)
3 5 2 1 7 6 4 0 (ORDER): 975.729821 3 5 2 1 7 6 4 0 (ORDER) -647.791297 (min: -289.864073)
5 3 2 1 7 6 4 0 (ORDER): 985.566342 5 3 2 1 7 6 4 0 (ORDER) -610.803353 (min: -289.864073)
1 3 5 2 7 6 4 0 (ORDER): 993.436114 1 3 5 2 7 6 4 0 (ORDER) -453.958622 (min: -289.864073)
3 1 5 2 7 6 4 0 (ORDER): 983.937282 3 1 5 2 7 6 4 0 (ORDER) -511.007682 (min: -289.864073)
3 5 1 2 7 6 4 0 (ORDER): 978.981708 3 5 1 2 7 6 4 0 (ORDER) -564.193967 (min: -289.864073)
5 3 1 2 7 6 4 0 (ORDER): 988.818228 5 3 1 2 7 6 4 0 (ORDER) -527.206022 (min: -289.864073)
1 5 3 2 7 6 4 0 (ORDER): 986.226357 1 5 3 2 7 6 4 0 (ORDER) -433.560752 (min: -289.864073)
5 1 3 2 7 6 4 0 (ORDER): 980.648329 5 1 3 2 7 6 4 0 (ORDER) -486.985200 (min: -289.864073)
1 2 5 3 7 6 4 0 (ORDER): 986.029882 1 2 5 3 7 6 4 0 (ORDER) -362.613533 (min: -289.864073)
2 1 5 3 7 6 4 0 (ORDER): 969.949495 2 1 5 3 7 6 4 0 (ORDER) -462.232129 (min: -289.864073)
2 5 1 3 7 6 4 0 (ORDER): 970.013269 2 5 1 3 7 6 4 0 (ORDER) -506.493049 (min: -289.864073)
5 2 1 3 7 6 4 0 (ORDER): 969.861248 5 2 1 3 7 6 4 0 (ORDER) -506.632489 (min: -289.864073)
1 5 2 3 7 6 4 0 (ORDER): 985.258383 1 5 2 3 7 6 4 0 (ORDER) -364.031879 (min: -289.864073)
5 1 2 3 7 6 4 0 (ORDER): 979.680355 5 1 2 3 7 6 4 0 (ORDER) -417.456327 (min: -289.864073)
5 2 3 7 1 6 4 0 (ORDER): 975.290987 5 2 3 7 1 6 4 0 (ORDER) -536.967265 (min: -289.864073)
2 5 3 7 1 6 4 0 (ORDER): 975.443009 2 5 3 7 1 6 4 0 (ORDER) -536.827826 (min: -289.864073)
2 3 5 7 1 6 4 0 (ORDER): 992.947951 2 3 5 7 1 6 4 0 (ORDER) -549.027722 (min: -289.864073)
3 2 5 7 1 6 4 0 (ORDER): 977.316957 3 2 5 7 1 6 4 0 (ORDER) -647.893935 (min: -289.864073)
5 3 2 7 1 6 4 0 (ORDER): 986.189693 5 3 2 7 1 6 4 0 (ORDER) -611.880280 (min: -289.864073)
3 5 2 7 1 6 4 0 (ORDER): 976.353172 3 5 2 7 1 6 4 0 (ORDER) -648.868225 (min: -289.864073)
3 2 7 5 1 6 4 0 (ORDER): 977.316957 3 2 7 5 1 6 4 0 (ORDER) -647.893935 (min: -289.864073)
2 3 7 5 1 6 4 0 (ORDER): 992.947951 2 3 7 5 1 6 4 0 (ORDER) -549.027722 (min: -289.864073)
2 7 3 5 1 6 4 0 (ORDER): 987.278784 2 7 3 5 1 6 4 0 (ORDER) -539.048107 (min: -289.864073)
7 2 3 5 1 6 4 0 (ORDER): 987.309004 7 2 3 5 1 6 4 0 (ORDER) -538.608039 (min: -289.864073)
3 7 2 5 1 6 4 0 (ORDER): 977.729201 3 7 2 5 1 6 4 0 (ORDER) -646.898837 (min: -289.864073)
7 3 2 5 1 6 4 0 (ORDER): 983.649450 7 3 2 5 1 6 4 0 (ORDER) -624.960311 (min: -289.864073)
5 3 7 2 1 6 4 0 (ORDER): 986.523853 5 3 7 2 1 6 4 0 (ORDER) -610.685412 (min: -289.864073)
3 5 7 2 1 6 4 0 (ORDER): 976.687332 3 5 7 2 1 6 4 0 (ORDER) -647.673357 (min: -289.864073)
3 7 5 2 1 6 4 0 (ORDER): 976.687332 3 7 5 2 1 6 4 0 (ORDER) -647.673357 (min: -289.864073)
7 3 5 2 1 6 4 0 (ORDER): 982.607581 7 3 5 2 1 6 4 0 (ORDER) -625.734831 (min: -289.864073)
5 7 3 2 1 6 4 0 (ORDER): 986.543845 5 7 3 2 1 6 4 0 (ORDER) -591.950976 (min: -289.864073)
7 5 3 2 1 6 4 0 (ORDER): 986.543845 7 5 3 2 1 6 4 0 (ORDER) -591.950976 (min: -289.864073)
5 2 7 3 1 6 4 0 (ORDER): 975.002262 5 2 7 3 1 6 4 0 (ORDER) -530.191740 (min: -289.864073)
2 5 7 3 1 6 4 0 (ORDER): 975.154283 2 5 7 3 1 6 4 0 (ORDER) -530.052301 (min: -289.864073)
2 7 5 3 1 6 4 0 (ORDER): 975.154283 2 7 5 3 1 6 4 0 (ORDER) -530.052301 (min: -289.864073)
7 2 5 3 1 6 4 0 (ORDER): 975.184504 7 2 5 3 1 6 4 0 (ORDER) -529.612233 (min: -289.864073)
5 7 2 3 1 6 4 0 (ORDER): 975.316114 5 7 2 3 1 6 4 0 (ORDER) -529.551902 (min: -289.864073)
7 5 2 3 1 6 4 0 (ORDER): 975.316114 7 5 2 3 1 6 4 0 (ORDER) -529.551902 (min: -289.864073)
1 5 3 7 2 6 4 0 (ORDER): 986.099818 1 5 3 7 2 6 4 0 (ORDER) -432.365577 (min: -289.864073)
5 1 3 7 2 6 4 0 (ORDER): 980.521790 5 1 3 7 2 6 4 0 (ORDER) -485.790026 (min: -289.864073)
5 3 1 7 2 6 4 0 (ORDER): 988.691690 5 3 1 7 2 6 4 0 (ORDER) -526.010847 (min: -289.864073)
3 5 1 7 2 6 4 0 (ORDER): 978.855169 3 5 1 7 2 6 4 0 (ORDER) -562.998792 (min: -289.864073)
1 3 5 7 2 6 4 0 (ORDER): 993.309576 1 3 5 7 2 6 4 0 (ORDER) -452.763447 (min: -289.864073)
3 1 5 7 2 6 4 0 (ORDER): 983.810744 3 1 5 7 2 6 4 0 (ORDER) -509.812508 (min: -289.864073)
3 5 7 1 2 6 4 0 (ORDER): 979.473161 3 5 7 1 2 6 4 0 (ORDER) -565.773661 (min: -289.864073)
5 3 7 1 2 6 4 0 (ORDER): 989.309682 5 3 7 1 2 6 4 0 (ORDER) -528.785716 (min: -289.864073)
5 7 3 1 2 6 4 0 (ORDER): 989.329674 5 7 3 1 2 6 4 0 (ORDER) -510.051280 (min: -289.864073)
7 5 3 1 2 6 4 0 (ORDER): 989.329674 7 5 3 1 2 6 4 0 (ORDER) -510.051280 (min: -289.864073)
3 7 5 1 2 6 4 0 (ORDER): 979.473161 3 7 5 1 2 6 4 0 (ORDER) -565.773661 (min: -289.864073)
7 3 5 1 2 6 4 0 (ORDER): 985.393411 7 3 5 1 2 6 4 0 (ORDER) -543.835135 (min: -289.864073)
1 3 7 5 2 6 4 0 (ORDER): 993.309576 1 3 7 5 2 6 4 0 (ORDER) -452.763447 (min: -289.864073)
3 1 7 5 2 6 4 0 (ORDER): 983.810744 3 1 7 5 2 6 4 0 (ORDER) -509.812508 (min: -289.864073)
3 7 1 5 2 6 4 0 (ORDER): 984.740648 3 7 1 5 2 6 4 0 (ORDER) -513.221447 (min: -289.864073)
7 3 1 5 2 6 4 0 (ORDER): 990.660897 7 3 1 5 2 6 4 0 (ORDER) -491.282921 (min: -289.864073)
1 7 3 5 2 6 4 0 (ORDER): 989.504915 1 7 3 5 2 6 4 0 (ORDER) -439.567280 (min: -289.864073)
7 1 3 5 2 6 4 0 (ORDER): 989.509424 7 1 3 5 2 6 4 0 (ORDER) -443.456947 (min: -289.864073)
1 5 7 3 2 6 4 0 (ORDER): 986.112206 1 5 7 3 2 6 4 0 (ORDER) -422.373500 (min: -289.864073)
5 1 7 3 2 6 4 0 (ORDER): 980.534178 5 1 7 3 2 6 4 0 (ORDER) -475.797948 (min: -289.864073)
5 7 1 3 2 6 4 0 (ORDER): 981.616244 5 7 1 3 2 6 4 0 (ORDER) -479.053545 (min: -289.864073)
7 5 1 3 2 6 4 0 (ORDER): 981.616244 7 5 1 3 2 6 4 0 (ORDER) -479.053545 (min: -289.864073)
1 7 5 3 2 6 4 0 (ORDER): 986.112206 1 7 5 3 2 6 4 0 (ORDER) -422.373500 (min: -289.864073)
7 1 5 3 2 6 4 0 (ORDER): 986.116715 7 1 5 3 2 6 4 0 (ORDER) -426.263167 (min: -289.864073)
1 2 5 7 3 6 4 0 (ORDER): 986.062353 1 2 5 7 3 6 4 0 (ORDER) -364.580366 (min: -289.864073)
2 1 5 7 3 6 4 0 (ORDER): 969.981965 2 1 5 7 3 6 4 0 (ORDER) -464.198963 (min: -289.864073)
2 5 1 7 3 6 4 0 (ORDER): 970.045740 2 5 1 7 3 6 4 0 (ORDER) -508.459882 (min: -289.864073)
5 2 1 7 3 6 4 0 (ORDER): 969.893718 5 2 1 7 3 6 4 0 (ORDER) -508.599322 (min: -289.864073)
1 5 2 7 3 6 4 0 (ORDER): 985.290853 1 5 2 7 3 6 4 0 (ORDER) -365.998712 (min: -289.864073)
5 1 2 7 3 6 4 0 (ORDER): 979.712826 5 1 2 7 3 6 4 0 (ORDER) -419.423160 (min: -289.864073)
5 2 7 1 3 6 4 0 (ORDER): 971.040816 5 2 7 1 3 6 4 0 (ORDER) -510.156978 (min: -289.864073)
2 5 7 1 3 6 4 0 (ORDER): 971.192837 2 5 7 1 3 6 4 0 (ORDER) -510.017539 (min: -289.864073)
2 7 5 1 3 6 4 0 (ORDER): 971.192837 2 7 5 1 3 6 4 0 (ORDER) -510.017539 (min: -289.864073)
7 2 5 1 3 6 4 0 (ORDER): 971.223057 7 2 5 1 3 6 4 0 (ORDER) -509.577470 (min: -289.864073)
5 7 2 1 3 6 4 0 (ORDER): 971.354667 5 7 2 1 3 6 4 0 (ORDER) -509.517140 (min: -289.864073)
7 5 2 1 3 6 4 0 (ORDER): 971.354667 7 5 2 1 3 6 4 0 (ORDER) -509.517140 (min: -289.864073)
1 5 7 2 3 6 4 0 (ORDER): 984.898808 1 5 7 2 3 6 4 0 (ORDER) -365.358568 (min: -289.864073)
5 1 7 2 3 6 4 0 (ORDER): 979.320780 5 1 7 2 3 6 4 0 (ORDER) -418.783016 (min: -289.864073)
5 7 1 2 3 6 4 0 (ORDER): 980.402846 5 7 1 2 3 6 4 0 (ORDER) -422.038613 (min: -289.864073)
7 5 1 2 3 6 4 0 (ORDER): 980.402846 7 5 1 2 3 6 4 0 (ORDER) -422.038613 (min: -289.864073)
1 7 5 2 3 6 4 0 (ORDER): 984.898808 1 7 5 2 3 6 4 0 (ORDER) -365.358568 (min: -289.864073)
7 1 5 2 3 6 4 0 (ORDER): 984.903318 7 1 5 2 3 6 4 0 (ORDER) -369.248235 (min: -289.864073)
1 2 7 5 3 6 4 0 (ORDER): 986.062353 1 2 7 5 3 6 4 0 (ORDER) -364.580366 (min: -289.864073)
2 1 7 5 3 6 4 0 (ORDER): 969.981965 2 1 7 5 3 6 4 0 (ORDER) -464.198963 (min: -289.864073)
2 7 1 5 3 6 4 0 (ORDER): 970.836513 2 7 1 5 3 6 4 0 (ORDER) -466.390689 (min: -289.864073)
7 2 1 5 3 6 4 0 (ORDER): 970.866733 7 2 1 5 3 6 4 0 (ORDER) -465.950621 (min: -289.864073)
1 7 2 5 3 6 4 0 (ORDER): 986.117571 1 7 2 5 3 6 4 0 (ORDER) -364.139992 (min: -289.864073)
7 1 2 5 3 6 4 0 (ORDER): 986.122081 7 1 2 5 3 6 4 0 (ORDER) -368.029659 (min: -289.864073)
1 2 3 7 5 6 4 0 (ORDER): 1004.909860 1 2 3 7 5 6 4 0 (ORDER) -358.223354 (min: -289.864073)
2 1 3 7 5 6 4 0 (ORDER): 988.829472 2 1 3 7 5 6 4 0 (ORDER) -457.841950 (min: -289.864073)
2 3 1 7 5 6 4 0 (ORDER): 990.443341 2 3 1 7 5 6 4 0 (ORDER) -503.928038 (min: -289.864073)
3 2 1 7 5 6 4 0 (ORDER): 974.812347 3 2 1 7 5 6 4 0 (ORDER) -602.794251 (min: -289.864073)
1 3 2 7 5 6 4 0 (ORDER): 995.007037 1 3 2 7 5 6 4 0 (ORDER) -451.705425 (min: -289.864073)
3 1 2 7 5 6 4 0 (ORDER): 985.508205 3 1 2 7 5 6 4 0 (ORDER) -508.754485 (min: -289.864073)
3 2 7 1 5 6 4 0 (ORDER): 977.247045 3 2 7 1 5 6 4 0 (ORDER) -604.505249 (min: -289.864073)
2 3 7 1 5 6 4 0 (ORDER): 992.878039 2 3 7 1 5 6 4 0 (ORDER) -505.639036 (min: -289.864073)
2 7 3 1 5 6 4 0 (ORDER): 987.208872 2 7 3 1 5 6 4 0 (ORDER) -495.659421 (min: -289.864073)
7 2 3 1 5 6 4 0 (ORDER): 987.239093 7 2 3 1 5 6 4 0 (ORDER) -495.219353 (min: -289.864073)
3 7 2 1 5 6 4 0 (ORDER): 977.659289 3 7 2 1 5 6 4 0 (ORDER) -603.510151 (min: -289.864073)
7 3 2 1 5 6 4 0 (ORDER): 983.579538 7 3 2 1 5 6 4 0 (ORDER) -581.571625 (min: -289.864073)
1 3 7 2 5 6 4 0 (ORDER): 995.245175 1 3 7 2 5 6 4 0 (ORDER) -450.710020 (min: -289.864073)
3 1 7 2 5 6 4 0 (ORDER): 985.746344 3 1 7 2 5 6 4 0 (ORDER) -507.759081 (min: -289.864073)
3 7 1 2 5 6 4 0 (ORDER): 986.676247 3 7 1 2 5 6 4 0 (ORDER) -511.168020 (min: -289.864073)
7 3 1 2 5 6 4 0 (ORDER): 992.596497 7 3 1 2 5 6 4 0 (ORDER) -489.229494 (min: -289.864073)
1 7 3 2 5 6 4 0 (ORDER): 991.440515 1 7 3 2 5 6 4 0 (ORDER) -437.513853 (min: -289.864073)
7 1 3 2 5 6 4 0 (ORDER): 991.445024 7 1 3 2 5 6 4 0 (ORDER) -441.403520 (min: -289.864073)
1 2 7 3 5 6 4 0 (ORDER): 997.574533 1 2 7 3 5 6 4 0 (ORDER) -356.986097 (min: -289.864073)
2 1 7 3 5 6 4 0 (ORDER): 981.494146 2 1 7 3 5 6 4 0 (ORDER) -456.604694 (min: -289.864073)
2 7 1 3 5 6 4 0 (ORDER): 982.348693 2 7 1 3 5 6 4 0 (ORDER) -458.796420 (min: -289.864073)
7 2 1 3 5 6 4 0 (ORDER): 982.378914 7 2 1 3 5 6 4 0 (ORDER) -458.356352 (min: -289.864073)
1 7 2 3 5 6 4 0 (ORDER): 997.629752 1 7 2 3 5 6 4 0 (ORDER) -356.545723 (min: -289.864073)
7 1 2 3 5 6 4 0 (ORDER): 997.634261 7 1 2 3 5 6 4 0 (ORDER) -360.435390 (min: -289.864073)
1 2 3 6 7 5 4 0 (ORDER): 1004.909860 1 2 3 6 7 5 4 0 (ORDER) -358.223354 (min: -289.864073)
2 1 3 6 7 5 4 0 (ORDER): 988.829472 2 1 3 6 7 5 4 0 (ORDER) -457.841950 (min: -289.864073)
2 3 1 6 7 5 4 0 (ORDER): 990.443341 2 3 1 6 7 5 4 0 (ORDER) -503.928038 (min: -289.864073)
3 2 1 6 7 5 4 0 (ORDER): 974.812347 3 2 1 6 7 5 4 0 (ORDER) -602.794251 (min: -289.864073)
1 3 2 6 7 5 4 0 (ORDER): 995.007037 1 3 2 6 7 5 4 0 (ORDER) -451.705425 (min: -289.864073)
3 1 2 6 7 5 4 0 (ORDER): 985.508205 3 1 2 6 7 5 4 0 (ORDER) -508.754485 (min: -289.864073)
3 2 6 1 7 5 4 0 (ORDER): 979.597990 3 2 6 1 7 5 4 0 (ORDER) -632.588092 (min: -289.864073)
2 3 6 1 7 5 4 0 (ORDER): 995.228984 2 3 6 1 7 5 4 0 (ORDER) -533.721879 (min: -289.864073)
2 6 3 1 7 5 4 0 (ORDER): 999.346452 2 6 3 1 7 5 4 0 (ORDER) -463.339662 (min: -289.864073)
6 2 3 1 7 5 4 0 (ORDER): 999.441175 6 2 3 1 7 5 4 0 (ORDER) -462.240032 (min: -289.864073)
3 6 2 1 7 5 4 0 (ORDER): 979.872045 3 6 2 1 7 5 4 0 (ORDER) -631.334780 (min: -289.864073)
6 3 2 1 7 5 4 0 (ORDER): 994.434322 6 3 2 1 7 5 4 0 (ORDER) -551.048523 (min: -289.864073)
1 3 6 2 7 5 4 0 (ORDER): 994.955013 1 3 6 2 7 5 4 0 (ORDER) -450.648780 (min: -289.864073)
3 1 6 2 7 5 4 0 (ORDER): 985.456181 3 1 6 2 7 5 4 0 (ORDER) -507.697841 (min: -289.864073)
3 6 1 2 7 5 4 0 (ORDER): 984.390375 3 6 1 2 7 5 4 0 (ORDER) -549.704438 (min: -289.864073)
6 3 1 2 7 5 4 0 (ORDER): 998.952652 6 3 1 2 7 5 4 0 (ORDER) -469.418180 (min: -289.864073)
1 6 3 2 7 5 4 0 (ORDER): 1000.838955 1 6 3 2 7 5 4 0 (ORDER) -378.862217 (min: -289.864073)
6 1 3 2 7 5 4 0 (ORDER): 995.150394 6 1 3 2 7 5 4 0 (ORDER) -425.808740 (min: -289.864073)
1 2 6 3 7 5 4 0 (ORDER): 1012.571419 1 2 6 3 7 5 4 0 (ORDER) -296.340831 (min: -289.864073)
2 1 6 3 7 5 4 0 (ORDER): 996.491031 2 1 6 3 7 5 4 0 (ORDER) -395.959427 (min: -289.864073)
2 6 1 3 7 5 4 0 (ORDER): 1001.229218 2 6 1 3 7 5 4 0 (ORDER) -430.693194 (min: -289.864073)
6 2 1 3 7 5 4 0 (ORDER): 1001.323941 6 2 1 3 7 5 4 0 (ORDER) -429.593564 (min: -289.864073)
1 6 2 3 7 5 4 0 (ORDER): 1012.512148 1 6 2 3 7 5 4 0 (ORDER) -295.437868 (min: -289.864073)
6 1 2 3 7 5 4 0 (ORDER): 1006.823587 6 1 2 3 7 5 4 0 (ORDER) -342.384391 (min: -289.864073)
6 2 3 7 1 5 4 0 (ORDER): 995.951880 6 2 3 7 1 5 4 0 (ORDER) -464.164115 (min: -289.864073)
2 6 3 7 1 5 4 0 (ORDER): 995.857157 2 6 3 7 1 5 4 0 (ORDER) -465.263745 (min: -289.864073)
2 3 6 7 1 5 4 0 (ORDER): 991.739689 2 3 6 7 1 5 4 0 (ORDER) -535.645963 (min: -289.864073)
3 2 6 7 1 5 4 0 (ORDER): 976.108695 3 2 6 7 1 5 4 0 (ORDER) -634.512175 (min: -289.864073)
6 3 2 7 1 5 4 0 (ORDER): 990.945027 6 3 2 7 1 5 4 0 (ORDER) -552.972606 (min: -289.864073)
3 6 2 7 1 5 4 0 (ORDER): 976.382751 3 6 2 7 1 5 4 0 (ORDER) -633.258863 (min: -289.864073)
3 2 7 6 1 5 4 0 (ORDER): 976.108695 3 2 7 6 1 5 4 0 (ORDER) -634.512175 (min: -289.864073)
2 3 7 6 1 5 4 0 (ORDER): 991.739689 2 3 7 6 1 5 4 0 (ORDER) -535.645963 (min: -289.864073)
2 7 3 6 1 5 4 0 (ORDER): 986.070522 2 7 3 6 1 5 4 0 (ORDER) -525.666348 (min: -289.864073)
7 2 3 6 1 5 4 0 (ORDER): 986.100742 7 2 3 6 1 5 4 0 (ORDER) -525.226280 (min: -289.864073)
3 7 2 6 1 5 4 0 (ORDER): 976.520939 3 7 2 6 1 5 4 0 (ORDER) -633.517077 (min: -289.864073)
7 3 2 6 1 5 4 0 (ORDER): 982.441188 7 3 2 6 1 5 4 0 (ORDER) -611.578552 (min: -289.864073)
6 3 7 2 1 5 4 0 (ORDER): 991.066779 6 3 7 2 1 5 4 0 (ORDER) -552.070046 (min: -289.864073)
3 6 7 2 1 5 4 0 (ORDER): 976.504503 3 6 7 2 1 5 4 0 (ORDER) -632.356303 (min: -289.864073)
3 7 6 2 1 5 4 0 (ORDER): 976.504503 3 7 6 2 1 5 4 0 (ORDER) -632.356303 (min: -289.864073)
7 3 6 2 1 5 4 0 (ORDER): 982.424752 7 3 6 2 1 5 4 0 (ORDER) -610.417777 (min: -289.864073)
6 7 3 2 1 5 4 0 (ORDER): 981.096422 6 7 3 2 1 5 4 0 (ORDER) -543.007743 (min: -289.864073)
7 6 3 2 1 5 4 0 (ORDER): 981.096422 7 6 3 2 1 5 4 0 (ORDER) -543.007743 (min: -289.864073)
6 2 7 3 1 5 4 0 (ORDER): 985.255494 6 2 7 3 1 5 4 0 (ORDER) -467.060723 (min: -289.864073)
2 6 7 3 1 5 4 0 (ORDER): 985.160771 2 6 7 3 1 5 4 0 (ORDER) -468.160353 (min: -289.864073)
2 7 6 3 1 5 4 0 (ORDER): 985.160771 2 7 6 3 1 5 4 0 (ORDER) -468.160353 (min: -289.864073)
7 2 6 3 1 5 4 0 (ORDER): 985.190991 7 2 6 3 1 5 4 0 (ORDER) -467.720285 (min: -289.864073)
6 7 2 3 1 5 4 0 (ORDER): 985.217038 6 7 2 3 1 5 4 0 (ORDER) -466.713193 (min: -289.864073)
7 6 2 3 1 5 4 0 (ORDER): 985.217038 7 6 2 3 1 5 4 0 (ORDER) -466.713193 (min: -289.864073)
1 6 3 7 2 5 4 0 (ORDER): 1001.502008 1 6 3 7 2 5 4 0 (ORDER) -377.959351 (min: -289.864073)
6 1 3 7 2 5 4 0 (ORDER): 995.813447 6 1 3 7 2 5 4 0 (ORDER) -424.905873 (min: -289.864073)
6 3 1 7 2 5 4 0 (ORDER): 999.615706 6 3 1 7 2 5 4 0 (ORDER) -468.515314 (min: -289.864073)
3 6 1 7 2 5 4 0 (ORDER): 985.053429 3 6 1 7 2 5 4 0 (ORDER) -548.801571 (min: -289.864073)
1 3 6 7 2 5 4 0 (ORDER): 995.618066 1 3 6 7 2 5 4 0 (ORDER) -449.745914 (min: -289.864073)
3 1 6 7 2 5 4 0 (ORDER): 986.119235 3 1 6 7 2 5 4 0 (ORDER) -506.794974 (min: -289.864073)
3 6 7 1 2 5 4 0 (ORDER): 983.451453 3 6 7 1 2 5 4 0 (ORDER) -552.423596 (min: -289.864073)
6 3 7 1 2 5 4 0 (ORDER): 998.013729 6 3 7 1 2 5 4 0 (ORDER) -472.137338 (min: -289.864073)
6 7 3 1 2 5 4 0 (ORDER): 988.043372 6 7 3 1 2 5 4 0 (ORDER) -463.075035 (min: -289.864073)
7 6 3 1 2 5 4 0 (ORDER): 988.043372 7 6 3 1 2 5 4 0 (ORDER) -463.075035 (min: -289.864073)
3 7 6 1 2 5 4 0 (ORDER): 983.451453 3 7 6 1 2 5 4 0 (ORDER) -552.423596 (min: -289.864073)
7 3 6 1 2 5 4 0 (ORDER): 989.371702 7 3 6 1 2 5 4 0 (ORDER) -530.485070 (min: -289.864073)
1 3 7 6 2 5 4 0 (ORDER): 995.618066 1 3 7 6 2 5 4 0 (ORDER) -449.745914 (min: -289.864073)
3 1 7 6 2 5 4 0 (ORDER): 986.119235 3 1 7 6 2 5 4 0 (ORDER) -506.794974 (min: -289.864073)
3 7 1 6 2 5 4 0 (ORDER): 987.049138 3 7 1 6 2 5 4 0 (ORDER) -510.203913 (min: -289.864073)
7 3 1 6 2 5 4 0 (ORDER): 992.969388 7 3 1 6 2 5 4 0 (ORDER) -488.265388 (min: -289.864073)
1 7 3 6 2 5 4 0 (ORDER): 991.813405 1 7 3 6 2 5 4 0 (ORDER) -436.549746 (min: -289.864073)
7 1 3 6 2 5 4 0 (ORDER): 991.817915 7 1 3 6 2 5 4 0 (ORDER) -440.439414 (min: -289.864073)
1 6 7 3 2 5 4 0 (ORDER): 995.341303 1 6 7 3 2 5 4 0 (ORDER) -377.639406 (min: -289.864073)
6 1 7 3 2 5 4 0 (ORDER): 989.652742 6 1 7 3 2 5 4 0 (ORDER) -424.585929 (min: -289.864073)
6 7 1 3 2 5 4 0 (ORDER): 987.972190 6 7 1 3 2 5 4 0 (ORDER) -428.688682 (min: -289.864073)
7 6 1 3 2 5 4 0 (ORDER): 987.972190 7 6 1 3 2 5 4 0 (ORDER) -428.688682 (min: -289.864073)
1 7 6 3 2 5 4 0 (ORDER): 995.341303 1 7 6 3 2 5 4 0 (ORDER) -377.639406 (min: -289.864073)
7 1 6 3 2 5 4 0 (ORDER): 995.345813 7 1 6 3 2 5 4 0 (ORDER) -381.529074 (min: -289.864073)
1 2 6 7 3 5 4 0 (ORDER): 1004.766808 1 2 6 7 3 5 4 0 (ORDER) -307.979797 (min: -289.864073)
2 1 6 7 3 5 4 0 (ORDER): 988.686420 2 1 6 7 3 5 4 0 (ORDER) -407.598393 (min: -289.864073)
2 6 1 7 3 5 4 0 (ORDER): 993.424607 2 6 1 7 3 5 4 0 (ORDER) -442.332160 (min: -289.864073)
6 2 1 7 3 5 4 0 (ORDER): 993.519330 6 2 1 7 3 5 4 0 (ORDER) -441.232530 (min: -289.864073)
1 6 2 7 3 5 4 0 (ORDER): 1004.707537 1 6 2 7 3 5 4 0 (ORDER) -307.076835 (min: -289.864073)
6 1 2 7 3 5 4 0 (ORDER): 999.018976 6 1 2 7 3 5 4 0 (ORDER) -354.023357 (min: -289.864073)
6 2 7 1 3 5 4 0 (ORDER): 992.457932 6 2 7 1 3 5 4 0 (ORDER) -443.637342 (min: -289.864073)
2 6 7 1 3 5 4 0 (ORDER): 992.363209 2 6 7 1 3 5 4 0 (ORDER) -444.736972 (min: -289.864073)
2 7 6 1 3 5 4 0 (ORDER): 992.363209 2 7 6 1 3 5 4 0 (ORDER) -444.736972 (min: -289.864073)
7 2 6 1 3 5 4 0 (ORDER): 992.393429 7 2 6 1 3 5 4 0 (ORDER) -444.296904 (min: -289.864073)
6 7 2 1 3 5 4 0 (ORDER): 992.419476 6 7 2 1 3 5 4 0 (ORDER) -443.289812 (min: -289.864073)
7 6 2 1 3 5 4 0 (ORDER): 992.419476 7 6 2 1 3 5 4 0 (ORDER) -443.289812 (min: -289.864073)
1 6 7 2 3 5 4 0 (ORDER): 1004.779129 1 6 7 2 3 5 4 0 (ORDER) -306.728998 (min: -289.864073)
6 1 7 2 3 5 4 0 (ORDER): 999.090568 6 1 7 2 3 5 4 0 (ORDER) -353.675520 (min: -289.864073)
6 7 1 2 3 5 4 0 (ORDER): 997.410015 6 7 1 2 3 5 4 0 (ORDER) -357.778274 (min: -289.864073)
7 6 1 2 3 5 4 0 (ORDER): 997.410015 7 6 1 2 3 5 4 0 (ORDER) -357.778274 (min: -289.864073)
1 7 6 2 3 5 4 0 (ORDER): 1004.779129 1 7 6 2 3 5 4 0 (ORDER) -306.728998 (min: -289.864073)
7 1 6 2 3 5 4 0 (ORDER): 1004.783639 7 1 6 2 3 5 4 0 (ORDER) -310.618665 (min: -289.864073)
1 2 7 6 3 5 4 0 (ORDER): 1004.766808 1 2 7 6 3 5 4 0 (ORDER) -307.979797 (min: -289.864073)
2 1 7 6 3 5 4 0 (ORDER): 988.686420 2 1 7 6 3 5 4 0 (ORDER) -407.598393 (min: -289.864073)
2 7 1 6 3 5 4 0 (ORDER): 989.540968 2 7 1 6 3 5 4 0 (ORDER) -409.790120 (min: -289.864073)
7 2 1 6 3 5 4 0 (ORDER): 989.571189 7 2 1 6 3 5 4 0 (ORDER) -409.350052 (min: -289.864073)
1 7 2 6 3 5 4 0 (ORDER): 1004.822026 1 7 2 6 3 5 4 0 (ORDER) -307.539422 (min: -289.864073)
7 1 2 6 3 5 4 0 (ORDER): 1004.826536 7 1 2 6 3 5 4 0 (ORDER) -311.429090 (min: -289.864073)
1 2 3 7 6 5 4 0 (ORDER): 1004.909860 1 2 3 7 6 5 4 0 (ORDER) -358.223354 (min: -289.864073)
2 1 3 7 6 5 4 0 (ORDER): 988.829472 2 1 3 7 6 5 4 0 (ORDER) -457.841950 (min: -289.864073)
2 3 1 7 6 5 4 0 (ORDER): 990.443341 2 3 1 7 6 5 4 0 (ORDER) -503.928038 (min: -289.864073)
3 2 1 7 6 5 4 0 (ORDER): 974.812347 3 2 1 7 6 5 4 0 (ORDER) -602.794251 (min: -289.864073)
1 3 2 7 6 5 4 0 (ORDER): 995.007037 1 3 2 7 6 5 4 0 (ORDER) -451.705425 (min: -289.864073)
3 1 2 7 6 5 4 0 (ORDER): 985.508205 3 1 2 7 6 5 4 0 (ORDER) -508.754485 (min: -289.864073)
3 2 7 1 6 5 4 0 (ORDER): 977.247045 3 2 7 1 6 5 4 0 (ORDER) -604.505249 (min: -289.864073)
2 3 7 1 6 5 4 0 (ORDER): 992.878039 2 3 7 1 6 5 4 0 (ORDER) -505.639036 (min: -289.864073)
2 7 3 1 6 5 4 0 (ORDER): 987.208872 2 7 3 1 6 5 4 0 (ORDER) -495.659421 (min: -289.864073)
7 2 3 1 6 5 4 0 (ORDER): 987.239093 7 2 3 1 6 5 4 0 (ORDER) -495.219353 (min: -289.864073)
3 7 2 1 6 5 4 0 (ORDER): 977.659289 3 7 2 1 6 5 4 0 (ORDER) -603.510151 (min: -289.864073)
7 3 2 1 6 5 4 0 (ORDER): 983.579538 7 3 2 1 6 5 4 0 (ORDER) -581.571625 (min: -289.864073)
1 3 7 2 6 5 4 0 (ORDER): 995.245175 1 3 7 2 6 5 4 0 (ORDER) -450.710020 (min: -289.864073)
3 1 7 2 6 5 4 0 (ORDER): 985.746344 3 1 7 2 6 5 4 0 (ORDER) -507.759081 (min: -289.864073)
3 7 1 2 6 5 4 0 (ORDER): 986.676247 3 7 1 2 6 5 4 0 (ORDER) -511.168020 (min: -289.864073)
7 3 1 2 6 5 4 0 (ORDER): 992.596497 7 3 1 2 6 5 4 0 (ORDER) -489.229494 (min: -289.864073)
1 7 3 2 6 5 4 0 (ORDER): 991.440515 1 7 3 2 6 5 4 0 (ORDER) -437.513853 (min: -289.864073)
7 1 3 2 6 5 4 0 (ORDER): 991.445024 7 1 3 2 6 5 4 0 (ORDER) -441.403520 (min: -289.864073)
1 2 7 3 6 5 4 0 (ORDER): 997.574533 1 2 7 3 6 5 4 0 (ORDER) -356.986097 (min: -289.864073)
2 1 7 3 6 5 4 0 (ORDER): 981.494146 2 1 7 3 6 5 4 0 (ORDER) -456.604694 (min: -289.864073)
2 7 1 3 6 5 4 0 (ORDER): 982.348693 2 7 1 3 6 5 4 0 (ORDER) -458.796420 (min: -289.864073)
7 2 1 3 6 5 4 0 (ORDER): 982.378914 7 2 1 3 6 5 4 0 (ORDER) -458.356352 (min: -289.864073)
1 7 2 3 6 5 4 0 (ORDER): 997.629752 1 7 2 3 6 5 4 0 (ORDER) -356.545723 (min: -289.864073)
7 1 2 3 6 5 4 0 (ORDER): 997.634261 7 1 2 3 6 5 4 0 (ORDER) -360.435390 (min: -289.864073)
1 2 3 4 6 7 5 0 (ORDER): 1004.909860 1 2 3 4 6 7 5 0 (ORDER) -358.223354 (min: -289.864073)
2 1 3 4 6 7 5 0 (ORDER): 988.829472 2 1 3 4 6 7 5 0 (ORDER) -457.841950 (min: -289.864073)
2 3 1 4 6 7 5 0 (ORDER): 990.443341 2 3 1 4 6 7 5 0 (ORDER) -503.928038 (min: -289.864073)
3 2 1 4 6 7 5 0 (ORDER): 974.812347 3 2 1 4 6 7 5 0 (ORDER) -602.794251 (min: -289.864073)
1 3 2 4 6 7 5 0 (ORDER): 995.007037 1 3 2 4 6 7 5 0 (ORDER) -451.705425 (min: -289.864073)
3 1 2 4 6 7 5 0 (ORDER): 985.508205 3 1 2 4 6 7 5 0 (ORDER) -508.754485 (min: -289.864073)
3 2 4 1 6 7 5 0 (ORDER): 978.794645 3 2 4 1 6 7 5 0 (ORDER) -677.456040 (min: -289.864073)
2 3 4 1 6 7 5 0 (ORDER): 994.425639 2 3 4 1 6 7 5 0 (ORDER) -578.589828 (min: -289.864073)
2 4 3 1 6 7 5 0 (ORDER): 988.259350 2 4 3 1 6 7 5 0 (ORDER) -526.613701 (min: -289.864073)
4 2 3 1 6 7 5 0 (ORDER): 987.909817 4 2 3 1 6 7 5 0 (ORDER) -528.465882 (min: -289.864073)
3 4 2 1 6 7 5 0 (ORDER): 978.763972 3 4 2 1 6 7 5 0 (ORDER) -679.012002 (min: -289.864073)
4 3 2 1 6 7 5 0 (ORDER): 993.030014 4 3 2 1 6 7 5 0 (ORDER) -607.871001 (min: -289.864073)
1 3 4 2 6 7 5 0 (ORDER): 994.057882 1 3 4 2 6 7 5 0 (ORDER) -453.418101 (min: -289.864073)
3 1 4 2 6 7 5 0 (ORDER): 984.559051 3 1 4 2 6 7 5 0 (ORDER) -510.467161 (min: -289.864073)
3 4 1 2 6 7 5 0 (ORDER): 975.909680 3 4 1 2 6 7 5 0 (ORDER) -599.869180 (min: -289.864073)
4 3 1 2 6 7 5 0 (ORDER): 990.175722 4 3 1 2 6 7 5 0 (ORDER) -528.728179 (min: -289.864073)
1 4 3 2 6 7 5 0 (ORDER): 985.357328 1 4 3 2 6 7 5 0 (ORDER) -404.484255 (min: -289.864073)
4 1 3 2 6 7 5 0 (ORDER): 972.562563 4 1 3 2 6 7 5 0 (ORDER) -497.846968 (min: -289.864073)
1 2 4 3 6 7 5 0 (ORDER): 986.226060 1 2 4 3 6 7 5 0 (ORDER) -328.454382 (min: -289.864073)
2 1 4 3 6 7 5 0 (ORDER): 970.145672 2 1 4 3 6 7 5 0 (ORDER) -428.072979 (min: -289.864073)
2 4 1 3 6 7 5 0 (ORDER): 969.787203 2 4 1 3 6 7 5 0 (ORDER) -506.695463 (min: -289.864073)
4 2 1 3 6 7 5 0 (ORDER): 969.437671 4 2 1 3 6 7 5 0 (ORDER) -508.547645 (min: -289.864073)
1 4 2 3 6 7 5 0 (ORDER): 985.838913 1 4 2 3 6 7 5 0 (ORDER) -330.463278 (min: -289.864073)
4 1 2 3 6 7 5 0 (ORDER): 973.044147 4 1 2 3 6 7 5 0 (ORDER) -423.825992 (min: -289.864073)
4 2 3 6 1 7 5 0 (ORDER): 988.724068 4 2 3 6 1 7 5 0 (ORDER) -546.366322 (min: -289.864073)
2 4 3 6 1 7 5 0 (ORDER): 989.073601 2 4 3 6 1 7 5 0 (ORDER) -544.514140 (min: -289.864073)
2 3 4 6 1 7 5 0 (ORDER): 995.239890 2 3 4 6 1 7 5 0 (ORDER) -596.490267 (min: -289.864073)
3 2 4 6 1 7 5 0 (ORDER): 979.608896 3 2 4 6 1 7 5 0 (ORDER) -695.356480 (min: -289.864073)
4 3 2 6 1 7 5 0 (ORDER): 993.844265 4 3 2 6 1 7 5 0 (ORDER) -625.771440 (min: -289.864073)
3 4 2 6 1 7 5 0 (ORDER): 979.578223 3 4 2 6 1 7 5 0 (ORDER) -696.912441 (min: -289.864073)
3 2 6 4 1 7 5 0 (ORDER): 979.608896 3 2 6 4 1 7 5 0 (ORDER) -695.356480 (min: -289.864073)
2 3 6 4 1 7 5 0 (ORDER): 995.239890 2 3 6 4 1 7 5 0 (ORDER) -596.490267 (min: -289.864073)
2 6 3 4 1 7 5 0 (ORDER): 999.357358 2 6 3 4 1 7 5 0 (ORDER) -526.108050 (min: -289.864073)
6 2 3 4 1 7 5 0 (ORDER): 999.452081 6 2 3 4 1 7 5 0 (ORDER) -525.008420 (min: -289.864073)
3 6 2 4 1 7 5 0 (ORDER): 979.882952 3 6 2 4 1 7 5 0 (ORDER) -694.103168 (min: -289.864073)
6 3 2 4 1 7 5 0 (ORDER): 994.445228 6 3 2 4 1 7 5 0 (ORDER) -613.816910 (min: -289.864073)
4 3 6 2 1 7 5 0 (ORDER): 993.048171 4 3 6 2 1 7 5 0 (ORDER) -624.570584 (min: -289.864073)
3 4 6 2 1 7 5 0 (ORDER): 978.782129 3 4 6 2 1 7 5 0 (ORDER) -695.711585 (min: -289.864073)
3 6 4 2 1 7 5 0 (ORDER): 978.782129 3 6 4 2 1 7 5 0 (ORDER) -695.711585 (min: -289.864073)
6 3 4 2 1 7 5 0 (ORDER): 993.344406 6 3 4 2 1 7 5 0 (ORDER) -615.425328 (min: -289.864073)
4 6 3 2 1 7 5 0 (ORDER): 982.190421 4 6 3 2 1 7 5 0 (ORDER) -568.479504 (min: -289.864073)
6 4 3 2 1 7 5 0 (ORDER): 982.190421 6 4 3 2 1 7 5 0 (ORDER) -568.479504 (min: -289.864073)
4 2 6 3 1 7 5 0 (ORDER): 979.328357 4 2 6 3 1 7 5 0 (ORDER) -500.179281 (min: -289.864073)
2 4 6 3 1 7 5 0 (ORDER): 979.677889 2 4 6 3 1 7 5 0 (ORDER) -498.327099 (min: -289.864073)
2 6 4 3 1 7 5 0 (ORDER): 979.677889 2 6 4 3 1 7 5 0 (ORDER) -498.327099 (min: -289.864073)
6 2 4 3 1 7 5 0 (ORDER): 979.772613 6 2 4 3 1 7 5 0 (ORDER) -497.227469 (min: -289.864073)
4 6 2 3 1 7 5 0 (ORDER): 979.476857 4 6 2 3 1 7 5 0 (ORDER) -499.132107 (min: -289.864073)
6 4 2 3 1 7 5 0 (ORDER): 979.476857 6 4 2 3 1 7 5 0 (ORDER) -499.132107 (min: -289.864073)
1 4 3 6 2 7 5 0 (ORDER): 984.798822 1 4 3 6 2 7 5 0 (ORDER) -403.480067 (min: -289.864073)
4 1 3 6 2 7 5 0 (ORDER): 972.004057 4 1 3 6 2 7 5 0 (ORDER) -496.842780 (min: -289.864073)
4 3 1 6 2 7 5 0 (ORDER): 989.617215 4 3 1 6 2 7 5 0 (ORDER) -527.723990 (min: -289.864073)
3 4 1 6 2 7 5 0 (ORDER): 975.351174 3 4 1 6 2 7 5 0 (ORDER) -598.864991 (min: -289.864073)
1 3 4 6 2 7 5 0 (ORDER): 993.499376 1 3 4 6 2 7 5 0 (ORDER) -452.413912 (min: -289.864073)
3 1 4 6 2 7 5 0 (ORDER): 984.000544 3 1 4 6 2 7 5 0 (ORDER) -509.462973 (min: -289.864073)
3 4 6 1 2 7 5 0 (ORDER): 978.550830 3 4 6 1 2 7 5 0 (ORDER) -628.978186 (min: -289.864073)
4 3 6 1 2 7 5 0 (ORDER): 992.816871 4 3 6 1 2 7 5 0 (ORDER) -557.837185 (min: -289.864073)
4 6 3 1 2 7 5 0 (ORDER): 981.959122 4 6 3 1 2 7 5 0 (ORDER) -501.746104 (min: -289.864073)
6 4 3 1 2 7 5 0 (ORDER): 981.959122 6 4 3 1 2 7 5 0 (ORDER) -501.746104 (min: -289.864073)
3 6 4 1 2 7 5 0 (ORDER): 978.550830 3 6 4 1 2 7 5 0 (ORDER) -628.978186 (min: -289.864073)
6 3 4 1 2 7 5 0 (ORDER): 993.113107 6 3 4 1 2 7 5 0 (ORDER) -548.691929 (min: -289.864073)
1 3 6 4 2 7 5 0 (ORDER): 993.499376 1 3 6 4 2 7 5 0 (ORDER) -452.413912 (min: -289.864073)
3 1 6 4 2 7 5 0 (ORDER): 984.000544 3 1 6 4 2 7 5 0 (ORDER) -509.462973 (min: -289.864073)
3 6 1 4 2 7 5 0 (ORDER): 982.934739 3 6 1 4 2 7 5 0 (ORDER) -551.469569 (min: -289.864073)
6 3 1 4 2 7 5 0 (ORDER): 997.497015 6 3 1 4 2 7 5 0 (ORDER) -471.183312 (min: -289.864073)
1 6 3 4 2 7 5 0 (ORDER): 999.383318 1 6 3 4 2 7 5 0 (ORDER) -380.627349 (min: -289.864073)
6 1 3 4 2 7 5 0 (ORDER): 993.694757 6 1 3 4 2 7 5 0 (ORDER) -427.573872 (min: -289.864073)
1 4 6 3 2 7 5 0 (ORDER): 984.607415 1 4 6 3 2 7 5 0 (ORDER) -355.888680 (min: -289.864073)
4 1 6 3 2 7 5 0 (ORDER): 971.812650 4 1 6 3 2 7 5 0 (ORDER) -449.251394 (min: -289.864073)
4 6 1 3 2 7 5 0 (ORDER): 977.635543 4 6 1 3 2 7 5 0 (ORDER) -484.304514 (min: -289.864073)
6 4 1 3 2 7 5 0 (ORDER): 977.635543 6 4 1 3 2 7 5 0 (ORDER) -484.304514 (min: -289.864073)
1 6 4 3 2 7 5 0 (ORDER): 984.607415 1 6 4 3 2 7 5 0 (ORDER) -355.888680 (min: -289.864073)
6 1 4 3 2 7 5 0 (ORDER): 978.918854 6 1 4 3 2 7 5 0 (ORDER) -402.835203 (min: -289.864073)
1 2 4 6 3 7 5 0 (ORDER): 987.131875 1 2 4 6 3 7 5 0 (ORDER) -290.767036 (min: -289.864073)
2 1 4 6 3 7 5 0 (ORDER): 971.051487 2 1 4 6 3 7 5 0 (ORDER) -390.385632 (min: -289.864073)
2 4 1 6 3 7 5 0 (ORDER): 970.693018 2 4 1 6 3 7 5 0 (ORDER) -469.008117 (min: -289.864073)
4 2 1 6 3 7 5 0 (ORDER): 970.343485 4 2 1 6 3 7 5 0 (ORDER) -470.860299 (min: -289.864073)
1 4 2 6 3 7 5 0 (ORDER): 986.744727 1 4 2 6 3 7 5 0 (ORDER) -292.775932 (min: -289.864073)
4 1 2 6 3 7 5 0 (ORDER): 973.949962 4 1 2 6 3 7 5 0 (ORDER) -386.138645 (min: -289.864073)
4 2 6 1 3 7 5 0 (ORDER): 975.258608 4 2 6 1 3 7 5 0 (ORDER) -493.700664 (min: -289.864073)
2 4 6 1 3 7 5 0 (ORDER): 975.608141 2 4 6 1 3 7 5 0 (ORDER) -491.848482 (min: -289.864073)
2 6 4 1 3 7 5 0 (ORDER): 975.608141 2 6 4 1 3 7 5 0 (ORDER) -491.848482 (min: -289.864073)
6 2 4 1 3 7 5 0 (ORDER): 975.702864 6 2 4 1 3 7 5 0 (ORDER) -490.748852 (min: -289.864073)
4 6 2 1 3 7 5 0 (ORDER): 975.407108 4 6 2 1 3 7 5 0 (ORDER) -492.653489 (min: -289.864073)
6 4 2 1 3 7 5 0 (ORDER): 975.407108 6 4 2 1 3 7 5 0 (ORDER) -492.653489 (min: -289.864073)
1 4 6 2 3 7 5 0 (ORDER): 986.708841 1 4 6 2 3 7 5 0 (ORDER) -291.925425 (min: -289.864073)
4 1 6 2 3 7 5 0 (ORDER): 973.914076 4 1 6 2 3 7 5 0 (ORDER) -385.288139 (min: -289.864073)
4 6 1 2 3 7 5 0 (ORDER): 979.736969 4 6 1 2 3 7 5 0 (ORDER) -420.341259 (min: -289.864073)
6 4 1 2 3 7 5 0 (ORDER): 979.736969 6 4 1 2 3 7 5 0 (ORDER) -420.341259 (min: -289.864073)
1 6 4 2 3 7 5 0 (ORDER): 986.708841 1 6 4 2 3 7 5 0 (ORDER) -291.925425 (min: -289.864073)
6 1 4 2 3 7 5 0 (ORDER): 981.020280 6 1 4 2 3 7 5 0 (ORDER) -338.871948 (min: -289.864073)
1 2 6 4 3 7 5 0 (ORDER): 987.131875 1 2 6 4 3 7 5 0 (ORDER) -290.767036 (min: -289.864073)
2 1 6 4 3 7 5 0 (ORDER): 971.051487 2 1 6 4 3 7 5 0 (ORDER) -390.385632 (min: -289.864073)
2 6 1 4 3 7 5 0 (ORDER): 975.789673 2 6 1 4 3 7 5 0 (ORDER) -425.119399 (min: -289.864073)
6 2 1 4 3 7 5 0 (ORDER): 975.884397 6 2 1 4 3 7 5 0 (ORDER) -424.019769 (min: -289.864073)
1 6 2 4 3 7 5 0 (ORDER): 987.072604 1 6 2 4 3 7 5 0 (ORDER) -289.864073 (min: -289.864073)
6 1 2 4 3 7 5 0 (ORDER): 981.384042 6 1 2 4 3 7 5 0 (ORDER) -336.810596 (min: -289.864073)
1 2 3 6 4 7 5 0 (ORDER): 1004.909860 1 2 3 6 4 7 5 0 (ORDER) -358.223354 (min: -289.864073)
2 1 3 6 4 7 5 0 (ORDER): 988.829472 2 1 3 6 4 7 5 0 (ORDER) -457.841950 (min: -289.864073)
2 3 1 6 4 7 5 0 (ORDER): 990.443341 2 3 1 6 4 7 5 0 (ORDER) -503.928038 (min: -289.864073)
3 2 1 6 4 7 5 0 (ORDER): 974.812347 3 2 1 6 4 7 5 0 (ORDER) -602.794251 (min: -289.864073)
1 3 2 6 4 7 5 0 (ORDER): 995.007037 1 3 2 6 4 7 5 0 (ORDER) -451.705425 (min: -289.864073)
3 1 2 6 4 7 5 0 (ORDER): 985.508205 3 1 2 6 4 7 5 0 (ORDER) -508.754485 (min: -289.864073)
3 2 6 1 4 7 5 0 (ORDER): 979.597990 3 2 6 1 4 7 5 0 (ORDER) -632.588092 (min: -289.864073)
2 3 6 1 4 7 5 0 (ORDER): 995.228984 2 3 6 1 4 7 5 0 (ORDER) -533.721879 (min: -289.864073)
2 6 3 1 4 7 5 0 (ORDER): 999.346452 2 6 3 1 4 7 5 0 (ORDER) -463.339662 (min: -289.864073)
6 2 3 1 4 7 5 0 (ORDER): 999.441175 6 2 3 1 4 7 5 0 (ORDER) -462.240032 (min: -289.864073)
3 6 2 1 4 7 5 0 (ORDER): 979.872045 3 6 2 1 4 7 5 0 (ORDER) -631.334780 (min: -289.864073)
6 3 2 1 4 7 5 0 (ORDER): 994.434322 6 3 2 1 4 7 5 0 (ORDER) -551.048523 (min: -289.864073)
1 3 6 2 4 7 5 0 (ORDER): 994.955013 1 3 6 2 4 7 5 0 (ORDER) -450.648780 (min: -289.864073)
3 1 6 2 4 7 5 0 (ORDER): 985.456181 3 1 6 2 4 7 5 0 (ORDER) -507.697841 (min: -289.864073)
3 6 1 2 4 7 5 0 (ORDER): 984.390375 3 6 1 2 4 7 5 0 (ORDER) -549.704438 (min: -289.864073)
6 3 1 2 4 7 5 0 (ORDER): 998.952652 6 3 1 2 4 7 5 0 (ORDER) -469.418180 (min: -289.864073)
1 6 3 2 4 7 5 0 (ORDER): 1000.838955 1 6 3 2 4 7 5 0 (ORDER) -378.862217 (min: -289.864073)
6 1 3 2 4 7 5 0 (ORDER): 995.150394 6 1 3 2 4 7 5 0 (ORDER) -425.808740 (min: -289.864073)
1 2 6 3 4 7 5 0 (ORDER): 1012.571419 1 2 6 3 4 7 5 0 (ORDER) -296.340831 (min: -289.864073)
2 1 6 3 4 7 5 0 (ORDER): 996.491031 2 1 6 3 4 7 5 0 (ORDER) -395.959427 (min: -289.864073)
2 6 1 3 4 7 5 0 (ORDER): 1001.229218 2 6 1 3 4 7 5 0 (ORDER) -430.693194 (min: -289.864073)
6 2 1 3 4 7 5 0 (ORDER): 1001.323941 6 2 1 3 4 7 5 0 (ORDER) -429.593564 (min: -289.864073)
1 6 2 3 4 7 5 0 (ORDER): 1012.512148 1 6 2 3 4 7 5 0 (ORDER) -295.437868 (min: -289.864073)
6 1 2 3 4 7 5 0 (ORDER): 1006.823587 6 1 2 3 4 7 5 0 (ORDER) -342.384391 (min: -289.864073)
6 2 3 4 7 1 5 0 (ORDER): 995.413772 6 2 3 4 7 1 5 0 (ORDER) -528.522558 (min: -289.864073)
2 6 3 4 7 1 5 0 (ORDER): 995.319049 2 6 3 4 7 1 5 0 (ORDER) -529.622188 (min: -289.864073)
2 3 6 4 7 1 5 0 (ORDER): 991.201581 2 3 6 4 7 1 5 0 (ORDER) -600.004406 (min: -289.864073)
3 2 6 4 7 1 5 0 (ORDER): 975.570587 3 2 6 4 7 1 5 0 (ORDER) -698.870618 (min: -289.864073)
6 3 2 4 7 1 5 0 (ORDER): 990.406919 6 3 2 4 7 1 5 0 (ORDER) -617.331049 (min: -289.864073)
3 6 2 4 7 1 5 0 (ORDER): 975.844643 3 6 2 4 7 1 5 0 (ORDER) -697.617306 (min: -289.864073)
3 2 4 6 7 1 5 0 (ORDER): 975.570587 3 2 4 6 7 1 5 0 (ORDER) -698.870618 (min: -289.864073)
2 3 4 6 7 1 5 0 (ORDER): 991.201581 2 3 4 6 7 1 5 0 (ORDER) -600.004406 (min: -289.864073)
2 4 3 6 7 1 5 0 (ORDER): 985.035292 2 4 3 6 7 1 5 0 (ORDER) -548.028278 (min: -289.864073)
4 2 3 6 7 1 5 0 (ORDER): 984.685759 4 2 3 6 7 1 5 0 (ORDER) -549.880460 (min: -289.864073)
3 4 2 6 7 1 5 0 (ORDER): 975.539914 3 4 2 6 7 1 5 0 (ORDER) -700.426580 (min: -289.864073)
4 3 2 6 7 1 5 0 (ORDER): 989.805956 4 3 2 6 7 1 5 0 (ORDER) -629.285579 (min: -289.864073)
6 3 4 2 7 1 5 0 (ORDER): 989.306097 6 3 4 2 7 1 5 0 (ORDER) -618.939467 (min: -289.864073)
3 6 4 2 7 1 5 0 (ORDER): 974.743820 3 6 4 2 7 1 5 0 (ORDER) -699.225724 (min: -289.864073)
3 4 6 2 7 1 5 0 (ORDER): 974.743820 3 4 6 2 7 1 5 0 (ORDER) -699.225724 (min: -289.864073)
4 3 6 2 7 1 5 0 (ORDER): 989.009862 4 3 6 2 7 1 5 0 (ORDER) -628.084723 (min: -289.864073)
6 4 3 2 7 1 5 0 (ORDER): 978.152112 6 4 3 2 7 1 5 0 (ORDER) -571.993643 (min: -289.864073)
4 6 3 2 7 1 5 0 (ORDER): 978.152112 4 6 3 2 7 1 5 0 (ORDER) -571.993643 (min: -289.864073)
6 2 4 3 7 1 5 0 (ORDER): 975.734304 6 2 4 3 7 1 5 0 (ORDER) -500.741608 (min: -289.864073)
2 6 4 3 7 1 5 0 (ORDER): 975.639581 2 6 4 3 7 1 5 0 (ORDER) -501.841238 (min: -289.864073)
2 4 6 3 7 1 5 0 (ORDER): 975.639581 2 4 6 3 7 1 5 0 (ORDER) -501.841238 (min: -289.864073)
4 2 6 3 7 1 5 0 (ORDER): 975.290048 4 2 6 3 7 1 5 0 (ORDER) -503.693420 (min: -289.864073)
6 4 2 3 7 1 5 0 (ORDER): 975.438548 6 4 2 3 7 1 5 0 (ORDER) -502.646246 (min: -289.864073)
4 6 2 3 7 1 5 0 (ORDER): 975.438548 4 6 2 3 7 1 5 0 (ORDER) -502.646246 (min: -289.864073)
4 2 3 7 6 1 5 0 (ORDER): 984.685759 4 2 3 7 6 1 5 0 (ORDER) -549.880460 (min: -289.864073)
2 4 3 7 6 1 5 0 (ORDER): 985.035292 2 4 3 7 6 1 5 0 (ORDER) -548.028278 (min: -289.864073)
2 3 4 7 6 1 5 0 (ORDER): 991.201581 2 3 4 7 6 1 5 0 (ORDER) -600.004406 (min: -289.864073)
3 2 4 7 6 1 5 0 (ORDER): 975.570587 3 2 4 7 6 1 5 0 (ORDER) -698.870618 (min: -289.864073)
4 3 2 7 6 1 5 0 (ORDER): 989.805956 4 3 2 7 6 1 5 0 (ORDER) -629.285579 (min: -289.864073)
3 4 2 7 6 1 5 0 (ORDER): 975.539914 3 4 2 7 6 1 5 0 (ORDER) -700.426580 (min: -289.864073)
3 2 7 4 6 1 5 0 (ORDER): 975.570587 3 2 7 4 6 1 5 0 (ORDER) -698.870618 (min: -289.864073)
2 3 7 4 6 1 5 0 (ORDER): 991.201581 2 3 7 4 6 1 5 0 (ORDER) -600.004406 (min: -289.864073)
2 7 3 4 6 1 5 0 (ORDER): 985.532414 2 7 3 4 6 1 5 0 (ORDER) -590.024791 (min: -289.864073)
7 2 3 4 6 1 5 0 (ORDER): 985.562634 7 2 3 4 6 1 5 0 (ORDER) -589.584723 (min: -289.864073)
3 7 2 4 6 1 5 0 (ORDER): 975.982831 3 7 2 4 6 1 5 0 (ORDER) -697.875520 (min: -289.864073)
7 3 2 4 6 1 5 0 (ORDER): 981.903080 7 3 2 4 6 1 5 0 (ORDER) -675.936994 (min: -289.864073)
4 3 7 2 6 1 5 0 (ORDER): 989.647592 4 3 7 2 6 1 5 0 (ORDER) -628.441262 (min: -289.864073)
3 4 7 2 6 1 5 0 (ORDER): 975.381550 3 4 7 2 6 1 5 0 (ORDER) -699.582263 (min: -289.864073)
3 7 4 2 6 1 5 0 (ORDER): 975.381550 3 7 4 2 6 1 5 0 (ORDER) -699.582263 (min: -289.864073)
7 3 4 2 6 1 5 0 (ORDER): 981.301799 7 3 4 2 6 1 5 0 (ORDER) -677.643737 (min: -289.864073)
4 7 3 2 6 1 5 0 (ORDER): 985.581158 4 7 3 2 6 1 5 0 (ORDER) -613.481989 (min: -289.864073)
7 4 3 2 6 1 5 0 (ORDER): 985.581158 7 4 3 2 6 1 5 0 (ORDER) -613.481989 (min: -289.864073)
4 2 7 3 6 1 5 0 (ORDER): 983.991799 4 2 7 3 6 1 5 0 (ORDER) -546.880098 (min: -289.864073)
2 4 7 3 6 1 5 0 (ORDER): 984.341331 2 4 7 3 6 1 5 0 (ORDER) -545.027916 (min: -289.864073)
2 7 4 3 6 1 5 0 (ORDER): 984.341331 2 7 4 3 6 1 5 0 (ORDER) -545.027916 (min: -289.864073)
7 2 4 3 6 1 5 0 (ORDER): 984.371552 7 2 4 3 6 1 5 0 (ORDER) -544.587848 (min: -289.864073)
4 7 2 3 6 1 5 0 (ORDER): 983.844627 4 7 2 3 6 1 5 0 (ORDER) -546.590811 (min: -289.864073)
7 4 2 3 6 1 5 0 (ORDER): 983.844627 7 4 2 3 6 1 5 0 (ORDER) -546.590811 (min: -289.864073)
6 4 3 7 2 1 5 0 (ORDER): 978.133705 6 4 3 7 2 1 5 0 (ORDER) -571.241864 (min: -289.864073)
4 6 3 7 2 1 5 0 (ORDER): 978.133705 4 6 3 7 2 1 5 0 (ORDER) -571.241864 (min: -289.864073)
4 3 6 7 2 1 5 0 (ORDER): 988.991455 4 3 6 7 2 1 5 0 (ORDER) -627.332944 (min: -289.864073)
3 4 6 7 2 1 5 0 (ORDER): 974.725414 3 4 6 7 2 1 5 0 (ORDER) -698.473945 (min: -289.864073)
6 3 4 7 2 1 5 0 (ORDER): 989.287690 6 3 4 7 2 1 5 0 (ORDER) -618.187688 (min: -289.864073)
3 6 4 7 2 1 5 0 (ORDER): 974.725414 3 6 4 7 2 1 5 0 (ORDER) -698.473945 (min: -289.864073)
3 4 7 6 2 1 5 0 (ORDER): 974.725414 3 4 7 6 2 1 5 0 (ORDER) -698.473945 (min: -289.864073)
4 3 7 6 2 1 5 0 (ORDER): 988.991455 4 3 7 6 2 1 5 0 (ORDER) -627.332944 (min: -289.864073)
4 7 3 6 2 1 5 0 (ORDER): 984.925021 4 7 3 6 2 1 5 0 (ORDER) -612.373671 (min: -289.864073)
7 4 3 6 2 1 5 0 (ORDER): 984.925021 7 4 3 6 2 1 5 0 (ORDER) -612.373671 (min: -289.864073)
3 7 4 6 2 1 5 0 (ORDER): 974.725414 3 7 4 6 2 1 5 0 (ORDER) -698.473945 (min: -289.864073)
7 3 4 6 2 1 5 0 (ORDER): 980.645663 7 3 4 6 2 1 5 0 (ORDER) -676.535419 (min: -289.864073)
6 3 7 4 2 1 5 0 (ORDER): 989.287690 6 3 7 4 2 1 5 0 (ORDER) -618.187688 (min: -289.864073)
3 6 7 4 2 1 5 0 (ORDER): 974.725414 3 6 7 4 2 1 5 0 (ORDER) -698.473945 (min: -289.864073)
3 7 6 4 2 1 5 0 (ORDER): 974.725414 3 7 6 4 2 1 5 0 (ORDER) -698.473945 (min: -289.864073)
7 3 6 4 2 1 5 0 (ORDER): 980.645663 7 3 6 4 2 1 5 0 (ORDER) -676.535419 (min: -289.864073)
6 7 3 4 2 1 5 0 (ORDER): 979.317333 6 7 3 4 2 1 5 0 (ORDER) -609.125385 (min: -289.864073)
7 6 3 4 2 1 5 0 (ORDER): 979.317333 7 6 3 4 2 1 5 0 (ORDER) -609.125385 (min: -289.864073)
6 4 7 3 2 1 5 0 (ORDER): 974.333294 6 4 7 3 2 1 5 0 (ORDER) -569.158813 (min: -289.864073)
4 6 7 3 2 1 5 0 (ORDER): 974.333294 4 6 7 3 2 1 5 0 (ORDER) -569.158813 (min: -289.864073)
4 7 6 3 2 1 5 0 (ORDER): 974.333294 4 7 6 3 2 1 5 0 (ORDER) -569.158813 (min: -289.864073)
7 4 6 3 2 1 5 0 (ORDER): 974.333294 7 4 6 3 2 1 5 0 (ORDER) -569.158813 (min: -289.864073)
6 7 4 3 2 1 5 0 (ORDER): 974.333294 6 7 4 3 2 1 5 0 (ORDER) -569.158813 (min: -289.864073)
7 6 4 3 2 1 5 0 (ORDER): 974.333294 7 6 4 3 2 1 5 0 (ORDER) -569.158813 (min: -289.864073)
6 2 4 7 3 1 5 0 (ORDER): 974.389094 6 2 4 7 3 1 5 0 (ORDER) -510.617468 (min: -289.864073)
2 6 4 7 3 1 5 0 (ORDER): 974.294371 2 6 4 7 3 1 5 0 (ORDER) -511.717098 (min: -289.864073)
2 4 6 7 3 1 5 0 (ORDER): 974.294371 2 4 6 7 3 1 5 0 (ORDER) -511.717098 (min: -289.864073)
4 2 6 7 3 1 5 0 (ORDER): 973.944838 4 2 6 7 3 1 5 0 (ORDER) -513.569280 (min: -289.864073)
6 4 2 7 3 1 5 0 (ORDER): 974.093338 6 4 2 7 3 1 5 0 (ORDER) -512.522106 (min: -289.864073)
4 6 2 7 3 1 5 0 (ORDER): 974.093338 4 6 2 7 3 1 5 0 (ORDER) -512.522106 (min: -289.864073)
4 2 7 6 3 1 5 0 (ORDER): 973.944838 4 2 7 6 3 1 5 0 (ORDER) -513.569280 (min: -289.864073)
2 4 7 6 3 1 5 0 (ORDER): 974.294371 2 4 7 6 3 1 5 0 (ORDER) -511.717098 (min: -289.864073)
2 7 4 6 3 1 5 0 (ORDER): 974.294371 2 7 4 6 3 1 5 0 (ORDER) -511.717098 (min: -289.864073)
7 2 4 6 3 1 5 0 (ORDER): 974.324591 7 2 4 6 3 1 5 0 (ORDER) -511.277030 (min: -289.864073)
4 7 2 6 3 1 5 0 (ORDER): 973.797666 4 7 2 6 3 1 5 0 (ORDER) -513.279993 (min: -289.864073)
7 4 2 6 3 1 5 0 (ORDER): 973.797666 7 4 2 6 3 1 5 0 (ORDER) -513.279993 (min: -289.864073)
6 4 7 2 3 1 5 0 (ORDER): 973.888878 6 4 7 2 3 1 5 0 (ORDER) -512.325357 (min: -289.864073)
4 6 7 2 3 1 5 0 (ORDER): 973.888878 4 6 7 2 3 1 5 0 (ORDER) -512.325357 (min: -289.864073)
4 7 6 2 3 1 5 0 (ORDER): 973.888878 4 7 6 2 3 1 5 0 (ORDER) -512.325357 (min: -289.864073)
7 4 6 2 3 1 5 0 (ORDER): 973.888878 7 4 6 2 3 1 5 0 (ORDER) -512.325357 (min: -289.864073)
6 7 4 2 3 1 5 0 (ORDER): 973.888878 6 7 4 2 3 1 5 0 (ORDER) -512.325357 (min: -289.864073)
7 6 4 2 3 1 5 0 (ORDER): 973.888878 7 6 4 2 3 1 5 0 (ORDER) -512.325357 (min: -289.864073)
6 2 7 4 3 1 5 0 (ORDER): 974.389094 6 2 7 4 3 1 5 0 (ORDER) -510.617468 (min: -289.864073)
2 6 7 4 3 1 5 0 (ORDER): 974.294371 2 6 7 4 3 1 5 0 (ORDER) -511.717098 (min: -289.864073)
2 7 6 4 3 1 5 0 (ORDER): 974.294371 2 7 6 4 3 1 5 0 (ORDER) -511.717098 (min: -289.864073)
7 2 6 4 3 1 5 0 (ORDER): 974.324591 7 2 6 4 3 1 5 0 (ORDER) -511.277030 (min: -289.864073)
6 7 2 4 3 1 5 0 (ORDER): 974.350638 6 7 2 4 3 1 5 0 (ORDER) -510.269938 (min: -289.864073)
7 6 2 4 3 1 5 0 (ORDER): 974.350638 7 6 2 4 3 1 5 0 (ORDER) -510.269938 (min: -289.864073)
6 2 3 7 4 1 5 0 (ORDER): 995.413772 6 2 3 7 4 1 5 0 (ORDER) -528.522558 (min: -289.864073)
2 6 3 7 4 1 5 0 (ORDER): 995.319049 2 6 3 7 4 1 5 0 (ORDER) -529.622188 (min: -289.864073)
2 3 6 7 4 1 5 0 (ORDER): 991.201581 2 3 6 7 4 1 5 0 (ORDER) -600.004406 (min: -289.864073)
3 2 6 7 4 1 5 0 (ORDER): 975.570587 3 2 6 7 4 1 5 0 (ORDER) -698.870618 (min: -289.864073)
6 3 2 7 4 1 5 0 (ORDER): 990.406919 6 3 2 7 4 1 5 0 (ORDER) -617.331049 (min: -289.864073)
3 6 2 7 4 1 5 0 (ORDER): 975.844643 3 6 2 7 4 1 5 0 (ORDER) -697.617306 (min: -289.864073)
3 2 7 6 4 1 5 0 (ORDER): 975.570587 3 2 7 6 4 1 5 0 (ORDER) -698.870618 (min: -289.864073)
2 3 7 6 4 1 5 0 (ORDER): 991.201581 2 3 7 6 4 1 5 0 (ORDER) -600.004406 (min: -289.864073)
2 7 3 6 4 1 5 0 (ORDER): 985.532414 2 7 3 6 4 1 5 0 (ORDER) -590.024791 (min: -289.864073)
7 2 3 6 4 1 5 0 (ORDER): 985.562634 7 2 3 6 4 1 5 0 (ORDER) -589.584723 (min: -289.864073)
3 7 2 6 4 1 5 0 (ORDER): 975.982831 3 7 2 6 4 1 5 0 (ORDER) -697.875520 (min: -289.864073)
7 3 2 6 4 1 5 0 (ORDER): 981.903080 7 3 2 6 4 1 5 0 (ORDER) -675.936994 (min: -289.864073)
6 3 7 2 4 1 5 0 (ORDER): 990.528671 6 3 7 2 4 1 5 0 (ORDER) -616.428489 (min: -289.864073)
3 6 7 2 4 1 5 0 (ORDER): 975.966395 3 6 7 2 4 1 5 0 (ORDER) -696.714746 (min: -289.864073)
3 7 6 2 4 1 5 0 (ORDER): 975.966395 3 7 6 2 4 1 5 0 (ORDER) -696.714746 (min: -289.864073)
7 3 6 2 4 1 5 0 (ORDER): 981.886644 7 3 6 2 4 1 5 0 (ORDER) -674.776220 (min: -289.864073)
6 7 3 2 4 1 5 0 (ORDER): 980.558315 6 7 3 2 4 1 5 0 (ORDER) -607.366186 (min: -289.864073)
7 6 3 2 4 1 5 0 (ORDER): 980.558315 7 6 3 2 4 1 5 0 (ORDER) -607.366186 (min: -289.864073)
6 2 7 3 4 1 5 0 (ORDER): 984.717386 6 2 7 3 4 1 5 0 (ORDER) -531.419166 (min: -289.864073)
2 6 7 3 4 1 5 0 (ORDER): 984.622663 2 6 7 3 4 1 5 0 (ORDER) -532.518796 (min: -289.864073)
2 7 6 3 4 1 5 0 (ORDER): 984.622663 2 7 6 3 4 1 5 0 (ORDER) -532.518796 (min: -289.864073)
7 2 6 3 4 1 5 0 (ORDER): 984.652883 7 2 6 3 4 1 5 0 (ORDER) -532.078728 (min: -289.864073)
6 7 2 3 4 1 5 0 (ORDER): 984.678930 6 7 2 3 4 1 5 0 (ORDER) -531.071636 (min: -289.864073)
7 6 2 3 4 1 5 0 (ORDER): 984.678930 7 6 2 3 4 1 5 0 (ORDER) -531.071636 (min: -289.864073)
1 6 3 4 7 2 5 0 (ORDER): 999.362327 1 6 3 4 7 2 5 0 (ORDER) -379.875264 (min: -289.864073)
6 1 3 4 7 2 5 0 (ORDER): 993.673765 6 1 3 4 7 2 5 0 (ORDER) -426.821786 (min: -289.864073)
6 3 1 4 7 2 5 0 (ORDER): 997.476024 6 3 1 4 7 2 5 0 (ORDER) -470.431227 (min: -289.864073)
3 6 1 4 7 2 5 0 (ORDER): 982.913747 3 6 1 4 7 2 5 0 (ORDER) -550.717484 (min: -289.864073)
1 3 6 4 7 2 5 0 (ORDER): 993.478385 1 3 6 4 7 2 5 0 (ORDER) -451.661827 (min: -289.864073)
3 1 6 4 7 2 5 0 (ORDER): 983.979553 3 1 6 4 7 2 5 0 (ORDER) -508.710887 (min: -289.864073)
3 6 4 1 7 2 5 0 (ORDER): 978.529838 3 6 4 1 7 2 5 0 (ORDER) -628.226101 (min: -289.864073)
6 3 4 1 7 2 5 0 (ORDER): 993.092115 6 3 4 1 7 2 5 0 (ORDER) -547.939843 (min: -289.864073)
6 4 3 1 7 2 5 0 (ORDER): 981.938130 6 4 3 1 7 2 5 0 (ORDER) -500.994019 (min: -289.864073)
4 6 3 1 7 2 5 0 (ORDER): 981.938130 4 6 3 1 7 2 5 0 (ORDER) -500.994019 (min: -289.864073)
3 4 6 1 7 2 5 0 (ORDER): 978.529838 3 4 6 1 7 2 5 0 (ORDER) -628.226101 (min: -289.864073)
4 3 6 1 7 2 5 0 (ORDER): 992.795880 4 3 6 1 7 2 5 0 (ORDER) -557.085099 (min: -289.864073)
1 3 4 6 7 2 5 0 (ORDER): 993.478385 1 3 4 6 7 2 5 0 (ORDER) -451.661827 (min: -289.864073)
3 1 4 6 7 2 5 0 (ORDER): 983.979553 3 1 4 6 7 2 5 0 (ORDER) -508.710887 (min: -289.864073)
3 4 1 6 7 2 5 0 (ORDER): 975.330182 3 4 1 6 7 2 5 0 (ORDER) -598.112906 (min: -289.864073)
4 3 1 6 7 2 5 0 (ORDER): 989.596224 4 3 1 6 7 2 5 0 (ORDER) -526.971905 (min: -289.864073)
1 4 3 6 7 2 5 0 (ORDER): 984.777831 1 4 3 6 7 2 5 0 (ORDER) -402.727981 (min: -289.864073)
4 1 3 6 7 2 5 0 (ORDER): 971.983065 4 1 3 6 7 2 5 0 (ORDER) -496.090694 (min: -289.864073)
1 6 4 3 7 2 5 0 (ORDER): 984.586424 1 6 4 3 7 2 5 0 (ORDER) -355.136595 (min: -289.864073)
6 1 4 3 7 2 5 0 (ORDER): 978.897863 6 1 4 3 7 2 5 0 (ORDER) -402.083117 (min: -289.864073)
6 4 1 3 7 2 5 0 (ORDER): 977.614551 6 4 1 3 7 2 5 0 (ORDER) -483.552429 (min: -289.864073)
4 6 1 3 7 2 5 0 (ORDER): 977.614551 4 6 1 3 7 2 5 0 (ORDER) -483.552429 (min: -289.864073)
1 4 6 3 7 2 5 0 (ORDER): 984.586424 1 4 6 3 7 2 5 0 (ORDER) -355.136595 (min: -289.864073)
4 1 6 3 7 2 5 0 (ORDER): 971.791658 4 1 6 3 7 2 5 0 (ORDER) -448.499308 (min: -289.864073)
4 6 3 7 1 2 5 0 (ORDER): 977.930635 4 6 3 7 1 2 5 0 (ORDER) -506.206099 (min: -289.864073)
6 4 3 7 1 2 5 0 (ORDER): 977.930635 6 4 3 7 1 2 5 0 (ORDER) -506.206099 (min: -289.864073)
6 3 4 7 1 2 5 0 (ORDER): 989.084620 6 3 4 7 1 2 5 0 (ORDER) -553.151923 (min: -289.864073)
3 6 4 7 1 2 5 0 (ORDER): 974.522344 3 6 4 7 1 2 5 0 (ORDER) -633.438181 (min: -289.864073)
4 3 6 7 1 2 5 0 (ORDER): 988.788385 4 3 6 7 1 2 5 0 (ORDER) -562.297179 (min: -289.864073)
3 4 6 7 1 2 5 0 (ORDER): 974.522344 3 4 6 7 1 2 5 0 (ORDER) -633.438181 (min: -289.864073)
3 6 7 4 1 2 5 0 (ORDER): 974.522344 3 6 7 4 1 2 5 0 (ORDER) -633.438181 (min: -289.864073)
6 3 7 4 1 2 5 0 (ORDER): 989.084620 6 3 7 4 1 2 5 0 (ORDER) -553.151923 (min: -289.864073)
6 7 3 4 1 2 5 0 (ORDER): 979.114263 6 7 3 4 1 2 5 0 (ORDER) -544.089620 (min: -289.864073)
7 6 3 4 1 2 5 0 (ORDER): 979.114263 7 6 3 4 1 2 5 0 (ORDER) -544.089620 (min: -289.864073)
3 7 6 4 1 2 5 0 (ORDER): 974.522344 3 7 6 4 1 2 5 0 (ORDER) -633.438181 (min: -289.864073)
7 3 6 4 1 2 5 0 (ORDER): 980.442593 7 3 6 4 1 2 5 0 (ORDER) -611.499655 (min: -289.864073)
4 3 7 6 1 2 5 0 (ORDER): 988.788385 4 3 7 6 1 2 5 0 (ORDER) -562.297179 (min: -289.864073)
3 4 7 6 1 2 5 0 (ORDER): 974.522344 3 4 7 6 1 2 5 0 (ORDER) -633.438181 (min: -289.864073)
3 7 4 6 1 2 5 0 (ORDER): 974.522344 3 7 4 6 1 2 5 0 (ORDER) -633.438181 (min: -289.864073)
7 3 4 6 1 2 5 0 (ORDER): 980.442593 7 3 4 6 1 2 5 0 (ORDER) -611.499655 (min: -289.864073)
4 7 3 6 1 2 5 0 (ORDER): 984.721951 4 7 3 6 1 2 5 0 (ORDER) -547.337906 (min: -289.864073)
7 4 3 6 1 2 5 0 (ORDER): 984.721951 7 4 3 6 1 2 5 0 (ORDER) -547.337906 (min: -289.864073)
4 6 7 3 1 2 5 0 (ORDER): 974.130224 4 6 7 3 1 2 5 0 (ORDER) -504.123049 (min: -289.864073)
6 4 7 3 1 2 5 0 (ORDER): 974.130224 6 4 7 3 1 2 5 0 (ORDER) -504.123049 (min: -289.864073)
6 7 4 3 1 2 5 0 (ORDER): 974.130224 6 7 4 3 1 2 5 0 (ORDER) -504.123049 (min: -289.864073)
7 6 4 3 1 2 5 0 (ORDER): 974.130224 7 6 4 3 1 2 5 0 (ORDER) -504.123049 (min: -289.864073)
4 7 6 3 1 2 5 0 (ORDER): 974.130224 4 7 6 3 1 2 5 0 (ORDER) -504.123049 (min: -289.864073)
7 4 6 3 1 2 5 0 (ORDER): 974.130224 7 4 6 3 1 2 5 0 (ORDER) -504.123049 (min: -289.864073)
1 4 3 7 6 2 5 0 (ORDER): 984.777831 1 4 3 7 6 2 5 0 (ORDER) -402.727981 (min: -289.864073)
4 1 3 7 6 2 5 0 (ORDER): 971.983065 4 1 3 7 6 2 5 0 (ORDER) -496.090694 (min: -289.864073)
4 3 1 7 6 2 5 0 (ORDER): 989.596224 4 3 1 7 6 2 5 0 (ORDER) -526.971905 (min: -289.864073)
3 4 1 7 6 2 5 0 (ORDER): 975.330182 3 4 1 7 6 2 5 0 (ORDER) -598.112906 (min: -289.864073)
1 3 4 7 6 2 5 0 (ORDER): 993.478385 1 3 4 7 6 2 5 0 (ORDER) -451.661827 (min: -289.864073)
3 1 4 7 6 2 5 0 (ORDER): 983.979553 3 1 4 7 6 2 5 0 (ORDER) -508.710887 (min: -289.864073)
3 4 7 1 6 2 5 0 (ORDER): 971.862213 3 4 7 1 6 2 5 0 (ORDER) -603.111900 (min: -289.864073)
4 3 7 1 6 2 5 0 (ORDER): 986.128255 4 3 7 1 6 2 5 0 (ORDER) -531.970899 (min: -289.864073)
4 7 3 1 6 2 5 0 (ORDER): 982.061821 4 7 3 1 6 2 5 0 (ORDER) -517.011626 (min: -289.864073)
7 4 3 1 6 2 5 0 (ORDER): 982.061821 7 4 3 1 6 2 5 0 (ORDER) -517.011626 (min: -289.864073)
3 7 4 1 6 2 5 0 (ORDER): 971.862213 3 7 4 1 6 2 5 0 (ORDER) -603.111900 (min: -289.864073)
7 3 4 1 6 2 5 0 (ORDER): 977.782463 7 3 4 1 6 2 5 0 (ORDER) -581.173374 (min: -289.864073)
1 3 7 4 6 2 5 0 (ORDER): 993.478385 1 3 7 4 6 2 5 0 (ORDER) -451.661827 (min: -289.864073)
3 1 7 4 6 2 5 0 (ORDER): 983.979553 3 1 7 4 6 2 5 0 (ORDER) -508.710887 (min: -289.864073)
3 7 1 4 6 2 5 0 (ORDER): 984.909457 3 7 1 4 6 2 5 0 (ORDER) -512.119826 (min: -289.864073)
7 3 1 4 6 2 5 0 (ORDER): 990.829706 7 3 1 4 6 2 5 0 (ORDER) -490.181301 (min: -289.864073)
1 7 3 4 6 2 5 0 (ORDER): 989.673724 1 7 3 4 6 2 5 0 (ORDER) -438.465659 (min: -289.864073)
7 1 3 4 6 2 5 0 (ORDER): 989.678233 7 1 3 4 6 2 5 0 (ORDER) -442.355327 (min: -289.864073)
1 4 7 3 6 2 5 0 (ORDER): 984.729812 1 4 7 3 6 2 5 0 (ORDER) -396.511066 (min: -289.864073)
4 1 7 3 6 2 5 0 (ORDER): 971.935046 4 1 7 3 6 2 5 0 (ORDER) -489.873779 (min: -289.864073)
4 7 1 3 6 2 5 0 (ORDER): 967.749920 4 7 1 3 6 2 5 0 (ORDER) -495.353502 (min: -289.864073)
7 4 1 3 6 2 5 0 (ORDER): 967.749920 7 4 1 3 6 2 5 0 (ORDER) -495.353502 (min: -289.864073)
1 7 4 3 6 2 5 0 (ORDER): 984.729812 1 7 4 3 6 2 5 0 (ORDER) -396.511066 (min: -289.864073)
7 1 4 3 6 2 5 0 (ORDER): 984.734321 7 1 4 3 6 2 5 0 (ORDER) -400.400734 (min: -289.864073)
1 6 4 7 3 2 5 0 (ORDER): 984.645095 1 6 4 7 3 2 5 0 (ORDER) -361.795903 (min: -289.864073)
6 1 4 7 3 2 5 0 (ORDER): 978.956534 6 1 4 7 3 2 5 0 (ORDER) -408.742425 (min: -289.864073)
6 4 1 7 3 2 5 0 (ORDER): 977.673223 6 4 1 7 3 2 5 0 (ORDER) -490.211737 (min: -289.864073)
4 6 1 7 3 2 5 0 (ORDER): 977.673223 4 6 1 7 3 2 5 0 (ORDER) -490.211737 (min: -289.864073)
1 4 6 7 3 2 5 0 (ORDER): 984.645095 1 4 6 7 3 2 5 0 (ORDER) -361.795903 (min: -289.864073)
4 1 6 7 3 2 5 0 (ORDER): 971.850330 4 1 6 7 3 2 5 0 (ORDER) -455.158616 (min: -289.864073)
4 6 7 1 3 2 5 0 (ORDER): 971.589095 4 6 7 1 3 2 5 0 (ORDER) -495.904545 (min: -289.864073)
6 4 7 1 3 2 5 0 (ORDER): 971.589095 6 4 7 1 3 2 5 0 (ORDER) -495.904545 (min: -289.864073)
6 7 4 1 3 2 5 0 (ORDER): 971.589095 6 7 4 1 3 2 5 0 (ORDER) -495.904545 (min: -289.864073)
7 6 4 1 3 2 5 0 (ORDER): 971.589095 7 6 4 1 3 2 5 0 (ORDER) -495.904545 (min: -289.864073)
4 7 6 1 3 2 5 0 (ORDER): 971.589095 4 7 6 1 3 2 5 0 (ORDER) -495.904545 (min: -289.864073)
7 4 6 1 3 2 5 0 (ORDER): 971.589095 7 4 6 1 3 2 5 0 (ORDER) -495.904545 (min: -289.864073)
1 4 7 6 3 2 5 0 (ORDER): 984.645095 1 4 7 6 3 2 5 0 (ORDER) -361.795903 (min: -289.864073)
4 1 7 6 3 2 5 0 (ORDER): 971.850330 4 1 7 6 3 2 5 0 (ORDER) -455.158616 (min: -289.864073)
4 7 1 6 3 2 5 0 (ORDER): 967.665203 4 7 1 6 3 2 5 0 (ORDER) -460.638339 (min: -289.864073)
7 4 1 6 3 2 5 0 (ORDER): 967.665203 7 4 1 6 3 2 5 0 (ORDER) -460.638339 (min: -289.864073)
1 7 4 6 3 2 5 0 (ORDER): 984.645095 1 7 4 6 3 2 5 0 (ORDER) -361.795903 (min: -289.864073)
7 1 4 6 3 2 5 0 (ORDER): 984.649605 7 1 4 6 3 2 5 0 (ORDER) -365.685570 (min: -289.864073)
1 6 7 4 3 2 5 0 (ORDER): 984.645095 1 6 7 4 3 2 5 0 (ORDER) -361.795903 (min: -289.864073)
6 1 7 4 3 2 5 0 (ORDER): 978.956534 6 1 7 4 3 2 5 0 (ORDER) -408.742425 (min: -289.864073)
6 7 1 4 3 2 5 0 (ORDER): 977.275981 6 7 1 4 3 2 5 0 (ORDER) -412.845179 (min: -289.864073)
7 6 1 4 3 2 5 0 (ORDER): 977.275981 7 6 1 4 3 2 5 0 (ORDER) -412.845179 (min: -289.864073)
1 7 6 4 3 2 5 0 (ORDER): 984.645095 1 7 6 4 3 2 5 0 (ORDER) -361.795903 (min: -289.864073)
7 1 6 4 3 2 5 0 (ORDER): 984.649605 7 1 6 4 3 2 5 0 (ORDER) -365.685570 (min: -289.864073)
1 6 3 7 4 2 5 0 (ORDER): 999.362327 1 6 3 7 4 2 5 0 (ORDER) -379.875264 (min: -289.864073)
6 1 3 7 4 2 5 0 (ORDER): 993.673765 6 1 3 7 4 2 5 0 (ORDER) -426.821786 (min: -289.864073)
6 3 1 7 4 2 5 0 (ORDER): 997.476024 6 3 1 7 4 2 5 0 (ORDER) -470.431227 (min: -289.864073)
3 6 1 7 4 2 5 0 (ORDER): 982.913747 3 6 1 7 4 2 5 0 (ORDER) -550.717484 (min: -289.864073)
1 3 6 7 4 2 5 0 (ORDER): 993.478385 1 3 6 7 4 2 5 0 (ORDER) -451.661827 (min: -289.864073)
3 1 6 7 4 2 5 0 (ORDER): 983.979553 3 1 6 7 4 2 5 0 (ORDER) -508.710887 (min: -289.864073)
3 6 7 1 4 2 5 0 (ORDER): 981.311771 3 6 7 1 4 2 5 0 (ORDER) -554.339509 (min: -289.864073)
6 3 7 1 4 2 5 0 (ORDER): 995.874047 6 3 7 1 4 2 5 0 (ORDER) -474.053251 (min: -289.864073)
6 7 3 1 4 2 5 0 (ORDER): 985.903691 6 7 3 1 4 2 5 0 (ORDER) -464.990948 (min: -289.864073)
7 6 3 1 4 2 5 0 (ORDER): 985.903691 7 6 3 1 4 2 5 0 (ORDER) -464.990948 (min: -289.864073)
3 7 6 1 4 2 5 0 (ORDER): 981.311771 3 7 6 1 4 2 5 0 (ORDER) -554.339509 (min: -289.864073)
7 3 6 1 4 2 5 0 (ORDER): 987.232020 7 3 6 1 4 2 5 0 (ORDER) -532.400983 (min: -289.864073)
1 3 7 6 4 2 5 0 (ORDER): 993.478385 1 3 7 6 4 2 5 0 (ORDER) -451.661827 (min: -289.864073)
3 1 7 6 4 2 5 0 (ORDER): 983.979553 3 1 7 6 4 2 5 0 (ORDER) -508.710887 (min: -289.864073)
3 7 1 6 4 2 5 0 (ORDER): 984.909457 3 7 1 6 4 2 5 0 (ORDER) -512.119826 (min: -289.864073)
7 3 1 6 4 2 5 0 (ORDER): 990.829706 7 3 1 6 4 2 5 0 (ORDER) -490.181301 (min: -289.864073)
1 7 3 6 4 2 5 0 (ORDER): 989.673724 1 7 3 6 4 2 5 0 (ORDER) -438.465659 (min: -289.864073)
7 1 3 6 4 2 5 0 (ORDER): 989.678233 7 1 3 6 4 2 5 0 (ORDER) -442.355327 (min: -289.864073)
1 6 7 3 4 2 5 0 (ORDER): 993.201622 1 6 7 3 4 2 5 0 (ORDER) -379.555319 (min: -289.864073)
6 1 7 3 4 2 5 0 (ORDER): 987.513060 6 1 7 3 4 2 5 0 (ORDER) -426.501842 (min: -289.864073)
6 7 1 3 4 2 5 0 (ORDER): 985.832508 6 7 1 3 4 2 5 0 (ORDER) -430.604595 (min: -289.864073)
7 6 1 3 4 2 5 0 (ORDER): 985.832508 7 6 1 3 4 2 5 0 (ORDER) -430.604595 (min: -289.864073)
1 7 6 3 4 2 5 0 (ORDER): 993.201622 1 7 6 3 4 2 5 0 (ORDER) -379.555319 (min: -289.864073)
7 1 6 3 4 2 5 0 (ORDER): 993.206131 7 1 6 3 4 2 5 0 (ORDER) -383.444987 (min: -289.864073)
1 2 6 4 7 3 5 0 (ORDER): 987.173260 1 2 6 4 7 3 5 0 (ORDER) -309.385254 (min: -289.864073)
2 1 6 4 7 3 5 0 (ORDER): 971.092872 2 1 6 4 7 3 5 0 (ORDER) -409.003851 (min: -289.864073)
2 6 1 4 7 3 5 0 (ORDER): 975.831058 2 6 1 4 7 3 5 0 (ORDER) -443.737618 (min: -289.864073)
6 2 1 4 7 3 5 0 (ORDER): 975.925782 6 2 1 4 7 3 5 0 (ORDER) -442.637988 (min: -289.864073)
1 6 2 4 7 3 5 0 (ORDER): 987.113989 1 6 2 4 7 3 5 0 (ORDER) -308.482292 (min: -289.864073)
6 1 2 4 7 3 5 0 (ORDER): 981.425428 6 1 2 4 7 3 5 0 (ORDER) -355.428815 (min: -289.864073)
6 2 4 1 7 3 5 0 (ORDER): 975.744249 6 2 4 1 7 3 5 0 (ORDER) -509.367070 (min: -289.864073)
2 6 4 1 7 3 5 0 (ORDER): 975.649526 2 6 4 1 7 3 5 0 (ORDER) -510.466700 (min: -289.864073)
2 4 6 1 7 3 5 0 (ORDER): 975.649526 2 4 6 1 7 3 5 0 (ORDER) -510.466700 (min: -289.864073)
4 2 6 1 7 3 5 0 (ORDER): 975.299993 4 2 6 1 7 3 5 0 (ORDER) -512.318882 (min: -289.864073)
6 4 2 1 7 3 5 0 (ORDER): 975.448493 6 4 2 1 7 3 5 0 (ORDER) -511.271708 (min: -289.864073)
4 6 2 1 7 3 5 0 (ORDER): 975.448493 4 6 2 1 7 3 5 0 (ORDER) -511.271708 (min: -289.864073)
1 6 4 2 7 3 5 0 (ORDER): 986.750226 1 6 4 2 7 3 5 0 (ORDER) -310.543644 (min: -289.864073)
6 1 4 2 7 3 5 0 (ORDER): 981.061665 6 1 4 2 7 3 5 0 (ORDER) -357.490167 (min: -289.864073)
6 4 1 2 7 3 5 0 (ORDER): 979.778354 6 4 1 2 7 3 5 0 (ORDER) -438.959478 (min: -289.864073)
4 6 1 2 7 3 5 0 (ORDER): 979.778354 4 6 1 2 7 3 5 0 (ORDER) -438.959478 (min: -289.864073)
1 4 6 2 7 3 5 0 (ORDER): 986.750226 1 4 6 2 7 3 5 0 (ORDER) -310.543644 (min: -289.864073)
4 1 6 2 7 3 5 0 (ORDER): 973.955461 4 1 6 2 7 3 5 0 (ORDER) -403.906357 (min: -289.864073)
1 2 4 6 7 3 5 0 (ORDER): 987.173260 1 2 4 6 7 3 5 0 (ORDER) -309.385254 (min: -289.864073)
2 1 4 6 7 3 5 0 (ORDER): 971.092872 2 1 4 6 7 3 5 0 (ORDER) -409.003851 (min: -289.864073)
2 4 1 6 7 3 5 0 (ORDER): 970.734403 2 4 1 6 7 3 5 0 (ORDER) -487.626335 (min: -289.864073)
4 2 1 6 7 3 5 0 (ORDER): 970.384870 4 2 1 6 7 3 5 0 (ORDER) -489.478517 (min: -289.864073)
1 4 2 6 7 3 5 0 (ORDER): 986.786112 1 4 2 6 7 3 5 0 (ORDER) -311.394150 (min: -289.864073)
4 1 2 6 7 3 5 0 (ORDER): 973.991347 4 1 2 6 7 3 5 0 (ORDER) -404.756864 (min: -289.864073)
4 2 6 7 1 3 5 0 (ORDER): 971.623168 4 2 6 7 1 3 5 0 (ORDER) -516.313750 (min: -289.864073)
2 4 6 7 1 3 5 0 (ORDER): 971.972700 2 4 6 7 1 3 5 0 (ORDER) -514.461568 (min: -289.864073)
2 6 4 7 1 3 5 0 (ORDER): 971.972700 2 6 4 7 1 3 5 0 (ORDER) -514.461568 (min: -289.864073)
6 2 4 7 1 3 5 0 (ORDER): 972.067424 6 2 4 7 1 3 5 0 (ORDER) -513.361938 (min: -289.864073)
4 6 2 7 1 3 5 0 (ORDER): 971.771667 4 6 2 7 1 3 5 0 (ORDER) -515.266576 (min: -289.864073)
6 4 2 7 1 3 5 0 (ORDER): 971.771667 6 4 2 7 1 3 5 0 (ORDER) -515.266576 (min: -289.864073)
6 2 7 4 1 3 5 0 (ORDER): 972.067424 6 2 7 4 1 3 5 0 (ORDER) -513.361938 (min: -289.864073)
2 6 7 4 1 3 5 0 (ORDER): 971.972700 2 6 7 4 1 3 5 0 (ORDER) -514.461568 (min: -289.864073)
2 7 6 4 1 3 5 0 (ORDER): 971.972700 2 7 6 4 1 3 5 0 (ORDER) -514.461568 (min: -289.864073)
7 2 6 4 1 3 5 0 (ORDER): 972.002921 7 2 6 4 1 3 5 0 (ORDER) -514.021500 (min: -289.864073)
6 7 2 4 1 3 5 0 (ORDER): 972.028967 6 7 2 4 1 3 5 0 (ORDER) -513.014407 (min: -289.864073)
7 6 2 4 1 3 5 0 (ORDER): 972.028967 7 6 2 4 1 3 5 0 (ORDER) -513.014407 (min: -289.864073)
4 6 7 2 1 3 5 0 (ORDER): 971.567208 4 6 7 2 1 3 5 0 (ORDER) -515.069826 (min: -289.864073)
6 4 7 2 1 3 5 0 (ORDER): 971.567208 6 4 7 2 1 3 5 0 (ORDER) -515.069826 (min: -289.864073)
6 7 4 2 1 3 5 0 (ORDER): 971.567208 6 7 4 2 1 3 5 0 (ORDER) -515.069826 (min: -289.864073)
7 6 4 2 1 3 5 0 (ORDER): 971.567208 7 6 4 2 1 3 5 0 (ORDER) -515.069826 (min: -289.864073)
4 7 6 2 1 3 5 0 (ORDER): 971.567208 4 7 6 2 1 3 5 0 (ORDER) -515.069826 (min: -289.864073)
7 4 6 2 1 3 5 0 (ORDER): 971.567208 7 4 6 2 1 3 5 0 (ORDER) -515.069826 (min: -289.864073)
4 2 7 6 1 3 5 0 (ORDER): 971.623168 4 2 7 6 1 3 5 0 (ORDER) -516.313750 (min: -289.864073)
2 4 7 6 1 3 5 0 (ORDER): 971.972700 2 4 7 6 1 3 5 0 (ORDER) -514.461568 (min: -289.864073)
2 7 4 6 1 3 5 0 (ORDER): 971.972700 2 7 4 6 1 3 5 0 (ORDER) -514.461568 (min: -289.864073)
7 2 4 6 1 3 5 0 (ORDER): 972.002921 7 2 4 6 1 3 5 0 (ORDER) -514.021500 (min: -289.864073)
4 7 2 6 1 3 5 0 (ORDER): 971.475996 4 7 2 6 1 3 5 0 (ORDER) -516.024463 (min: -289.864073)
7 4 2 6 1 3 5 0 (ORDER): 971.475996 7 4 2 6 1 3 5 0 (ORDER) -516.024463 (min: -289.864073)
1 4 6 7 2 3 5 0 (ORDER): 986.565035 1 4 6 7 2 3 5 0 (ORDER) -310.346588 (min: -289.864073)
4 1 6 7 2 3 5 0 (ORDER): 973.770270 4 1 6 7 2 3 5 0 (ORDER) -403.709302 (min: -289.864073)
4 6 1 7 2 3 5 0 (ORDER): 979.593163 4 6 1 7 2 3 5 0 (ORDER) -438.762423 (min: -289.864073)
6 4 1 7 2 3 5 0 (ORDER): 979.593163 6 4 1 7 2 3 5 0 (ORDER) -438.762423 (min: -289.864073)
1 6 4 7 2 3 5 0 (ORDER): 986.565035 1 6 4 7 2 3 5 0 (ORDER) -310.346588 (min: -289.864073)
6 1 4 7 2 3 5 0 (ORDER): 980.876474 6 1 4 7 2 3 5 0 (ORDER) -357.293111 (min: -289.864073)
6 4 7 1 2 3 5 0 (ORDER): 973.509035 6 4 7 1 2 3 5 0 (ORDER) -444.455231 (min: -289.864073)
4 6 7 1 2 3 5 0 (ORDER): 973.509035 4 6 7 1 2 3 5 0 (ORDER) -444.455231 (min: -289.864073)
4 7 6 1 2 3 5 0 (ORDER): 973.509035 4 7 6 1 2 3 5 0 (ORDER) -444.455231 (min: -289.864073)
7 4 6 1 2 3 5 0 (ORDER): 973.509035 7 4 6 1 2 3 5 0 (ORDER) -444.455231 (min: -289.864073)
6 7 4 1 2 3 5 0 (ORDER): 973.509035 6 7 4 1 2 3 5 0 (ORDER) -444.455231 (min: -289.864073)
7 6 4 1 2 3 5 0 (ORDER): 973.509035 7 6 4 1 2 3 5 0 (ORDER) -444.455231 (min: -289.864073)
1 6 7 4 2 3 5 0 (ORDER): 986.565035 1 6 7 4 2 3 5 0 (ORDER) -310.346588 (min: -289.864073)
6 1 7 4 2 3 5 0 (ORDER): 980.876474 6 1 7 4 2 3 5 0 (ORDER) -357.293111 (min: -289.864073)
6 7 1 4 2 3 5 0 (ORDER): 979.195922 6 7 1 4 2 3 5 0 (ORDER) -361.395864 (min: -289.864073)
7 6 1 4 2 3 5 0 (ORDER): 979.195922 7 6 1 4 2 3 5 0 (ORDER) -361.395864 (min: -289.864073)
1 7 6 4 2 3 5 0 (ORDER): 986.565035 1 7 6 4 2 3 5 0 (ORDER) -310.346588 (min: -289.864073)
7 1 6 4 2 3 5 0 (ORDER): 986.569545 7 1 6 4 2 3 5 0 (ORDER) -314.236256 (min: -289.864073)
1 4 7 6 2 3 5 0 (ORDER): 986.565035 1 4 7 6 2 3 5 0 (ORDER) -310.346588 (min: -289.864073)
4 1 7 6 2 3 5 0 (ORDER): 973.770270 4 1 7 6 2 3 5 0 (ORDER) -403.709302 (min: -289.864073)
4 7 1 6 2 3 5 0 (ORDER): 969.585143 4 7 1 6 2 3 5 0 (ORDER) -409.189025 (min: -289.864073)
7 4 1 6 2 3 5 0 (ORDER): 969.585143 7 4 1 6 2 3 5 0 (ORDER) -409.189025 (min: -289.864073)
1 7 4 6 2 3 5 0 (ORDER): 986.565035 1 7 4 6 2 3 5 0 (ORDER) -310.346588 (min: -289.864073)
7 1 4 6 2 3 5 0 (ORDER): 986.569545 7 1 4 6 2 3 5 0 (ORDER) -314.236256 (min: -289.864073)
1 2 4 7 6 3 5 0 (ORDER): 987.173260 1 2 4 7 6 3 5 0 (ORDER) -309.385254 (min: -289.864073)
2 1 4 7 6 3 5 0 (ORDER): 971.092872 2 1 4 7 6 3 5 0 (ORDER) -409.003851 (min: -289.864073)
2 4 1 7 6 3 5 0 (ORDER): 970.734403 2 4 1 7 6 3 5 0 (ORDER) -487.626335 (min: -289.864073)
4 2 1 7 6 3 5 0 (ORDER): 970.384870 4 2 1 7 6 3 5 0 (ORDER) -489.478517 (min: -289.864073)
1 4 2 7 6 3 5 0 (ORDER): 986.786112 1 4 2 7 6 3 5 0 (ORDER) -311.394150 (min: -289.864073)
4 1 2 7 6 3 5 0 (ORDER): 973.991347 4 1 2 7 6 3 5 0 (ORDER) -404.756864 (min: -289.864073)
4 2 7 1 6 3 5 0 (ORDER): 968.247667 4 2 7 1 6 3 5 0 (ORDER) -493.260299 (min: -289.864073)
2 4 7 1 6 3 5 0 (ORDER): 968.597199 2 4 7 1 6 3 5 0 (ORDER) -491.408117 (min: -289.864073)
2 7 4 1 6 3 5 0 (ORDER): 968.597199 2 7 4 1 6 3 5 0 (ORDER) -491.408117 (min: -289.864073)
7 2 4 1 6 3 5 0 (ORDER): 968.627420 7 2 4 1 6 3 5 0 (ORDER) -490.968049 (min: -289.864073)
4 7 2 1 6 3 5 0 (ORDER): 968.100495 4 7 2 1 6 3 5 0 (ORDER) -492.971012 (min: -289.864073)
7 4 2 1 6 3 5 0 (ORDER): 968.100495 7 4 2 1 6 3 5 0 (ORDER) -492.971012 (min: -289.864073)
1 4 7 2 6 3 5 0 (ORDER): 986.559839 1 4 7 2 6 3 5 0 (ORDER) -311.104557 (min: -289.864073)
4 1 7 2 6 3 5 0 (ORDER): 973.765073 4 1 7 2 6 3 5 0 (ORDER) -404.467271 (min: -289.864073)
4 7 1 2 6 3 5 0 (ORDER): 969.579947 4 7 1 2 6 3 5 0 (ORDER) -409.946994 (min: -289.864073)
7 4 1 2 6 3 5 0 (ORDER): 969.579947 7 4 1 2 6 3 5 0 (ORDER) -409.946994 (min: -289.864073)
1 7 4 2 6 3 5 0 (ORDER): 986.559839 1 7 4 2 6 3 5 0 (ORDER) -311.104557 (min: -289.864073)
7 1 4 2 6 3 5 0 (ORDER): 986.564348 7 1 4 2 6 3 5 0 (ORDER) -314.994225 (min: -289.864073)
1 2 7 4 6 3 5 0 (ORDER): 987.173260 1 2 7 4 6 3 5 0 (ORDER) -309.385254 (min: -289.864073)
2 1 7 4 6 3 5 0 (ORDER): 971.092872 2 1 7 4 6 3 5 0 (ORDER) -409.003851 (min: -289.864073)
2 7 1 4 6 3 5 0 (ORDER): 971.947420 2 7 1 4 6 3 5 0 (ORDER) -411.195577 (min: -289.864073)
7 2 1 4 6 3 5 0 (ORDER): 971.977640 7 2 1 4 6 3 5 0 (ORDER) -410.755509 (min: -289.864073)
1 7 2 4 6 3 5 0 (ORDER): 987.228478 1 7 2 4 6 3 5 0 (ORDER) -308.944880 (min: -289.864073)
7 1 2 4 6 3 5 0 (ORDER): 987.232987 7 1 2 4 6 3 5 0 (ORDER) -312.834548 (min: -289.864073)
1 2 6 7 4 3 5 0 (ORDER): 987.173260 1 2 6 7 4 3 5 0 (ORDER) -309.385254 (min: -289.864073)
2 1 6 7 4 3 5 0 (ORDER): 971.092872 2 1 6 7 4 3 5 0 (ORDER) -409.003851 (min: -289.864073)
2 6 1 7 4 3 5 0 (ORDER): 975.831058 2 6 1 7 4 3 5 0 (ORDER) -443.737618 (min: -289.864073)
6 2 1 7 4 3 5 0 (ORDER): 975.925782 6 2 1 7 4 3 5 0 (ORDER) -442.637988 (min: -289.864073)
1 6 2 7 4 3 5 0 (ORDER): 987.113989 1 6 2 7 4 3 5 0 (ORDER) -308.482292 (min: -289.864073)
6 1 2 7 4 3 5 0 (ORDER): 981.425428 6 1 2 7 4 3 5 0 (ORDER) -355.428815 (min: -289.864073)
6 2 7 1 4 3 5 0 (ORDER): 974.864383 6 2 7 1 4 3 5 0 (ORDER) -445.042800 (min: -289.864073)
2 6 7 1 4 3 5 0 (ORDER): 974.769660 2 6 7 1 4 3 5 0 (ORDER) -446.142430 (min: -289.864073)
2 7 6 1 4 3 5 0 (ORDER): 974.769660 2 7 6 1 4 3 5 0 (ORDER) -446.142430 (min: -289.864073)
7 2 6 1 4 3 5 0 (ORDER): 974.799881 7 2 6 1 4 3 5 0 (ORDER) -445.702362 (min: -289.864073)
6 7 2 1 4 3 5 0 (ORDER): 974.825927 6 7 2 1 4 3 5 0 (ORDER) -444.695270 (min: -289.864073)
7 6 2 1 4 3 5 0 (ORDER): 974.825927 7 6 2 1 4 3 5 0 (ORDER) -444.695270 (min: -289.864073)
1 6 7 2 4 3 5 0 (ORDER): 987.185581 1 6 7 2 4 3 5 0 (ORDER) -308.134455 (min: -289.864073)
6 1 7 2 4 3 5 0 (ORDER): 981.497020 6 1 7 2 4 3 5 0 (ORDER) -355.080978 (min: -289.864073)
6 7 1 2 4 3 5 0 (ORDER): 979.816467 6 7 1 2 4 3 5 0 (ORDER) -359.183731 (min: -289.864073)
7 6 1 2 4 3 5 0 (ORDER): 979.816467 7 6 1 2 4 3 5 0 (ORDER) -359.183731 (min: -289.864073)
1 7 6 2 4 3 5 0 (ORDER): 987.185581 1 7 6 2 4 3 5 0 (ORDER) -308.134455 (min: -289.864073)
7 1 6 2 4 3 5 0 (ORDER): 987.190090 7 1 6 2 4 3 5 0 (ORDER) -312.024123 (min: -289.864073)
1 2 7 6 4 3 5 0 (ORDER): 987.173260 1 2 7 6 4 3 5 0 (ORDER) -309.385254 (min: -289.864073)
2 1 7 6 4 3 5 0 (ORDER): 971.092872 2 1 7 6 4 3 5 0 (ORDER) -409.003851 (min: -289.864073)
2 7 1 6 4 3 5 0 (ORDER): 971.947420 2 7 1 6 4 3 5 0 (ORDER) -411.195577 (min: -289.864073)
7 2 1 6 4 3 5 0 (ORDER): 971.977640 7 2 1 6 4 3 5 0 (ORDER) -410.755509 (min: -289.864073)
1 7 2 6 4 3 5 0 (ORDER): 987.228478 1 7 2 6 4 3 5 0 (ORDER) -308.944880 (min: -289.864073)
7 1 2 6 4 3 5 0 (ORDER): 987.232987 7 1 2 6 4 3 5 0 (ORDER) -312.834548 (min: -289.864073)
1 2 3 6 7 4 5 0 (ORDER): 1004.909860 1 2 3 6 7 4 5 0 (ORDER) -358.223354 (min: -289.864073)
2 1 3 6 7 4 5 0 (ORDER): 988.829472 2 1 3 6 7 4 5 0 (ORDER) -457.841950 (min: -289.864073)
2 3 1 6 7 4 5 0 (ORDER): 990.443341 2 3 1 6 7 4 5 0 (ORDER) -503.928038 (min: -289.864073)
3 2 1 6 7 4 5 0 (ORDER): 974.812347 3 2 1 6 7 4 5 0 (ORDER) -602.794251 (min: -289.864073)
1 3 2 6 7 4 5 0 (ORDER): 995.007037 1 3 2 6 7 4 5 0 (ORDER) -451.705425 (min: -289.864073)
3 1 2 6 7 4 5 0 (ORDER): 985.508205 3 1 2 6 7 4 5 0 (ORDER) -508.754485 (min: -289.864073)
3 2 6 1 7 4 5 0 (ORDER): 979.597990 3 2 6 1 7 4 5 0 (ORDER) -632.588092 (min: -289.864073)
2 3 6 1 7 4 5 0 (ORDER): 995.228984 2 3 6 1 7 4 5 0 (ORDER) -533.721879 (min: -289.864073)
2 6 3 1 7 4 5 0 (ORDER): 999.346452 2 6 3 1 7 4 5 0 (ORDER) -463.339662 (min: -289.864073)
6 2 3 1 7 4 5 0 (ORDER): 999.441175 6 2 3 1 7 4 5 0 (ORDER) -462.240032 (min: -289.864073)
3 6 2 1 7 4 5 0 (ORDER): 979.872045 3 6 2 1 7 4 5 0 (ORDER) -631.334780 (min: -289.864073)
6 3 2 1 7 4 5 0 (ORDER): 994.434322 6 3 2 1 7 4 5 0 (ORDER) -551.048523 (min: -289.864073)
1 3 6 2 7 4 5 0 (ORDER): 994.955013 1 3 6 2 7 4 5 0 (ORDER) -450.648780 (min: -289.864073)
3 1 6 2 7 4 5 0 (ORDER): 985.456181 3 1 6 2 7 4 5 0 (ORDER) -507.697841 (min: -289.864073)
3 6 1 2 7 4 5 0 (ORDER): 984.390375 3 6 1 2 7 4 5 0 (ORDER) -549.704438 (min: -289.864073)
6 3 1 2 7 4 5 0 (ORDER): 998.952652 6 3 1 2 7 4 5 0 (ORDER) -469.418180 (min: -289.864073)
1 6 3 2 7 4 5 0 (ORDER): 1000.838955 1 6 3 2 7 4 5 0 (ORDER) -378.862217 (min: -289.864073)
6 1 3 2 7 4 5 0 (ORDER): 995.150394 6 1 3 2 7 4 5 0 (ORDER) -425.808740 (min: -289.864073)
1 2 6 3 7 4 5 0 (ORDER): 1012.571419 1 2 6 3 7 4 5 0 (ORDER) -296.340831 (min: -289.864073)
2 1 6 3 7 4 5 0 (ORDER): 996.491031 2 1 6 3 7 4 5 0 (ORDER) -395.959427 (min: -289.864073)
2 6 1 3 7 4 5 0 (ORDER): 1001.229218 2 6 1 3 7 4 5 0 (ORDER) -430.693194 (min: -289.864073)
6 2 1 3 7 4 5 0 (ORDER): 1001.323941 6 2 1 3 7 4 5 0 (ORDER) -429.593564 (min: -289.864073)
1 6 2 3 7 4 5 0 (ORDER): 1012.512148 1 6 2 3 7 4 5 0 (ORDER) -295.437868 (min: -289.864073)
6 1 2 3 7 4 5 0 (ORDER): 1006.823587 6 1 2 3 7 4 5 0 (ORDER) -342.384391 (min: -289.864073)
6 2 3 7 1 4 5 0 (ORDER): 995.951880 6 2 3 7 1 4 5 0 (ORDER) -464.164115 (min: -289.864073)
2 6 3 7 1 4 5 0 (ORDER): 995.857157 2 6 3 7 1 4 5 0 (ORDER) -465.263745 (min: -289.864073)
2 3 6 7 1 4 5 0 (ORDER): 991.739689 2 3 6 7 1 4 5 0 (ORDER) -535.645963 (min: -289.864073)
3 2 6 7 1 4 5 0 (ORDER): 976.108695 3 2 6 7 1 4 5 0 (ORDER) -634.512175 (min: -289.864073)
6 3 2 7 1 4 5 0 (ORDER): 990.945027 6 3 2 7 1 4 5 0 (ORDER) -552.972606 (min: -289.864073)
3 6 2 7 1 4 5 0 (ORDER): 976.382751 3 6 2 7 1 4 5 0 (ORDER) -633.258863 (min: -289.864073)
3 2 7 6 1 4 5 0 (ORDER): 976.108695 3 2 7 6 1 4 5 0 (ORDER) -634.512175 (min: -289.864073)
2 3 7 6 1 4 5 0 (ORDER): 991.739689 2 3 7 6 1 4 5 0 (ORDER) -535.645963 (min: -289.864073)
2 7 3 6 1 4 5 0 (ORDER): 986.070522 2 7 3 6 1 4 5 0 (ORDER) -525.666348 (min: -289.864073)
7 2 3 6 1 4 5 0 (ORDER): 986.100742 7 2 3 6 1 4 5 0 (ORDER) -525.226280 (min: -289.864073)
3 7 2 6 1 4 5 0 (ORDER): 976.520939 3 7 2 6 1 4 5 0 (ORDER) -633.517077 (min: -289.864073)
7 3 2 6 1 4 5 0 (ORDER): 982.441188 7 3 2 6 1 4 5 0 (ORDER) -611.578552 (min: -289.864073)
6 3 7 2 1 4 5 0 (ORDER): 991.066779 6 3 7 2 1 4 5 0 (ORDER) -552.070046 (min: -289.864073)
3 6 7 2 1 4 5 0 (ORDER): 976.504503 3 6 7 2 1 4 5 0 (ORDER) -632.356303 (min: -289.864073)
3 7 6 2 1 4 5 0 (ORDER): 976.504503 3 7 6 2 1 4 5 0 (ORDER) -632.356303 (min: -289.864073)
7 3 6 2 1 4 5 0 (ORDER): 982.424752 7 3 6 2 1 4 5 0 (ORDER) -610.417777 (min: -289.864073)
6 7 3 2 1 4 5 0 (ORDER): 981.096422 6 7 3 2 1 4 5 0 (ORDER) -543.007743 (min: -289.864073)
7 6 3 2 1 4 5 0 (ORDER): 981.096422 7 6 3 2 1 4 5 0 (ORDER) -543.007743 (min: -289.864073)
6 2 7 3 1 4 5 0 (ORDER): 985.255494 6 2 7 3 1 4 5 0 (ORDER) -467.060723 (min: -289.864073)
2 6 7 3 1 4 5 0 (ORDER): 985.160771 2 6 7 3 1 4 5 0 (ORDER) -468.160353 (min: -289.864073)
2 7 6 3 1 4 5 0 (ORDER): 985.160771 2 7 6 3 1 4 5 0 (ORDER) -468.160353 (min: -289.864073)
7 2 6 3 1 4 5 0 (ORDER): 985.190991 7 2 6 3 1 4 5 0 (ORDER) -467.720285 (min: -289.864073)
6 7 2 3 1 4 5 0 (ORDER): 985.217038 6 7 2 3 1 4 5 0 (ORDER) -466.713193 (min: -289.864073)
7 6 2 3 1 4 5 0 (ORDER): 985.217038 7 6 2 3 1 4 5 0 (ORDER) -466.713193 (min: -289.864073)
1 6 3 7 2 4 5 0 (ORDER): 1001.502008 1 6 3 7 2 4 5 0 (ORDER) -377.959351 (min: -289.864073)
6 1 3 7 2 4 5 0 (ORDER): 995.813447 6 1 3 7 2 4 5 0 (ORDER) -424.905873 (min: -289.864073)
6 3 1 7 2 4 5 0 (ORDER): 999.615706 6 3 1 7 2 4 5 0 (ORDER) -468.515314 (min: -289.864073)
3 6 1 7 2 4 5 0 (ORDER): 985.053429 3 6 1 7 2 4 5 0 (ORDER) -548.801571 (min: -289.864073)
1 3 6 7 2 4 5 0 (ORDER): 995.618066 1 3 6 7 2 4 5 0 (ORDER) -449.745914 (min: -289.864073)
3 1 6 7 2 4 5 0 (ORDER): 986.119235 3 1 6 7 2 4 5 0 (ORDER) -506.794974 (min: -289.864073)
3 6 7 1 2 4 5 0 (ORDER): 983.451453 3 6 7 1 2 4 5 0 (ORDER) -552.423596 (min: -289.864073)
6 3 7 1 2 4 5 0 (ORDER): 998.013729 6 3 7 1 2 4 5 0 (ORDER) -472.137338 (min: -289.864073)
6 7 3 1 2 4 5 0 (ORDER): 988.043372 6 7 3 1 2 4 5 0 (ORDER) -463.075035 (min: -289.864073)
7 6 3 1 2 4 5 0 (ORDER): 988.043372 7 6 3 1 2 4 5 0 (ORDER) -463.075035 (min: -289.864073)
3 7 6 1 2 4 5 0 (ORDER): 983.451453 3 7 6 1 2 4 5 0 (ORDER) -552.423596 (min: -289.864073)
7 3 6 1 2 4 5 0 (ORDER): 989.371702 7 3 6 1 2 4 5 0 (ORDER) -530.485070 (min: -289.864073)
1 3 7 6 2 4 5 0 (ORDER): 995.618066 1 3 7 6 2 4 5 0 (ORDER) -449.745914 (min: -289.864073)
3 1 7 6 2 4 5 0 (ORDER): 986.119235 3 1 7 6 2 4 5 0 (ORDER) -506.794974 (min: -289.864073)
3 7 1 6 2 4 5 0 (ORDER): 987.049138 3 7 1 6 2 4 5 0 (ORDER) -510.203913 (min: -289.864073)
7 3 1 6 2 4 5 0 (ORDER): 992.969388 7 3 1 6 2 4 5 0 (ORDER) -488.265388 (min: -289.864073)
1 7 3 6 2 4 5 0 (ORDER): 991.813405 1 7 3 6 2 4 5 0 (ORDER) -436.549746 (min: -289.864073)
7 1 3 6 2 4 5 0 (ORDER): 991.817915 7 1 3 6 2 4 5 0 (ORDER) -440.439414 (min: -289.864073)
1 6 7 3 2 4 5 0 (ORDER): 995.341303 1 6 7 3 2 4 5 0 (ORDER) -377.639406 (min: -289.864073)
6 1 7 3 2 4 5 0 (ORDER): 989.652742 6 1 7 3 2 4 5 0 (ORDER) -424.585929 (min: -289.864073)
6 7 1 3 2 4 5 0 (ORDER): 987.972190 6 7 1 3 2 4 5 0 (ORDER) -428.688682 (min: -289.864073)
7 6 1 3 2 4 5 0 (ORDER): 987.972190 7 6 1 3 2 4 5 0 (ORDER) -428.688682 (min: -289.864073)
1 7 6 3 2 4 5 0 (ORDER): 995.341303 1 7 6 3 2 4 5 0 (ORDER) -377.639406 (min: -289.864073)
7 1 6 3 2 4 5 0 (ORDER): 995.345813 7 1 6 3 2 4 5 0 (ORDER) -381.529074 (min: -289.864073)
1 2 6 7 3 4 5 0 (ORDER): 1004.766808 1 2 6 7 3 4 5 0 (ORDER) -307.979797 (min: -289.864073)
2 1 6 7 3 4 5 0 (ORDER): 988.686420 2 1 6 7 3 4 5 0 (ORDER) -407.598393 (min: -289.864073)
2 6 1 7 3 4 5 0 (ORDER): 993.424607 2 6 1 7 3 4 5 0 (ORDER) -442.332160 (min: -289.864073)
6 2 1 7 3 4 5 0 (ORDER): 993.519330 6 2 1 7 3 4 5 0 (ORDER) -441.232530 (min: -289.864073)
1 6 2 7 3 4 5 0 (ORDER): 1004.707537 1 6 2 7 3 4 5 0 (ORDER) -307.076835 (min: -289.864073)
6 1 2 7 3 4 5 0 (ORDER): 999.018976 6 1 2 7 3 4 5 0 (ORDER) -354.023357 (min: -289.864073)
6 2 7 1 3 4 5 0 (ORDER): 992.457932 6 2 7 1 3 4 5 0 (ORDER) -443.637342 (min: -289.864073)
2 6 7 1 3 4 5 0 (ORDER): 992.363209 2 6 7 1 3 4 5 0 (ORDER) -444.736972 (min: -289.864073)
2 7 6 1 3 4 5 0 (ORDER): 992.363209 2 7 6 1 3 4 5 0 (ORDER) -444.736972 (min: -289.864073)
7 2 6 1 3 4 5 0 (ORDER): 992.393429 7 2 6 1 3 4 5 0 (ORDER) -444.296904 (min: -289.864073)
6 7 2 1 3 4 5 0 (ORDER): 992.419476 6 7 2 1 3 4 5 0 (ORDER) -443.289812 (min: -289.864073)
7 6 2 1 3 4 5 0 (ORDER): 992.419476 7 6 2 1 3 4 5 0 (ORDER) -443.289812 (min: -289.864073)
1 6 7 2 3 4 5 0 (ORDER): 1004.779129 1 6 7 2 3 4 5 0 (ORDER) -306.728998 (min: -289.864073)
6 1 7 2 3 4 5 0 (ORDER): 999.090568 6 1 7 2 3 4 5 0 (ORDER) -353.675520 (min: -289.864073)
6 7 1 2 3 4 5 0 (ORDER): 997.410015 6 7 1 2 3 4 5 0 (ORDER) -357.778274 (min: -289.864073)
7 6 1 2 3 4 5 0 (ORDER): 997.410015 7 6 1 2 3 4 5 0 (ORDER) -357.778274 (min: -289.864073)
1 7 6 2 3 4 5 0 (ORDER): 1004.779129 1 7 6 2 3 4 5 0 (ORDER) -306.728998 (min: -289.864073)
7 1 6 2 3 4 5 0 (ORDER): 1004.783639 7 1 6 2 3 4 5 0 (ORDER) -310.618665 (min: -289.864073)
1 2 7 6 3 4 5 0 (ORDER): 1004.766808 1 2 7 6 3 4 5 0 (ORDER) -307.979797 (min: -289.864073)
2 1 7 6 3 4 5 0 (ORDER): 988.686420 2 1 7 6 3 4 5 0 (ORDER) -407.598393 (min: -289.864073)
2 7 1 6 3 4 5 0 (ORDER): 989.540968 2 7 1 6 3 4 5 0 (ORDER) -409.790120 (min: -289.864073)
7 2 1 6 3 4 5 0 (ORDER): 989.571189 7 2 1 6 3 4 5 0 (ORDER) -409.350052 (min: -289.864073)
1 7 2 6 3 4 5 0 (ORDER): 1004.822026 1 7 2 6 3 4 5 0 (ORDER) -307.539422 (min: -289.864073)
7 1 2 6 3 4 5 0 (ORDER): 1004.826536 7 1 2 6 3 4 5 0 (ORDER) -311.429090 (min: -289.864073)
1 2 3 7 6 4 5 0 (ORDER): 1004.909860 1 2 3 7 6 4 5 0 (ORDER) -358.223354 (min: -289.864073)
2 1 3 7 6 4 5 0 (ORDER): 988.829472 2 1 3 7 6 4 5 0 (ORDER) -457.841950 (min: -289.864073)
2 3 1 7 6 4 5 0 (ORDER): 990.443341 2 3 1 7 6 4 5 0 (ORDER) -503.928038 (min: -289.864073)
3 2 1 7 6 4 5 0 (ORDER): 974.812347 3 2 1 7 6 4 5 0 (ORDER) -602.794251 (min: -289.864073)
1 3 2 7 6 4 5 0 (ORDER): 995.007037 1 3 2 7 6 4 5 0 (ORDER) -451.705425 (min: -289.864073)
3 1 2 7 6 4 5 0 (ORDER): 985.508205 3 1 2 7 6 4 5 0 (ORDER) -508.754485 (min: -289.864073)
3 2 7 1 6 4 5 0 (ORDER): 977.247045 3 2 7 1 6 4 5 0 (ORDER) -604.505249 (min: -289.864073)
2 3 7 1 6 4 5 0 (ORDER): 992.878039 2 3 7 1 6 4 5 0 (ORDER) -505.639036 (min: -289.864073)
2 7 3 1 6 4 5 0 (ORDER): 987.208872 2 7 3 1 6 4 5 0 (ORDER) -495.659421 (min: -289.864073)
7 2 3 1 6 4 5 0 (ORDER): 987.239093 7 2 3 1 6 4 5 0 (ORDER) -495.219353 (min: -289.864073)
3 7 2 1 6 4 5 0 (ORDER): 977.659289 3 7 2 1 6 4 5 0 (ORDER) -603.510151 (min: -289.864073)
7 3 2 1 6 4 5 0 (ORDER): 983.579538 7 3 2 1 6 4 5 0 (ORDER) -581.571625 (min: -289.864073)
1 3 7 2 6 4 5 0 (ORDER): 995.245175 1 3 7 2 6 4 5 0 (ORDER) -450.710020 (min: -289.864073)
3 1 7 2 6 4 5 0 (ORDER): 985.746344 3 1 7 2 6 4 5 0 (ORDER) -507.759081 (min: -289.864073)
3 7 1 2 6 4 5 0 (ORDER): 986.676247 3 7 1 2 6 4 5 0 (ORDER) -511.168020 (min: -289.864073)
7 3 1 2 6 4 5 0 (ORDER): 992.596497 7 3 1 2 6 4 5 0 (ORDER) -489.229494 (min: -289.864073)
1 7 3 2 6 4 5 0 (ORDER): 991.440515 1 7 3 2 6 4 5 0 (ORDER) -437.513853 (min: -289.864073)
7 1 3 2 6 4 5 0 (ORDER): 991.445024 7 1 3 2 6 4 5 0 (ORDER) -441.403520 (min: -289.864073)
1 2 7 3 6 4 5 0 (ORDER): 997.574533 1 2 7 3 6 4 5 0 (ORDER) -356.986097 (min: -289.864073)
2 1 7 3 6 4 5 0 (ORDER): 981.494146 2 1 7 3 6 4 5 0 (ORDER) -456.604694 (min: -289.864073)
2 7 1 3 6 4 5 0 (ORDER): 982.348693 2 7 1 3 6 4 5 0 (ORDER) -458.796420 (min: -289.864073)
7 2 1 3 6 4 5 0 (ORDER): 982.378914 7 2 1 3 6 4 5 0 (ORDER) -458.356352 (min: -289.864073)
1 7 2 3 6 4 5 0 (ORDER): 997.629752 1 7 2 3 6 4 5 0 (ORDER) -356.545723 (min: -289.864073)
7 1 2 3 6 4 5 0 (ORDER): 997.634261 7 1 2 3 6 4 5 0 (ORDER) -360.435390 (min: -289.864073)
1 2 3 4 7 6 5 0 (ORDER): 1004.909860 1 2 3 4 7 6 5 0 (ORDER) -358.223354 (min: -289.864073)
2 1 3 4 7 6 5 0 (ORDER): 988.829472 2 1 3 4 7 6 5 0 (ORDER) -457.841950 (min: -289.864073)
2 3 1 4 7 6 5 0 (ORDER): 990.443341 2 3 1 4 7 6 5 0 (ORDER) -503.928038 (min: -289.864073)
3 2 1 4 7 6 5 0 (ORDER): 974.812347 3 2 1 4 7 6 5 0 (ORDER) -602.794251 (min: -289.864073)
1 3 2 4 7 6 5 0 (ORDER): 995.007037 1 3 2 4 7 6 5 0 (ORDER) -451.705425 (min: -289.864073)
3 1 2 4 7 6 5 0 (ORDER): 985.508205 3 1 2 4 7 6 5 0 (ORDER) -508.754485 (min: -289.864073)
3 2 4 1 7 6 5 0 (ORDER): 978.794645 3 2 4 1 7 6 5 0 (ORDER) -677.456040 (min: -289.864073)
2 3 4 1 7 6 5 0 (ORDER): 994.425639 2 3 4 1 7 6 5 0 (ORDER) -578.589828 (min: -289.864073)
2 4 3 1 7 6 5 0 (ORDER): 988.259350 2 4 3 1 7 6 5 0 (ORDER) -526.613701 (min: -289.864073)
4 2 3 1 7 6 5 0 (ORDER): 987.909817 4 2 3 1 7 6 5 0 (ORDER) -528.465882 (min: -289.864073)
3 4 2 1 7 6 5 0 (ORDER): 978.763972 3 4 2 1 7 6 5 0 (ORDER) -679.012002 (min: -289.864073)
4 3 2 1 7 6 5 0 (ORDER): 993.030014 4 3 2 1 7 6 5 0 (ORDER) -607.871001 (min: -289.864073)
1 3 4 2 7 6 5 0 (ORDER): 994.057882 1 3 4 2 7 6 5 0 (ORDER) -453.418101 (min: -289.864073)
3 1 4 2 7 6 5 0 (ORDER): 984.559051 3 1 4 2 7 6 5 0 (ORDER) -510.467161 (min: -289.864073)
3 4 1 2 7 6 5 0 (ORDER): 975.909680 3 4 1 2 7 6 5 0 (ORDER) -599.869180 (min: -289.864073)
4 3 1 2 7 6 5 0 (ORDER): 990.175722 4 3 1 2 7 6 5 0 (ORDER) -528.728179 (min: -289.864073)
1 4 3 2 7 6 5 0 (ORDER): 985.357328 1 4 3 2 7 6 5 0 (ORDER) -404.484255 (min: -289.864073)
4 1 3 2 7 6 5 0 (ORDER): 972.562563 4 1 3 2 7 6 5 0 (ORDER) -497.846968 (min: -289.864073)
1 2 4 3 7 6 5 0 (ORDER): 986.226060 1 2 4 3 7 6 5 0 (ORDER) -328.454382 (min: -289.864073)
2 1 4 3 7 6 5 0 (ORDER): 970.145672 2 1 4 3 7 6 5 0 (ORDER) -428.072979 (min: -289.864073)
2 4 1 3 7 6 5 0 (ORDER): 969.787203 2 4 1 3 7 6 5 0 (ORDER) -506.695463 (min: -289.864073)
4 2 1 3 7 6 5 0 (ORDER): 969.437671 4 2 1 3 7 6 5 0 (ORDER) -508.547645 (min: -289.864073)
1 4 2 3 7 6 5 0 (ORDER): 985.838913 1 4 2 3 7 6 5 0 (ORDER) -330.463278 (min: -289.864073)
4 1 2 3 7 6 5 0 (ORDER): 973.044147 4 1 2 3 7 6 5 0 (ORDER) -423.825992 (min: -289.864073)
4 2 3 7 1 6 5 0 (ORDER): 984.151853 4 2 3 7 1 6 5 0 (ORDER) -531.766936 (min: -289.864073)
2 4 3 7 1 6 5 0 (ORDER): 984.501386 2 4 3 7 1 6 5 0 (ORDER) -529.914754 (min: -289.864073)
2 3 4 7 1 6 5 0 (ORDER): 990.667675 2 3 4 7 1 6 5 0 (ORDER) -581.890881 (min: -289.864073)
3 2 4 7 1 6 5 0 (ORDER): 975.036681 3 2 4 7 1 6 5 0 (ORDER) -680.757094 (min: -289.864073)
4 3 2 7 1 6 5 0 (ORDER): 989.272050 4 3 2 7 1 6 5 0 (ORDER) -611.172054 (min: -289.864073)
3 4 2 7 1 6 5 0 (ORDER): 975.006008 3 4 2 7 1 6 5 0 (ORDER) -682.313055 (min: -289.864073)
3 2 7 4 1 6 5 0 (ORDER): 975.036681 3 2 7 4 1 6 5 0 (ORDER) -680.757094 (min: -289.864073)
2 3 7 4 1 6 5 0 (ORDER): 990.667675 2 3 7 4 1 6 5 0 (ORDER) -581.890881 (min: -289.864073)
2 7 3 4 1 6 5 0 (ORDER): 984.998508 2 7 3 4 1 6 5 0 (ORDER) -571.911266 (min: -289.864073)
7 2 3 4 1 6 5 0 (ORDER): 985.028728 7 2 3 4 1 6 5 0 (ORDER) -571.471198 (min: -289.864073)
3 7 2 4 1 6 5 0 (ORDER): 975.448925 3 7 2 4 1 6 5 0 (ORDER) -679.761996 (min: -289.864073)
7 3 2 4 1 6 5 0 (ORDER): 981.369174 7 3 2 4 1 6 5 0 (ORDER) -657.823470 (min: -289.864073)
4 3 7 2 1 6 5 0 (ORDER): 989.113686 4 3 7 2 1 6 5 0 (ORDER) -610.327738 (min: -289.864073)
3 4 7 2 1 6 5 0 (ORDER): 974.847644 3 4 7 2 1 6 5 0 (ORDER) -681.468739 (min: -289.864073)
3 7 4 2 1 6 5 0 (ORDER): 974.847644 3 7 4 2 1 6 5 0 (ORDER) -681.468739 (min: -289.864073)
7 3 4 2 1 6 5 0 (ORDER): 980.767894 7 3 4 2 1 6 5 0 (ORDER) -659.530213 (min: -289.864073)
4 7 3 2 1 6 5 0 (ORDER): 985.047252 4 7 3 2 1 6 5 0 (ORDER) -595.368464 (min: -289.864073)
7 4 3 2 1 6 5 0 (ORDER): 985.047252 7 4 3 2 1 6 5 0 (ORDER) -595.368464 (min: -289.864073)
4 2 7 3 1 6 5 0 (ORDER): 983.457893 4 2 7 3 1 6 5 0 (ORDER) -528.766573 (min: -289.864073)
2 4 7 3 1 6 5 0 (ORDER): 983.807425 2 4 7 3 1 6 5 0 (ORDER) -526.914391 (min: -289.864073)
2 7 4 3 1 6 5 0 (ORDER): 983.807425 2 7 4 3 1 6 5 0 (ORDER) -526.914391 (min: -289.864073)
7 2 4 3 1 6 5 0 (ORDER): 983.837646 7 2 4 3 1 6 5 0 (ORDER) -526.474323 (min: -289.864073)
4 7 2 3 1 6 5 0 (ORDER): 983.310721 4 7 2 3 1 6 5 0 (ORDER) -528.477286 (min: -289.864073)
7 4 2 3 1 6 5 0 (ORDER): 983.310721 7 4 2 3 1 6 5 0 (ORDER) -528.477286 (min: -289.864073)
1 4 3 7 2 6 5 0 (ORDER): 984.939397 1 4 3 7 2 6 5 0 (ORDER) -403.639632 (min: -289.864073)
4 1 3 7 2 6 5 0 (ORDER): 972.144632 4 1 3 7 2 6 5 0 (ORDER) -497.002345 (min: -289.864073)
4 3 1 7 2 6 5 0 (ORDER): 989.757791 4 3 1 7 2 6 5 0 (ORDER) -527.883555 (min: -289.864073)
3 4 1 7 2 6 5 0 (ORDER): 975.491749 3 4 1 7 2 6 5 0 (ORDER) -599.024556 (min: -289.864073)
1 3 4 7 2 6 5 0 (ORDER): 993.639951 1 3 4 7 2 6 5 0 (ORDER) -452.573477 (min: -289.864073)
3 1 4 7 2 6 5 0 (ORDER): 984.141119 3 1 4 7 2 6 5 0 (ORDER) -509.622538 (min: -289.864073)
3 4 7 1 2 6 5 0 (ORDER): 972.023780 3 4 7 1 2 6 5 0 (ORDER) -604.023551 (min: -289.864073)
4 3 7 1 2 6 5 0 (ORDER): 986.289821 4 3 7 1 2 6 5 0 (ORDER) -532.882550 (min: -289.864073)
4 7 3 1 2 6 5 0 (ORDER): 982.223388 4 7 3 1 2 6 5 0 (ORDER) -517.923276 (min: -289.864073)
7 4 3 1 2 6 5 0 (ORDER): 982.223388 7 4 3 1 2 6 5 0 (ORDER) -517.923276 (min: -289.864073)
3 7 4 1 2 6 5 0 (ORDER): 972.023780 3 7 4 1 2 6 5 0 (ORDER) -604.023551 (min: -289.864073)
7 3 4 1 2 6 5 0 (ORDER): 977.944029 7 3 4 1 2 6 5 0 (ORDER) -582.085025 (min: -289.864073)
1 3 7 4 2 6 5 0 (ORDER): 993.639951 1 3 7 4 2 6 5 0 (ORDER) -452.573477 (min: -289.864073)
3 1 7 4 2 6 5 0 (ORDER): 984.141119 3 1 7 4 2 6 5 0 (ORDER) -509.622538 (min: -289.864073)
3 7 1 4 2 6 5 0 (ORDER): 985.071023 3 7 1 4 2 6 5 0 (ORDER) -513.031477 (min: -289.864073)
7 3 1 4 2 6 5 0 (ORDER): 990.991272 7 3 1 4 2 6 5 0 (ORDER) -491.092951 (min: -289.864073)
1 7 3 4 2 6 5 0 (ORDER): 989.835290 1 7 3 4 2 6 5 0 (ORDER) -439.377310 (min: -289.864073)
7 1 3 4 2 6 5 0 (ORDER): 989.839800 7 1 3 4 2 6 5 0 (ORDER) -443.266978 (min: -289.864073)
1 4 7 3 2 6 5 0 (ORDER): 984.891378 1 4 7 3 2 6 5 0 (ORDER) -397.422717 (min: -289.864073)
4 1 7 3 2 6 5 0 (ORDER): 972.096613 4 1 7 3 2 6 5 0 (ORDER) -490.785430 (min: -289.864073)
4 7 1 3 2 6 5 0 (ORDER): 967.911486 4 7 1 3 2 6 5 0 (ORDER) -496.265153 (min: -289.864073)
7 4 1 3 2 6 5 0 (ORDER): 967.911486 7 4 1 3 2 6 5 0 (ORDER) -496.265153 (min: -289.864073)
1 7 4 3 2 6 5 0 (ORDER): 984.891378 1 7 4 3 2 6 5 0 (ORDER) -397.422717 (min: -289.864073)
7 1 4 3 2 6 5 0 (ORDER): 984.895888 7 1 4 3 2 6 5 0 (ORDER) -401.312384 (min: -289.864073)
1 2 4 7 3 6 5 0 (ORDER): 986.134048 1 2 4 7 3 6 5 0 (ORDER) -334.196378 (min: -289.864073)
2 1 4 7 3 6 5 0 (ORDER): 970.053660 2 1 4 7 3 6 5 0 (ORDER) -433.814974 (min: -289.864073)
2 4 1 7 3 6 5 0 (ORDER): 969.695191 2 4 1 7 3 6 5 0 (ORDER) -512.437459 (min: -289.864073)
4 2 1 7 3 6 5 0 (ORDER): 969.345658 4 2 1 7 3 6 5 0 (ORDER) -514.289641 (min: -289.864073)
1 4 2 7 3 6 5 0 (ORDER): 985.746900 1 4 2 7 3 6 5 0 (ORDER) -336.205274 (min: -289.864073)
4 1 2 7 3 6 5 0 (ORDER): 972.952135 4 1 2 7 3 6 5 0 (ORDER) -429.567987 (min: -289.864073)
4 2 7 1 3 6 5 0 (ORDER): 967.208455 4 2 7 1 3 6 5 0 (ORDER) -518.071423 (min: -289.864073)
2 4 7 1 3 6 5 0 (ORDER): 967.557987 2 4 7 1 3 6 5 0 (ORDER) -516.219241 (min: -289.864073)
2 7 4 1 3 6 5 0 (ORDER): 967.557987 2 7 4 1 3 6 5 0 (ORDER) -516.219241 (min: -289.864073)
7 2 4 1 3 6 5 0 (ORDER): 967.588208 7 2 4 1 3 6 5 0 (ORDER) -515.779173 (min: -289.864073)
4 7 2 1 3 6 5 0 (ORDER): 967.061283 4 7 2 1 3 6 5 0 (ORDER) -517.782136 (min: -289.864073)
7 4 2 1 3 6 5 0 (ORDER): 967.061283 7 4 2 1 3 6 5 0 (ORDER) -517.782136 (min: -289.864073)
1 4 7 2 3 6 5 0 (ORDER): 985.520627 1 4 7 2 3 6 5 0 (ORDER) -335.915681 (min: -289.864073)
4 1 7 2 3 6 5 0 (ORDER): 972.725862 4 1 7 2 3 6 5 0 (ORDER) -429.278394 (min: -289.864073)
4 7 1 2 3 6 5 0 (ORDER): 968.540735 4 7 1 2 3 6 5 0 (ORDER) -434.758117 (min: -289.864073)
7 4 1 2 3 6 5 0 (ORDER): 968.540735 7 4 1 2 3 6 5 0 (ORDER) -434.758117 (min: -289.864073)
1 7 4 2 3 6 5 0 (ORDER): 985.520627 1 7 4 2 3 6 5 0 (ORDER) -335.915681 (min: -289.864073)
7 1 4 2 3 6 5 0 (ORDER): 985.525137 7 1 4 2 3 6 5 0 (ORDER) -339.805348 (min: -289.864073)
1 2 7 4 3 6 5 0 (ORDER): 986.134048 1 2 7 4 3 6 5 0 (ORDER) -334.196378 (min: -289.864073)
2 1 7 4 3 6 5 0 (ORDER): 970.053660 2 1 7 4 3 6 5 0 (ORDER) -433.814974 (min: -289.864073)
2 7 1 4 3 6 5 0 (ORDER): 970.908208 2 7 1 4 3 6 5 0 (ORDER) -436.006701 (min: -289.864073)
7 2 1 4 3 6 5 0 (ORDER): 970.938428 7 2 1 4 3 6 5 0 (ORDER) -435.566633 (min: -289.864073)
1 7 2 4 3 6 5 0 (ORDER): 986.189266 1 7 2 4 3 6 5 0 (ORDER) -333.756003 (min: -289.864073)
7 1 2 4 3 6 5 0 (ORDER): 986.193776 7 1 2 4 3 6 5 0 (ORDER) -337.645671 (min: -289.864073)
1 2 3 7 4 6 5 0 (ORDER): 1004.909860 1 2 3 7 4 6 5 0 (ORDER) -358.223354 (min: -289.864073)
2 1 3 7 4 6 5 0 (ORDER): 988.829472 2 1 3 7 4 6 5 0 (ORDER) -457.841950 (min: -289.864073)
2 3 1 7 4 6 5 0 (ORDER): 990.443341 2 3 1 7 4 6 5 0 (ORDER) -503.928038 (min: -289.864073)
3 2 1 7 4 6 5 0 (ORDER): 974.812347 3 2 1 7 4 6 5 0 (ORDER) -602.794251 (min: -289.864073)
1 3 2 7 4 6 5 0 (ORDER): 995.007037 1 3 2 7 4 6 5 0 (ORDER) -451.705425 (min: -289.864073)
3 1 2 7 4 6 5 0 (ORDER): 985.508205 3 1 2 7 4 6 5 0 (ORDER) -508.754485 (min: -289.864073)
3 2 7 1 4 6 5 0 (ORDER): 977.247045 3 2 7 1 4 6 5 0 (ORDER) -604.505249 (min: -289.864073)
2 3 7 1 4 6 5 0 (ORDER): 992.878039 2 3 7 1 4 6 5 0 (ORDER) -505.639036 (min: -289.864073)
2 7 3 1 4 6 5 0 (ORDER): 987.208872 2 7 3 1 4 6 5 0 (ORDER) -495.659421 (min: -289.864073)
7 2 3 1 4 6 5 0 (ORDER): 987.239093 7 2 3 1 4 6 5 0 (ORDER) -495.219353 (min: -289.864073)
3 7 2 1 4 6 5 0 (ORDER): 977.659289 3 7 2 1 4 6 5 0 (ORDER) -603.510151 (min: -289.864073)
7 3 2 1 4 6 5 0 (ORDER): 983.579538 7 3 2 1 4 6 5 0 (ORDER) -581.571625 (min: -289.864073)
1 3 7 2 4 6 5 0 (ORDER): 995.245175 1 3 7 2 4 6 5 0 (ORDER) -450.710020 (min: -289.864073)
3 1 7 2 4 6 5 0 (ORDER): 985.746344 3 1 7 2 4 6 5 0 (ORDER) -507.759081 (min: -289.864073)
3 7 1 2 4 6 5 0 (ORDER): 986.676247 3 7 1 2 4 6 5 0 (ORDER) -511.168020 (min: -289.864073)
7 3 1 2 4 6 5 0 (ORDER): 992.596497 7 3 1 2 4 6 5 0 (ORDER) -489.229494 (min: -289.864073)
1 7 3 2 4 6 5 0 (ORDER): 991.440515 1 7 3 2 4 6 5 0 (ORDER) -437.513853 (min: -289.864073)
7 1 3 2 4 6 5 0 (ORDER): 991.445024 7 1 3 2 4 6 5 0 (ORDER) -441.403520 (min: -289.864073)
1 2 7 3 4 6 5 0 (ORDER): 997.574533 1 2 7 3 4 6 5 0 (ORDER) -356.986097 (min: -289.864073)
2 1 7 3 4 6 5 0 (ORDER): 981.494146 2 1 7 3 4 6 5 0 (ORDER) -456.604694 (min: -289.864073)
2 7 1 3 4 6 5 0 (ORDER): 982.348693 2 7 1 3 4 6 5 0 (ORDER) -458.796420 (min: -289.864073)
7 2 1 3 4 6 5 0 (ORDER): 982.378914 7 2 1 3 4 6 5 0 (ORDER) -458.356352 (min: -289.864073)
1 7 2 3 4 6 5 0 (ORDER): 997.629752 1 7 2 3 4 6 5 0 (ORDER) -356.545723 (min: -289.864073)
7 1 2 3 4 6 5 0 (ORDER): 997.634261 7 1 2 3 4 6 5 0 (ORDER) -360.435390 (min: -289.864073)
1 2 3 4 5 7 6 0 (ORDER): 1004.909860 1 2 3 4 5 7 6 0 (ORDER) -358.223354 (min: -289.864073)
2 1 3 4 5 7 6 0 (ORDER): 988.829472 2 1 3 4 5 7 6 0 (ORDER) -457.841950 (min: -289.864073)
2 3 1 4 5 7 6 0 (ORDER): 990.443341 2 3 1 4 5 7 6 0 (ORDER) -503.928038 (min: -289.864073)
3 2 1 4 5 7 6 0 (ORDER): 974.812347 3 2 1 4 5 7 6 0 (ORDER) -602.794251 (min: -289.864073)
1 3 2 4 5 7 6 0 (ORDER): 995.007037 1 3 2 4 5 7 6 0 (ORDER) -451.705425 (min: -289.864073)
3 1 2 4 5 7 6 0 (ORDER): 985.508205 3 1 2 4 5 7 6 0 (ORDER) -508.754485 (min: -289.864073)
3 2 4 1 5 7 6 0 (ORDER): 978.794645 3 2 4 1 5 7 6 0 (ORDER) -677.456040 (min: -289.864073)
2 3 4 1 5 7 6 0 (ORDER): 994.425639 2 3 4 1 5 7 6 0 (ORDER) -578.589828 (min: -289.864073)
2 4 3 1 5 7 6 0 (ORDER): 988.259350 2 4 3 1 5 7 6 0 (ORDER) -526.613701 (min: -289.864073)
4 2 3 1 5 7 6 0 (ORDER): 987.909817 4 2 3 1 5 7 6 0 (ORDER) -528.465882 (min: -289.864073)
3 4 2 1 5 7 6 0 (ORDER): 978.763972 3 4 2 1 5 7 6 0 (ORDER) -679.012002 (min: -289.864073)
4 3 2 1 5 7 6 0 (ORDER): 993.030014 4 3 2 1 5 7 6 0 (ORDER) -607.871001 (min: -289.864073)
1 3 4 2 5 7 6 0 (ORDER): 994.057882 1 3 4 2 5 7 6 0 (ORDER) -453.418101 (min: -289.864073)
3 1 4 2 5 7 6 0 (ORDER): 984.559051 3 1 4 2 5 7 6 0 (ORDER) -510.467161 (min: -289.864073)
3 4 1 2 5 7 6 0 (ORDER): 975.909680 3 4 1 2 5 7 6 0 (ORDER) -599.869180 (min: -289.864073)
4 3 1 2 5 7 6 0 (ORDER): 990.175722 4 3 1 2 5 7 6 0 (ORDER) -528.728179 (min: -289.864073)
1 4 3 2 5 7 6 0 (ORDER): 985.357328 1 4 3 2 5 7 6 0 (ORDER) -404.484255 (min: -289.864073)
4 1 3 2 5 7 6 0 (ORDER): 972.562563 4 1 3 2 5 7 6 0 (ORDER) -497.846968 (min: -289.864073)
1 2 4 3 5 7 6 0 (ORDER): 986.226060 1 2 4 3 5 7 6 0 (ORDER) -328.454382 (min: -289.864073)
2 1 4 3 5 7 6 0 (ORDER): 970.145672 2 1 4 3 5 7 6 0 (ORDER) -428.072979 (min: -289.864073)
2 4 1 3 5 7 6 0 (ORDER): 969.787203 2 4 1 3 5 7 6 0 (ORDER) -506.695463 (min: -289.864073)
4 2 1 3 5 7 6 0 (ORDER): 969.437671 4 2 1 3 5 7 6 0 (ORDER) -508.547645 (min: -289.864073)
1 4 2 3 5 7 6 0 (ORDER): 985.838913 1 4 2 3 5 7 6 0 (ORDER) -330.463278 (min: -289.864073)
4 1 2 3 5 7 6 0 (ORDER): 973.044147 4 1 2 3 5 7 6 0 (ORDER) -423.825992 (min: -289.864073)
4 2 3 5 1 7 6 0 (ORDER): 984.094446 4 2 3 5 1 7 6 0 (ORDER) -561.777642 (min: -289.864073)
2 4 3 5 1 7 6 0 (ORDER): 984.443978 2 4 3 5 1 7 6 0 (ORDER) -559.925460 (min: -289.864073)
2 3 4 5 1 7 6 0 (ORDER): 990.610267 2 3 4 5 1 7 6 0 (ORDER) -611.901587 (min: -289.864073)
3 2 4 5 1 7 6 0 (ORDER): 974.979274 3 2 4 5 1 7 6 0 (ORDER) -710.767800 (min: -289.864073)
4 3 2 5 1 7 6 0 (ORDER): 989.214642 4 3 2 5 1 7 6 0 (ORDER) -641.182761 (min: -289.864073)
3 4 2 5 1 7 6 0 (ORDER): 974.948601 3 4 2 5 1 7 6 0 (ORDER) -712.323762 (min: -289.864073)
3 2 5 4 1 7 6 0 (ORDER): 974.979274 3 2 5 4 1 7 6 0 (ORDER) -710.767800 (min: -289.864073)
2 3 5 4 1 7 6 0 (ORDER): 990.610267 2 3 5 4 1 7 6 0 (ORDER) -611.901587 (min: -289.864073)
2 5 3 4 1 7 6 0 (ORDER): 973.105325 2 5 3 4 1 7 6 0 (ORDER) -599.701691 (min: -289.864073)
5 2 3 4 1 7 6 0 (ORDER): 972.953304 5 2 3 4 1 7 6 0 (ORDER) -599.841131 (min: -289.864073)
3 5 2 4 1 7 6 0 (ORDER): 974.015488 3 5 2 4 1 7 6 0 (ORDER) -711.742090 (min: -289.864073)
5 3 2 4 1 7 6 0 (ORDER): 983.852009 5 3 2 4 1 7 6 0 (ORDER) -674.754146 (min: -289.864073)
4 3 5 2 1 7 6 0 (ORDER): 988.402212 4 3 5 2 1 7 6 0 (ORDER) -642.219588 (min: -289.864073)
3 4 5 2 1 7 6 0 (ORDER): 974.136170 3 4 5 2 1 7 6 0 (ORDER) -713.360589 (min: -289.864073)
3 5 4 2 1 7 6 0 (ORDER): 974.136170 3 5 4 2 1 7 6 0 (ORDER) -713.360589 (min: -289.864073)
5 3 4 2 1 7 6 0 (ORDER): 983.972691 5 3 4 2 1 7 6 0 (ORDER) -676.372644 (min: -289.864073)
4 5 3 2 1 7 6 0 (ORDER): 976.275038 4 5 3 2 1 7 6 0 (ORDER) -621.750358 (min: -289.864073)
5 4 3 2 1 7 6 0 (ORDER): 976.275038 5 4 3 2 1 7 6 0 (ORDER) -621.750358 (min: -289.864073)
4 2 5 3 1 7 6 0 (ORDER): 971.885924 4 2 5 3 1 7 6 0 (ORDER) -566.096461 (min: -289.864073)
2 4 5 3 1 7 6 0 (ORDER): 972.235457 2 4 5 3 1 7 6 0 (ORDER) -564.244279 (min: -289.864073)
2 5 4 3 1 7 6 0 (ORDER): 972.235457 2 5 4 3 1 7 6 0 (ORDER) -564.244279 (min: -289.864073)
5 2 4 3 1 7 6 0 (ORDER): 972.083435 5 2 4 3 1 7 6 0 (ORDER) -564.383718 (min: -289.864073)
4 5 2 3 1 7 6 0 (ORDER): 972.222002 4 5 2 3 1 7 6 0 (ORDER) -566.298437 (min: -289.864073)
5 4 2 3 1 7 6 0 (ORDER): 972.222002 5 4 2 3 1 7 6 0 (ORDER) -566.298437 (min: -289.864073)
1 4 3 5 2 7 6 0 (ORDER): 984.668203 1 4 3 5 2 7 6 0 (ORDER) -406.799989 (min: -289.864073)
4 1 3 5 2 7 6 0 (ORDER): 971.873437 4 1 3 5 2 7 6 0 (ORDER) -500.162702 (min: -289.864073)
4 3 1 5 2 7 6 0 (ORDER): 989.486596 4 3 1 5 2 7 6 0 (ORDER) -531.043912 (min: -289.864073)
3 4 1 5 2 7 6 0 (ORDER): 975.220555 3 4 1 5 2 7 6 0 (ORDER) -602.184913 (min: -289.864073)
1 3 4 5 2 7 6 0 (ORDER): 993.368757 1 3 4 5 2 7 6 0 (ORDER) -455.733834 (min: -289.864073)
3 1 4 5 2 7 6 0 (ORDER): 983.869925 3 1 4 5 2 7 6 0 (ORDER) -512.782895 (min: -289.864073)
3 4 5 1 2 7 6 0 (ORDER): 975.804810 3 4 5 1 2 7 6 0 (ORDER) -644.660201 (min: -289.864073)
4 3 5 1 2 7 6 0 (ORDER): 990.070852 4 3 5 1 2 7 6 0 (ORDER) -573.519200 (min: -289.864073)
4 5 3 1 2 7 6 0 (ORDER): 977.943678 4 5 3 1 2 7 6 0 (ORDER) -553.049970 (min: -289.864073)
5 4 3 1 2 7 6 0 (ORDER): 977.943678 5 4 3 1 2 7 6 0 (ORDER) -553.049970 (min: -289.864073)
3 5 4 1 2 7 6 0 (ORDER): 975.804810 3 5 4 1 2 7 6 0 (ORDER) -644.660201 (min: -289.864073)
5 3 4 1 2 7 6 0 (ORDER): 985.641331 5 3 4 1 2 7 6 0 (ORDER) -607.672256 (min: -289.864073)
1 3 5 4 2 7 6 0 (ORDER): 993.368757 1 3 5 4 2 7 6 0 (ORDER) -455.733834 (min: -289.864073)
3 1 5 4 2 7 6 0 (ORDER): 983.869925 3 1 5 4 2 7 6 0 (ORDER) -512.782895 (min: -289.864073)
3 5 1 4 2 7 6 0 (ORDER): 978.914350 3 5 1 4 2 7 6 0 (ORDER) -565.969179 (min: -289.864073)
5 3 1 4 2 7 6 0 (ORDER): 988.750871 5 3 1 4 2 7 6 0 (ORDER) -528.981235 (min: -289.864073)
1 5 3 4 2 7 6 0 (ORDER): 986.158999 1 5 3 4 2 7 6 0 (ORDER) -435.335965 (min: -289.864073)
5 1 3 4 2 7 6 0 (ORDER): 980.580972 5 1 3 4 2 7 6 0 (ORDER) -488.760413 (min: -289.864073)
1 4 5 3 2 7 6 0 (ORDER): 984.882801 1 4 5 3 2 7 6 0 (ORDER) -402.920834 (min: -289.864073)
4 1 5 3 2 7 6 0 (ORDER): 972.088035 4 1 5 3 2 7 6 0 (ORDER) -496.283547 (min: -289.864073)
4 5 1 3 2 7 6 0 (ORDER): 971.597405 4 5 1 3 2 7 6 0 (ORDER) -538.996999 (min: -289.864073)
5 4 1 3 2 7 6 0 (ORDER): 971.597405 5 4 1 3 2 7 6 0 (ORDER) -538.996999 (min: -289.864073)
1 5 4 3 2 7 6 0 (ORDER): 984.882801 1 5 4 3 2 7 6 0 (ORDER) -402.920834 (min: -289.864073)
5 1 4 3 2 7 6 0 (ORDER): 979.304773 5 1 4 3 2 7 6 0 (ORDER) -456.345282 (min: -289.864073)
1 2 4 5 3 7 6 0 (ORDER): 985.636632 1 2 4 5 3 7 6 0 (ORDER) -349.363276 (min: -289.864073)
2 1 4 5 3 7 6 0 (ORDER): 969.556244 2 1 4 5 3 7 6 0 (ORDER) -448.981873 (min: -289.864073)
[truncated: 3,257,633 more chars]
