# Supplementary material for: Using Triplet Ordering Preferences for Estimating Causal Effects in the Analysis of Gene Expression Data
Source: PLoS One. 2017 Jan 31;12(1):e0170514. doi: 10.1371/journal.pone.0170514 (PMC5283676; doi:10.1371/journal.pone.0170514)
Supplement: S1 Data — This file is a tar file zipped with gzip and contains all raw data files used to generate the figures shown in this work (and a README_DATA file) which lists and explains all data files. (TAR.GZ) [file pone.0170514.s001.tar.gz › exact_pairs.cmp]

MATRIX 0 0 0.000000 0.000000 MATRIX 0 0 0.000000 0.000000
MATRIX 0 1 0.000000 0.086090 MATRIX 0 1 0.000000 0.088423
MATRIX 0 2 0.000000 0.144358 MATRIX 0 2 0.000000 0.113007
MATRIX 0 3 0.000000 0.058440 MATRIX 0 3 0.000000 0.000000
MATRIX 0 4 0.000000 -0.035578 MATRIX 0 4 0.000000 -0.027203
MATRIX 0 5 0.000000 0.158193 MATRIX 0 5 0.000000 0.051806
MATRIX 0 6 0.000000 0.092645 MATRIX 0 6 0.000000 0.007395
MATRIX 0 7 0.000000 0.078361 MATRIX 0 7 0.000000 0.022058
MATRIX 1 0 0.000000 0.022509 MATRIX 1 0 0.000000 0.012860
MATRIX 1 1 0.000000 0.000000 MATRIX 1 1 0.000000 0.000000
MATRIX 1 2 0.000000 -0.003393 MATRIX 1 2 0.000000 -0.003568
MATRIX 1 3 0.000000 0.076035 MATRIX 1 3 0.000000 0.038255
MATRIX 1 4 0.000000 0.046197 MATRIX 1 4 0.000000 0.038376
MATRIX 1 5 0.000000 -0.003298 MATRIX 1 5 0.000000 -0.003930
MATRIX 1 6 0.000000 0.092960 MATRIX 1 6 0.000000 0.046957
MATRIX 1 7 0.000000 0.004249 MATRIX 1 7 0.000000 0.002719
MATRIX 2 0 0.000000 0.077084 MATRIX 2 0 0.000000 0.000000
MATRIX 2 1 0.000000 -0.050403 MATRIX 2 1 0.000000 -0.003010
MATRIX 2 2 0.000000 0.000000 MATRIX 2 2 0.000000 0.000000
MATRIX 2 3 0.000000 -0.010465 MATRIX 2 3 0.000000 0.000000
MATRIX 2 4 0.000000 -0.041050 MATRIX 2 4 0.000000 -0.011819
MATRIX 2 5 0.000000 0.127413 MATRIX 2 5 0.000000 0.000000
MATRIX 2 6 0.000000 -0.039117 MATRIX 2 6 0.000000 0.000000
MATRIX 2 7 0.000000 0.135885 MATRIX 2 7 0.000000 0.042512
MATRIX 3 0 0.000000 0.235791 MATRIX 3 0 0.000000 0.233276
MATRIX 3 1 0.000000 0.209690 MATRIX 3 1 0.000000 0.244495
MATRIX 3 2 0.000000 0.039720 MATRIX 3 2 0.000000 0.030285
MATRIX 3 3 0.000000 0.000000 MATRIX 3 3 0.000000 0.000000
MATRIX 3 4 0.000000 0.035098 MATRIX 3 4 0.000000 0.039304
MATRIX 3 5 0.000000 0.130078 MATRIX 3 5 0.000000 0.112137
MATRIX 3 6 0.000000 0.420478 MATRIX 3 6 0.000000 0.478763
MATRIX 3 7 0.000000 0.035637 MATRIX 3 7 0.000000 0.026451
MATRIX 4 0 0.000000 -0.158206 MATRIX 4 0 0.000000 -0.221791
MATRIX 4 1 0.000000 0.661440 MATRIX 4 1 0.000000 0.679510
MATRIX 4 2 0.000000 -0.123832 MATRIX 4 2 0.000000 -0.149946
MATRIX 4 3 0.000000 0.298431 MATRIX 4 3 0.000000 0.262702
MATRIX 4 4 0.000000 0.000000 MATRIX 4 4 0.000000 0.000000
MATRIX 4 5 0.000000 0.068974 MATRIX 4 5 0.000000 0.047106
MATRIX 4 6 0.000000 0.262016 MATRIX 4 6 0.000000 0.246269
MATRIX 4 7 0.000000 0.037965 MATRIX 4 7 0.000000 0.023710
MATRIX 5 0 0.000000 0.292043 MATRIX 5 0 0.000000 0.713983
MATRIX 5 1 0.000000 -0.005471 MATRIX 5 1 0.000000 0.119413
MATRIX 5 2 0.000000 0.185441 MATRIX 5 2 0.000000 0.301936
MATRIX 5 3 0.000000 0.461772 MATRIX 5 3 0.000000 0.805206
MATRIX 5 4 0.000000 0.046859 MATRIX 5 4 0.000000 0.055042
MATRIX 5 5 0.000000 0.000000 MATRIX 5 5 0.000000 0.000000
MATRIX 5 6 0.000000 0.262070 MATRIX 5 6 0.000000 0.535175
MATRIX 5 7 0.000000 0.113687 MATRIX 5 7 0.000000 0.138487
MATRIX 6 0 0.000000 0.150705 MATRIX 6 0 0.000000 0.146505
MATRIX 6 1 0.000000 0.312790 MATRIX 6 1 0.000000 0.342600
MATRIX 6 2 0.000000 0.008902 MATRIX 6 2 0.000000 -0.005009
MATRIX 6 3 0.000000 0.149641 MATRIX 6 3 0.000000 0.000000
MATRIX 6 4 0.000000 0.027030 MATRIX 6 4 0.000000 0.025122
MATRIX 6 5 0.000000 0.047077 MATRIX 6 5 0.000000 0.016046
MATRIX 6 6 0.000000 0.000000 MATRIX 6 6 0.000000 0.000000
MATRIX 6 7 0.000000 0.024870 MATRIX 6 7 0.000000 0.010232
MATRIX 7 0 0.000000 0.620817 MATRIX 7 0 0.000000 1.181955
MATRIX 7 1 0.000000 0.213092 MATRIX 7 1 0.000000 0.447947
MATRIX 7 2 0.000000 0.272703 MATRIX 7 2 0.000000 0.465517
MATRIX 7 3 0.000000 0.500452 MATRIX 7 3 0.000000 1.007129
MATRIX 7 4 0.000000 0.078439 MATRIX 7 4 0.000000 0.113302
MATRIX 7 5 0.000000 0.335650 MATRIX 7 5 0.000000 0.497555
MATRIX 7 6 0.000000 0.448947 MATRIX 7 6 0.000000 0.878157
MATRIX 7 7 0.000000 0.000000 MATRIX 7 7 0.000000 0.000000
