# Supplementary material for: Using Triplet Ordering Preferences for Estimating Causal Effects in the Analysis of Gene Expression Data
Source: PLoS One. 2017 Jan 31;12(1):e0170514. doi: 10.1371/journal.pone.0170514 (PMC5283676; doi:10.1371/journal.pone.0170514)
Supplement: S1 Data — This file is a tar file zipped with gzip and contains all raw data files used to generate the figures shown in this work (and a README_DATA file) which lists and explains all data files. (TAR.GZ) [file pone.0170514.s001.tar.gz › exact_triplets.cmp]

MATRIX 0 0 0.000000 0.000000 MATRIX 0 0 0.000000 0.000000
MATRIX 0 1 0.000000 0.086090 MATRIX 0 1 0.000000 0.076113
MATRIX 0 2 0.000000 0.144358 MATRIX 0 2 0.000000 0.143157
MATRIX 0 3 0.000000 0.058440 MATRIX 0 3 0.000000 0.000000
MATRIX 0 4 0.000000 -0.035578 MATRIX 0 4 0.000000 -0.020492
MATRIX 0 5 0.000000 0.158193 MATRIX 0 5 0.000000 0.128840
MATRIX 0 6 0.000000 0.092645 MATRIX 0 6 0.000000 0.007601
MATRIX 0 7 0.000000 0.078361 MATRIX 0 7 0.000000 0.062745
MATRIX 1 0 0.000000 0.022509 MATRIX 1 0 0.000000 0.013073
MATRIX 1 1 0.000000 0.000000 MATRIX 1 1 0.000000 0.000000
MATRIX 1 2 0.000000 -0.003393 MATRIX 1 2 0.000000 -0.003781
MATRIX 1 3 0.000000 0.076035 MATRIX 1 3 0.000000 0.041705
MATRIX 1 4 0.000000 0.046197 MATRIX 1 4 0.000000 0.032941
MATRIX 1 5 0.000000 -0.003298 MATRIX 1 5 0.000000 -0.005891
MATRIX 1 6 0.000000 0.092960 MATRIX 1 6 0.000000 0.048945
MATRIX 1 7 0.000000 0.004249 MATRIX 1 7 0.000000 0.002085
MATRIX 2 0 0.000000 0.077084 MATRIX 2 0 0.000000 0.000000
MATRIX 2 1 0.000000 -0.050403 MATRIX 2 1 0.000000 -0.002281
MATRIX 2 2 0.000000 0.000000 MATRIX 2 2 0.000000 0.000000
MATRIX 2 3 0.000000 -0.010465 MATRIX 2 3 0.000000 0.000000
MATRIX 2 4 0.000000 -0.041050 MATRIX 2 4 0.000000 -0.004295
MATRIX 2 5 0.000000 0.127413 MATRIX 2 5 0.000000 0.000000
MATRIX 2 6 0.000000 -0.039117 MATRIX 2 6 0.000000 -0.001824
MATRIX 2 7 0.000000 0.135885 MATRIX 2 7 0.000000 0.092286
MATRIX 3 0 0.000000 0.235791 MATRIX 3 0 0.000000 0.260803
MATRIX 3 1 0.000000 0.209690 MATRIX 3 1 0.000000 0.245003
MATRIX 3 2 0.000000 0.039720 MATRIX 3 2 0.000000 0.041833
MATRIX 3 3 0.000000 0.000000 MATRIX 3 3 0.000000 0.000000
MATRIX 3 4 0.000000 0.035098 MATRIX 3 4 0.000000 0.040737
MATRIX 3 5 0.000000 0.130078 MATRIX 3 5 0.000000 0.137064
MATRIX 3 6 0.000000 0.420478 MATRIX 3 6 0.000000 0.488582
MATRIX 3 7 0.000000 0.035637 MATRIX 3 7 0.000000 0.037966
MATRIX 4 0 0.000000 -0.158206 MATRIX 4 0 0.000000 -0.215528
MATRIX 4 1 0.000000 0.661440 MATRIX 4 1 0.000000 0.699165
MATRIX 4 2 0.000000 -0.123832 MATRIX 4 2 0.000000 -0.146856
MATRIX 4 3 0.000000 0.298431 MATRIX 4 3 0.000000 0.274808
MATRIX 4 4 0.000000 0.000000 MATRIX 4 4 0.000000 0.000000
MATRIX 4 5 0.000000 0.068974 MATRIX 4 5 0.000000 0.057699
MATRIX 4 6 0.000000 0.262016 MATRIX 4 6 0.000000 0.251445
MATRIX 4 7 0.000000 0.037965 MATRIX 4 7 0.000000 0.032536
MATRIX 5 0 0.000000 0.292043 MATRIX 5 0 0.000000 0.382581
MATRIX 5 1 0.000000 -0.005471 MATRIX 5 1 0.000000 -0.020108
MATRIX 5 2 0.000000 0.185441 MATRIX 5 2 0.000000 0.282477
MATRIX 5 3 0.000000 0.461772 MATRIX 5 3 0.000000 0.425099
MATRIX 5 4 0.000000 0.046859 MATRIX 5 4 0.000000 0.035522
MATRIX 5 5 0.000000 0.000000 MATRIX 5 5 0.000000 0.000000
MATRIX 5 6 0.000000 0.262070 MATRIX 5 6 0.000000 0.283694
MATRIX 5 7 0.000000 0.113687 MATRIX 5 7 0.000000 0.135613
MATRIX 6 0 0.000000 0.150705 MATRIX 6 0 0.000000 0.170923
MATRIX 6 1 0.000000 0.312790 MATRIX 6 1 0.000000 0.341453
MATRIX 6 2 0.000000 0.008902 MATRIX 6 2 0.000000 0.006094
MATRIX 6 3 0.000000 0.149641 MATRIX 6 3 0.000000 0.000978
MATRIX 6 4 0.000000 0.027030 MATRIX 6 4 0.000000 0.026913
MATRIX 6 5 0.000000 0.047077 MATRIX 6 5 0.000000 0.035851
MATRIX 6 6 0.000000 0.000000 MATRIX 6 6 0.000000 0.000000
MATRIX 6 7 0.000000 0.024870 MATRIX 6 7 0.000000 0.023573
MATRIX 7 0 0.000000 0.620817 MATRIX 7 0 0.000000 0.792577
MATRIX 7 1 0.000000 0.213092 MATRIX 7 1 0.000000 0.261337
MATRIX 7 2 0.000000 0.272703 MATRIX 7 2 0.000000 0.346929
MATRIX 7 3 0.000000 0.500452 MATRIX 7 3 0.000000 0.618320
MATRIX 7 4 0.000000 0.078439 MATRIX 7 4 0.000000 0.068202
MATRIX 7 5 0.000000 0.335650 MATRIX 7 5 0.000000 0.372749
MATRIX 7 6 0.000000 0.448947 MATRIX 7 6 0.000000 0.536227
MATRIX 7 7 0.000000 0.000000 MATRIX 7 7 0.000000 0.000000
