# Supplementary material for: Using Triplet Ordering Preferences for Estimating Causal Effects in the Analysis of Gene Expression Data
Source: PLoS One. 2017 Jan 31;12(1):e0170514. doi: 10.1371/journal.pone.0170514 (PMC5283676; doi:10.1371/journal.pone.0170514)
Supplement: S1 Data — This file is a tar file zipped with gzip and contains all raw data files used to generate the figures shown in this work (and a README_DATA file) which lists and explains all data files. (TAR.GZ) [file pone.0170514.s001.tar.gz › exact_exact1000.cmp]

MATRIX 0 0 0.000000 0.000000 MATRIX 0 0 0.000000 0.000000
MATRIX 0 1 0.000000 0.086090 MATRIX 0 1 0.000000 0.088760
MATRIX 0 2 0.000000 0.144358 MATRIX 0 2 0.000000 0.163655
MATRIX 0 3 0.000000 0.058440 MATRIX 0 3 0.000000 0.005284
MATRIX 0 4 0.000000 -0.035578 MATRIX 0 4 0.000000 -0.024024
MATRIX 0 5 0.000000 0.158193 MATRIX 0 5 0.000000 0.186394
MATRIX 0 6 0.000000 0.092645 MATRIX 0 6 0.000000 0.068816
MATRIX 0 7 0.000000 0.078361 MATRIX 0 7 0.000000 0.090178
MATRIX 1 0 0.000000 0.022509 MATRIX 1 0 0.000000 0.007525
MATRIX 1 1 0.000000 0.000000 MATRIX 1 1 0.000000 0.000000
MATRIX 1 2 0.000000 -0.003393 MATRIX 1 2 0.000000 -0.004014
MATRIX 1 3 0.000000 0.076035 MATRIX 1 3 0.000000 0.030363
MATRIX 1 4 0.000000 0.046197 MATRIX 1 4 0.000000 0.029260
MATRIX 1 5 0.000000 -0.003298 MATRIX 1 5 0.000000 -0.012207
MATRIX 1 6 0.000000 0.092960 MATRIX 1 6 0.000000 0.036995
MATRIX 1 7 0.000000 0.004249 MATRIX 1 7 0.000000 0.001127
MATRIX 2 0 0.000000 0.077084 MATRIX 2 0 0.000000 0.006381
MATRIX 2 1 0.000000 -0.050403 MATRIX 2 1 0.000000 -0.045827
MATRIX 2 2 0.000000 0.000000 MATRIX 2 2 0.000000 0.000000
MATRIX 2 3 0.000000 -0.010465 MATRIX 2 3 0.000000 -0.004059
MATRIX 2 4 0.000000 -0.041050 MATRIX 2 4 0.000000 -0.014419
MATRIX 2 5 0.000000 0.127413 MATRIX 2 5 0.000000 0.136534
MATRIX 2 6 0.000000 -0.039117 MATRIX 2 6 0.000000 -0.029013
MATRIX 2 7 0.000000 0.135885 MATRIX 2 7 0.000000 0.147895
MATRIX 3 0 0.000000 0.235791 MATRIX 3 0 0.000000 0.273781
MATRIX 3 1 0.000000 0.209690 MATRIX 3 1 0.000000 0.242943
MATRIX 3 2 0.000000 0.039720 MATRIX 3 2 0.000000 0.048470
MATRIX 3 3 0.000000 0.000000 MATRIX 3 3 0.000000 0.000000
MATRIX 3 4 0.000000 0.035098 MATRIX 3 4 0.000000 0.039806
MATRIX 3 5 0.000000 0.130078 MATRIX 3 5 0.000000 0.151809
MATRIX 3 6 0.000000 0.420478 MATRIX 3 6 0.000000 0.484764
MATRIX 3 7 0.000000 0.035637 MATRIX 3 7 0.000000 0.043607
MATRIX 4 0 0.000000 -0.158206 MATRIX 4 0 0.000000 -0.175776
MATRIX 4 1 0.000000 0.661440 MATRIX 4 1 0.000000 0.726591
MATRIX 4 2 0.000000 -0.123832 MATRIX 4 2 0.000000 -0.133321
MATRIX 4 3 0.000000 0.298431 MATRIX 4 3 0.000000 0.315083
MATRIX 4 4 0.000000 0.000000 MATRIX 4 4 0.000000 0.000000
MATRIX 4 5 0.000000 0.068974 MATRIX 4 5 0.000000 0.073528
MATRIX 4 6 0.000000 0.262016 MATRIX 4 6 0.000000 0.289355
MATRIX 4 7 0.000000 0.037965 MATRIX 4 7 0.000000 0.040366
MATRIX 5 0 0.000000 0.292043 MATRIX 5 0 0.000000 0.136163
MATRIX 5 1 0.000000 -0.005471 MATRIX 5 1 0.000000 -0.092650
MATRIX 5 2 0.000000 0.185441 MATRIX 5 2 0.000000 0.165524
MATRIX 5 3 0.000000 0.461772 MATRIX 5 3 0.000000 0.169764
MATRIX 5 4 0.000000 0.046859 MATRIX 5 4 0.000000 0.026919
MATRIX 5 5 0.000000 0.000000 MATRIX 5 5 0.000000 0.000000
MATRIX 5 6 0.000000 0.262070 MATRIX 5 6 0.000000 0.112052
MATRIX 5 7 0.000000 0.113687 MATRIX 5 7 0.000000 0.097236
MATRIX 6 0 0.000000 0.150705 MATRIX 6 0 0.000000 0.150267
MATRIX 6 1 0.000000 0.312790 MATRIX 6 1 0.000000 0.344045
MATRIX 6 2 0.000000 0.008902 MATRIX 6 2 0.000000 0.008555
MATRIX 6 3 0.000000 0.149641 MATRIX 6 3 0.000000 0.029230
MATRIX 6 4 0.000000 0.027030 MATRIX 6 4 0.000000 0.025065
MATRIX 6 5 0.000000 0.047077 MATRIX 6 5 0.000000 0.041895
MATRIX 6 6 0.000000 0.000000 MATRIX 6 6 0.000000 0.000000
MATRIX 6 7 0.000000 0.024870 MATRIX 6 7 0.000000 0.026101
MATRIX 7 0 0.000000 0.620817 MATRIX 7 0 0.000000 0.571625
MATRIX 7 1 0.000000 0.213092 MATRIX 7 1 0.000000 0.191933
MATRIX 7 2 0.000000 0.272703 MATRIX 7 2 0.000000 0.252731
MATRIX 7 3 0.000000 0.500452 MATRIX 7 3 0.000000 0.461137
MATRIX 7 4 0.000000 0.078439 MATRIX 7 4 0.000000 0.061052
MATRIX 7 5 0.000000 0.335650 MATRIX 7 5 0.000000 0.335176
MATRIX 7 6 0.000000 0.448947 MATRIX 7 6 0.000000 0.413656
MATRIX 7 7 0.000000 0.000000 MATRIX 7 7 0.000000 0.000000
