# Supplementary material for: Using Triplet Ordering Preferences for Estimating Causal Effects in the Analysis of Gene Expression Data
Source: PLoS One. 2017 Jan 31;12(1):e0170514. doi: 10.1371/journal.pone.0170514 (PMC5283676; doi:10.1371/journal.pone.0170514)
Supplement: S1 Data — This file is a tar file zipped with gzip and contains all raw data files used to generate the figures shown in this work (and a README_DATA file) which lists and explains all data files. (TAR.GZ) [file pone.0170514.s001.tar.gz › E2_rfix_like_medium20.dat]

1 2.016970e+02 4.497905e-01
5 1.793040e+02 5.172438e-01
7 1.675520e+02 5.211169e-01
10 1.520580e+02 5.872457e-01
12 1.396900e+02 5.655172e-01
14 1.279880e+02 6.259342e-01
18 1.038840e+02 6.818471e-01
20 9.389600e+01 6.141974e-01
22 9.290700e+01 6.292347e-01
30 8.980000e+01 6.032329e-01
40 8.687200e+01 5.727999e-01
50 8.466500e+01 5.594119e-01
60 8.282500e+01 5.443130e-01
70 8.129400e+01 5.627150e-01
80 8.112700e+01 5.301206e-01
90 8.003300e+01 5.381259e-01
100 7.960500e+01 5.360974e-01
110 7.975600e+01 5.368712e-01
120 7.949100e+01 5.368875e-01
140 7.773700e+01 5.094442e-01
150 7.782000e+01 4.902223e-01
160 7.783100e+01 5.029407e-01
170 7.720700e+01 5.154705e-01
180 7.655100e+01 4.960135e-01
