# Supplementary material for: Using Triplet Ordering Preferences for Estimating Causal Effects in the Analysis of Gene Expression Data
Source: PLoS One. 2017 Jan 31;12(1):e0170514. doi: 10.1371/journal.pone.0170514 (PMC5283676; doi:10.1371/journal.pone.0170514)
Supplement: S1 Data — This file is a tar file zipped with gzip and contains all raw data files used to generate the figures shown in this work (and a README_DATA file) which lists and explains all data files. (TAR.GZ) [file pone.0170514.s001.tar.gz › E2_rfix_pairs20.dat]

1 2.034770e+02 5.413285e-01
5 1.917660e+02 6.582177e-01
7 1.869640e+02 7.093122e-01
10 1.760210e+02 8.471731e-01
11 1.716690e+02 8.820144e-01
12 1.657120e+02 9.383718e-01
13 1.595300e+02 9.734499e-01
14 1.513540e+02 1.009644e+00
15 1.420890e+02 1.072189e+00
16 1.316760e+02 1.137665e+00
17 1.189030e+02 1.194874e+00
18 1.043380e+02 1.256274e+00
19 9.007400e+01 1.322787e+00
20 7.470300e+01 1.336414e+00
22 7.432100e+01 1.332011e+00
30 6.980000e+01 1.360733e+00
40 5.385900e+01 1.216920e+00
50 5.046800e+01 1.214131e+00
60 4.183800e+01 1.115269e+00
70 3.917500e+01 1.099693e+00
80 3.343300e+01 1.012899e+00
90 3.059600e+01 9.716001e-01
100 2.697200e+01 9.208372e-01
110 2.404300e+01 8.708740e-01
120 2.074000e+01 8.124645e-01
130 1.857000e+01 7.562109e-01
140 1.604300e+01 7.011996e-01
150 1.462400e+01 6.894955e-01
160 1.225500e+01 5.912661e-01
170 1.026400e+01 5.339639e-01
180 9.131000e+00 5.165837e-01
190 9.440000e+00 5.146565e-01
