# Supplementary material for: Using Triplet Ordering Preferences for Estimating Causal Effects in the Analysis of Gene Expression Data
Source: PLoS One. 2017 Jan 31;12(1):e0170514. doi: 10.1371/journal.pone.0170514 (PMC5283676; doi:10.1371/journal.pone.0170514)
Supplement: S1 Data — This file is a tar file zipped with gzip and contains all raw data files used to generate the figures shown in this work (and a README_DATA file) which lists and explains all data files. (TAR.GZ) [file pone.0170514.s001.tar.gz › E2_rfix_tripl20.dat]

1 2.044630e+02 5.635994e-01
5 1.903850e+02 6.485055e-01
7 1.832440e+02 6.717065e-01
10 1.675070e+02 7.715888e-01
11 1.602610e+02 7.986468e-01
12 1.531670e+02 8.560911e-01
13 1.447620e+02 8.998473e-01
14 1.349750e+02 9.395313e-01
15 1.241000e+02 9.644014e-01
16 1.130040e+02 1.016350e+00
17 9.978900e+01 1.068308e+00
18 8.428400e+01 1.073964e+00
19 6.842300e+01 1.101517e+00
20 5.263800e+01 1.105534e+00
22 5.300100e+01 1.114260e+00
30 4.852200e+01 1.113759e+00
40 3.553300e+01 9.549727e-01
50 3.235600e+01 9.035052e-01
60 2.599800e+01 7.774628e-01
70 2.360700e+01 7.551084e-01
80 1.966700e+01 6.701785e-01
90 1.754300e+01 6.253121e-01
100 1.528900e+01 5.816802e-01
110 1.377900e+01 5.359024e-01
120 1.159500e+01 4.611134e-01
130 1.070400e+01 4.425633e-01
140 9.173000e+00 3.786561e-01
150 8.123000e+00 3.499233e-01
160 7.026000e+00 3.100572e-01
170 6.226000e+00 2.845310e-01
180 5.622000e+00 2.568757e-01
