# Supplementary material for: Using Triplet Ordering Preferences for Estimating Causal Effects in the Analysis of Gene Expression Data
Source: PLoS One. 2017 Jan 31;12(1):e0170514. doi: 10.1371/journal.pone.0170514 (PMC5283676; doi:10.1371/journal.pone.0170514)
Supplement: S1 Data — This file is a tar file zipped with gzip and contains all raw data files used to generate the figures shown in this work (and a README_DATA file) which lists and explains all data files. (TAR.GZ) [file pone.0170514.s001.tar.gz › E2_rfix_exact20.dat]

5 3.275700e+01 3.604773e-01
10 2.476100e+01 3.362007e-01
15 1.401700e+01 2.714524e-01
20 9.542000e+00 2.311399e-01
30 7.327000e+00 1.925387e-01
40 6.395000e+00 1.784904e-01
50 5.357000e+00 1.636898e-01
60 5.035000e+00 1.571830e-01
70 4.419000e+00 1.458380e-01
80 4.132000e+00 1.402435e-01
90 3.724000e+00 1.257841e-01
100 3.521000e+00 1.248485e-01
110 3.213000e+00 1.193225e-01
120 3.126000e+00 1.155139e-01
130 2.931000e+00 1.108356e-01
140 2.827000e+00 1.120698e-01
150 2.676000e+00 1.072778e-01
160 2.589000e+00 1.048383e-01
170 2.359000e+00 9.598610e-02
180 2.358000e+00 9.616175e-02
