# Supplementary material for: Using Triplet Ordering Preferences for Estimating Causal Effects in the Analysis of Gene Expression Data
Source: PLoS One. 2017 Jan 31;12(1):e0170514. doi: 10.1371/journal.pone.0170514 (PMC5283676; doi:10.1371/journal.pone.0170514)
Supplement: S1 Data — This file is a tar file zipped with gzip and contains all raw data files used to generate the figures shown in this work (and a README_DATA file) which lists and explains all data files. (TAR.GZ) [file pone.0170514.s001.tar.gz › E2_rfix_like_medium20_eta10.dat]

# Algo  like for p= 20 pedge=  1.00e+00
1 2.057650e+02 4.977022e-01
5 1.892170e+02 5.124925e-01
7 1.794110e+02 5.553832e-01
10 1.658680e+02 5.814797e-01
12 1.569100e+02 5.976312e-01
14 1.489090e+02 6.116084e-01
18 1.327460e+02 6.682695e-01
20 1.275640e+02 6.311484e-01
22 1.255610e+02 6.162386e-01
30 1.219300e+02 6.304701e-01
40 1.150980e+02 5.921901e-01
50 1.127740e+02 5.758494e-01
60 1.083570e+02 5.764789e-01
70 1.065060e+02 5.738984e-01
80 1.045840e+02 5.580666e-01
90 1.033890e+02 5.522034e-01
100 1.017310e+02 5.538098e-01
110 1.003840e+02 5.273107e-01
120 9.970600e+01 5.277633e-01
140 9.794100e+01 5.350157e-01
150 9.760400e+01 5.246451e-01
160 9.578300e+01 5.305237e-01
170 9.590100e+01 5.265857e-01
180 9.559400e+01 5.243282e-01
