# Supplementary material for: Using Triplet Ordering Preferences for Estimating Causal Effects in the Analysis of Gene Expression Data
Source: PLoS One. 2017 Jan 31;12(1):e0170514. doi: 10.1371/journal.pone.0170514 (PMC5283676; doi:10.1371/journal.pone.0170514)
Supplement: S1 Data — This file is a tar file zipped with gzip and contains all raw data files used to generate the figures shown in this work (and a README_DATA file) which lists and explains all data files. (TAR.GZ) [file pone.0170514.s001.tar.gz › E2_rfix_pairs20_eta10.dat]

# Algo  pairs for p= 20 pedge=  1.00e+00
1 2.065950e+02 5.639282e-01
5 1.955100e+02 6.286661e-01
7 1.930030e+02 6.354312e-01
10 1.909230e+02 6.724011e-01
12 1.900400e+02 6.914090e-01
14 1.872860e+02 7.013388e-01
18 1.771530e+02 7.613601e-01
20 1.650510e+02 8.370418e-01
22 1.642140e+02 8.168264e-01
30 1.620250e+02 8.597089e-01
40 1.443450e+02 8.848994e-01
50 1.433640e+02 9.007468e-01
60 1.326150e+02 9.243989e-01
70 1.323380e+02 9.391601e-01
80 1.238960e+02 8.992641e-01
90 1.225260e+02 9.418633e-01
100 1.166570e+02 9.120697e-01
110 1.147680e+02 9.434162e-01
120 1.103410e+02 9.122933e-01
130 1.082720e+02 9.747257e-01
140 1.046130e+02 9.413965e-01
150 1.029710e+02 9.632445e-01
160 1.001130e+02 9.575590e-01
170 9.907500e+01 9.487220e-01
180 9.762900e+01 9.723275e-01
