# Supplementary material for: Using Triplet Ordering Preferences for Estimating Causal Effects in the Analysis of Gene Expression Data
Source: PLoS One. 2017 Jan 31;12(1):e0170514. doi: 10.1371/journal.pone.0170514 (PMC5283676; doi:10.1371/journal.pone.0170514)
Supplement: S1 Data — This file is a tar file zipped with gzip and contains all raw data files used to generate the figures shown in this work (and a README_DATA file) which lists and explains all data files. (TAR.GZ) [file pone.0170514.s001.tar.gz › E2_rfix_tripl20_eta10.dat]

# Algo  tripl for p= 20 pedge=  1.00e+00
1 2.090940e+02 6.090502e-01
5 2.000760e+02 6.688794e-01
7 1.954890e+02 6.677633e-01
10 1.909500e+02 6.672171e-01
12 1.864810e+02 6.728182e-01
14 1.810630e+02 7.002438e-01
18 1.641580e+02 7.874320e-01
20 1.486050e+02 9.147621e-01
22 1.474720e+02 9.086126e-01
30 1.430530e+02 8.906028e-01
40 1.198130e+02 9.276295e-01
50 1.160190e+02 9.256400e-01
60 1.009620e+02 9.170253e-01
70 9.931100e+01 9.156444e-01
80 8.984800e+01 8.679575e-01
90 8.762100e+01 8.872365e-01
100 8.073800e+01 8.640069e-01
110 7.888500e+01 8.872378e-01
120 7.290100e+01 8.442808e-01
130 7.121900e+01 8.385286e-01
140 6.698500e+01 8.104700e-01
150 6.472100e+01 8.008724e-01
160 6.087200e+01 7.733652e-01
170 5.989300e+01 7.715613e-01
180 5.704200e+01 7.870284e-01
