# Supplementary material for: Using Triplet Ordering Preferences for Estimating Causal Effects in the Analysis of Gene Expression Data
Source: PLoS One. 2017 Jan 31;12(1):e0170514. doi: 10.1371/journal.pone.0170514 (PMC5283676; doi:10.1371/journal.pone.0170514)
Supplement: S1 Data — This file is a tar file zipped with gzip and contains all raw data files used to generate the figures shown in this work (and a README_DATA file) which lists and explains all data files. (TAR.GZ) [file pone.0170514.s001.tar.gz › E2_rfix_exact20_eta10.dat]

# Algo  like for p= 20 pedge=  1.00e+00
1 3.679100e+01 3.569155e-01
5 3.607400e+01 3.576065e-01
7 3.538900e+01 3.506660e-01
10 3.375100e+01 3.381795e-01
12 3.190200e+01 3.204389e-01
14 2.982200e+01 3.281738e-01
18 2.670000e+01 3.190514e-01
20 2.664800e+01 3.216949e-01
22 2.662900e+01 3.158086e-01
30 2.472800e+01 2.968706e-01
40 2.211500e+01 2.925669e-01
50 2.084400e+01 2.740817e-01
60 1.953700e+01 2.732605e-01
70 1.819900e+01 2.617899e-01
80 1.754700e+01 2.556661e-01
90 1.655300e+01 2.481991e-01
100 1.612000e+01 2.414579e-01
110 1.545200e+01 2.369554e-01
120 1.485400e+01 2.287072e-01
130 1.432600e+01 2.200503e-01
140 1.393000e+01 2.219738e-01
150 1.345900e+01 2.158214e-01
160 1.308900e+01 2.132852e-01
170 1.289700e+01 2.070828e-01
180 1.240600e+01 2.039872e-01
