# Supplementary material for: Using Triplet Ordering Preferences for Estimating Causal Effects in the Analysis of Gene Expression Data
Source: PLoS One. 2017 Jan 31;12(1):e0170514. doi: 10.1371/journal.pone.0170514 (PMC5283676; doi:10.1371/journal.pone.0170514)
Supplement: S1 Data — This file is a tar file zipped with gzip and contains all raw data files used to generate the figures shown in this work (and a README_DATA file) which lists and explains all data files. (TAR.GZ) [file pone.0170514.s001.tar.gz › AUROC_triplets_rfix20.dat]

1 7.472839e-01 1.690029e-03
5 7.719420e-01 1.516929e-03
7 7.743207e-01 1.506821e-03
10 7.875829e-01 1.695363e-03
11 7.981458e-01 1.725410e-03
12 8.116003e-01 1.845312e-03
13 8.284853e-01 1.943480e-03
14 8.503079e-01 1.921864e-03
15 8.696100e-01 1.914027e-03
16 8.880440e-01 1.890893e-03
17 9.072700e-01 1.735509e-03
18 9.273267e-01 1.506303e-03
19 9.447069e-01 1.463376e-03
20 9.603740e-01 1.277366e-03
22 9.586884e-01 1.355453e-03
30 9.635836e-01 1.313139e-03
40 9.746213e-01 1.048786e-03
50 9.787595e-01 9.017840e-04
60 9.829799e-01 8.017216e-04
70 9.853783e-01 7.228659e-04
80 9.882055e-01 6.619097e-04
90 9.900063e-01 6.111186e-04
100 9.916241e-01 5.463496e-04
110 9.928857e-01 4.830002e-04
120 9.942939e-01 4.274513e-04
130 9.950327e-01 3.814632e-04
140 9.958352e-01 3.919549e-04
150 9.965483e-01 3.089312e-04
160 9.971273e-01 3.711538e-04
170 9.976901e-01 2.562084e-04
180 9.981836e-01 2.264113e-04
