# Supplementary material for: Using Triplet Ordering Preferences for Estimating Causal Effects in the Analysis of Gene Expression Data
Source: PLoS One. 2017 Jan 31;12(1):e0170514. doi: 10.1371/journal.pone.0170514 (PMC5283676; doi:10.1371/journal.pone.0170514)
Supplement: S1 Data — This file is a tar file zipped with gzip and contains all raw data files used to generate the figures shown in this work (and a README_DATA file) which lists and explains all data files. (TAR.GZ) [file pone.0170514.s001.tar.gz › AUROC_pairs_rfix20.dat]

1 7.480311e-01 1.823280e-03
5 7.647285e-01 1.695311e-03
7 7.675672e-01 1.667026e-03
10 7.779836e-01 1.733707e-03
11 7.841919e-01 1.766475e-03
12 7.950954e-01 1.815087e-03
13 8.038513e-01 1.883056e-03
14 8.189227e-01 2.001654e-03
15 8.351285e-01 2.086001e-03
16 8.543239e-01 2.151691e-03
17 8.751817e-01 2.053869e-03
18 8.977393e-01 1.932301e-03
19 9.179794e-01 1.921978e-03
20 9.388769e-01 1.716811e-03
22 9.373479e-01 1.756241e-03
30 9.423714e-01 1.749487e-03
40 9.590165e-01 1.443446e-03
50 9.620076e-01 1.422376e-03
60 9.710789e-01 1.173579e-03
70 9.738798e-01 1.109619e-03
80 9.781607e-01 1.013938e-03
90 9.813889e-01 9.084143e-04
100 9.832521e-01 8.734281e-04
110 9.863193e-01 7.817243e-04
120 9.881105e-01 7.428775e-04
130 9.905117e-01 6.297511e-04
140 9.919600e-01 5.550423e-04
150 9.922099e-01 6.960525e-04
160 9.945936e-01 4.252091e-04
170 9.956228e-01 3.974549e-04
180 9.961725e-01 4.346906e-04
190 9.951680e-01 5.364785e-04
