# Supplementary material for: Using Triplet Ordering Preferences for Estimating Causal Effects in the Analysis of Gene Expression Data
Source: PLoS One. 2017 Jan 31;12(1):e0170514. doi: 10.1371/journal.pone.0170514 (PMC5283676; doi:10.1371/journal.pone.0170514)
Supplement: S1 Data — This file is a tar file zipped with gzip and contains all raw data files used to generate the figures shown in this work (and a README_DATA file) which lists and explains all data files. (TAR.GZ) [file pone.0170514.s001.tar.gz › AUROC_likeli_medium_rfix20.dat]

1 7.635343e-01 1.406239e-03
5 7.898201e-01 1.762298e-03
7 8.296324e-01 1.445794e-03
10 8.729959e-01 1.317150e-03
12 8.955332e-01 1.049792e-03
14 9.087954e-01 9.897537e-04
18 9.137120e-01 1.116541e-03
20 9.130534e-01 1.193892e-03
22 9.168391e-01 1.158305e-03
30 9.219138e-01 1.052642e-03
40 9.210709e-01 1.104061e-03
50 9.234393e-01 1.050187e-03
60 9.238793e-01 1.063147e-03
70 9.259086e-01 1.055031e-03
80 9.232228e-01 1.069435e-03
90 9.256467e-01 1.014603e-03
100 9.240590e-01 1.073519e-03
110 9.266805e-01 9.574768e-04
120 9.235309e-01 1.034570e-03
140 9.258499e-01 1.064029e-03
150 9.263765e-01 1.015523e-03
160 9.261289e-01 1.045779e-03
170 9.282188e-01 9.882424e-04
180 9.272878e-01 1.073600e-03
