# Supplementary material for: Using Triplet Ordering Preferences for Estimating Causal Effects in the Analysis of Gene Expression Data
Source: PLoS One. 2017 Jan 31;12(1):e0170514. doi: 10.1371/journal.pone.0170514 (PMC5283676; doi:10.1371/journal.pone.0170514)
Supplement: S1 Data — This file is a tar file zipped with gzip and contains all raw data files used to generate the figures shown in this work (and a README_DATA file) which lists and explains all data files. (TAR.GZ) [file pone.0170514.s001.tar.gz › E2_rfix_like_semidiluted20.dat]

# Algo  like for p= 20 pedge=  3.16e-01
5 1.094560e+02 5.531890e-01
10 8.919200e+01 5.470488e-01
16 6.713500e+01 4.903338e-01
18 6.055600e+01 4.608658e-01
20 5.647700e+01 4.574809e-01
22 5.610400e+01 4.485648e-01
30 5.304800e+01 4.442691e-01
50 4.712400e+01 4.067039e-01
70 4.263800e+01 4.016170e-01
90 4.165900e+01 3.936695e-01
110 4.022900e+01 4.138694e-01
130 3.827900e+01 3.911370e-01
150 3.713300e+01 3.874267e-01
170 3.659600e+01 3.750726e-01
