# Supplementary material for: Using Triplet Ordering Preferences for Estimating Causal Effects in the Analysis of Gene Expression Data
Source: PLoS One. 2017 Jan 31;12(1):e0170514. doi: 10.1371/journal.pone.0170514 (PMC5283676; doi:10.1371/journal.pone.0170514)
Supplement: S1 Data — This file is a tar file zipped with gzip and contains all raw data files used to generate the figures shown in this work (and a README_DATA file) which lists and explains all data files. (TAR.GZ) [file pone.0170514.s001.tar.gz › E2_rfix_pairs_semidiluted20.dat]

# Algo  pairs for p= 20 pedge=  3.16e-01
5 1.104680e+02 5.466972e-01
10 9.279100e+01 5.998660e-01
16 6.658400e+01 6.433248e-01
18 5.690200e+01 5.808130e-01
20 4.700500e+01 5.435609e-01
22 4.670100e+01 5.467893e-01
30 4.286900e+01 5.526910e-01
50 3.355900e+01 4.960268e-01
70 2.791600e+01 4.364464e-01
90 2.434500e+01 4.076225e-01
110 2.129700e+01 3.681879e-01
130 1.925600e+01 3.487407e-01
150 1.756700e+01 3.178940e-01
170 1.575700e+01 2.800828e-01
