# Supplementary material for: Using Triplet Ordering Preferences for Estimating Causal Effects in the Analysis of Gene Expression Data
Source: PLoS One. 2017 Jan 31;12(1):e0170514. doi: 10.1371/journal.pone.0170514 (PMC5283676; doi:10.1371/journal.pone.0170514)
Supplement: S1 Data — This file is a tar file zipped with gzip and contains all raw data files used to generate the figures shown in this work (and a README_DATA file) which lists and explains all data files. (TAR.GZ) [file pone.0170514.s001.tar.gz › E2_rfix_tripl_semidiluted20.dat]

# Algo  tripl for p= 20 pedge=  3.16e-01
5 1.104020e+02 5.551888e-01
10 9.177600e+01 5.843452e-01
16 6.015800e+01 5.676665e-01
18 5.018300e+01 5.366708e-01
20 4.164100e+01 4.797711e-01
22 4.109600e+01 4.685919e-01
30 3.691600e+01 4.651078e-01
50 2.867700e+01 4.078959e-01
70 2.387100e+01 3.604723e-01
90 2.103600e+01 3.263115e-01
110 1.874200e+01 3.044571e-01
130 1.726300e+01 2.920087e-01
150 1.585900e+01 2.706222e-01
170 1.457800e+01 2.521815e-01
