# Supplementary material for: Using Triplet Ordering Preferences for Estimating Causal Effects in the Analysis of Gene Expression Data
Source: PLoS One. 2017 Jan 31;12(1):e0170514. doi: 10.1371/journal.pone.0170514 (PMC5283676; doi:10.1371/journal.pone.0170514)
Supplement: S1 Data — This file is a tar file zipped with gzip and contains all raw data files used to generate the figures shown in this work (and a README_DATA file) which lists and explains all data files. (TAR.GZ) [file pone.0170514.s001.tar.gz › E2_rfix_exact_semidiluted20.dat]

# Algo  pairs for p= 20 pedge=  3.16e-01
5 4.947700e+01 3.236761e-01
10 4.152700e+01 3.105442e-01
16 3.303000e+01 2.992803e-01
18 3.138300e+01 2.857726e-01
20 3.121700e+01 3.023464e-01
22 3.014300e+01 2.956179e-01
30 2.685000e+01 2.882231e-01
50 2.215400e+01 2.729960e-01
70 1.912700e+01 2.598353e-01
90 1.720400e+01 2.535047e-01
110 1.576300e+01 2.495979e-01
130 1.467100e+01 2.437625e-01
150 1.370900e+01 2.385607e-01
170 1.294100e+01 2.308827e-01
