# Supplementary material for: Using Triplet Ordering Preferences for Estimating Causal Effects in the Analysis of Gene Expression Data
Source: PLoS One. 2017 Jan 31;12(1):e0170514. doi: 10.1371/journal.pone.0170514 (PMC5283676; doi:10.1371/journal.pone.0170514)
Supplement: S1 Data — This file is a tar file zipped with gzip and contains all raw data files used to generate the figures shown in this work (and a README_DATA file) which lists and explains all data files. (TAR.GZ) [file pone.0170514.s001.tar.gz › E2_rfix_like50.dat]

# Algo  like for p= 50 pedge=  1.00e+00
1 1.299831e+03 4.065802e+00
20 1.299630e+03 4.155571e+00
30 1.287000e+03 4.501025e+00
40 1.207359e+03 5.051151e+00
50 9.939263e+02 3.754151e+00
60 9.933560e+02 3.614031e+00
80 9.765158e+02 3.373086e+00
100 9.685556e+02 3.225470e+00
120 9.697880e+02 2.866513e+00
150 9.592440e+02 2.755930e+00
200 9.578160e+02 2.611361e+00
300 9.537968e+02 2.399517e+00
