# Supplementary material for: Using Triplet Ordering Preferences for Estimating Causal Effects in the Analysis of Gene Expression Data
Source: PLoS One. 2017 Jan 31;12(1):e0170514. doi: 10.1371/journal.pone.0170514 (PMC5283676; doi:10.1371/journal.pone.0170514)
Supplement: S1 Data — This file is a tar file zipped with gzip and contains all raw data files used to generate the figures shown in this work (and a README_DATA file) which lists and explains all data files. (TAR.GZ) [file pone.0170514.s001.tar.gz › E2_rfix_pairs50.dat]

# Algo  pairs for p= 50 pedge=  1.00e+00
1 1.271250e+03 5.286525e+00
20 1.344340e+03 1.089229e+01
30 1.348520e+03 1.274547e+01
40 1.172530e+03 1.600104e+01
50 8.387100e+02 1.577105e+01
60 8.389700e+02 1.616146e+01
80 8.469000e+02 1.546978e+01
100 7.616400e+02 1.778681e+01
120 7.684700e+02 1.750080e+01
150 7.202400e+02 1.793690e+01
200 6.588100e+02 2.206798e+01
300 5.592100e+02 2.423959e+01
