# Supplementary material for: Using Triplet Ordering Preferences for Estimating Causal Effects in the Analysis of Gene Expression Data
Source: PLoS One. 2017 Jan 31;12(1):e0170514. doi: 10.1371/journal.pone.0170514 (PMC5283676; doi:10.1371/journal.pone.0170514)
Supplement: S1 Data — This file is a tar file zipped with gzip and contains all raw data files used to generate the figures shown in this work (and a README_DATA file) which lists and explains all data files. (TAR.GZ) [file pone.0170514.s001.tar.gz › E2_rfix_tripl50.dat]

# Algo  tripl for p= 50 pedge=  1.00e+00
1 1.259250e+03 4.198999e+00
20 1.362640e+03 1.101082e+01
30 1.323860e+03 1.221618e+01
40 1.059180e+03 1.501863e+01
50 6.891700e+02 1.747763e+01
60 6.933400e+02 1.747795e+01
80 7.012600e+02 1.655195e+01
100 5.826600e+02 1.929125e+01
120 5.980800e+02 1.981297e+01
150 5.184800e+02 2.048988e+01
200 4.616400e+02 2.231852e+01
300 3.525100e+02 2.245011e+01
