# Supplementary material for: Using Triplet Ordering Preferences for Estimating Causal Effects in the Analysis of Gene Expression Data
Source: PLoS One. 2017 Jan 31;12(1):e0170514. doi: 10.1371/journal.pone.0170514 (PMC5283676; doi:10.1371/journal.pone.0170514)
Supplement: S1 Data — This file is a tar file zipped with gzip and contains all raw data files used to generate the figures shown in this work (and a README_DATA file) which lists and explains all data files. (TAR.GZ) [file pone.0170514.s001.tar.gz › E2_rfix_exact50.dat]

# Algo  pairs for p= 50 pedge=  1.00e+00
1 2.269790e+02 1.280668e+00
20 1.701130e+02 1.308972e+00
30 1.103500e+02 1.176757e+00
40 4.949900e+01 8.393715e-01
50 2.320700e+01 5.931121e-01
60 1.999800e+01 5.667303e-01
80 1.461400e+01 4.147807e-01
100 1.394900e+01 3.854880e-01
120 1.048400e+01 3.160881e-01
150 1.030800e+01 3.051036e-01
200 8.063000e+00 2.545581e-01
300 5.755000e+00 2.046237e-01
