# Supplementary material for: Using Triplet Ordering Preferences for Estimating Causal Effects in the Analysis of Gene Expression Data
Source: PLoS One. 2017 Jan 31;12(1):e0170514. doi: 10.1371/journal.pone.0170514 (PMC5283676; doi:10.1371/journal.pone.0170514)
Supplement: S1 Data — This file is a tar file zipped with gzip and contains all raw data files used to generate the figures shown in this work (and a README_DATA file) which lists and explains all data files. (TAR.GZ) [file pone.0170514.s001.tar.gz › kendall_greedy_pairs_p20.dat]

100 2.404700e+01 4.245928e-01 1.800988e+02 7.684440e+00 1000
150 2.209700e+01 4.232242e-01 1.789396e+02 7.801647e+00 1000
200 1.927600e+01 4.082677e-01 1.665158e+02 8.086947e+00 1000
250 1.825900e+01 4.051939e-01 1.640179e+02 7.784162e+00 1000
300 1.656400e+01 3.864081e-01 1.491619e+02 7.534393e+00 1000
350 1.536300e+01 3.811857e-01 1.451572e+02 7.669163e+00 1000
400 1.389400e+01 3.766492e-01 1.417228e+02 8.084779e+00 1000
450 1.277000e+01 3.558985e-01 1.265371e+02 7.310917e+00 1000
500 1.163400e+01 3.469617e-01 1.202620e+02 7.482523e+00 1000
550 1.040200e+01 3.200982e-01 1.023604e+02 6.503065e+00 1000
600 9.245000e+00 3.038738e-01 9.224698e+01 6.126758e+00 1000
650 8.398000e+00 2.932808e-01 8.592760e+01 6.021977e+00 1000
700 7.181000e+00 2.720924e-01 7.396024e+01 5.989316e+00 1000
750 6.052000e+00 2.384915e-01 5.682130e+01 5.308353e+00 1000
800 5.083000e+00 2.149146e-01 4.614211e+01 4.232428e+00 1000
850 4.445000e+00 2.081112e-01 4.326697e+01 4.672331e+00 1000
900 3.250000e+00 1.662201e-01 2.760150e+01 3.162632e+00 1000
950 2.571000e+00 1.380363e-01 1.903496e+01 2.062353e+00 1000
