# Supplementary material for: Using Triplet Ordering Preferences for Estimating Causal Effects in the Analysis of Gene Expression Data
Source: PLoS One. 2017 Jan 31;12(1):e0170514. doi: 10.1371/journal.pone.0170514 (PMC5283676; doi:10.1371/journal.pone.0170514)
Supplement: S1 Data — This file is a tar file zipped with gzip and contains all raw data files used to generate the figures shown in this work (and a README_DATA file) which lists and explains all data files. (TAR.GZ) [file pone.0170514.s001.tar.gz › kendall_greedy_triplets_p20.dat]

100 1.744400e+01 3.593271e-01 1.289869e+02 6.745363e+00 1000
200 1.287300e+01 3.193319e-01 1.018709e+02 6.155390e+00 1000
300 1.027000e+01 2.857600e-01 8.157710e+01 5.465377e+00 1000
400 8.223000e+00 2.470715e-01 6.098327e+01 3.886688e+00 1000
500 6.821000e+00 2.286684e-01 5.223696e+01 3.236339e+00 1000
600 5.473000e+00 1.992711e-01 3.966927e+01 2.603029e+00 1000
700 4.357000e+00 1.731344e-01 2.994555e+01 2.319192e+00 1000
800 3.304000e+00 1.468712e-01 2.154958e+01 1.754865e+00 1000
900 2.498000e+00 1.274686e-01 1.623200e+01 1.624983e+00 1000
