# Supplementary material for: Using Triplet Ordering Preferences for Estimating Causal Effects in the Analysis of Gene Expression Data
Source: PLoS One. 2017 Jan 31;12(1):e0170514. doi: 10.1371/journal.pone.0170514 (PMC5283676; doi:10.1371/journal.pone.0170514)
Supplement: S1 Data — This file is a tar file zipped with gzip and contains all raw data files used to generate the figures shown in this work (and a README_DATA file) which lists and explains all data files. (TAR.GZ) [file pone.0170514.s001.tar.gz › true_order_greedy_triplets_p20.dat]

100 2.200000e-02 4.640855e-03 2.151600e-02 4.434439e-03 1000
200 5.600000e-02 7.274401e-03 5.286400e-02 6.456438e-03 1000
300 9.900000e-02 9.449248e-03 8.919900e-02 7.574507e-03 1000
400 1.480000e-01 1.123487e-02 1.260960e-01 7.905390e-03 1000
500 2.120000e-01 1.293148e-02 1.670560e-01 7.444808e-03 1000
600 2.640000e-01 1.394627e-02 1.943040e-01 6.579348e-03 1000
700 3.350000e-01 1.493312e-02 2.227750e-01 4.925464e-03 1000
800 4.280000e-01 1.565443e-02 2.448160e-01 2.253110e-03 1000
900 5.150000e-01 1.581218e-02 2.497750e-01 4.741281e-04 1000
