# Supplementary material for: Using Triplet Ordering Preferences for Estimating Causal Effects in the Analysis of Gene Expression Data
Source: PLoS One. 2017 Jan 31;12(1):e0170514. doi: 10.1371/journal.pone.0170514 (PMC5283676; doi:10.1371/journal.pone.0170514)
Supplement: S1 Data — This file is a tar file zipped with gzip and contains all raw data files used to generate the figures shown in this work (and a README_DATA file) which lists and explains all data files. (TAR.GZ) [file pone.0170514.s001.tar.gz › true_order_greedy_pairs_p20.dat]

100 2.000000e-03 1.413506e-03 1.996000e-03 1.407147e-03 1000
150 7.000000e-03 2.637794e-03 6.951000e-03 2.599564e-03 1000
200 1.200000e-02 3.444977e-03 1.185600e-02 3.360616e-03 1000
250 1.600000e-02 3.969856e-03 1.574400e-02 3.840899e-03 1000
300 2.800000e-02 5.219506e-03 2.721600e-02 4.924749e-03 1000
350 4.300000e-02 6.418114e-03 4.115100e-02 5.863223e-03 1000
400 5.900000e-02 7.454836e-03 5.551900e-02 6.571877e-03 1000
450 8.200000e-02 8.680516e-03 7.527600e-02 7.253282e-03 1000
500 9.900000e-02 9.449248e-03 8.919900e-02 7.574507e-03 1000
550 1.130000e-01 1.001655e-02 1.002310e-01 7.748935e-03 1000
600 1.370000e-01 1.087885e-02 1.182310e-01 7.894094e-03 1000
650 1.680000e-01 1.182861e-02 1.397760e-01 7.850266e-03 1000
700 2.140000e-01 1.297584e-02 1.682040e-01 7.418467e-03 1000
750 2.540000e-01 1.377221e-02 1.894840e-01 6.772537e-03 1000
800 3.070000e-01 1.459328e-02 2.127510e-01 5.630191e-03 1000
850 3.460000e-01 1.505027e-02 2.262840e-01 4.633164e-03 1000
900 4.070000e-01 1.554325e-02 2.413510e-01 2.889598e-03 1000
950 4.740000e-01 1.579790e-02 2.493240e-01 8.210798e-04 1000
