# Supplementary material for: Using Triplet Ordering Preferences for Estimating Causal Effects in the Analysis of Gene Expression Data
Source: PLoS One. 2017 Jan 31;12(1):e0170514. doi: 10.1371/journal.pone.0170514 (PMC5283676; doi:10.1371/journal.pone.0170514)
Supplement: S1 Sources — This file is a tar file zipped with gzip and contains all C programming source files to perform the simulations. Also a standard Makefile is included. Only the GNU scientific library is needed to compile. In the Makefile it is assumed that it is installed in /opt/local/lib and /opt/local/include, please change accordingly. (TAR.GZ) [file pone.0170514.s002.tar.gz]

Archive with 6 entries (6 files):
- causality.c
- causality.h
- causality_sim.c
- mybf.c
- mybf.h
- Makefile
