# Supplementary material for: Using Triplet Ordering Preferences for Estimating Causal Effects in the Analysis of Gene Expression Data
Source: PLoS One. 2017 Jan 31;12(1):e0170514. doi: 10.1371/journal.pone.0170514 (PMC5283676; doi:10.1371/journal.pone.0170514)
Supplement: S1 Sources — This file is a tar file zipped with gzip and contains all C programming source files to perform the simulations. Also a standard Makefile is included. Only the GNU scientific library is needed to compile. In the Makefile it is assumed that it is installed in /opt/local/lib and /opt/local/include, please change accordingly. (TAR.GZ) [file pone.0170514.s002.tar.gz › causality.c]

/***********************************************************************/
/*** Funktions for detecting causal relationsships in data/networks  ***/
/*** A.K. Hartmann, February 2016                                    ***/
/*** Version 0.1.1.2 30.3.2016                                       ***/
/***********************************************************************/


/*** Vers. history ***********************************************************/
/*** Vers. 0.1.1.0 (18.3.2016) inner O(N)loop in causal_estimate_weights() ***/
/***               remove outside (with storage) -> O(N) faster.           ***/
/*** Vers. 0.1.1.1 (29.3.2016) bug fix: also 'fixed' are now permuted      ***/
/***               according order in causal_reorder()                     ***/
/*** Vers. 0.1.1.2 (30.3.2016) bug fix: also 'fixed' are now permuted      ***/
/***               according order in causal_fixed_reorder()               ***/
/*****************************************************************************/

#include <stdio.h>
#include <math.h>
#include <stdlib.h>
#include <string.h>

#include <gsl/gsl_vector.h>
#include <gsl/gsl_matrix.h>
#include <gsl/gsl_rng.h>
#include <gsl/gsl_randist.h>
#include <gsl/gsl_linalg.h>
#include <gsl/gsl_blas.h>

#include "causality.h"

/*******************  *****************/
/**  **/
/** PARAMETERS: (*)= return-paramter         **/
/**  **/
/** RETURNS:                               **/
/**  **/
/******************************************/


/************** causal_kendall_linear() *****************/
/** Computes Kendall's tau distance to the linear      **/
/** order 0,1,2,3,..                                   **/
/** PARAMETERS: (*)= return-paramter                   **/
/**        p: number of entries                        **/
/**    order: for which distance is to be calculated   **/
/** RETURNS:                                           **/
/**      distance                                **/
/********************************************************/
int causal_kendall_linear(int p, int *order)
{
  int distance = 0;
  int t;
  
  for(t=0; t<p; t++)
    distance += abs(order[t]-t);
  
  return(distance/2);
}


/******************* causal_dag_alloc() *****************/
/** Allocates a DAG for generating causal-related      **/
/** random observation. The DAG is set up empty        **/
/** PARAMETERS: (*)= return-paramter                   **/
/**        p: number of nodes                          **/
/** RETURNS:                                           **/
/**      pointer to DAG                                **/
/********************************************************/
causal_dag_t *causal_dag_alloc(int p)
{
  causal_dag_t *dag;
  dag = (causal_dag_t *) malloc(sizeof(causal_dag_t));

  dag->p = p;
  dag->m = gsl_vector_calloc(p);
  dag->sigma = gsl_vector_calloc(p);
  dag->w = gsl_matrix_calloc(p, p);
  return(dag);
}


/******************* causal_dag_free() *****************/
/** Frees a DAG used for generating causal-related     **/
/** random observation.                                **/
/** PARAMETERS: (*)= return-paramter                   **/
/**        dag: a DAG                                  **/
/** RETURNS:                                           **/
/**      (nothing)                                **/
/********************************************************/
void causal_dag_free(causal_dag_t *dag)
{

  gsl_vector_free(dag->m);
  gsl_vector_free(dag->sigma);
  gsl_matrix_free(dag->w);
  free(dag);
}


/******************* causal_dag_random1() *****************/
/** Sets up weights for dag randomly:                    **/
/** weights are uniform in [-1,-1/4]u[1/4,1] with        **/
/** probability q, and zero with probability 1-q.        **/
/** all means are set to 0.5 and sigmas are uniform      **/
/** in eta*[0.01,0.1]                                    **/
/** PARAMETERS: (*)= return-paramter                     **/
/**   (*)  dag: a DAG                                    **/
/**          q: weight probability                       **/
/**        eta: magnitude of random standard deviation   **/
/**        rng: random number generator                  **/
/** RETURNS:                                             **/
/**      (nothing)                                       **/
/**********************************************************/
void causal_dag_random1(causal_dag_t *dag, double q, double eta, gsl_rng *rng)
{
  int i,j;                                            /* loop node counters */
  for(i=0; i<dag->p; i++)                         /* iterate over all nodes */
  {
    gsl_vector_set(dag->m, i, 0.5);
    gsl_vector_set(dag->sigma, i, eta*(0.01+0.09*gsl_rng_uniform(rng)));
    for(j=0; j<=i; j++)          /* iterate over all predecessors: weight 0 */
      gsl_matrix_set(dag->w, i, j, 0);
    for(j=i+1; j< dag->p; j++)  /* iterate over all childs: possible weight */
      if(gsl_rng_uniform(rng) < q)
      {
	if(gsl_rng_uniform(rng) < 0.5)
	  gsl_matrix_set(dag->w, i, j, -0.25-0.75*gsl_rng_uniform(rng));
	else
	  gsl_matrix_set(dag->w, i, j, +0.25+0.75*gsl_rng_uniform(rng));
      }
      else
	gsl_matrix_set(dag->w, i, j, 0);
  }
}

/******************* causal_dag_line1() *******************/
/** Sets up weights for dag compatible with line:        **/
/** weights are uniform in [-1,-1/4]u[1/4,1] with        **/
/** probability q, and zero with probability 1-q.        **/
/** all means are set to 0.5 and sigmas are uniform      **/
/** in eta*[0.01,0.1]                                    **/
/** PARAMETERS: (*)= return-paramter                     **/
/**   (*)  dag: a DAG                                    **/
/**          q: weight probability                       **/
/**        eta: magnitude of random standard deviation   **/
/**        rng: random number generator                  **/
/** RETURNS:                                             **/
/**      (nothing)                                       **/
/**********************************************************/
void causal_dag_line1(causal_dag_t *dag, double q, double eta, gsl_rng *rng)
{
  int i,j;                                            /* loop node counters */
  for(i=0; i<dag->p; i++)                         /* iterate over all nodes */
  {
    gsl_vector_set(dag->m, i, 0.5);
    gsl_vector_set(dag->sigma, i, eta*(0.01+0.09*gsl_rng_uniform(rng)));
    for(j=0; j<=i; j++)          /* iterate over all predecessors: weight 0 */
      gsl_matrix_set(dag->w, i, j, 0);
    for(j=i+1; j< dag->p; j++)  /* iterate over all childs: possible weight */
      if(j==i+1)
      {
	if(gsl_rng_uniform(rng) < 0.5)
	  gsl_matrix_set(dag->w, i, j, -0.25-0.75*gsl_rng_uniform(rng));
	else
	  gsl_matrix_set(dag->w, i, j, +0.25+0.75*gsl_rng_uniform(rng));
      }
      else
	gsl_matrix_set(dag->w, i, j, 0);
  }
}


/*******************causal_fixed_random() ***************/
/** Setup which nodes are fixed (to zero) during which **/
/** observatios.                                       **/
/** Each node is fixed with probability p_fix          **/
/** PARAMETERS: (*)= return-paramter                   **/
/**          p: number of nodes                        **/
/**      fixed: fixed[i]=1 for fixed nodes i           **/
/**             (i=0,..,dag->p-1)                      **/
/**  fix_value: values for fixed nodes                 **/
/*+          N: number of observations                 **/
/**      p_fix: Probability of fixing a node           **/
/**        rng: random number generator                **/
/** RETURNS:                                           **/
/**      total number of fixed nodes                   **/
/********************************************************/
int causal_fixed_random(int p, short int **fixed, double **fix_value, 
			int N, double p_fix, gsl_rng *rng)
{
  int num_fixed = 0;
  int k;                                            /* observation counter */
  int i;                                                   /* node counter */

  for(k=0; k<N; k++)                               /* iterate observations */
  {
    for(i=0; i<p; i++)                  /* fix a variable with prob. p_fix */
      if(gsl_rng_uniform(rng) < p_fix)
      {
	fixed[k][i] = 1;
	fix_value[k][i] = 0.0;
	num_fixed++;
      }
      else
	fixed[k][i] = 0;
  }

  return(num_fixed);
}

/******************* causal_fixed_distr() ***************/
/** Setup which nodes are fixed (to zero) during which **/
/** observatios.                                       **/
/** Exactly a total of 'num_fixed' time a node is fixed**/
/** during all observations, by distributing the       **/
/** fixations  (i.e. some nodes may be                 **/
/** fixed during several experiments)                  **/
/** PARAMETERS: (*)= return-paramter                   **/
/**          p: number of nodes                        **/
/**      fixed: fixed[i]=1 for fixed nodes i           **/
/**             (i=0,..,dag->p-1)                      **/
/**  fix_value: values for fixed nodes                 **/
/**          N: number of observations                 **/
/**  num_fixed: number of times some node is fixed     **/
/**        rng: random number generator                **/
/** RETURNS:                                           **/
/**      total number of fixed nodes                   **/
/********************************************************/
int causal_fixed_distr(int p, short int **fixed, double **fix_value, 
		       int N, int num_fixed, gsl_rng *rng)
{
  int k;                                            /* observation counter */
  int i;                                                   /* node counter */
  int num_local_fixed = 0;                           /* nodes fixed so far */

  if(num_fixed > N*p/2)           /* do not allow for more than half fixed */
  {
    fprintf(stderr, "too many fixations %d for %d nodes and %d observations\n",
	    num_fixed, p, N);
    exit(1);
  }

  for(k=0; k<N; k++)                            /* initialize no fixations */
    for(i=0; i<p; i++)
    {
      fixed[k][i] = 0;
      fix_value[k][i] = 0.0;
    }

  while(num_local_fixed < num_fixed)               /* distribute fixations */
  {
    k = (int) floor(N*gsl_rng_uniform(rng));
    i = (int) floor(p*gsl_rng_uniform(rng));
    if(fixed[k][i] == 0)                             /* not fixed so far ? */
    {
      fixed[k][i] = 1;
      fix_value[k][i] = 0.0;
      num_local_fixed++;
    }
  }
  return(num_local_fixed);
}


/***************** causal_fixed_regular() ***************/
/** Setup which nodes are fixed (to zero) during which **/
/** observatios.                                       **/
/** For the first p experiments, each node is fixed    **/
/** exactly one. No node is fixed for the other exper. **/
/** PARAMETERS: (*)= return-paramter                   **/
/**          p: number of nodes                        **/
/**      fixed: fixed[i]=1 for fixed nodes i           **/
/**             (i=0,..,dag->p-1)                      **/
/**  fix_value: values for fixed nodes                 **/
/**          N: number of observations                 **/
/**  num_fixed: number of times some node is fixed     **/
/**        rng: random number generator                **/
/** RETURNS:                                           **/
/**      total number of fixed nodes                   **/
/********************************************************/
int causal_fixed_regular(int p, short int **fixed, double **fix_value, 
			 int N, int num_fixed, gsl_rng *rng)
{
  int k;                                            /* observation counter */
  int i;                                                   /* node counter */
  int num_local_fixed = 0;                           /* nodes fixed so far */

  for(k=0; k<N; k++)                                     /* set fixations */
    for(i=0; i<p; i++)
    {
      if( (num_local_fixed < num_fixed) && ((k%p)==i) )
      {
	fixed[k][i] = 1;
	num_local_fixed++;
      }
      else
	fixed[k][i] = 0;
      fix_value[k][i] = 0.0;
    }

  return(num_local_fixed);
}


/******************* causal_observation() ***************/
/** Generates a random observation for a given DAG,    **/
/** takes intervations 'fixed', 'fix_value' into       **/
/** account                                            **/
/** see Rau et al BMC System Biology 2013, 7:111,      **/
/**    equation (1)                                    **/
/** PARAMETERS: (*)= return-paramter                   **/
/**        dag: a DAG                                  **/
/**      fixed: fixed[i]=1 for fixed nodes i           **/
/**             (i=0,..,dag->p-1)                      **/
/**  fix_value: values for fixed nodes                 **/
/*+        rng: random number generator                **/
/**          x: observation vector                     **/
/** RETURNS:                                           **/
/**      (nothing)                                     **/
/********************************************************/
void causal_observation(causal_dag_t *dag, short int *fixed, 
			double *fix_value, gsl_rng *rng, gsl_vector *x)
{
  int i, j;   /* node counters */

  for(j=0; j<dag->p; j++)                  /* calculate values for all nodes */
  {
    if(fixed[j])                                /* intervention for node j ? */
      gsl_vector_set(x, j, fix_value[j]);
    else
    {                            /* generate random entry, plus casual input */
      gsl_vector_set(x, j, gsl_vector_get(dag->m, j)+
		     gsl_vector_get(dag->sigma, j)*gsl_ran_gaussian(rng, 1.0));
      for(i=0; i<j; i++)
	gsl_vector_set(x, j, gsl_vector_get(x, j)+
		       gsl_matrix_get(dag->w, i,j)*gsl_vector_get(x, i));
    }
  }
}

/******************* causal_all_orders() *******************/
/** Obtains all permutations of positions 0..n-1 of a     **/
/** given array 'a' of numbers and evaluates              **/
/** log likelihood of data given the order                **/
/**                                                       **/
/** Parameters: (*) = return parameter                    **/
/**          dag: a DAG                                   **/
/**            N: number of observations                  **/
/**            x: observation vectors                     **/
/**            n: current range                           **/
/**        order: array                                   **/
/**        fixed: which node was fixed when               **/
/**     (*) best: best order + max likelihood             **/
/**       do_log: print all orders ?                      **/
/** Returns:                                              **/
/**        (nothing)                                      **/
/***********************************************************/
void causal_all_orders(causal_dag_t *dag, int N, gsl_vector **x, 
		       int n, int *order, short int **fixed,
		       causal_order_t *best, int do_log,
		       causal_sample_t *sample)
{
  int t, k;
  int exch;
  gsl_vector **xo;                                      /* observations */
  short int **fixedo;                                 /* what was fixed */
  causal_dag_t *dag2;
  double log_likelihood;

  if(n==1)                                    /* print order + evaluate */
  {
    if(do_log)
      for(t=0; t<dag->p; t++)
	printf("%d ", order[t]);
    dag2 = causal_dag_alloc(dag->p);          /* set up dag for results */
    xo = (gsl_vector **) malloc(N*sizeof(gsl_vector *));
    fixedo = (short int **) malloc(N*sizeof(short int *));
    for(k=0; k<N; k++)
    {
      xo[k] = gsl_vector_alloc(dag->p);
      fixedo[k] = (short int *) malloc(dag->p*sizeof(short int));
    }

    causal_reorder(N, xo, x, fixedo, fixed, order);
    log_likelihood = causal_estimate_weights(dag2, N, fixedo, xo);
    if(do_log)
      printf("(ORDER): %f\n", log_likelihood);
    causal_sample_insert(dag->p, order, log_likelihood, sample);
    if(!best->init || (best->log_likelihood < log_likelihood))
    {        /* remember best order */
      best->init = 1; 
      best->log_likelihood = log_likelihood;
      for(t=0; t<dag->p; t++)
	best->order[t] = order[t];
    }

    causal_dag_free(dag2);
    for(k=0; k<N; k++)
    {
      gsl_vector_free(xo[k]);
      free(fixedo[k]);
    }
    free(xo);
    free(fixedo);
  }
  else
    for(t=0; t<n; t++)
      {
	exch = order[n-1]; order[n-1] = order[t]; order[t] = exch;
	causal_all_orders(dag, N, x, n-1, order, fixed, best, do_log,
			  sample);
	exch = order[n-1]; order[n-1] = order[t]; order[t] = exch;
      }      
}


/******************* causal_estimate_weights() *******************/
/** Estimate DAG, i.e., weights w, variances sigma and means m **/
/** given observations and interventions, using max likelihood **/
/** see Rau et al BMC System Biology 2013, 7:111,              **/
/**    eqn. (3), next eqn. for sigma, eqn. after (2) for m     **/
/** PARAMETERS: (*)= return-paramter                           **/
/**    (*) dag: DAG which will get estimated values            **/
/**          N: number of observations                         **/
/**      fixed: fixed[k][i]=1 for fixed nodes i in             **/
/**             observation k (=0,..,N-1)(i=0,..,dag->p-1)     **/
/**          x: observation vectors                            **/
/** RETURNS:                                                   **/
/**      log likelyhood                                        **/
/****************************************************************/
double causal_estimate_weights(causal_dag_t *dag, int N, short int **fixed, 
			       gsl_vector **x)
{
  int k, kp;                           /* loop counter for observations */
  int i, j, ip;                              /* loop counters for nodes */
  gsl_vector ***y;                             /* modified observations */
  gsl_vector **avg;    /* averages over experiment without intervention */
  int p = dag->p;                                        /* size of DAG */
  int *Nj;          /* number of observations where a node is not fixed */ 
  int size = p*(p-1)/2;           /* size of linear system to be solved */
  gsl_vector *w;                                      /* weight entries */
  gsl_matrix *yy;          /* matrix for solving linear system eqn. (3) */
  gsl_vector *b;                                /* right side of matrix */
  int ij, ipj;                             /* IDs in maxtrix or vectors */
  double entry, product;                         /* auxiliary variables */;
  double log_likelihood;
  int do_log = 0;

  if(do_log)
  {
    for(k=0; k<N; k++)
    {
      for(i=0; i<p; i++)
	printf("%f (%d) ", gsl_vector_get(x[k], i),
	       fixed[k][i]);
      printf("\n");
    }
    printf("\n");
  }

  Nj = (int *) malloc(N*sizeof(int));
  y = (gsl_vector ***) malloc(N*sizeof(gsl_vector **));
  for(k=0; k<N; k++)
  {
    y[k] = (gsl_vector **) malloc(p*sizeof(gsl_vector *));
    for(j=0; j<p; j++)
      y[k][j] = gsl_vector_alloc(p);
  }
  avg = (gsl_vector **) malloc(p*sizeof(gsl_vector *));
    for(j=0; j<p; j++)
      avg[j] = gsl_vector_alloc(p);
  w = gsl_vector_calloc(size);
  yy = gsl_matrix_calloc(size, size);
  b = gsl_vector_calloc(size);


  for(j=0; j<p; j++)                          /* loop over all target nodes */
  {
    Nj[j] = 0;    /* determine number of observations where j was NOT fixed */
    for(k=0; k<N; k++)
      if(!fixed[k][j])
	Nj[j]++;
    gsl_vector_set_zero(avg[j]);
    for(kp=0; kp<N; kp++)
      if(!fixed[kp][j])
	gsl_vector_add(avg[j], x[kp]);
    gsl_vector_scale(avg[j], -1.0/Nj[j]);
  }

  for(j=0; j<p; j++)                          /* loop over all target nodes */
  {
    for(k=0; k<N; k++)       /* set up modified observations, eq. above (3) */
    {
      gsl_vector_memcpy(y[k][j], x[k]);
      gsl_vector_add(y[k][j], avg[j]);
    }
    for(i=0; i<j; i++)      /* loop over all parents; together with j-loop: */
                            /* loop over all rows of matrix                 */
    {
      ij = IJ(i, j, p);                                           /* row ID */

      entry = 0;        /* calculate  entry for right side of linear system */
      for(k=0; k<N; k++)
	if(!fixed[k][j])
	  entry += gsl_vector_get(y[k][j],i)*gsl_vector_get(y[k][j],j);
      gsl_vector_set(b, ij, entry);

      for(ip=0; ip<j; ip++)                  /* (partial) loop over columns */
      {
	ipj = IJ(ip, j, p);                                    /* column ID */
	entry = 0;                                /* calculate matrix entry */
	for(k=0; k<N; k++)
	  if(!fixed[k][j])
	    entry += gsl_vector_get(y[k][j],i)*gsl_vector_get(y[k][j],ip);
	gsl_matrix_set(yy, ij, ipj, entry);
      }
    }
  }

  gsl_linalg_HH_solve(yy, b, w);         /* solve linear system to obtain w */

  for(i=0; i<p; i++)                      /* copy vector w to matrix dag->w */
  {
    for(j=0; j<=i; j++)
      gsl_matrix_set(dag->w, i, j, 0);
    for(j=i+1; j<p; j++)
      gsl_matrix_set(dag->w, i, j, gsl_vector_get(w, IJ(i, j, p)));
  }

  gsl_vector_set_zero(dag->m);     /* obtain estimates for mean and variance */
  gsl_vector_set_zero(dag->sigma);
  for(j=0; j<p; j++)                           /* loop over all target nodes */
  {
    entry = 0;                                                       /* mean */
    for(k=0; k<N; k++)
      if(!fixed[k][j])
      {
	product = 0;
	for(i=0; i<p; i++)
	  product += gsl_vector_get(x[k], i)*gsl_matrix_get(dag->w, i, j);
	entry += gsl_vector_get(x[k], j)-product;
      }
    gsl_vector_set(dag->m, j, entry/Nj[j]);

    entry = 0;                                                 /* variance */
    for(k=0; k<N; k++)
      if(!fixed[k][j])
      {
	product = 0;
	for(i=0; i<p; i++)
	  product += gsl_vector_get(y[k][j], i)*gsl_matrix_get(dag->w, i, j);
	entry += (gsl_vector_get(y[k][j], j)-product)*
	         (gsl_vector_get(y[k][j], j)-product);
      }
    gsl_vector_set(dag->sigma, j, sqrt(entry/Nj[j]));

  }

  log_likelihood = 0;
  for(j=0; j<p; j++)
    log_likelihood += - Nj[j]*(log(2*M_PI)+1.0)/2.0;
  for(j=0; j<p; j++)
    log_likelihood += - Nj[j]*log(gsl_vector_get(dag->sigma, j));
 
  for(j=0; j<p; j++)
    gsl_vector_free(avg[j]);
  free(avg);

  for(k=0; k<N; k++)
  {
    for(j=0; j<p; j++)
      gsl_vector_free(y[k][j]);
    free(y[k]);
  }
  free(y);
  free(Nj);
  gsl_matrix_free(yy);
  gsl_vector_free(w);
  gsl_vector_free(b);

  return(log_likelihood);
}

/********************** causal_reorder() ************************/
/** Reorders set x of observations according 'order' to 'xo'   **/
/** PARAMETERS: (*)= return-paramter                           **/
/**          N: number of observations                         **/
/**         xo: reordered x vectors                            **/
/**          x: observation vectors                            **/
/**     fixedo: reordered fixed vectors                        **/
/**      fixed: which node was fixed when                      **/
/**      order: (trial) order[pos]= node in position 'pos'     **/
/**  RETURNS:                                                  **/
/**     (nothing)                                              **/
/****************************************************************/
void causal_reorder(int N, gsl_vector **xo, gsl_vector **x, 
		    short int **fixedo, short int **fixed, int *order)
{
  int k, i;
  for(k=0; k<N; k++)                       /* iterate over observations */
    for(i=0; i<x[k]->size; i++)     /* set all elements according order */
    {
      gsl_vector_set(xo[k], i, gsl_vector_get(x[k], order[i]));
      fixedo[k][i] = fixed[k][order[i]];
      /*fixedo[k][i] = fixed[k][i];*/   /* TEST */
    }
}


/******************** causal_all_pairs() *********************/
/** Considers all pairs i,j of nodes and calulates for      **/
/** pair the log-likelyhoods (from the observations 'x'     **/
/** and  the 'fixed' interventions') for the causal orders  **/
/** i->j and j->i for the DAGs consiting of just these two  **/
/** nodes, respectively.                                    **/     
/**                                                         **/
/** Parameters: (*) = return parameter                      **/
/**            p: number of nodes                           **/
/**            N: number of observations                    **/
/**            x: observation vectors                       **/
/**        fixed: which node was fixed when                 **/
/**       (*) ll: matrix of log-likelyhoods                 **/
/**          sys: global system data                        **/
/** Returns:                                                **/
/**        (nothing)                                        **/
/*************************************************************/
void causal_all_pairs(int p, int N, gsl_vector **x, 
		      short int **fixed, double **ll, causal_sys_t *sys)
{
  causal_dag_t *dag2;         /* small DAG to store results for two nodes */ 
  int p2 = 2;                                   /* size of small DAG (=2) */
  gsl_vector **x2;                 /* all observations for just two nodes */
  short int **fixed2;                      /* interventions for two nodes */
  int *num_fixed;           /* how many nodes in each observation fixed ? */
  int i, j;                                          /* node loop counter */
  int k;                                      /* observation loop counter */
  double log_likelihood;    
  int N_loc;                                 /* number of sub experiments */

  dag2 = causal_dag_alloc(p2);                                /* allocate */
  x2 = (gsl_vector **) malloc(N*sizeof(gsl_vector *));
  fixed2 = (short int **) malloc(N*sizeof(short int *));
  num_fixed = (int *) malloc(N*sizeof(int));
  for(k=0; k<N; k++)
  {
    x2[k] = gsl_vector_alloc(p2);
    fixed2[k] = (short int *) malloc(p2*sizeof(short int)); 
  }

  for(k=0; k<N; k++)
  {
    num_fixed[k] = 0;
    for(i=0; i<p; i++)
      num_fixed[k]+= fixed[k][i];
  }

  for(i=0; i<p; i++)   /* loop over all combinations i->j (also j->i) */
  {
    for(j=0; j<p; j++) 
    {
      if(i==j)
	continue;
      N_loc = 0;    /* count observations where no intervention except i,j */ 
      for(k=0; k<N; k++)                      /* iterate over observations */
      {                       /* set observations for node 0 <-> i, 1<-> j */
	/* check whether no other nodes fixed */
	/*take_it = 1;
	for(l=0; l<p; l++)  
	  if( (l!=i)&&(l!=j)&& fixed[k][l] )
	  take_it = 0;*/
	if(sys->take_all || 
	   (num_fixed[k]==0) || 
	   ((num_fixed[k]==1)&& ((fixed[k][i]==1)||(fixed[k][j]==1))) )
	{
	  gsl_vector_set(x2[N_loc], 0, gsl_vector_get(x[k], i));
	  fixed2[N_loc][0] = fixed[k][i];
	  gsl_vector_set(x2[N_loc], 1, gsl_vector_get(x[k], j));
	  fixed2[N_loc][1] = fixed[k][j];
	  N_loc++;
	}
      }
      /*if(sys->do_log)
	printf("N_loc(%d,%d)=%d\n", i, j, N_loc);*/
      if(N_loc > 0)
	log_likelihood = causal_estimate_weights(dag2, N_loc, fixed2, x2);
      else
	log_likelihood = 0;
      ll[i][j] = log_likelihood;
      if(sys->do_log)
	printf("%d %d -> %f\n", i, j, log_likelihood);
    }
  }

  for(k=0; k<N; k++)                                   /* free everything */
    gsl_vector_free(x2[k]);
  free(x2);
  for(k=0; k<N; k++)
    free(fixed2[k]);
  free(fixed2);
  causal_dag_free(dag2);
  free(num_fixed);
}

/****************** causal_all_triplets() ********************/
/** Considers all triplets h,i,j of nodes and calulates for **/
/** each the log-likelyhoods (from the observations 'x'     **/
/** and  the 'fixed' interventions') for the causal orders  **/
/** h->i->j and permutations for the DAGs consiting of just **/
/** these three nodes, respectively.                        **/     
/**                                                         **/
/** Parameters: (*) = return parameter                      **/
/**            p: number of nodes                           **/
/**            N: number of observations                    **/
/**            x: observation vectors                       **/
/**        fixed: which node was fixed when                 **/
/**       (*) ll: 3d matrix of log-likelihoods              **/
/**          sys: global system data                        **/
/** Returns:                                                **/
/**        (nothing)                                        **/
/*************************************************************/
void causal_all_triplets(int p, int N, gsl_vector **x, 
		      short int **fixed, double ***ll, causal_sys_t *sys)
{
  causal_dag_t *dag3;       /* small DAG to store results for three nodes */ 
  int p3 = 3;                                   /* size of small DAG (=3) */
  gsl_vector **x3;               /* all observations for just three nodes */
  short int **fixed3;                    /* interventions for three nodes */
  int *num_fixed;           /* how many nodes in each observation fixed ? */
  int h, i, j;                                       /* node loop counter */
  int k;                                      /* observation loop counter */
  double log_likelihood;    
  int N_loc;                                 /* number of sub experiments */

  dag3 = causal_dag_alloc(p3);                                /* allocate */
  x3 = (gsl_vector **) malloc(N*sizeof(gsl_vector *));
  fixed3 = (short int **) malloc(N*sizeof(short int *));
  num_fixed = (int *) malloc(N*sizeof(int));
  for(k=0; k<N; k++)
  {
    x3[k] = gsl_vector_alloc(p3);
    fixed3[k] = (short int *) malloc(p3*sizeof(short int)); 
  }

  for(k=0; k<N; k++)
  {
    num_fixed[k] = 0;
    for(i=0; i<p; i++)
      num_fixed[k]+= fixed[k][i];
  }

  for(h=0; h<p; h++)   /* loop over all combin. h->i->j (+ permutations) */
  {
    for(i=0; i<p; i++) 
    {
      for(j=0; j<p; j++) 
      {
	if( (h==i)||(h==j)||(i==j) )
	continue;
	N_loc = 0;      /* count observ. where no intervention except i,j */ 
	for(k=0; k<N; k++)                      /* iterate over observations */
        {              /* set observations for node 0 <-> h, 1<-> i, 2 <-> j */
	  /* check whether no other nodes fixed */
	  if(sys->take_all || 
	     (num_fixed[k]==0) || 
	     ((num_fixed[k]==1)&& 
	      (fixed[k][h]+fixed[k][i]+fixed[k][j]==1)) ||
	     ((num_fixed[k]==2)&& 
	      (fixed[k][h]+fixed[k][i]+fixed[k][j]==2)) )
	  {
	    gsl_vector_set(x3[N_loc], 0, gsl_vector_get(x[k], h));
	    fixed3[N_loc][0] = fixed[k][h];
	    gsl_vector_set(x3[N_loc], 1, gsl_vector_get(x[k], i));
	    fixed3[N_loc][1] = fixed[k][i];
	    gsl_vector_set(x3[N_loc], 2, gsl_vector_get(x[k], j));
	    fixed3[N_loc][2] = fixed[k][j];
	    N_loc++;
	  }
	}
	/*if(sys->do_log)
	  printf("N_loc(%d,%d,%d)=%d\n", h, i, j, N_loc);*/
	if(N_loc > 0)
	  log_likelihood = causal_estimate_weights(dag3, N_loc, fixed3, x3);
	else
	  log_likelihood = 0;
	ll[h][i][j] = log_likelihood;
	if(sys->do_log)
	  printf("%d %d %d-> %f\n", h, i, j, log_likelihood);
      }
    }
  }

  for(k=0; k<N; k++)                                   /* free everything */
    gsl_vector_free(x3[k]);
  free(x3);
  for(k=0; k<N; k++)
    free(fixed3[k]);
  free(fixed3);
  causal_dag_free(dag3);
  free(num_fixed);
}


/**************** causal_analyse_pairs() *********************/
/** Analyses pairwise loglikelihood matrix 'll' and         **/
/** determines order from it.                               **/     
/**                                                         **/
/** Parameters: (*) = return parameter                      **/
/**            p: number of nodes                           **/
/**           ll: matrix of log-likelyhoods                 **/
/**  (*) proceed: how often each node proceeds others       **/
/**           pi: (log) probability matrix that i->j        **/
/**          sys: global system data                        **/
/** Returns:                                                **/
/**        (nothing)                                        **/
/*************************************************************/
void causal_analyse_pairs(int p, double **ll, causal_precedent_t *proceed,
			  double **pi, causal_sys_t *sys)
{
  double ll1, ll2;   /* log-likelihoods */
  int i, j;          /* node counters */

  for(i=0; i<p; i++)              /* determine how often a node preceeds */
  {
    proceed[i].id = i;
    proceed[i].num_precedent = 0;
    proceed[i].sum_ll = 0.0;
  }
  for(i=0; i<p; i++)  
    for(j=i+1; j<p; j++)
    {
      ll1 = ll[i][j];
      ll2 = ll[j][i];
      if(ll1 > ll2)
      {
	pi[i][j] = -log(1+exp(ll2-ll1));
	pi[j][i] = ll2-ll1-log(1+exp(ll2-ll1));
	proceed[i].num_precedent++;
      }
      else
      {
	pi[i][j] =  ll1-ll2-log(1+exp(ll1-ll2));
	pi[j][i] = -log(1+exp(ll1-ll2));
	proceed[j].num_precedent++;
      }
      if(sys->do_log)
      {
	printf("p(%d,%d): %f %f\n", i, j, exp(pi[i][j]),
	       exp(pi[j][i]));
	printf("p(%d,%d): %f %f\n", i, j, pi[i][j],
	       pi[j][i]);
      }
      proceed[i].sum_ll += ll1-ll2;
      proceed[j].sum_ll += ll2-ll1;
    }

  if(sys->do_log)
    for(i=0; i<p; i++)             /* print how often a node preceeds */
    {
      printf("PRECEED %d %d %f\n", proceed[i].id,
	     proceed[i].num_precedent,
	     proceed[i].sum_ll);
    }


}


/**************** causal_greedy_pairs() *********************/
/** Calculated from pairwise loglikelihood matrix 'll'      **/
/** a greedy order where in each step the node with the     **/
/** highest (residual) precedence likelyhood is taken       **/     
/**                                                         **/
/** Parameters: (*) = return parameter                      **/
/**            p: number of nodes                           **/
/**           ll: matrix of log-likelyhoods                 **/
/**    (*) order: resulting likelihood                      **/
/**          sys: global system data                        **/
/** Returns:                                                **/
/**        (nothing)                                        **/
/*************************************************************/
void causal_greedy_pairs(int p, double **ll, int *order,
			  causal_sys_t *sys)
{
  double *sum_ll;   /* for node i: current sum of log likelihoods w. i first */
  int i, j;                                                         /* nodes */
  int *remain;                               /* array of nodes not yet taken */
  int num_remain;                      /* number of active nodes in 'remain' */
  int pos;                           /* loop counter for traversing 'remain' */
  int best;   /* position in 'remain' of node currently highest log-likelih. */

  sum_ll = (double *) malloc(p*sizeof(double));
  remain = (int *) malloc(p*sizeof(int));
 

  for(i=0; i<p; i++)                 /* initalize sum of log likelihoods etc */
  {
    remain[i] = i;
    sum_ll[i] = 0;
    for(j=0; j<p; j++)
      if(j!=i)
	sum_ll[i] += ll[i][j];
  }
  num_remain = p;

  while(num_remain > 0)                             /* main loop: take nodes */
  {
    best = 0;                         /* find node with highest log-likelih. */
    for(pos=1; pos<num_remain; pos++)
      if(sum_ll[remain[pos]] > sum_ll[remain[best]])
	 best = pos;
    i = remain[best];                            /* put best node into order */
    order[p-num_remain] = i;    
    remain[best] = remain[num_remain-1];           /* update remaining nodes */
    num_remain--;
    for(pos=0; pos<num_remain; pos++)        /* update residual log-likelih. */
      sum_ll[remain[pos]] -= ll[remain[pos]][i];
  }

  free(sum_ll);
  free(remain);
}

/**************** causal_greedy_pairs2() ********************/
/** Calculated from pairwise loglikelihood matrix 'll'      **/
/** a greedy order where in each step the node AND position **/
/** with the highest total Babginto-Smith precedence        **/
/** likelyhood is taken                                     **/     
/**                                                         **/
/** Parameters: (*) = return parameter                      **/
/**            p: number of nodes                           **/
/**           ll: matrix of log-likelyhoods                 **/
/**    (*) order: resulting order                           **/
/**          sys: global system data                        **/
/** Returns:                                                **/
/**        (nothing)                                        **/
/*************************************************************/
void causal_greedy_pairs2(int p, double **ll, int *order,
			  causal_sys_t *sys)
{
  double sum_ll, best_ll;    /* current sum/best contribution to log-likeli. */
  int i, j, best_i, best_j;                                         /* nodes */
  
  int *remain;                               /* array of nodes not yet taken */
  int num_remain;                      /* number of active nodes in 'remain' */
  int pos;                           /* loop counter for traversing 'remain' */
  int best_pos;           /* position in 'remain' of new node currently best */ 
  int t, insert, best_insert;     /* (best) position in 'order' of new node  */
  int init;               /* flag whether first optimum ist already assigned */

  remain = (int *) malloc(p*sizeof(int));
 
  best_i=0; best_j = 1;                /* select first pair: maximum likeli. */
  for(i=0; i<p; i++)
    for(j=0; j<p; j++)
      if(i != j)
	if(ll[i][j] > ll[best_i][best_j])
	{
	  best_i = i;
	  best_j = j;
	}
  order[0] = best_i;                     /* initialize order with first pair */
  order[1] = best_j;
  
  num_remain = 0;
  for(i=0; i<p; i++)                        /* initalize remaining nodes etc */
    if( (i!=best_i)&&(i!=best_j) )
    {
      remain[num_remain] = i;
      num_remain++;
    }

  while(num_remain > 0)      /* main loop: take nodes and insert into 'order'*/
  {
    init = 0;  
    for(pos=0; pos<num_remain; pos++)        /* iterate over remaining nodes */
    {
      i = remain[pos];              /* i: node which is tentatively inserted */
      sum_ll = 0;     /* determine relative likeli. for inserting i in front */
      for(t=0; t<p-num_remain; t++)    /* p-num_remain: current order length */
	sum_ll += ll[i][order[t]];
      for(insert=0; insert<=p-num_remain; insert++)        /* try insertions */
      {
	if( !init || (sum_ll > best_ll) )
	{                                                     /* new optimum */
	  best_ll = sum_ll;
	  best_pos = pos;
	  best_insert = insert;
	  init = 1;
	}
	if(insert <p-num_remain)  /* update likeli. shifting i to the right */
	  sum_ll += ll[order[insert]][i] - ll[i][order[insert]];
      }
    }

    for(t=p-num_remain; t>best_insert; t--)    /* create space for new node */
      order[t] = order[t-1]; 
    order[best_insert] = remain[best_pos];               /* insert new node */
    remain[best_pos] = remain[num_remain-1];      /* update remaining nodes */
    num_remain--;
  }

  free(remain);
}


/**************** causal_analyse_triplets() ******************/
/** Analyses triplet-wise loglikelihood tensor 'll' and     **/
/** determines  precendence order from it.                  **/     
/**                                                         **/
/** Parameters: (*) = return parameter                      **/
/**            p: number of nodes                           **/
/**           ll: tensor of log-likelyhoods                 **/
/**  (*) proceed: how often each node proceeds others       **/
/**           pi: (log) probability tensor that h->i->j     **/
/**          sys: global system data                        **/
/** Returns:                                                **/
/**        (nothing)                                        **/
/*************************************************************/
void causal_analyse_triplets(int p, double ***ll, causal_precedent_t *proceed,
			     double ***pi, causal_sys_t *sys)
{
  double ll_loc[6], llmax;                               /* log-likelihoods */
  double Z;                                                /* normalization */
  int h, i, j;                                             /* node counters */
  int t;                                                    /* loop counter */

  for(i=0; i<p; i++)              /* determine how often a node preceeds */
  {
    proceed[i].id = i;
    proceed[i].num_precedent = 0;
    proceed[i].sum_ll = 0.0;
  }
  for(h=0; h<p; h++)  
    for(i=h+1; i<p; i++)
      for(j=i+1; j<p; j++)
      {
	ll_loc[0] = ll[h][i][j];
	ll_loc[1] = ll[h][j][i];
	ll_loc[2] = ll[i][h][j];
	ll_loc[3] = ll[i][j][h];
	ll_loc[4] = ll[j][i][h];
	ll_loc[5] = ll[j][h][i];

	llmax = ll_loc[0];
	for(t=1; t<6; t++)
	  if(ll_loc[t] > llmax)
	    llmax=ll_loc[t];
	Z = 0;
	for(t=0; t<6; t++)
	  Z += exp(ll_loc[t]-llmax);

	pi[h][i][j] = ll[h][i][j]-llmax-log(Z);
	pi[h][j][i] = ll[h][j][i]-llmax-log(Z);
	pi[i][h][j] = ll[i][h][j]-llmax-log(Z);
	pi[i][j][h] = ll[i][j][h]-llmax-log(Z);
	pi[j][i][h] = ll[j][i][h]-llmax-log(Z);
	pi[j][h][i] = ll[j][h][i]-llmax-log(Z);

	if(sys->do_log)
	{
	  /*printf("p(%d,%d,%d): %f %f %f %f %f %f\n", h, i, j, exp(pi[h][i][j]),
		 exp(pi[h][j][i]), exp(pi[i][h][j]), exp(pi[i][j][h]),
		 exp(pi[j][h][i]), exp(pi[j][i][h]));*/
	  printf("lp(%d,%d,%d): %f %f %f %f %f %f\n", h, i, j, (pi[h][i][j]),
		 (pi[h][j][i]), (pi[i][h][j]), (pi[i][j][h]),
		 (pi[j][h][i]), (pi[j][i][h]));
	}
      }

  if(sys->do_log)
    for(i=0; i<p; i++)             /* print how often a node preceeds */
    {
      printf("%d %d %f\n", proceed[i].id,
	     proceed[i].num_precedent,
	     proceed[i].sum_ll);
    }


}

/**************** causal_greedy_triplets() *******************/
/** Calculated from triple-wise loglikelihood tensor 'll'   **/
/** a greedy order where in each step the node with the     **/
/** highest (residual) precedence likelyhood is taken       **/     
/**                                                         **/
/** Parameters: (*) = return parameter                      **/
/**            p: number of nodes                           **/
/**           ll: matrix of log-likelyhoods                 **/
/**    (*) order: resulting likelihood                      **/
/**          sys: global system data                        **/
/** Returns:                                                **/
/**        (nothing)                                        **/
/*************************************************************/
void causal_greedy_triplets(int p, double ***ll, int *order,
			  causal_sys_t *sys)
{
  double *sum_ll;   /* for node i: current sum of log likelihoods w. i first */
  double ll_max;
  int i, j, k;                                                      /* nodes */
  int *remain;                               /* array of nodes not yet taken */
  int num_remain;                      /* number of active nodes in 'remain' */
  int pos, pos2;                     /* loop counter for traversing 'remain' */
  int best;   /* position in 'remain' of node currently highest log-likelih. */

  sum_ll = (double *) malloc(p*sizeof(double));
  remain = (int *) malloc(p*sizeof(int));
 

  for(i=0; i<p; i++)              /* initialize sum of log likelihoods etc */
  {
    remain[i] = i;
    sum_ll[i] = 0;
    for(j=0; j<p; j++)
      if(j!=i)
	for(k=j+1; k<p; k++)
	  if(k!= i)
	  {
	    if(ll[i][j][k] > ll[i][k][j])
	      ll_max = ll[i][j][k];
	    else
	      ll_max = ll[i][k][j];
	    sum_ll[i] += ll_max + log(exp(ll[i][j][k]-ll_max)+
				      exp(ll[i][k][j]-ll_max)  );
	    /*printf("added to %d: %d,%d\n", i, j, k);*/
	  }
  }
  num_remain = p;

  while(num_remain > 0)                             /* main loop: take nodes */
  {
    best = 0;                         /* find node with highest log-likelih. */
    for(pos=1; pos<num_remain; pos++)
      if(sum_ll[remain[pos]] > sum_ll[remain[best]])
	 best = pos;
    i = remain[best];                            /* put best node into order */
    order[p-num_remain] = i;    
    remain[best] = remain[num_remain-1];           /* update remaining nodes */
    num_remain--;
    for(pos=0; pos<num_remain; pos++)        /* update residual log-likelih. */
      for(pos2=0; pos2<num_remain; pos2++)
	if(pos != pos2)
	{
	  if(ll[remain[pos]][i][remain[pos2]] > 
	     ll[remain[pos]][remain[pos2]][i])
	    ll_max = ll[remain[pos]][i][remain[pos2]];
	  else
	    ll_max = ll[remain[pos]][remain[pos2]][i];
	  sum_ll[remain[pos]] -= ll_max + 
	    log(exp(ll[remain[pos]][i][remain[pos2]]-ll_max)+
		exp(ll[remain[pos]][remain[pos2]][i]-ll_max));
     /*printf("substracted from %d: %d,%d\n", remain[pos], i, remain[pos2]);*/

	}
  }

  free(sum_ll);
  free(remain);
}


/**************** causal_greedy_triplets2() ******************/
/** Calculated from triple-wise loglikelihood tensor 'll3'  **/
/** a greedy order where in each step the node AND position **/
/** with the highest total Babington-Smith precedence       **/
/** likelyhood is taken                                     **/     
/**                                                         **/
/** Parameters: (*) = return parameter                      **/
/**            p: number of nodes                           **/
/**           ll: tensor of log-likelyhoods                 **/
/**    (*) order: resulting order                           **/
/**          sys: global system data                        **/
/** Returns:                                                **/
/**        (nothing)                                        **/
/*************************************************************/
void causal_greedy_triplets2(int p, double ***ll, int *order,
			  causal_sys_t *sys)
{
  double sum_ll, best_ll;    /* current sum/best contribution to log-likeli. */
  int i, j, k, best_i, best_j, best_k;                              /* nodes */
  
  int *remain;                               /* array of nodes not yet taken */
  int num_remain;                      /* number of active nodes in 'remain' */
  int pos;                           /* loop counter for traversing 'remain' */
  int best_pos;           /* position in 'remain' of new node currently best */ 
  int t, t2, insert, best_insert; /* (best) position in 'order' of new node  */
  int init;               /* flag whether first optimum ist already assigned */

  remain = (int *) malloc(p*sizeof(int));
 
  best_i=0; best_j = 1; best_k=2;   /* select first triplet: maximum likeli. */
  for(i=0; i<p; i++)
    for(j=0; j<p; j++)
      for(k=0; j<p; j++)
	if( (i != j)&&(i != k)&&(j != k))
	  if(ll[i][j][k] > ll[best_i][best_j][best_k])
	{
	  best_i = i;
	  best_j = j;
	  best_k = k;
	}
  order[0] = best_i;                  /* initialize order with first triplet */
  order[1] = best_j;
  order[2] = best_k;
  num_remain = 0;
  for(i=0; i<p; i++)                        /* initalize remaining nodes etc */
    if( (i!=best_i)&&(i!=best_j)&&(i!=best_k) )
    {
      remain[num_remain] = i;
      num_remain++;
    }

  while(num_remain > 0)      /* main loop: take nodes and insert into 'order'*/
  {
    init = 0;  
    for(pos=0; pos<num_remain; pos++)        /* iterate over remaining nodes */
    {
      i = remain[pos];              /* i: node which is tentatively inserted */
      sum_ll = 0;     /* determine relative likeli. for inserting i in front */
      for(t=0; t<p-num_remain; t++)    /* p-num_remain: current order length */
	for(t2=t+1; t2<p-num_remain; t2++)
	{
	  /*sum_ll += ll[i][order[t]][order[t2]];*/
	  /*printf("(%d,%d) ", t, t2);*/
	}
      /*printf("\n");*/
      for(insert=0; insert<=p-num_remain; insert++)        /* try insertions */
      {
	if( !init || (sum_ll > best_ll) )
	{                                                     /* new optimum */
	  best_ll = sum_ll;
	  best_pos = pos;
	  best_insert = insert;
	  init = 1;
	}
	if(insert <p-num_remain)  /* update likeli. shifting i to the right */
	{
	  for(t=0; t<insert;t++)
	  {
	    sum_ll += ll[order[t]][order[insert]][i] - 
	      ll[order[t]][i][order[insert]];
	    /*printf("(%d,%d,i)-(%d,i,%d) ", t, insert, t, insert);*/
	  }
	  for(t=insert+1; t<p-num_remain; t++)
	  {
	    sum_ll += ll[order[insert]][i][order[t]] - 
	      ll[i][order[insert]][order[t]];
	    /*printf("(%d,i,%d)-(i,%d,%d) ", insert, t, insert,t);*/
	  }
	  /*printf("\n");*/
	}
      }
    }

    for(t=p-num_remain; t>best_insert; t--)    /* create space for new node */
      order[t] = order[t-1]; 
    order[best_insert] = remain[best_pos];               /* insert new node */
    remain[best_pos] = remain[num_remain-1];      /* update remaining nodes */
    num_remain--;
  }

  free(remain);
}


/*************** causal_all_babington_smith() **************/
/** Obtains all permutations of positions 0..n-1 of a     **/
/** given array 'a' of numbers and evaluates pair         **/
/** log likelihood according Babington-Smith for given    **/
/** preference log-probabilities pi                       **/
/**                                                       **/
/** Parameters: (*) = return parameter                    **/
/**            p: number of nodes (=max range)            **/
/**            n: current range                           **/
/**        order: array                                   **/
/**          lpi: array of log preference probabilities   **/
/**       do_log: show all perumtations?                  **/
/** Returns:                                              **/
/**        (nothing)                                      **/
/***********************************************************/
void causal_all_babington_smith(int p, int n, int *order, double **lpi, 
				int do_log)
{
  int i, j;
  int exch;
  double log_likelihood;
  static double max_ll = -1e100;

  if(n==1)                                    /* print order + evaluate */
  {
    if(do_log)
      for(i=0; i<p; i++)
	printf("%d ", order[i]);
    log_likelihood = 0;
    for(i=0; i<p; i++)
      for(j=i+1; j<p; j++)
	log_likelihood += lpi[order[i]][order[j]];
    if(log_likelihood > max_ll)
       max_ll = log_likelihood;
    if(do_log)
      printf("(ORDER) %f (min: %f)\n", log_likelihood, max_ll);
  }
  else
    for(i=0; i<n; i++)
      {
	exch = order[n-1]; order[n-1] = order[i]; order[i] = exch;
	causal_all_babington_smith(p, n-1, order, lpi, do_log);
	exch = order[n-1]; order[n-1] = order[i]; order[i] = exch;
      }      
}

/*************** causal_all_babington_smith3() **************/
/** Obtains all permutations of positions 0..n-1 of a     **/
/** given array 'a' of numbers and evaluates tripe        **/
/** log likelihood according Babington-Smith for given    **/
/** preference log-probabilities pi                       **/
/**                                                       **/
/** Parameters: (*) = return parameter                    **/
/**            p: number of nodes (=max range)            **/
/**            n: current range                           **/
/**        order: array                                   **/
/**          lpi: tensor of log preference probabilities  **/
/**       do_log: show all permutations?                  **/
/** Returns:                                              **/
/**        (nothing)                                      **/
/***********************************************************/
void causal_all_babington_smith3(int p, int n, int *order, double ***lpi, 
				 int do_log)
{
  int h, i, j;                                         /* node counters */
  int exch;
  double log_likelihood;
  static double max_ll = -1e100;

  if(n==1)                                    /* print order + evaluate */
  {
    if(do_log)
      for(i=0; i<p; i++)
	printf("%d ", order[i]);
    log_likelihood = 0;
    for(h=0; h<p; h++)
      for(i=h+1; i<p; i++)
	for(j=i+1; j<p; j++)
	  log_likelihood += lpi[order[h]][order[i]][order[j]];
    if(log_likelihood > max_ll)
       max_ll = log_likelihood;
    if(do_log)
      printf("(ORDER) %f (min: %f)\n", log_likelihood, max_ll);
  }
  else
    for(i=0; i<n; i++)
      {
	exch = order[n-1]; order[n-1] = order[i]; order[i] = exch;
	causal_all_babington_smith3(p, n-1, order, lpi, do_log);
	exch = order[n-1]; order[n-1] = order[i]; order[i] = exch;
      }      
}


/*********** causal_mc_babington_smith() *********************/
/** Performs MC moves for order o such that the Babington-  **/
/** Smith distribution P(o)=prod_{i<j} (pi_{o_i,o_j})^(1/T),**/
/** pi_{l,m}=Matrix of pairwise prefernce probabilities,    **/
/** is sampled  (T=1 is standard Babibgton-Smith            **/
/** see: G. Nuel, A. Rau, F. Jaffrezic, Qual. Techn. Quant. **/
/** Manag. 11, 23-37 (2014)                                 **/     
/**                                                         **/
/** Parameters: (*) = return parameter                      **/
/**   (*) config: current order                             **/
/**           lpi: (log) probability matrix that i->j       **/
/**    num_steps: number of MC steps                        **/
/**          rng: random number generator                   **/   
/**          sys: system data, contains "temperature"       **/
/** Returns:                                                **/
/**        (nothing)                                        **/
/*************************************************************/
void causal_mc_babington_smith(causal_order_t *cfg, double **lpi, 
			       int num_steps, gsl_rng *rng,
			       causal_sys_t *sys)
{
  int i,j;                                         /* elements to exchange */
  int k;                                                 /* auxiliary node */
  int step;
  double log_prob, prob;                       /* of Babington-Smith ratio */
  int p = cfg->p;

  for(step=0; step<num_steps; step++)             /* loo over all MC steps */
  {
    i = (int) floor(p*gsl_rng_uniform(rng));               /* chose a pair */
    do
      j = (int) floor(p*gsl_rng_uniform(rng));
    while(i==j);
    if(i>j)                                               /* make sure i<j */
    {
      k=i; i=j; j=k;
    }
    
    /** calculate acceptance probability **/
    log_prob = lpi[cfg->order[j]][cfg->order[i]] -
      lpi[cfg->order[i]][cfg->order[j]];
    for(k=i+1; k<j; k++)
      log_prob += lpi[cfg->order[j]][cfg->order[k]]  
	+ lpi[cfg->order[k]][cfg->order[i]]
	- lpi[cfg->order[i]][cfg->order[k]] 
	- lpi[cfg->order[k]][cfg->order[j]];
    if(sys->do_log)
      printf("(%2d:%2d <-> %2d:%2d: % 4.1f)", i, cfg->order[i], j, 
	     cfg->order[j], log_prob/sys->T);
    if(log_prob > 0)
      prob = 1;
    else
      prob = exp(log_prob/sys->T);

    if(gsl_rng_uniform(rng) < prob)                          /* accept ? */
    {
      k = cfg->order[i]; cfg->order[i] = cfg->order[j]; cfg->order[j] = k;
      cfg->ll_BS += log_prob;
    }
    if(sys->do_log)
    {
      printf("step %d %f:", step, cfg->ll_BS);
      for(k=0; k<p; k++)
	printf("%d ", cfg->order[k]);
      printf("\n");
    }
  }
}


/*********** causal_mc_babington_smith3() ********************/
/** Performs MC moves for order o such that the Babington-  **/
/** Smith triplet distribution                              **/
/** P(o)=prod_{i<j<k} (pi_{o_i,o_j,o_k})^(1/T),             **/
/** pi_{l,m,k}=tensor of triple prefernce probabilities,    **/
/** is sampled  (T=1 is standard Babibgton-Smith)            **/
/** see: G. Nuel, A. Rau, F. Jaffrezic, Qual. Techn. Quant. **/
/** Manag. 11, 23-37 (2014) for the pair case               **/     
/**                                                         **/
/** Parameters: (*) = return parameter                      **/
/**   (*) config: current order                             **/
/**           lpi: (log) probability matrix that i->j       **/
/**    num_steps: number of MC steps                        **/
/**          rng: random number generator                   **/   
/**          sys: system data, contains "temperature"       **/
/** Returns:                                                **/
/**        (nothing)                                        **/
/*************************************************************/
void causal_mc_babington_smith3(causal_order_t *cfg, double ***lpi, 
			       int num_steps, gsl_rng *rng,
			       causal_sys_t *sys)
{
  int i,j;                                         /* elements to exchange */
  int h, k, k2;                                         /* auxiliary nodes */
  int step;
  double log_prob, prob;                       /* of Babington-Smith ratio */
  int p = cfg->p;
  int do_log=0;                                /* local loggin for testing */

  for(step=0; step<num_steps; step++)             /* loo over all MC steps */
  {
    i = (int) floor(p*gsl_rng_uniform(rng));               /* chose a pair */
    do
      j = (int) floor(p*gsl_rng_uniform(rng));
    while(i==j);
    if(i>j)                                               /* make sure i<j */
    {
      k=i; i=j; j=k;
    }
    
    if(do_log)
    {
      double log_likelihood = 0;
      for(h=0; h<p; h++)
	for(k=h+1; k<p; k++)
	  for(k2=k+1; k2<p; k2++)
	  {
	    printf("(%d,%d,%d)", cfg->order[h], cfg->order[k], cfg->order[k2]);
	    log_likelihood += lpi[cfg->order[h]][cfg->order[k]][cfg->order[k2]];
	  }
      printf("BEFORE: ll(trip)=%f\n", log_likelihood);
      log_likelihood = 0;
      k = cfg->order[i]; cfg->order[i] = cfg->order[j]; cfg->order[j] = k;
      for(h=0; h<p; h++)
	for(k=h+1; k<p; k++)
	  for(k2=k+1; k2<p; k2++)
	  {
	    printf("(%d,%d,%d)", cfg->order[h], cfg->order[k], cfg->order[k2]);
	    log_likelihood += lpi[cfg->order[h]][cfg->order[k]][cfg->order[k2]];
	  }
      printf("ATTEMPT: ll(trip)=%f\n", log_likelihood);
      k = cfg->order[i]; cfg->order[i] = cfg->order[j]; cfg->order[j] = k;
      }

    if(do_log)
      printf(" MOVE EXCHANGE (%d,%d)->(%d,%d)\n", i, j, j, i);
    /** calculate acceptance probability **/
    log_prob =0;
    for(k=0; k<p; k++)
    {
      if(k<i)
      {
	log_prob += lpi[cfg->order[k]][cfg->order[j]][cfg->order[i]] -
	  lpi[cfg->order[k]][cfg->order[i]][cfg->order[j]];
	if(do_log)
	  printf("[%d,%d,%d]->[%d,%d,%d]\n", k, i, j, k, j, i);
      }
      else if( (i<k)&&(k<j) )
      {
	log_prob += lpi[cfg->order[j]][cfg->order[k]][cfg->order[i]] -
	  lpi[cfg->order[i]][cfg->order[k]][cfg->order[j]];
	if(do_log)
	  printf("[%d,%d,%d] ->[%d,%d,%d]\n", i, k, j, j, k, i);
      }
      else if( j<k )
      {
	log_prob += lpi[cfg->order[j]][cfg->order[i]][cfg->order[k]] -
	  lpi[cfg->order[i]][cfg->order[j]][cfg->order[k]];
	if(do_log)
	  printf("[%d,%d,%d] ->[%d,%d,%d]\n", i, j, k, j, i, k);
      }
    }
    for(k=i+1; k<j; k++)
    {
      for(k2=0; k2<i; k2++)
      {
	log_prob += lpi[cfg->order[k2]][cfg->order[j]][cfg->order[k]] -
	  lpi[cfg->order[k2]][cfg->order[i]][cfg->order[k]];
	if(do_log)
	  printf("[%d,%d,%d] ->[%d,%d,%d]\n", k2, i, k, k2, j, k);
	log_prob += lpi[cfg->order[k2]][cfg->order[k]][cfg->order[i]] -
	  lpi[cfg->order[k2]][cfg->order[k]][cfg->order[j]];
	if(do_log)
	  printf("[%d,%d,%d] ->[%d,%d,%d]\n", k2, k, j, k2, k, i);
      }
      for(k2=i+1; k2<k; k2++)
      {
	log_prob += lpi[cfg->order[j]][cfg->order[k2]][cfg->order[k]] -
	  lpi[cfg->order[i]][cfg->order[k2]][cfg->order[k]];
	if(do_log)
	  printf("[%d,%d,%d] ->[%d,%d,%d]\n", i, k2, k, j, k2, k);
	log_prob += lpi[cfg->order[k2]][cfg->order[k]][cfg->order[i]] -
	  lpi[cfg->order[k2]][cfg->order[k]][cfg->order[j]];
	if(do_log)
	  printf("[%d,%d,%d] ->[%d,%d,%d]\n", k2, k, j, k2, k, i);
      }
      for(k2=j+1; k2<p; k2++)
      {
	log_prob += lpi[cfg->order[j]][cfg->order[k]][cfg->order[k2]] -
	  lpi[cfg->order[i]][cfg->order[k]][cfg->order[k2]];
	if(do_log)
	  printf("[%d,%d,%d] ->[%d,%d,%d]\n", i, k, k2, j, k, k2);
	log_prob += lpi[cfg->order[k]][cfg->order[i]][cfg->order[k2]] -
	  lpi[cfg->order[k]][cfg->order[j]][cfg->order[k2]];
	if(do_log)
	  printf("[%d,%d,%d] ->[%d,%d,%d]\n", k, j, k2, k, i, k2);
      }
    }
    if(sys->do_log)
      printf("(%2d:%2d <-> %2d:%2d: % 4.3f)", i, cfg->order[i], j, 
	     cfg->order[j], log_prob);
    if(log_prob > 0)
      prob = 1;
    else
      prob = exp(log_prob/sys->T);

    if(gsl_rng_uniform(rng) < prob)                        /* accept ? */
    {
      k = cfg->order[i]; cfg->order[i] = cfg->order[j]; cfg->order[j] = k;
      cfg->ll_BS += log_prob;
    }
    if(sys->do_log)
    {
      printf("step %d (%f): ", step, cfg->ll_BS);
      for(k=0; k<p; k++)
	printf("%d ", cfg->order[k]);
      printf("\n");
    }
  }
}


/**************** causal_mc_likelihood() *********************/
/** Performs MC moves for order o such that the true        **/
/** likelihood to power (1/T) is sampled.                   **/
/** (T=1 is standard one)                                   **/
/** see: G. Nuel, A. Rau, F. Jaffrezic, Qual. Techn. Quant. **/
/** Manag. 11, 23-37 (2014)                                 **/     
/**                                                         **/
/** Parameters: (*) = return parameter                      **/
/**   (*) config: current order                             **/
/**            N: number of observations                    **/
/**        fixed: fixed[k][i]=1 for fixed nodes i in        **/
/**            x: observation vectors                       **/
/**    num_steps: number of MC steps                        **/
/**          rng: random number generator                   **/   
/**          sys: system data, contains "temperature"       **/
/** Returns:                                                **/
/**        (nothing)                                        **/
/*************************************************************/
void causal_mc_likelihood(causal_order_t *cfg,  int N, short int **fixed, 
			  gsl_vector **x, 
			  int num_steps, gsl_rng *rng,
			  causal_sys_t *sys)
{
  int i,j;                                         /* elements to exchange */
  int k;                                                 /* auxiliary node */
  int step;
  double log_likelihood;                                 /* of trial order */
  int p = cfg->p;
  gsl_vector ** xo;                               /* permuted observations */
  short int **fixedo;                         /* what was fixed (permuted) */
  causal_dag_t *dag2;              /* dummy DAG for max likelihood results */


  xo = (gsl_vector **) malloc(N*sizeof(gsl_vector *));
  fixedo = (short int **) malloc(N*sizeof(short int *));
  for(k=0; k<N; k++)
  {
    xo[k] = gsl_vector_alloc(p);
    fixedo[k] = (short int *) malloc(p*sizeof(short int));
  }
  dag2 = causal_dag_alloc(p);                   /* set up dag for results */

  if(!cfg->init)    /* not yet initialized */
  {
    causal_reorder(N, xo, x, fixedo, fixed, cfg->order);
    cfg->log_likelihood  =                  /* obtrain true loglikelihood */
      causal_estimate_weights(dag2, N, fixedo, xo);
    cfg->init = 1;
  }


  for(step=0; step<num_steps; step++)             /* loo over all MC steps */
  {

    i = (int) floor(p*gsl_rng_uniform(rng));               /* chose a pair */
    do
      j = (int) floor(p*gsl_rng_uniform(rng));
    while(i==j);
    if(i>j)                                               /* make sure i<j */
    {
      k=i; i=j; j=k;
    }

    /* exchange pair */
    k = cfg->order[i]; cfg->order[i] = cfg->order[j]; cfg->order[j] = k;
    causal_reorder(N, xo, x, fixedo, fixed, cfg->order);
    log_likelihood  =                        /* obtrain true loglikelihood */
	    causal_estimate_weights(dag2, N, fixedo, xo);

    
    /** calculate acceptance probability **/
    if(sys->do_log)
      printf("(%2d:%2d <-> %2d:%2d: % 4.1f)", i, cfg->order[i], j, 
	     cfg->order[j], (log_likelihood-cfg->log_likelihood)/sys->T);

    if(gsl_rng_uniform(rng) > 
       exp((log_likelihood-cfg->log_likelihood)/sys->T))       /* reject ? */
    {
      k = cfg->order[i]; cfg->order[i] = cfg->order[j]; cfg->order[j] = k;
    }
    else
    {
      cfg->log_likelihood = log_likelihood;
      sys->num_mc_accepted++;
    }
    sys->num_mc_trials++;

    if(sys->do_log)
    {
      printf("step %d: ", step);
      for(k=0; k<p; k++)
	printf("%d ", cfg->order[k]);
      printf("\n");
    }
  }

  causal_dag_free(dag2);
  for(k=0; k<N; k++)
  {
    gsl_vector_free(xo[k]);
    free(fixedo[k]);
  }
  free(xo);
  free(fixedo);
}


/********** causal_sample_alloc() ********************/
/** Allocates a sample structure to hold a set      **/
/** of causal orderings                             **/
/** PARAMETERS: (*)= return-paramter                **/
/**      p: number of nodes (per order)             **/
/**  max_samples: max number of causal orders       **/
/** RETURNS:                                        **/
/**     ptr to sample structure                     **/
/*****************************************************/
causal_sample_t *causal_sample_alloc(int p, int max_samples)
{
  int t;   /* sample counter */
  causal_sample_t *sample;

  sample = (causal_sample_t *) malloc(sizeof(causal_sample_t));
  sample->num_samples = 0;
  sample->max_samples = max_samples;
  sample->config = (causal_order_t *) 
    malloc(max_samples*sizeof(causal_order_t));
  for(t=0; t<max_samples; t++)
  {
    sample->config[t].order = (int *) malloc(p*sizeof(int));
    sample->config[t].found = 0;
  }

  return(sample);
}


/*************** causal_sample_free() ****************/
/** Frees sample structure (used to hold a set      **/
/** of causal orderings)                            **/
/** PARAMETERS: (*)= return-paramter                **/
/**     samples: ptr to sample structure            **/
/** RETURNS:                                        **/
/**     (nothing)                                   **/
/*****************************************************/
void causal_sample_free(causal_sample_t *sample)
{
  int t;

  for(t=0; t<sample->max_samples; t++)
    free(sample->config[t].order);
  free(sample->config);
  free(sample);
}

/** auxiliary compare function to sort samples according **/
/** ll_BS in DESCENDING order (thus return(-1) if first  **/
/** log likelihood is larger                             **/
int causal_order_compare(const void *p1, const void *p2)
{
  causal_order_t *o1, *o2;

  o1 = (causal_order_t *) p1;
  o2 = (causal_order_t *) p2;
  if(o1->ll_BS > o2->ll_BS)
    return(-1);
  else
  if(o1->ll_BS < o2->ll_BS)
    return(+1);
  else
    return(0);
}

/************** causal_sample_insert() ***************/
/** Insert an order configuration in  sample        **/
/** (if it is not already there)                    **/
/** PARAMETERS: (*)= return-paramter                **/
/**           p: number of nodes per order          **/
/**       order: to be inserted                     **/
/**          ll: log likelihood of order            **/
/** (*) samples: ptr to sample structure            **/
/** RETURNS:                                        **/
/**     (nothing)                                   **/
/*****************************************************/
void causal_sample_insert(int p, int *order, double ll, 
			  causal_sample_t *sample)
{
  int found;                       /* alread in sample structures stored ? */
  int t;                                                 /* sample counter */
  int i;                                                   /* node counter */

  found = 0;
  for(t=0; t<sample->num_samples; t++) /* check whether it is alread there */
  {      /* linear search used because num_samples is supposed to be small */
    i=0;
    while((i<p)&&(order[i] == sample->config[t].order[i]))
      i++;
    if(i==p)                                              /* order found ? */
    {
      found = 1;
      sample->config[t].found++;
      break;
    }
  }
  if(!found && sample->num_samples < sample->max_samples)        /* insert */
  {
    for(i=0; i<p; i++)
      sample->config[sample->num_samples].order[i] = order[i];
    sample->config[sample->num_samples].found = 1;
    sample->config[sample->num_samples].log_likelihood = ll;
    sample->num_samples++;
  }

}


/************** causal_sample_analysis() ****************/
/** Analyses Samples (true log likelyhoods, avgerage   **/
/** weights of interaction matrices                    **/
/** PARAMETERS: (*)= return-paramter                   **/
/**         samples: ptr to sample structure           **/
/** include_samples: how many samples to analyse?      **/
/**             obs: experiment data                   **/
/**      (*)  w_avg: estimated weight maxtrix          **/
/**             sys: global system data                **/
/** RETURNS:                                           **/
/**     (nothing)                                      **/
/********************************************************/
void causal_sample_analysis(causal_sample_t *sample, 
			    int include_samples, causal_obs_t *obs, 
			    mybf **w_avg, causal_sys_t *sys)
{
  causal_dag_t *dag2;                           /* DAG for analysing orders */
  int t, k, i, j;                                          /* loop counters */
  int p = obs->p;                                        /* number of nodes */
  int N = obs->N;                                  /* number of experiments */
  int num_analysis;                /* how many samples to analyse (-1: all) */
  int found;          /* is the current sample compatible with 0,1,2,.... ? */
  gsl_vector **xo;                               /* observations, reordered */
  gsl_matrix *L;                 /* matrix of indirect intervention effects */
  short int **fixedo;              /* shows nodes that are fixed, reordered */
  mybf weight, norm;/* exp(log_likelyhood) of order, normalization constant */


  /** initialise/allocate everything */
  dag2 = causal_dag_alloc(p);                     /* set up dag for results */
  xo = (gsl_vector **) malloc(N*sizeof(gsl_vector *));
  for(k=0; k<N; k++)
    xo[k] = gsl_vector_alloc(p);
  fixedo = (short int **) malloc(N*sizeof(short int *));
  for(k=0; k<N; k++)
    fixedo[k] = (short int *) malloc(p*sizeof(short int));
  L = gsl_matrix_alloc(p, p);

  for(i=0; i<p; i++)
    for(j=0; j<p; j++)
      w_avg[i][j] = double2mybf(0.0);
  norm = double2mybf(0.0);

  if( (include_samples > 0)&&(include_samples < sample->num_samples))
    num_analysis = include_samples;  /* how many samples to analyze ? */
  else
    num_analysis = sample->num_samples;
  for(t=0; t<num_analysis; t++)                      /* analyse all samples */
  {
    causal_reorder(obs->N, xo, obs->x, fixedo, obs->fixed, 
		   sample->config[t].order);
    sample->config[t].log_likelihood =      /* obtrain true loglikelihood */
      causal_estimate_weights(dag2, N, fixedo, xo);
    weight = double2exp(sample->config[t].log_likelihood);
    norm = add_mybf(norm, weight);
    if(sys->do_indirect)
      causal_indirect(L, dag2->w);
    for(i=0; i<p; i++)                         /* average estimated weights */
      for(j=i+1; j<p; j++)
	if(sys->do_indirect)
	  w_avg[sample->config[t].order[i]][sample->config[t].order[j]] = 
	    add_mybf(w_avg[sample->config[t].order[i]][sample->config[t].order[j]],
	      mult_mybf(weight, double2mybf(gsl_matrix_get(L, i, j))));
	else
	  w_avg[sample->config[t].order[i]][sample->config[t].order[j]] = 
	    add_mybf(w_avg[sample->config[t].order[i]][sample->config[t].order[j]],
	      mult_mybf(weight, double2mybf(gsl_matrix_get(dag2->w, i, j))));

    if(sys->do_log)
    {
      printf("sample %d:", t);
      for(i=0; i<p; i++)
	printf("%d ", sample->config[t].order[i]);
      printf("ll= %f llBS= %f found= %d\n", sample->config[t].log_likelihood,  
	     sample->config[t].ll_BS, sample->config[t].found);
    }
  }

  for(i=0; i<p; i++)                        /* normalize estimated weights */
    for(j=0; j<p; j++)
      w_avg[i][j] = div_mybf(w_avg[i][j], norm);


  sample->original = -1;
  sample->best_ll = sample->config[0].log_likelihood;
  for(t=0; t<sample->num_samples; t++)              
  {
    if(sample->config[t].log_likelihood > sample->best_ll)/* obtain best LL */
      sample->best_ll = sample->config[t].log_likelihood;
    found = 1;                                    /* check for original  */
    for(i=0; i<p; i++)
      if(sample->config[t].order[i] != i)
      {
	found = 0;
	break;
      }
    if(found)
    {
      sample->original = t;
      break;
    }
  }

  if(sample->original > -1)   /* check whether original order is single best */
  {
    sample->order_found = 1;
    for(t=0; t<sample->num_samples; t++)
    {
      if((sample->config[t].log_likelihood>=
	  sample->config[sample->original].log_likelihood)
	 &&(t != sample->original))
	    sample->order_found = 0;
    } 
  }
  else
    sample->order_found = 0;
  if(sys->do_log)
    printf("# ORIGINAL IS: %d\n", sample->original);


  causal_dag_free(dag2);
  gsl_matrix_free(L);
  for(k=0; k<N; k++)
    gsl_vector_free(xo[k]);
  free(xo);
  for(k=0; k<N; k++)
    free(fixedo[k]);
  free(fixedo);

}

/*********** causal_sample_babington_smith() *****************/
/** Generates a sample of orders using the MC sampling      **/ 
/** of the Babington-Smith distribution                     **/
/** If do_random=0: First sample is always the linear order **/    
/**                                                         **/
/** Parameters: (*) = return parameter                      **/
/**            p: number of nodes                           **/
/**           lpi: (log) probability matrix that i->j       **/
/**          rng: random number generator                   **/   
/**      mc_equi: equilibration time (MC sweeps)            **/
/**     mc_delta: MC sweeps between two stored orders       **/
/**     mc_final: total number of MC sweeps                 **/
/**    do_random: start with random config?                 **/
/**   (*) sample: set of generated configurations           **/
/**          sys: system data, contains "temperature"       **/
/** Returns:                                                **/
/**        (nothing)                                        **/
/*************************************************************/
void causal_sample_babington_smith(int p, double **lpi, 
				   gsl_rng *rng, int mc_equi, int mc_delta,
				   int mc_final, int do_random, 
				   causal_sample_t *sample, causal_sys_t *sys)
{
  causal_order_t config;                             /* current MC config */
  int i, j;                                               /* node counter */
  int step;                                           /* mc sweep counter */
  int aux, pos;   /* for randomizing order */

  config.order = (int *) malloc(p*sizeof(int));
  config.init = 1;
  config.p = p;
  for(i=0; i<p; i++)
    config.order[i] = i;

  if(do_random)
    for(i=0; i<p; i++)
    {
      pos = (int) floor(p*drand48());
      aux = config.order[i];
      config.order[i] = config.order[pos];
      config.order[pos] = aux;
    }
  if(sample->num_samples == 0)  /* insert original order if nothing there */
    causal_sample_insert(p, config.order, 0, sample);

  config.ll_BS = 0;            /* obtain BS loglikelyhood */
  for(i=0; i<p; i++)
    for(j=i+1; j<p; j++)
      config.ll_BS += 
	lpi[config.order[i]][config.order[j]];


  for(step=0; step<mc_final; step++)
  {
    causal_mc_babington_smith(&config, lpi, 1, rng, sys);
    if( (step >= mc_equi)&&( (step-mc_equi) % mc_delta == 0) )
      causal_sample_insert(config.p, config.order, 0, sample);
  }
  free(config.order);
}


/*********** causal_sample_babington_smith3() *****************/
/** Generates a sample of orders using the MC sampling      **/ 
/** of the Babington-Smith triplets distribution            **/
/** If do_random=0: First sample is always the linear order **/    
/**                                                         **/
/** Parameters: (*) = return parameter                      **/
/**            p: number of nodes                           **/
/**         lpi3: (log) probability matrix that i->j->k     **/
/**          rng: random number generator                   **/   
/**      mc_equi: equilibration time (MC sweeps)            **/
/**     mc_delta: MC sweeps between two stored orders       **/
/**     mc_final: total number of MC sweeps                 **/
/**    do_random: start with random config?                 **/
/**   (*) sample: set of generated configurations           **/
/**          sys: system data, contains "temperature"       **/
/** Returns:                                                **/
/**        (nothing)                                        **/
/*************************************************************/
void causal_sample_babington_smith3(int p, double ***lpi3, 
				   gsl_rng *rng, int mc_equi, int mc_delta,
				   int mc_final, int do_random, 
				   causal_sample_t *sample, causal_sys_t *sys)
{
  causal_order_t config;                             /* current MC config */
  int i, j, k;                                            /* node counter */
  int step;                                           /* mc sweep counter */
  int aux, pos;   /* for randomizing order */

  config.order = (int *) malloc(p*sizeof(int));
  config.init = 1;
  config.p = p;
  for(i=0; i<p; i++)
    config.order[i] = i;

  if(do_random)
    for(i=0; i<p; i++)
    {
      pos = (int) floor(p*drand48());
      aux = config.order[i];
      config.order[i] = config.order[pos];
      config.order[pos] = aux;
    }
  if(sample->num_samples == 0)  /* insert original order if nothing there */
    causal_sample_insert(p, config.order, 0, sample);
  config.ll_BS = 0;           /* obtain BS loglikelyhood */
  for(i=0; i<p; i++)
    for(j=i+1; j<p; j++)
      for(k=j+1; k<p; k++)
	config.ll_BS += 
	  lpi3[config.order[i]][config.order[j]][config.order[k]];


  for(step=0; step<mc_final; step++)
  {
    causal_mc_babington_smith3(&config, lpi3, 1, rng, sys);
    if(sys->mc_log)
      printf("%d %f\n", step, config.ll_BS);
    if( (step >= mc_equi)&&( (step-mc_equi) % mc_delta == 0) )
      causal_sample_insert(config.p, config.order, 0, sample);
  }
  free(config.order);
}


/************************ causal_sample_ll() *****************/
/** Generates a sample of orders using the MC sampling      **/ 
/** of true log likelihood distribution                     **/
/** If do_random=0: First sample is always the linear order **/    
/**                                                         **/
/** Parameters: (*) = return parameter                      **/
/**            p: number of nodes                           **/
/**            N: number of observations                    **/
/**        fixed: fixed[k][i]=1 for fixed nodes i in        **/
/**            x: observation vectors                       **/
/**          rng: random number generator                   **/   
/**      mc_equi: equilibration time (MC sweeps)            **/
/**     mc_delta: MC sweeps between two stored orders       **/
/**     mc_final: total number of MC sweeps                 **/
/**    do_random: start with random config?                 **/
/**   (*) sample: set of generated configurations           **/
/**          sys: system data, contains "temperature"       **/
/** Returns:                                                **/
/**        (nothing)                                        **/
/*************************************************************/
void causal_sample_ll(int p,  int N, short int **fixed, gsl_vector **x,
				   gsl_rng *rng, int mc_equi, int mc_delta,
				   int mc_final, int do_random, 
				   causal_sample_t *sample, causal_sys_t *sys)
{
  causal_order_t config;                             /* current MC config */
  int i;                                                  /* node counter */
  int step;                                           /* mc sweep counter */
  int aux, pos;   /* for randomizing order */

  config.order = (int *) malloc(p*sizeof(int));
  config.init = 0;   /* log likelhood yet not determined, done in MC part */
  config.p = p;
  for(i=0; i<p; i++)
    config.order[i] = i;

  if(do_random)
    for(i=0; i<p; i++)
    {
      pos = (int) floor(p*drand48());
      aux = config.order[i];
      config.order[i] = config.order[pos];
      config.order[pos] = aux;
    }
  /* sample nothing but determine (initialize) likelihood: */
  causal_mc_likelihood(&config, N, fixed, x, 0, rng, sys);

  if(sample->num_samples == 0)  /* insert (original) order if nothing there */
    causal_sample_insert(p, config.order, config.log_likelihood, sample);

  for(step=0; step<mc_final; step++)
  {
    causal_mc_likelihood(&config, N, fixed, x, 1, rng, sys);
    if( (step >mc_equi)&&( (step-mc_equi) % mc_delta == 0) )
      causal_sample_insert(config.p, config.order, config.log_likelihood, 
			   sample);
  }
  free(config.order);
}


/************************ causal_indirect() ******************/
/** Calculates Matrix L of indirect causal effects from     **/
/** weight matrix W: L=(I-W)^(-1)=I+W+W^2+...+W^(p-1)       **/    
/**                                                         **/
/** Parameters: (*) = return parameter                      **/
/**         (*)L: matrix of indirect causal effects         **/
/**            W: weight matrix                             **/
/** Returns:                                                **/
/**        (nothing)                                        **/
/*************************************************************/
void causal_indirect(gsl_matrix *L, gsl_matrix *W)
{
  int p = W->size1;
  int i;                                         /* rowcounter */
  int pow;
  gsl_matrix *Wpow, *Wpow2;

  Wpow = gsl_matrix_calloc(p,p);
  Wpow2 = gsl_matrix_calloc(p,p);
  for(i=0; i<p; i++)                     /* initialize Wpos as unit matrix */
    gsl_matrix_set(Wpow, i, i, 1.0);

  gsl_matrix_memcpy(L, Wpow);
  for(pow=1; pow<p; pow++)
  {
    gsl_matrix_set_zero(Wpow2);              /* calculate Wpow <- Wpow * W */
    gsl_blas_dgemm (CblasNoTrans, CblasNoTrans,
		    1.0, Wpow, W,
		    0.0, Wpow2);
    gsl_matrix_memcpy(Wpow, Wpow2);
    gsl_matrix_add(L, Wpow);                                  /* add to L */
  }

  gsl_matrix_free(Wpow);
  gsl_matrix_free(Wpow2);
}


/******************* causal_load_data() **********************/
/** Load experimental data from file                        **/
/** specifically tailored to one file so far                **/    
/**                                                         **/
/** Parameters: (*) = return parameter                      **/
/**     filename: matrix of indirect causal effects         **/
/**        (*) x: matrix where data is stored               **/
/**            N: ptr to number of experiments to load      **/
/**        (*) p: ptr to number of nodes                    **/
/** Returns:                                                **/
/**        (nothing)                                        **/
/*************************************************************/
void causal_load_data(char *filename, gsl_vector **x, int N, int *p)
{
  FILE *file;
  char line[20000];
  char target[8][100] = {"TEC1", "MFA1", "KSS1", "STE6", "YLR334C", "YLR343W",
                          "SST2", "NDJ1"};
  char *pos;
  int N_loc;   /* counter for experiment number */
  double value;
  int num_lines;
  int t;          /* loop counter */
  int do_all = 0;       /* load data for all genes ? */

  *p=0; num_lines = 0;
  file = fopen(filename, "r");
  if(file == NULL)
  {
    fprintf(stderr, "cannot open file %s !\n", filename);
    exit(1);
  }
  while(!feof(file))
  {
    fgets(line, 19999, file);
    if(feof(file))
      break;
    num_lines++;
    if(num_lines == 1)   /* ignore first lines */
      continue;
    for(t=0; t<8; t++)
    {
      if(do_all || strstr(line, target[t]) != 0)  /* target gene in line ? */
      {
	pos = line; 
	N_loc = 0;
	while( (pos=strpbrk(pos, " \t")) != NULL)  /* advance to next space */
	{
	  if((pos=strpbrk(pos, "-0123456789.")) != NULL)
	  {
	    sscanf(pos, "%lf", &value);
	    if(N_loc >= N)
	    {
	      fprintf(stderr, 
		      "Not enough space for experiments reserved, just N=%d\n",
		      N);
	      exit(1);
	    }
	    gsl_vector_set(x[N_loc], *p, pow(10.0, value));
	    N_loc ++;
	    /*printf("%f ", value);*/
	  }
	}
	/*printf("exper: %d\n", N_loc);*/
	if(N_loc != N)
	{
	  printf("# Number of loaded experiments %d does not match N=%d\n",
		 N_loc, N);
	  exit(1);
	}
	(*p)++;
      }
    }
   
  }
  fclose(file);
}


/************** causal_load_interventions() ******************/
/** Load experimental data from file                        **/
/** specifically tailored to one file so far                **/    
/**                                                         **/
/** Parameters: (*) = return parameter                      **/
/**     filename: matrix of indirect causal effects         **/
/**    (*) fixed: matrix where interventions are stored     **/
/**            N: ptr to number of experiments to load      **/
/**        (*) p: ptr to number of nodes                    **/
/** Returns:                                                **/
/**        (nothing)                                        **/
/*************************************************************/
void causal_load_interventions(char *filename, short int **fixed, int N, int *p)
{
  FILE *file;
  char line[20000];
  char target[8][100] = {"TEC1", "MFA1", "KSS1", "STE6", "YLR334C", "YLR343W",
                          "SST2", "NDJ1"};
  char *pos;
  int N_loc;   /* counter for experiment number */
  int value;
  int num_lines;
  int t;          /* loop counter */
  int do_all = 0;       /* load data for all genes ? */

  *p=0; num_lines = 0;
  file = fopen(filename, "r");
  if(file == NULL)
  {
    fprintf(stderr, "cannot open file %s !\n", filename);
    exit(1);
  }
  while(!feof(file))
  {
    fgets(line, 19999, file);
    if(feof(file))
      break;
    num_lines++;
    if(num_lines == 1)   /* ignore first lines */
      continue;
    for(t=0; t<8; t++)
    {
      if(do_all || strstr(line, target[t]) != 0)  /* target gene in line ? */
      {
	printf("# gene: %s\n", target[t]);
	pos = line; 
	N_loc = 0;
	while( (pos=strpbrk(pos, " \t")) != NULL)  /* advance to next space */
	{
	  if((pos=strpbrk(pos, "-0123456789.")) != NULL)
	  {
	    sscanf(pos, "%d", &value);
	    if(N_loc >= N)
	    {
	      fprintf(stderr, 
		      "Not enough space for experiments reserved, just N=%d\n",
		      N);
	      exit(1);
	    }
	    fixed[N_loc][*p] = value;
	    N_loc ++;
	    /*printf("%f ", value);*/
	  }
	}
	/*printf("exper: %d\n", N_loc);*/
	if(N_loc != N)
	{
	  printf("# Number of loaded experiments %d does not match N=%d\n",
		 N_loc, N);
	  exit(1);
	}
	(*p)++;
      }
    }
   
  }
  fclose(file);
}

/***************** causal_weight_error() *********************/
/** Compares exact matrix value to computed value.          **/
/** If deviation is too large, 1 is returned, else 0        **/
/**                                                         **/
/** Parameters: (*) = return parameter                      **/
/**     exact_value: original weight                        **/
/**          weight: actual weight                          **/
/** Returns:                                                **/
/**        (nothing)                                        **/
/*************************************************************/
int causal_weight_error(double exact_val, double weight)
{
  int error_count = 0;
  if(exact_val == 0)
    {
      if(fabs(weight) > 0.1)
	error_count = 1;
    }
  else
    if(fabs( (exact_val- weight)/exact_val) > 0.5)
      error_count=1;

  return(error_count);
}

/** orders weights in descending order according **/
/** the estimated weights                        **/               
int causal_weight_compare(const void *p1, const void *p2)
{
  causal_weight_t *w1, *w2;
  
  w1 = (causal_weight_t *) p1;
  w2 = (causal_weight_t *) p2;

  if(w1->w_estimate > w2->w_estimate)
    return(-1);
  else  if(w1->w_estimate < w2->w_estimate)
    return(+1);
  else
    return(0);

}


/******************* causal_weight_errors() ******************/
/** Compares all exact matrix values to computed values.    **/
/** Returns: number of "too large" deviations               **/   
/**         mean_squared error                              **/
/**         area under ROC curve for zero edge weights      **/
/** Parameters: (*) = return parameter                      **/
/**                 p: size of matrices = number of nodes   **/
/**                 w: original weight matrix               **/
/**             w_avg: actual estimated weight matrix       **/
/** (*) error_count_p: ptr to number of large deviations    **/
/**         (*) mse_p: ptr to mean squared error            **/
/**            w01,w1: thresholds for considering zero/non- **/
/**                    edges as being incorrectly estimated **/   
/** Returns:                                                **/
/**        area under ROC (fraction)                        **/
/*************************************************************/
double causal_weight_errors(int p, gsl_matrix *w, mybf ** w_avg,
			  int *error_count_p, double *mse_p,
			    int do_show_matrices,
			    double w0, double w1)
{
  int error_count = 0;
  double error_squared = 0;
  int i, j, t;                                    /* node, node, loop counter */
  double exact_val;                                              /* of weight */
  causal_weight_t weight[p*p];                          /* stores all weights */
  double ROC_area;                                    /* area under ROC curve */
  int true_pos, false_pos;       /* true and fals positivle estimated weights */
  for(i=0; i<p; i++)
    for(j=0; j<p; j++)
    {
      if(i >= j)
	exact_val = 0;
      else
	exact_val = gsl_matrix_get(w, i, j);
      if(exact_val == 0)
      {
	if(fabs(mybf2double(w_avg[i][j])) > w0)
	  error_count++;
      }
      else
	if(fabs( (exact_val- mybf2double(w_avg[i][j]))/exact_val) > w1)
	  error_count++;
      error_squared += pow(exact_val- mybf2double(w_avg[i][j]), 2.0);
      weight[i*p+j].w_estimate = fabs(mybf2double(w_avg[i][j]));
      weight[i*p+j].w_true = fabs(exact_val);
      if(do_show_matrices)
	printf("MATRIX %d %d %f %f %f %d\n", i, j, exact_val, 
	       mybf2double(w_avg[i][j]), error_squared/(p*p), error_count);
    }
  *error_count_p = error_count; 
  *mse_p = error_squared/(p*p);

  /** calculate ROC for weights when considering a weight>0 if           **/
  /** weight>threshold; for decreasing threshold. For the actual         **/
  /** ROC one does not need to use the threshold, just order the weights **/
  qsort(weight, p*p, sizeof(causal_weight_t), causal_weight_compare);
  ROC_area = 0.0;
  true_pos = 0;
  false_pos = 0;
  for(t=0; t<p*p; t++)
  {
    if(weight[t].w_estimate > 0)
    {
      if(weight[t].w_true > 0)
	true_pos++;
      else
      {
	false_pos++;
	ROC_area += true_pos;
      }
      if(do_show_matrices)
	printf("ROC %d %d\n", false_pos, true_pos);
    }
  }
  if(false_pos == 0)
    false_pos = 1;
  if(true_pos == 0)
    true_pos = 1;
  return( ROC_area/(false_pos*true_pos) );
}
