# Supplementary material for: Using Triplet Ordering Preferences for Estimating Causal Effects in the Analysis of Gene Expression Data
Source: PLoS One. 2017 Jan 31;12(1):e0170514. doi: 10.1371/journal.pone.0170514 (PMC5283676; doi:10.1371/journal.pone.0170514)
Supplement: S1 Sources — This file is a tar file zipped with gzip and contains all C programming source files to perform the simulations. Also a standard Makefile is included. Only the GNU scientific library is needed to compile. In the Makefile it is assumed that it is installed in /opt/local/lib and /opt/local/include, please change accordingly. (TAR.GZ) [file pone.0170514.s002.tar.gz › causality.h]

/************ header file for causality.c *************************/

#ifndef _CAUSALITY_H_
#define _CAUSALITY_H_

#include <gsl/gsl_vector.h>
#include <gsl/gsl_matrix.h>

#include "mybf.h"

/** macros **/

#define PAIRS 1
#define TRIPLETS 2
#define LIKELIHOOD 3

#define ALL 10
#define MC 11
#define GREEDY 12

/* converts (i,j) of upper right triangle in */
/* pxp matrix to consecutive number          */
#define IJ(i, j, p) ((i)*(2*(p)-3-(i))/2+(j)-1)

/** types **/

/** describes a directed acyclic graph (DAG) with (possible) causal **/
/** relations i->j if i<j. The graph generates random observation   **/
/** such that x_i=m_j+\sum_(j<i) w_ji x_j + sigma_j g, where g is a **/
/** Gaussian N(0,1) distributed number.                             **/
typedef struct
{
  int p;             /* number of nodes in DAG, causal ordering 0,1,...  */
  gsl_matrix *w;     /* weights; upper triagonal matrix */
  gsl_vector *m;     /* mean values */
  gsl_vector *sigma; /* variances */
} causal_dag_t;

typedef struct
{
  int              init;    /* is this data structure initiated ? */   
  int                 p;    /* number of nodes */ 
  int            *order;    /* order of nodes */
  double log_likelihood;    /* corresponding log likelihood */
  double          ll_BS;    /* Babington Smith (pairs,triplets) likelihood */
  int             found;    /* how often this order was found */
} causal_order_t;

/** store for each node how often it proceeds another node for the **/
/** pairwise comparison                                            **/
typedef struct
{
  int               id;    /* ID of node */
  int    num_precedent;    /* how often does it proceed */
  double        sum_ll;    /* sum of log likelihood differences */
} causal_precedent_t;

/** holds sample of order-confirguartions **/
typedef struct
{
  int        num_samples;   /* currently stored number of orders */
  int        max_samples;   /* maximum cacacity */
  causal_order_t *config;   /* the orders */
  int           original;   /* where is original order found */
  double         best_ll;   /* maximum true log likelhood in sample */
  int        order_found;   /* is original order single best LL ? */
} causal_sample_t;

/** hold results for experimental observations */
typedef struct
{
  int             N;   /* number of experiments */
  int             p;   /* number of experiments */
  gsl_vector    **x;   /* x[k][i] result in experiment k of node i*/
  short int **fixed;   /* fixed[k][i]=1: in experiment k, node i was fixed */
} causal_obs_t;


/* array of all estimated weights together with original weights */
typedef struct
{
  double w_estimate;      /* estimated weight entry */
  double w_true;          /* true weight entry */
} causal_weight_t;


/** global system data **/
typedef struct
{
  int          do_log;        /* show additional log information ? */
  int          mc_log;        /* show MC log information ? */
  int        take_all;        /* for pairwise comparison use all data ? */
  double            T;        /* temperature for MC sampling */
  int     do_indirect;        /* study indirect intervention matrix L */
  int   num_mc_trials;        /* number of Monte Carlos trials */
  int num_mc_accepted;        /* number of accepted MC trials */
} causal_sys_t;


/** function prototypes **/


extern int causal_kendall_linear(int p, int *order);
extern causal_dag_t *causal_dag_alloc(int p);
extern void causal_dag_free(causal_dag_t *dag);
extern int causal_fixed_random(int p, short int **fixed, double **fix_value, 
			       int N, double p_fix, gsl_rng *rng);
extern int causal_fixed_distr(int p, short int **fixed, double **fix_value, 
			      int N, int num_fixed, gsl_rng *rng);
extern int causal_fixed_regular(int p, short int **fixed, double **fix_value, 
				int N,  int num_fixed, gsl_rng *rng);
extern void causal_observation(causal_dag_t *dag, short int *fixed, 
			       double *fix_value, gsl_rng *rng, gsl_vector *x);
extern double causal_estimate_weights(causal_dag_t *dag, int N, 
				      short int **fixed, 
				      gsl_vector **x);
extern void causal_reorder(int N, gsl_vector **xo, gsl_vector **x, 
			   short int **fixedo, short int **fixed, int *order);
extern void causal_dag_random1(causal_dag_t *dag, double q, double eta,
			       gsl_rng *rng);
extern void causal_dag_line1(causal_dag_t *dag, double q, double eta,
			       gsl_rng *rng);
extern void causal_all_orders(causal_dag_t *dag, int N, gsl_vector **x, 
			      int n, int *order, short int **fixed,
			      causal_order_t *best, int do_log,
			      causal_sample_t *sample);
extern void causal_all_pairs(int p, int N, gsl_vector **x, 
			     short int **fixed, double **ll, 
			     causal_sys_t *sys);
extern void causal_all_triplets(int p, int N, gsl_vector **x, 
			       short int **fixed, double ***ll, 
			       causal_sys_t *sys);
extern void causal_analyse_pairs(int p, double **ll, 
				 causal_precedent_t *proceed,
				 double **pi, causal_sys_t *sys);
extern void causal_greedy_pairs(int p, double **ll, int *order,
				causal_sys_t *sys);
extern void causal_greedy_pairs2(int p, double **ll, int *order,
				causal_sys_t *sys);
extern void causal_analyse_triplets(int p, double ***ll, 
				    causal_precedent_t *proceed,
				    double ***pi, causal_sys_t *sys);
void causal_greedy_triplets(int p, double ***ll, int *order,
			    causal_sys_t *sys);
void causal_greedy_triplets2(int p, double ***ll, int *order,
			    causal_sys_t *sys);
extern void causal_mc_babington_smith(causal_order_t *cfg, double **lpi, 
				      int num_steps, gsl_rng *rng,
				      causal_sys_t *sys);
extern void causal_mc_babington_smith3(causal_order_t *cfg, double ***lpi, 
			       int num_steps, gsl_rng *rng,
				causal_sys_t *sys);
extern void causal_mc_likelihood(causal_order_t *cfg,  int N, 
				 short int **fixed, gsl_vector **x, 
			  int num_steps, gsl_rng *rng,
			  causal_sys_t *sys);
extern causal_sample_t *causal_sample_alloc(int p, int max_samples);
extern void causal_sample_free(causal_sample_t *sample);
extern int causal_order_compare(const void *p1, const void *p2);
extern void causal_sample_insert(int p, int *order, double ll,
				 causal_sample_t *sample);
extern void causal_sample_analysis(causal_sample_t *sample, 
				   int include_samples, causal_obs_t *obs,
				   mybf **w_avg, causal_sys_t *sys);
extern void causal_sample_babington_smith(int p, double **lpi, 
				 gsl_rng *rng, int mc_equi, int mc_delta,
		       int mc_final, int do_random, causal_sample_t *sample,
					  causal_sys_t *sys);
extern void causal_sample_babington_smith3(int p, double ***lpi3, 
				   gsl_rng *rng, int mc_equi, int mc_delta,
					   int mc_final, int do_random, 
				 causal_sample_t *sample, causal_sys_t *sys);
extern void causal_sample_ll(int p,  int N, short int **fixed, gsl_vector **x,
				   gsl_rng *rng, int mc_equi, int mc_delta,
				   int mc_final, int do_random, 
			     causal_sample_t *sample, causal_sys_t *sys);

extern void causal_all_babington_smith(int p, int n, int *order, 
				       double **lpi, int do_log);
extern void causal_all_babington_smith3(int p, int n, int *order, 
					double ***lpi, int do_log);
extern void causal_indirect(gsl_matrix *L, gsl_matrix *W);
extern void causal_load_data(char *filename, gsl_vector **x, int N, int *p);
extern void causal_load_interventions(char *filename, short int **fixed, 
				      int N, int *p);
extern int causal_weight_error(double exact_val, double weight);
extern double causal_weight_errors(int p, gsl_matrix *w, mybf ** w_avg,
				 int *error_count_p, double *mse_p,
				   int do_show_matrices, double w0, double w1);


#endif  /* _CAUSALITY_H_ */
