# Supplementary material for: Using Triplet Ordering Preferences for Estimating Causal Effects in the Analysis of Gene Expression Data
Source: PLoS One. 2017 Jan 31;12(1):e0170514. doi: 10.1371/journal.pone.0170514 (PMC5283676; doi:10.1371/journal.pone.0170514)
Supplement: S1 Sources — This file is a tar file zipped with gzip and contains all C programming source files to perform the simulations. Also a standard Makefile is included. Only the GNU scientific library is needed to compile. In the Makefile it is assumed that it is installed in /opt/local/lib and /opt/local/include, please change accordingly. (TAR.GZ) [file pone.0170514.s002.tar.gz › causality_sim.c]

/***********************************************************************/
/*** Main function for detecting causal relationsships in            ***/
/*** data/networks                                                   ***/
/*** Sets up a random network and tries to reconstruct it            ***/ 
/*** A.K. Hartmann, February 2016                                    ***/
/*** Version 0.1.0.0 18.2.2016                                       ***/
/***********************************************************************/


#include <stdio.h>
#include <math.h>
#include <stdlib.h>
#include <string.h>
#include <time.h>

#include <gsl/gsl_matrix.h>
#include <gsl/gsl_vector.h>
#include <gsl/gsl_rng.h>
#include <gsl/gsl_linalg.h>
#include <gsl/gsl_blas.h>

#include "causality.h"

void test_product()
{
  gsl_vector *x;
  gsl_vector *b;
  double value;
  x = gsl_vector_alloc(3);
  b = gsl_vector_alloc(3);
  
  gsl_vector_set(b, 0, 8);
  gsl_vector_set(b, 1, 10);
  gsl_vector_set(b, 2, 4);
  gsl_vector_set(x, 0, -1);
  gsl_vector_set(x, 1, 2);
  gsl_vector_set(x, 2, 5);
  gsl_blas_ddot(b, x, &value);
  printf("dot product: %f\n", value);
  gsl_vector_free(b);
  gsl_vector_free(x);
  exit(1);
}

void test_index()
{
  int i,j,p;
  p=5;
  for(i=0; i<p; i++)
  {
    for(j=i+1; j<p; j++)
      printf("%d %d -> %d\n", i, j, IJ(i, j, p));
    printf("\n");
  }  
  exit(1);
}

void test_solver()
{
  int k;
  gsl_vector *x;
  gsl_vector *b;
  gsl_matrix *A;
  x = gsl_vector_alloc(3);
  b = gsl_vector_alloc(3);
  A = gsl_matrix_alloc(3, 3);


  gsl_matrix_set(A, 0, 0, 5);
  gsl_matrix_set(A, 0, 1, 2);
  gsl_matrix_set(A, 0, 2, 1);
  gsl_matrix_set(A, 1, 0, -1);
  gsl_matrix_set(A, 1, 1, 3);
  gsl_matrix_set(A, 1, 2, -5);
  gsl_matrix_set(A, 2, 0, 2);
  gsl_matrix_set(A, 2, 1, 2);
  gsl_matrix_set(A, 2, 2, 2);

  gsl_vector_set(b, 0, 8);
  gsl_vector_set(b, 1, 10);
  gsl_vector_set(b, 2, 4);

  gsl_linalg_HH_solve(A, b, x);
  for(k=0; k<3; k++)
    printf("x[%d]=%f\n", k, gsl_vector_get(x, k));

  gsl_vector_free(x);
  gsl_vector_free(b);
  gsl_matrix_free(A);

  exit(1);
}

void test_L()
{
  int i, j;
  gsl_matrix *W, *L;
  W = gsl_matrix_calloc(4, 4);
  L = gsl_matrix_calloc(4, 4);

  gsl_matrix_set(W, 0, 1, 1);
  gsl_matrix_set(W, 1, 2, 2);
  gsl_matrix_set(W, 2, 3, 1);

  causal_indirect(L, W);

  for(i=0; i<L->size1; i++)
  {
    for(j=0; j<L->size1; j++)
      printf("%f ", gsl_matrix_get(L, i, j));
    printf("\n");
  }
}


/** Test matrix of G. Nuel, A. Rau and F. Jaffrezic, **/
/** Qual. Techn. Quant. Managem. 11, 23-37 (2014)    **/
void test_L2()
{
  int i, j;
  gsl_matrix *W, *L;
  W = gsl_matrix_calloc(8, 8);
  L = gsl_matrix_calloc(8, 8);

  gsl_matrix_set(W, 0, 1, -0.7);
  gsl_matrix_set(W, 0, 2, 1.2);
  gsl_matrix_set(W, 1, 3, -0.8);
  gsl_matrix_set(W, 1, 6, 0.5);
  gsl_matrix_set(W, 2, 5, 0.3);
  gsl_matrix_set(W, 3, 4, -1.4);
  gsl_matrix_set(W, 4, 7, -0.7);
  gsl_matrix_set(W, 5, 6, 0.8);
  gsl_matrix_set(W, 6, 7, -0.9);

  causal_indirect(L, W);

  for(i=0; i<L->size1; i++)
  {
    for(j=0; j<L->size1; j++)
      printf("%f ", gsl_matrix_get(L, i, j));
    printf("\n");
  }
}


/** set up test system from G. Nuel et al arXiv 1305.0709 **/
void test_causality(int p, int N, gsl_vector **x, short int **fixed)
{
  int k, i;
  if( (p!=3)||(N!=5))
  {
    fprintf(stderr, "p=%d, must be 3; n=%d, must be 5\n", p, N);
    exit(1);
  }
  gsl_vector_set(x[0], 0, -0.5);
  gsl_vector_set(x[0], 1, 0.9391031);
  gsl_vector_set(x[0], 2, 0.7665494);
  gsl_vector_set(x[1], 0, 0.47655556);
  gsl_vector_set(x[1], 1, 0.5);
  gsl_vector_set(x[1], 2, 1.4537910);
  gsl_vector_set(x[2], 0, 0.09892252);
  gsl_vector_set(x[2], 1, 1.2963643);
  gsl_vector_set(x[2], 2, 0.1000000);
  gsl_vector_set(x[3], 0, -1.5);
  gsl_vector_set(x[3], 1, 2.5);
  gsl_vector_set(x[3], 2, 0.3326028);
  gsl_vector_set(x[4], 0, 0.36614988);
  gsl_vector_set(x[4], 1, 1.1787898);
  gsl_vector_set(x[4], 2, 1.9014714);
  for(k=0; k<N; k++)
    for(i=0; i<p; i++)
      fixed[k][i] = 0;
  fixed[0][0] = 1;
  fixed[1][1] = 1;
  fixed[2][2] = 1;
  fixed[3][0] = 1;
  fixed[3][1] = 1;
}

void causal_set_chain4(causal_dag_t *dag)
{
      /* set up 4-node chain */
  gsl_matrix_set(dag->w, 0, 1, 1.0);
  /*gsl_matrix_set(dag->w, 0, 3, -5.0);*/
  gsl_matrix_set(dag->w, 1, 2, -2.0);
  gsl_matrix_set(dag->w, 2, 3, 3.0);
  gsl_vector_set(dag->sigma, 0, 1.0);
  gsl_vector_set(dag->sigma, 1, 2.0);
  gsl_vector_set(dag->sigma, 2, 3.0);
  gsl_vector_set(dag->sigma, 3, 1.0);
  gsl_vector_set(dag->m, 0, 0);
  gsl_vector_set(dag->m, 1, 2);
  gsl_vector_set(dag->m, 2, 10);
  gsl_vector_set(dag->m, 3, 6);
}

int main(int argc, char **argv)
{
  causal_dag_t *dag, *dag2;
  mybf **w_avg;                            /* matrix of estimates weights */
  gsl_vector **xo;                                        /* observations */
  causal_obs_t obs;                             /* holds observation data */
  double **ll;                      /* matrix of pairwise log-likelyhoods */
  double ***ll3;               /* tensor of triplets-wise log-likelyhoods */
  double **lpi;            /* matrix of pairwise precedence probabilities */
  double ***lpi3;       /* tensor of triple-wise precedence probabilities */
  short int  **fixedo;              /* shows nodes that are fixed */
  double **fix_value;                  /* values to which nodes are fixed */
  int p;                                               /* number of nodes */
  double p_edge;                         /* probability of an edge in DAG */
  double eta;                   /* scale factor for node variances in DAG */
  int do_line;                                  /* DAG structure = line ? */
  int i, j;                                               /* node counter */
  int t;                                                  /* loop counter */
  int k;                                           /* observation counter */
  gsl_rng *rng;                                /* random number generator */
  double log_likelihood;
  int *order;        /* (trial) order: order[pos]= node in position 'pos' */
  causal_order_t best;
  causal_precedent_t *proceed;        /* how often a node proceeds others */
  causal_sys_t sys;                                 /* global system data */
  double p_fix;                       /* probability of fixing a variable */
  int do_show_matrices;            /* show estimators for weight matrices */
  double error_matrix;                     /* error for matrix estimation */
  double w0, w1;                /* thresholds for error matrix estimation */
  double area_ROC;            /* area under ROC curve for nonzero weights */
  double error_threshold; /* maximum tolerated diff. precited-true weight */
  int error_count;    /* how often predicted matrix weight is to far away */
  int argz = 1;                             /* counter to treat arguments */
  int real, num_reals;    /* realization, number of realiztaions of dags  */
  int seed;                                       /* initital seed of rng */
  int order_found;                /* flag whether optimum order was found */
  int total_num_fixed;             /* # of interventions for one/all exp. */
  int mode;                                    /* mode: PAIRS, LIKELIHOOD */
  int algorithm;             /* perform MC sampling or enummeration (ALL) */
  int num_mc;                                       /* number of MC steps */
  int mc_equi, mc_delta;   /* equilibration, decorrelation time in sweeps */
  int num_restarts;                              /* number of MC restarts */
  int first_random;        /* first restart where a random config is used */
  causal_sample_t *sample;         /* stores sampled order configurations */
  int max_samples;                                    /* size of 'sample' */
  int num_found_0;   /* how often original order was found without random */
  int equi;           /* equlibration test = orignal order was found also */
                                      /* with random initial conditions ? */
  char filename[1000], appendix[1000], method[1000], probability[1000],
    results_name[1000], interventions_name[1000];
  int do_load;                            /* load experiments from file ? */
  int do_stdout;                    /* write to stdout instead of to file */
  int do_flush;
  int do_sort; /* sort samples according sampling (not true) likelihood ? */ 
  int include_samples;     /* maximum number of samples actually included */
                           /* (after sorting). -1: all                    */
  FILE *outfile = stdout;
  time_t current_time, final_time;


  /*test_index();*/
  /*test_solver();*/
  /*test_product();*/
  /*test_L2();
    exit(1);*/
  
  current_time = time(NULL);
  p = 6;                                                /* default values */
  p_edge = 1.0;
  eta = 1.0;
  do_line = 0;
  num_mc = 0; sys.T = 1.0;
  mc_equi = 0; mc_delta = 1;
  num_restarts = 1;
  max_samples = 40;
  num_mc = 20;
  obs.N = 100;
  sys.do_log = 0; sys.mc_log = 0;
  sys.take_all = 0;
  mode = PAIRS; algorithm = ALL;
  strcpy(method, "enum"); strcpy(probability, "pairs");
  p_fix = -1;  total_num_fixed = 0;      /* no fixiations intitially */
  seed = 1000;
  num_reals = 1;
  do_stdout = 0;
  strcpy(appendix, "");
  do_flush = 0;
  first_random = 1000;
  equi = 0; num_found_0 = 0;
  do_show_matrices = 0; error_threshold = 0.1;
  sys.do_indirect = 0;
  do_sort = 0; include_samples = -1; 
  do_load = 0;
  sys.num_mc_trials = 0; sys.num_mc_accepted = 0;
  w0 = 0.1; w1= 0.5;

  while((argz<argc)&&(argv[argz][0] == '-'))
  {
    if(strcmp(argv[argz], "-pfix") == 0)
    {
      sscanf(argv[++argz], "%lf", &p_fix);
    }
    else if(strcmp(argv[argz], "-nfix") == 0)
    {
      sscanf(argv[++argz], "%d", &total_num_fixed);
    }
    else if(strcmp(argv[argz], "-rfix") == 0)
    {
      p_fix = 2.0;   /* means regular fixation */
      sscanf(argv[++argz], "%d", &total_num_fixed);
    }
    else if(strcmp(argv[argz], "-load") == 0)
    {
      do_load = 1;
      sscanf(argv[++argz], "%s", results_name);
      sscanf(argv[++argz], "%s", interventions_name);
    }
    else if(strcmp(argv[argz], "-pedge") == 0)
    {
      sscanf(argv[++argz], "%lf", &p_edge);
    }
    else if(strcmp(argv[argz], "-eta") == 0)
    {
      sscanf(argv[++argz], "%lf", &eta);
    }
    else if(strcmp(argv[argz], "-w0") == 0)
    {
      sscanf(argv[++argz], "%lf", &w0);
    }
    else if(strcmp(argv[argz], "-w1") == 0)
    {
      sscanf(argv[++argz], "%lf", &w1);
    }
    else if(strcmp(argv[argz], "-line") == 0)
    {
      do_line = 1;
    }
    else if(strcmp(argv[argz], "-real") == 0)
    {
      sscanf(argv[++argz], "%d", &num_reals);
    }
    else if(strcmp(argv[argz], "-seed") == 0)
    {
      sscanf(argv[++argz], "%d", &seed);
    }
    else if(strcmp(argv[argz], "-N") == 0)
    {
      sscanf(argv[++argz], "%d", &obs.N);
    }
    else if(strcmp(argv[argz], "-mc") == 0)
    {
      algorithm = MC; sscanf(argv[++argz], "%lf", &sys.T);
      sscanf(argv[++argz], "%d", &num_mc);
      sprintf(method, "mc%f", sys.T);
    }
    else if(strcmp(argv[argz], "-greedy") == 0)
    {
      algorithm = GREEDY; 
    }
    else if(strcmp(argv[argz], "-likeli") == 0)
    {
      mode = LIKELIHOOD;
      strcpy(probability, "like");
    }
    else if(strcmp(argv[argz], "-triplets") == 0)
    {
      mode = TRIPLETS;
      strcpy(probability, "tripl");
    }
    else if(strcmp(argv[argz], "-equi") == 0)
    {
      sscanf(argv[++argz], "%d", &mc_equi);
    }
    else if(strcmp(argv[argz], "-delta") == 0)
    {
      sscanf(argv[++argz], "%d", &mc_delta);
    }
    else if(strcmp(argv[argz], "-restarts") == 0)
    {
      sscanf(argv[++argz], "%d", &num_restarts);
    }
    else if(strcmp(argv[argz], "-random") == 0)
    {
      sscanf(argv[++argz], "%d", &first_random);
    }
    else if(strcmp(argv[argz], "-samples") == 0)
    {
      sscanf(argv[++argz], "%d", &max_samples);
    }
    else if(strcmp(argv[argz], "-include") == 0)
    {
      sscanf(argv[++argz], "%d", &include_samples);
      do_sort = 1;
    }
    else if(strcmp(argv[argz], "-sort") == 0)
    {
      do_sort = 1; 
    }
    else if(strcmp(argv[argz], "-full") == 0)
    {
      sys.take_all = 1; 
    }
    else if(strcmp(argv[argz], "-log") == 0)
    {
      sys.do_log = 1;
    }
    else if(strcmp(argv[argz], "-mclog") == 0)
    {
      sys.mc_log = 1;
    }
    else if(strcmp(argv[argz], "-matrix") == 0)
    {
      do_show_matrices = 1;
    }
    else if(strcmp(argv[argz], "-indirect") == 0)
    {
      sys.do_indirect = 1;
    }
    else if(strcmp(argv[argz], "-flush") == 0)
    {
      do_flush = 1;
    }
    else if(strcmp(argv[argz], "-appendix") == 0)
    {
      strcpy(appendix, argv[++argz]);
    }
    else if(strcmp(argv[argz], "-stdout") == 0)
    {
      do_stdout = 1;
    }
    else
    {
      fprintf(stderr, "unkown option: %s\n", argv[argz]);
      exit(1);
    }
    argz++;
  }
  if( (argc-argz) != 1)
  {
    fprintf(stderr, "%s {<options>} <p=#nodes>\n", argv[0]);
    fprintf(stderr, "  options:\n");
    fprintf(stderr, "    -pfix <p>: prob. of fixing a variable" 
	    "(intervention) (d:%f)\n", p_fix);
    fprintf(stderr, "    -nfix <n>: total number of randomly fixed variables" 
	    "(intervention) (d:%d)\n", total_num_fixed);
    fprintf(stderr, "    -rfix <n>: fix variables systematicly one after the" 
	    " other (intervention)\n");
    fprintf(stderr, "    -load <exper> <interv>: load data from files\n");
    fprintf(stderr, "    -pegde <p>: prob. of an edge in DAG" 
	    " (d:%f)\n", p_edge);
    fprintf(stderr, "    -line: setup DAG structures as line\n");
    fprintf(stderr, "    -eta <eta>: variances from eta*[0.01.01]" 
	    " (d:%f)\n", eta);
    fprintf(stderr, "    -w0 <w0>: threshold for error of zero-edge detection" 
	    " (d:%f)\n", w0);
    fprintf(stderr, "    -w1 <w1>: threshold for error of edge detection" 
	    " (d:%f)\n", w1);
    fprintf(stderr, "    -N <N>: number of experiments per DAG (d:%d)\n", 
	    obs.N);
    fprintf(stderr, "    -real <n>: number of realizations (d:%d)\n", 
	    num_reals);
    fprintf(stderr, "    -seed <s>: rng_seed (d:%d)\n", 
	    seed);
    fprintf(stderr, "    -full: use all observations for pairs (incl. externally fixed ones)\n");
    fprintf(stderr, "    -likeli: use full likelihood (d: pairs)\n");
    fprintf(stderr, "    -triplets: use triplets (d: pairs)\n");
    fprintf(stderr, "    -greedy: selectd optimal greedy order (pairs/triplets)\n");    
    fprintf(stderr, "    -mc <T> <n>: MC simu. at temp. T for n steps\n");    
    fprintf(stderr, "    -equi <mc>:  number of equilibration steps (d:%d)\n",
	    mc_equi);    
    fprintf(stderr, "    -delta <mc>:  number of decorrealtion steps (d:%d)\n",
	    mc_delta);    
    fprintf(stderr, "    -restarts <r>:  number of MC restarts (d:%d)\n",
	    num_restarts);    
    fprintf(stderr, "    -random <r>: first restart with random config (d:%d)\n",
	    first_random);    
    fprintf(stderr, "    -samples <n>: number of stored MC samples (d:%d)\n", 
	    max_samples);    
    fprintf(stderr, "    -include <n>: include top <n> samples into avg\n");
    fprintf(stderr, "    -sort: sort stored samples with desc. log-likel.\n");
    fprintf(stderr, "    -matrix: show results for matrices\n");
    fprintf(stderr, "    -indirect: matrix = indirect intervention effects\n");
    fprintf(stderr, "    -log: show more information\n");
    fprintf(stderr, "    -mclog: show MC ll(t) information\n");
    fprintf(stderr, "    -flush: slush file after each realization\n");
    fprintf(stderr, "    -appendix <a>: for output file names\n");
    fprintf(stderr, "    -stdout: write to stdout\n");
    exit(1);
  }
  p = atoi(argv[argz++]);
  obs.p = p;

  rng = gsl_rng_alloc(gsl_rng_mt19937);           /* use Mersenne Twister */


  dag = causal_dag_alloc(p);                 
  w_avg = (mybf **)malloc(p*sizeof(mybf *));
  for(i=0; i<p; i++)
    w_avg[i] = (mybf *) malloc(p*sizeof(mybf));
  obs.fixed = (short int **) malloc(obs.N*sizeof(short int *));
  fixedo = (short int **) malloc(obs.N*sizeof(short int *));
  fix_value = (double **) malloc(obs.N*sizeof(double *));
  for(k=0; k<obs.N; k++)
  {
    obs.fixed[k] = (short int *) malloc(p*sizeof(short int));
    fixedo[k] = (short int *) malloc(p*sizeof(short int));
    fix_value[k] = (double *) malloc(p*sizeof(double));
  }
  
  obs.x = (gsl_vector **) malloc(obs.N*sizeof(gsl_vector *));
  xo = (gsl_vector **) malloc(obs.N*sizeof(gsl_vector *));
  for(k=0; k<obs.N; k++)
  {
    obs.x[k] = gsl_vector_alloc(p);
    xo[k] = gsl_vector_alloc(p);
  }
  order = (int *) malloc(p*sizeof(int));
  best.order = (int *) malloc(p*sizeof(int));
  proceed = (causal_precedent_t *) malloc(p*sizeof(causal_precedent_t));
  sample = causal_sample_alloc(p, max_samples);

  if(!do_stdout)
  {
    if((0<=p_fix)&&(p_fix <= 1))
      sprintf(filename, "caus_%s_%s_p%d_N%d_pfix%3.2e_pedge%3.2e%s.out", 
	      method, probability, p, obs.N, p_fix,
	      p_edge, appendix);
    else if(p_fix < 0.0)
       sprintf(filename, "caus_%s_%s_p%d_N%d_nfix%d_pedge%3.2e%s.out", 
	       method, probability, p, obs.N, total_num_fixed,
	       p_edge, appendix);
    else
      sprintf(filename, "caus_%s_%s_p%d_N%d_rfix%d_pedge%3.2e%s.out", 
	      method, probability, p, obs.N, total_num_fixed,
	      p_edge, appendix);
      
    outfile = fopen(filename, "w");
  }

  fprintf(outfile, "# ");
  for(t=0; t<argc; t++)
    fprintf(outfile, "%s ", argv[t]);
  fprintf(outfile, "\n");
  fprintf(outfile, "# START: %s", ctime(&current_time) );
  fprintf(outfile, "# p=%d, p_edge=%e, pfix=%e N=%d\n",p, p_edge, p_fix, obs.N); 
  fprintf(outfile, "# <real> <#fixed> <best log-l> <opt found?> <num_samples> <error_matrix> <error2> \n");


  if(do_load)
    num_reals = 1;
  for(real=0; real<num_reals; real++)         /* perform many experiments */
  {
    gsl_rng_set(rng, seed+real);                     /* setu DAG randomly */
    if(do_line)
      causal_dag_line1(dag, p_edge, eta, rng);
    else
      causal_dag_random1(dag, p_edge, eta, rng);

    for(i=0; i<p; i++)
    {
      best.order[i] = i;
      order[i] = i;
    }

    if(do_load)
    {
      int p_loc;
      causal_load_data(results_name, obs.x, obs.N, &p_loc);
      if(p_loc !=p)
      {
	fprintf(stderr, 
		"loaded experimental data p=%d does not match arguments %d\n",
		p_loc, p);
	exit(1);
      }
      causal_load_interventions(interventions_name, obs.fixed, obs.N, &p_loc);
      if(p_loc !=p)
      {
	fprintf(stderr, 
		"loaded interventions p=%d does not match arguments %d\n",
		p_loc, p);
	exit(1);
      }
      for(k=0; k<obs.N; k++)
	for(i=0; i<p; i++)
	  if(obs.fixed[k][i])
	  {
	    /*gsl_vector_set(obs.x[k], i, 0 );*/
	    printf("# fixed k=%d, node=%d, SET value = %f\n", k, i,
		   gsl_vector_get(obs.x[k], i) ); 
	  }
      for(i=0; i<p; i++)
	for(j=0;j<p;j++)
	  gsl_matrix_set(dag->w, i, j, 0);
    }
    else
    {
      if( (0<=p_fix)&&(p_fix <= 1) )                 /* set up interventions */
	total_num_fixed = causal_fixed_random(p, obs.fixed, fix_value, 
					      obs.N, p_fix, rng);
      else if( p_fix < 0 )
	total_num_fixed = causal_fixed_distr(p, obs.fixed, fix_value, obs.N, 
					     total_num_fixed, rng);
      else 
	total_num_fixed = causal_fixed_regular(p, obs.fixed, fix_value, obs.N, 
					     total_num_fixed, rng);

      for(k=0; k<obs.N; k++)                          /* make observations */
      {
	causal_observation(dag, obs.fixed[k], fix_value[k], rng, obs.x[k]);
        /* change for test reason two nodes every even expriment: */
	/*if((k%2)>=0)  
        {
	  double value;
	  int aux;
	  printf("WARNING: half of 2,3 pairs exchanged\n");
	  printf("WARNING: many pairs exchanged\n");

	  for(i=0; i<p-1; i++)
	  {
	    printf("change %d,%d ", i, (i+1)%p); 
	    aux = obs.fixed[k][i]; obs.fixed[k][i] = obs.fixed[k][(i+1)%p];
	    obs.fixed[k][(i+1)%p]= aux;
	    value = gsl_vector_get(obs.x[k], i); 
	    gsl_vector_set(obs.x[k], i, gsl_vector_get(obs.x[k], (i+1)%p));
	    gsl_vector_set(obs.x[k], (i+1)%p, value);
	    }
	  }*/
        /*printf("%d ", k);
	for(i=0; i<dag->p; i++)
	printf("%f ", gsl_vector_get(obs.x[k], i));
	printf("\n");*/
      }
    }
    /*test_causality(p, obs.N, obs.x, obs.fixed);*/

    /************************************************************************/
    if(mode == LIKELIHOOD)                           /* use full likelihood */
    {
      if(algorithm == ALL)
      {
	best.init = 0;
	sample->num_samples = 0;
    
	causal_all_orders(dag, obs.N, obs.x, dag->p, order, obs.fixed, 
			  &best, sys.do_log, sample);
	for(t=0; t<sample->num_samples; t++)    /* copy log-likel. to ll_BS */
	  sample->config[t].ll_BS = sample->config[t].log_likelihood;
	if(do_sort)                 /* sort samples with descending ll_BS ? */
	  qsort(sample->config, sample->num_samples, sizeof(causal_sample_t),
		causal_order_compare);
	causal_sample_analysis(sample, include_samples, &obs, w_avg, &sys);
	/*printf("real %d (fixed: %d): best: %f for ", seed+real, 
	  total_num_fixed, best.log_likelihood);*/
	area_ROC = causal_weight_errors(p, dag->w, w_avg, &error_count, 
					&error_matrix, do_show_matrices, w0, w1);
	order_found = 1;
	for(i=0; i<p; i++)
        {
	  /*printf("%d ", best.order[i]);*/
	  if(best.order[i] != i)
	    order_found = 0;
	}
	fprintf(outfile, "%d %d %f %d %d %f %d %f", seed+real, 
		total_num_fixed, best.log_likelihood, order_found, 
		sample->num_samples, error_matrix,
		error_count, area_ROC);
      }
      else                                         /** MC (full likelyhood) **/
      {
	sample->num_samples = 0;
	for(t=0; t<num_restarts; t++)            /* several indpenedent runs */
	{
	  causal_sample_ll(p, obs.N, obs.fixed, obs.x, rng, mc_equi, mc_delta,
			   num_mc, (t >= first_random),
			   sample, &sys);
	  if(t== first_random-1)       /* remember how often original order */
                                       /* before random part starts         */
	    num_found_0 = sample->config[0].found;
	}
	for(t=0; t<sample->num_samples; t++)  /* set BS log-likeli. = true ll */
	  sample->config[t].ll_BS = sample->config[t].log_likelihood; 
	if(sys.do_log)
	  for(t=0; t<sample->num_samples; t++)
	  {
	    printf("sample %d:", t);
	    for(i=0; i<p; i++)
	      printf("%d ", sample->config[t].order[i]);
	    printf("ll= %f  found= %d",  sample->config[t].log_likelihood, 
		   sample->config[t].found);
	    if(t==0)
	      printf(" found0=%d", num_found_0);
	    printf("\n");
	  }
	order_found = 1;      /* check if original order 0 is single optimal */
	best.log_likelihood = sample->config[0].log_likelihood;
	for(t=1; t<sample->num_samples; t++)
	{
	  if(sample->config[t].log_likelihood >= 
	     sample->config[0].log_likelihood)
	    order_found = 0;
	  if(sample->config[t].log_likelihood > best.log_likelihood)
	    best.log_likelihood = sample->config[t].log_likelihood;
	} 
	if(sample->config[0].found > num_found_0)
	  equi = 1;
	if(do_sort)                 /* sort samples with descending ll_BS ? */
	  qsort(sample->config, sample->num_samples, sizeof(causal_sample_t),
		causal_order_compare);
	causal_sample_analysis(sample, include_samples, &obs, w_avg, &sys);
	area_ROC = causal_weight_errors(p, dag->w, w_avg, &error_count, 
					&error_matrix, do_show_matrices, w0, w1);
	fprintf(outfile, "# acceptance rate: %f\n", 
		(double) sys.num_mc_accepted/sys.num_mc_trials);
	fprintf(outfile, "%d %d %f %d %d %f %d %f %d\n", seed+real, 
		total_num_fixed, best.log_likelihood, order_found,
		sample->num_samples, error_matrix, error_count, 
		area_ROC, equi);
      }
    }
    /************************************************************************/
    else if(mode == PAIRS)
    {
      ll = (double **) malloc(p*sizeof(double *));
      lpi = (double **) malloc(p*sizeof(double *));
      for(i=0; i<p; i++)
      {
	ll[i] = (double *) malloc(p*sizeof(double));
	lpi[i] = (double *) malloc(p*sizeof(double));
      }


      causal_all_pairs(p, obs.N, obs.x, obs.fixed, ll, &sys);
      causal_analyse_pairs(p, ll, proceed, lpi, &sys);
      if(algorithm == MC)                                          /** MC **/
      {
	sample->num_samples = 0;
	for(t=0; t<num_restarts; t++)          /* several indpenedent runs */
	  causal_sample_babington_smith(p, lpi, rng, mc_equi, mc_delta,
					num_mc, (t >= first_random),
					sample, &sys);
	for(t=0; t<sample->num_samples; t++)          /* analyse all samples */
	{
	  sample->config[t].ll_BS = 0;            /* obtain BS loglikelyhood */
	  for(i=0; i<p; i++)
	    for(j=i+1; j<p; j++)
	      sample->config[t].ll_BS += 
		lpi[sample->config[t].order[i]][sample->config[t].order[j]];
	}
	if(do_sort)                 /* sort samples with descending ll_BS ? */
	  qsort(sample->config, sample->num_samples, sizeof(causal_sample_t),
		causal_order_compare);
	causal_sample_analysis(sample, include_samples, &obs, w_avg, &sys);
	area_ROC= causal_weight_errors(p, dag->w, w_avg, &error_count, 
				       &error_matrix, do_show_matrices, w0, w1);
	fprintf(outfile, "%d %d %f %d %d %f %d %f\n", seed+real, 
		total_num_fixed, sample->best_ll, sample->order_found,
		sample->num_samples, error_matrix, error_count, area_ROC);
      }
      else if(algorithm == GREEDY)
      {
	causal_greedy_pairs2(p, lpi, order, &sys);
	fprintf(outfile, "#GREEDY: "); 
	sample->order_found = 1;
	for(i=0; i<p; i++)
	{
	  fprintf(outfile, "%d ", order[i]);
	  if(order[i] != i)
	    sample->order_found = 0;
	}
	fprintf(outfile, "   %d %d\n", sample->order_found,
		causal_kendall_linear(p, order));
      }
      else /* algorithm == ALL */
	causal_all_babington_smith(p, p, order, lpi, sys.do_log);

      for(i=0; i<p; i++)
      {
	free(ll[i]);
	free(lpi[i]);
      }
      free(ll);
      free(lpi);

    }
    /************************************************************************/
    else if(mode == TRIPLETS)
    {
      ll3 = (double ***) malloc(p*sizeof(double **));
      lpi3 = (double ***) malloc(p*sizeof(double **));
      for(i=0; i<p; i++)
      {
	ll3[i] = (double **) malloc(p*sizeof(double *));
	lpi3[i] = (double **) malloc(p*sizeof(double *));
	for(j=0; j<p; j++)
	{
	  ll3[i][j] = (double *) malloc(p*sizeof(double));
	  lpi3[i][j] = (double *) malloc(p*sizeof(double));
	}
      }

      causal_all_triplets(p, obs.N, obs.x, obs.fixed, ll3, &sys);
      causal_analyse_triplets(p, ll3, proceed, lpi3, &sys);
      if(algorithm == MC)
      {
	sample->num_samples = 0;
	for(t=0; t<num_restarts; t++)          /* several indpenedent runs */
	  causal_sample_babington_smith3(p, lpi3, rng, mc_equi, mc_delta,
					 num_mc, (t >= first_random),
					 sample, &sys);
	for(t=0; t<sample->num_samples; t++)        /* analyse all samples */
	{
	  sample->config[t].ll_BS = 0;           /* obtain BS loglikelyhood */
	  for(i=0; i<p; i++)
	    for(j=i+1; j<p; j++)
	      for(k=j+1; k<p; k++)
		sample->config[t].ll_BS += 
	  lpi3[sample->config[t].order[i]][sample->config[t].order[j]]
		  [sample->config[t].order[k]];
	}
	if(do_sort)                 /* sort samples with descending ll_BS ? */
	  qsort(sample->config, sample->num_samples, sizeof(causal_sample_t),
		causal_order_compare);
	causal_sample_analysis(sample, include_samples, &obs, w_avg, &sys);
	area_ROC = causal_weight_errors(p, dag->w, w_avg, &error_count, 
					&error_matrix, do_show_matrices, w0, w1);
	fprintf(outfile, "%d %d %f %d %d %f %d %f\n", seed+real, 
		total_num_fixed, sample->best_ll, sample->order_found,
		sample->num_samples, error_matrix, error_count, area_ROC);

      }
      else if(algorithm == GREEDY)
      {
	causal_greedy_triplets2(p, lpi3, order, &sys);
	fprintf(outfile, "#GREEDY: "); 
	sample->order_found = 1;
	for(i=0; i<p; i++)
	{
	  fprintf(outfile, "%d ", order[i]);
	  if(order[i] != i)
	    sample->order_found = 0;
	}
	fprintf(outfile, "   %d %d\n", sample->order_found,
		causal_kendall_linear(p, order));
      }
      else   /* algorithm == ALL */
	causal_all_babington_smith3(p, p, order, lpi3, sys.do_log);

      for(i=0; i<p; i++)
      {
	for(j=0; j<p; j++)
	{
	  free(ll3[i][j]);
	  free(lpi3[i][j]);
	}
	free(ll3[i]);
	free(lpi3[i]);
      }
      free(ll3);
      free(lpi3);
    }

    if(0 && sys.do_log)
    {
      causal_reorder(obs.N, xo, obs.x, fixedo, obs.fixed, best.order);
      dag2 = causal_dag_alloc(p);                  /* set up dag for results */
      log_likelihood = causal_estimate_weights(dag2, obs.N, fixedo, xo);
      for(i=0; i<p; i++)                          /* print estimated weights */
      {
	for(j=i+1; j<p; j++)
	  printf("w[%d][%d] = %f (real:%f)\n", i, j, 
		 gsl_matrix_get(dag2->w, i, j), gsl_matrix_get(dag->w, best.order[i], best.order[j]));
	printf("\n");
      }
      for(i=0; i<p; i++)
	printf("m[%d] = %f (real:%f)\n", i, gsl_vector_get(dag2->m, i), 
	       gsl_vector_get(dag->m, best.order[i]));
      for(i=0; i<p; i++)
	printf("sigma[%d] = %f (real: %f) \n", i, 
	       gsl_vector_get(dag2->sigma, best.order[i]), 
	       gsl_vector_get(dag->sigma, i));
      printf("log likelihood = %f\n", log_likelihood);
      causal_dag_free(dag2);
    }
    if(do_flush)
      fflush(outfile);
  }
  
  final_time = time(NULL);
  fprintf(outfile, "# END: %s", ctime(&final_time) );
  fprintf(outfile, "# duration: %ds\n", (int) (final_time-current_time));

  fclose(outfile);

  causal_sample_free(sample);
  causal_dag_free(dag);                                 /* free everything */
  for(i=0; i<p; i++)
    free(w_avg[i]);
  free(w_avg);
  for(k=0; k<obs.N; k++)
  {
    gsl_vector_free(obs.x[k]);
    gsl_vector_free(xo[k]);
  }
  free(obs.x);
  free(xo);
  gsl_rng_free(rng);
  for(k=0; k<obs.N; k++)
  {
    free(obs.fixed[k]);
    free(fixedo[k]);
    free(fix_value[k]);
  }
  free(obs.fixed);
  free(fixedo);
  free(fix_value);
  free(order);
  free(best.order);
  free(proceed);
  return(0);
}
