# Supplementary material for: Using Triplet Ordering Preferences for Estimating Causal Effects in the Analysis of Gene Expression Data
Source: PLoS One. 2017 Jan 31;12(1):e0170514. doi: 10.1371/journal.pone.0170514 (PMC5283676; doi:10.1371/journal.pone.0170514)
Supplement: S1 Sources — This file is a tar file zipped with gzip and contains all C programming source files to perform the simulations. Also a standard Makefile is included. Only the GNU scientific library is needed to compile. In the Makefile it is assumed that it is installed in /opt/local/lib and /opt/local/include, please change accordingly. (TAR.GZ) [file pone.0170514.s002.tar.gz › mybf.c]

/*** VERY large double numbers + operations    ***/
/*** A.K. Hartmann August 2004                 ***/
/*** Version 0.0.1.1  23.08.2004               ***/


/*** Vers.History:                                                    ***/
/*** V 0.0.1.1 subroutines work also for 0 now (23.8.04)              ***/
/*** V 0.0.1.2 ... now also the add_mybf routine (22.0.04)            ***/

#include <stdio.h>
#include <stdlib.h>
#include <math.h>
#include <string.h>

#include "mybf.h"

/** convert double to mybf **/
mybf double2mybf(double x)
{
  mybf z;

  if(x==0)
  {
    z.sgn = 1;
    z.t = 0;
    z.s = 0;
    return(z);
  }
  if(x<0)
  {
    z.sgn = -1;
    x *= -1;
  }
  else
    z.sgn = 1;
  z.t = floor(log(x));
  z.s = x/exp(z.t);

  return(z);
}

/** calculates exponential of argument in mybf **/
mybf double2exp(double x)
{
  mybf z;
  z.sgn = 1;
  z.t = floor(x);
  z.s = exp(x-z.t);

  return(z);
}

/** checks whether number larger than zero **/
int larger_zero(mybf z)
{ 
  if( ((z.sgn >0)&&(z.s >0))||
      ((z.sgn <0)&&(z.s <0))  )
    return(1);
  else
    return(0);
}

/** checks whether number larger than zero **/
int is_larger(mybf z1, mybf z2)
{ 
  mybf z;
  z = sub_mybf(z1,z2);
  return(larger_zero(z));
}

/** compares two numbers, resturns 1 if 1st is larger, -1 if 2nd, 0 else **/
int cmp_mybf(mybf z1, mybf z2)
{ 
  mybf z;
  z = sub_mybf(z1,z2);
  if( (z.sgn > 0)&&(z.s > 0) )
    return(1);
  else if( (z.sgn < 0)&&(z.s > 0))
    return(-1);
  else
    return(0);
}

/** convert mybf to double **/
double mybf2double(mybf z)
{
  return(z.sgn * z.s * exp(z.t));
}

/** absolute value **/
mybf abs_mybf(mybf value)
{
  if(value.sgn < 0)
    value.sgn = 1;
  return(value);
}

/** prints mybf  **/
void print_mybf(mybf z)
{
  if(z.sgn == 1)
    printf(" %f x exp(%f)", z.s, z.t);
  else
    printf("-%f x exp(%f)", z.s, z.t);
}

/** prints mybf into string  **/
void sprint_mybf(char *s, mybf z)
{
  double t_scale, s_full;
  int power;

  t_scale = z.t*log10(exp(1.0));

  power = (int) floor(t_scale);
  s_full = z.s * pow(10.0, t_scale - power);
  while(s_full >= 10)
  {
    s_full /= 10;
    power++;
  }

  if(z.sgn == 1)
    sprintf(s, " %fe%+d", s_full, power);
  else
    sprintf(s, "-%fe%+d", s_full, power);
}

/** converts string (scientific format) to mybf **/
mybf string2mybf(char *s)
{
  mybf z;
  double mantisse;
  int exponent;
  char  *pos;

  if(*s == '-')
  {
    z.sgn = -1;
    s++;
  }
  else
    z.sgn = 1;
  pos = strstr(s, "e");
  if(pos==NULL)
  {
    sscanf(s, "%lf", &mantisse);
    exponent = 0;
  }
  else
  {
    *pos=0;
    sscanf(s, "%lf", &mantisse);
    sscanf(pos+1, "%d", &exponent);
  }
  z.s = mantisse;
  if(z.s == 0)
    z.t = 0;
  else
  {
    z.t = floor((double) exponent/log10(exp(1.0)));
    z.s *= exp((double) exponent/log10(exp(1.0))-z.t);
    while(z.s < 1)
    {
      z.s *= exp(1.0);
      z.t--;
    }
    while(z.s > exp(1.0))
    {
      z.s /= exp(1.0);
      z.t++;
    }
  }

  return(z);
}


/** multiplies two mybf numbers **/
mybf mult_mybf(mybf z1, mybf z2)
{
  mybf z;
  double f;

  if( (z1.s == 0)||(z2.s == 0))
  {
    z.sgn = 1;
    z.s = 0;
    z.t = 0;
  }
  else
  {
    f = floor(log(z1.s*z2.s));
    z.sgn = z1.sgn*z2.sgn;
    z.s = z1.s*z2.s/exp(f);
    z.t=z1.t+z2.t+f;
  }
  return(z);
}

/** squares a number **/
mybf square_mybf(mybf z1)
{
  return(mult_mybf(z1, z1));
}

/** squareroot of a number **/
mybf root_mybf(mybf z1)
{
  mybf result;
  if(z1.sgn <0)   /* actually not allowed */
  {
    result.sgn = 0;
    result.s = 0;
    result.t = 0;
  }
  else
  {
    result.sgn = 1;
    if( ( (int)z1.t) % 2 == 0)    /* even exponent ? */
    {
      result.s = sqrt(z1.s);
      result.t = z1.t / 2;
    }
    else
    {
      result.s = sqrt(z1.s)*exp(0.5);
      result.t = (z1.t-1)/2;
    }
  }
  return(result);
}

/** divides two mybf numbers **/
mybf div_mybf(mybf z1, mybf z2)
{
  mybf z;
  double f;

  if(z1.s == 0)
  {
    z.s = 0;
    z.sgn = 1;
    z.t = 0;
  }
  else
  {
    f = floor(log(z1.s/z2.s));
    z.s = (z1.s/z2.s)/exp(f);
    z.sgn = z1.sgn/z2.sgn;
    z.t=z1.t-z2.t+f;
  }
  return(z);
}

/** make logarithm of mybf numbers(as double) **/
double log_mybf(mybf z)
{
  if(z.sgn < 0)
  {
    fprintf(stderr, "mybf:negative number\n");
    exit(1);
  }
  return(log(z.s)+z.t);
}

/** adds two mybf numbers **/
mybf add_mybf(mybf z1, mybf z2)
{
  double t_max;
  double s, f;
  mybf z;

  if(z1.s == 0)              /* if one of both is zero, return the other */
    return(z2);                                        /* CHANGE 22.9.04 */
  else if (z2.s == 0)
    return(z1);

  /* now, we know that both are not zero */
  if(z1.t < z2.t)
    t_max = z2.t;
  else
    t_max = z1.t;
  s = z1.sgn*z1.s*exp(z1.t-t_max)+z2.sgn*z2.s*exp(z2.t-t_max);
  if(s==0)
  {
    z.sgn = 1;
    z.s = 0;
    z.t = 0;
    return(z);
  }
  if(s<0)
  {
    z.sgn = -1;
    s *= -1;
  }
  else
    z.sgn = 1;
  f = floor(log(s));
  z.s = s/exp(f);
  z.t = t_max+f;

  return(z);
}

/** substracts two numbers **/
mybf sub_mybf(mybf z1, mybf z2)
{
  return(add_mybf(z1, mult_mybf(double2mybf(-1.0),z2)));

}
/** calculates cosh of argument in mybf **/
mybf double2cosh(double x)
{
  mybf z,z1,z2,half;

  half = double2mybf(0.5);
  z1 = double2exp(x);
  z2 = double2exp(-x);
  z = add_mybf(z1, z2);
  z = mult_mybf(half, z);

  return(z);
}

/** calculates sinh of argument in mybf **/
mybf double2sinh(double x)
{
  mybf z,z1,z2,half,minus;

  half = double2mybf(0.5);
  minus = double2mybf(-1);
  z1 = double2exp(x);
  z2 = double2exp(-x);
  z2 = mult_mybf(minus, z2);
  z = add_mybf(z1, z2);
  z = mult_mybf(half, z);

  return(z);
}


/** returns maximum of two mybf numbers **/
mybf max_mybf(mybf z1, mybf z2)
{
  if(z1.sgn != z2.sgn)                /* different sign ? */
  {
    if(z1.sgn == 1)
      return(z1);
    else
      return(z2);
  }

  if(z1.sgn == 1)                   /* positive numbers ? */
  {
    if(z1.t > z2.t)
      return(z1);
    else if(z1.t < z2.t)
      return(z2);
    else if(z1.s > z2.s)
      return(z1);
    else
      return(z2);
  }
  else                                   /* negative sign */
  {
    if(z1.t > z2.t)
      return(z2);
    else if(z1.t < z2.t)
      return(z1);
    else if(z1.s > z2.s)
      return(z2);
    else
      return(z1);
  }

}
