# Supplementary material for: Using Triplet Ordering Preferences for Estimating Causal Effects in the Analysis of Gene Expression Data
Source: PLoS One. 2017 Jan 31;12(1):e0170514. doi: 10.1371/journal.pone.0170514 (PMC5283676; doi:10.1371/journal.pone.0170514)
Supplement: S1 Sources — This file is a tar file zipped with gzip and contains all C programming source files to perform the simulations. Also a standard Makefile is included. Only the GNU scientific library is needed to compile. In the Makefile it is assumed that it is installed in /opt/local/lib and /opt/local/include, please change accordingly. (TAR.GZ) [file pone.0170514.s002.tar.gz › mybf.h]

#ifndef _MYBF_H_
#define _MYBF_H_

#define PI 3.1415927

/** bigfloat: z=sgn*s*e^t */
typedef struct
{  
  short int sgn;           /* sign */
  double      s;    /* significant */
  double      t;    /* exponent    */
} mybf;

extern mybf double2mybf(double x);
extern int larger_zero(mybf z);
extern int is_larger(mybf z1, mybf z2);
extern int cmp_mybf(mybf z1, mybf z2);
extern mybf double2exp(double x);
extern double mybf2double(mybf z);
extern mybf abs_mybf(mybf value);
extern void print_mybf(mybf z);
extern void sprint_mybf(char *s, mybf z);
extern mybf string2mybf(char *s);
extern mybf mult_mybf(mybf z1, mybf z2);
extern mybf square_mybf(mybf z1);
extern mybf root_mybf(mybf z1);
extern mybf div_mybf(mybf z1, mybf z2);
extern double log_mybf(mybf z);
extern mybf add_mybf(mybf z1, mybf z2);
extern mybf sub_mybf(mybf z1, mybf z2);
extern mybf double2cosh(double x);
extern mybf double2sinh(double x);
extern mybf max_mybf(mybf z1, mybf z2);

#endif  /* ifndef _MYBF_H_ */
