# Supplementary material for: Using Triplet Ordering Preferences for Estimating Causal Effects in the Analysis of Gene Expression Data
Source: PLoS One. 2017 Jan 31;12(1):e0170514. doi: 10.1371/journal.pone.0170514 (PMC5283676; doi:10.1371/journal.pone.0170514)
Supplement: S1 Sources — This file is a tar file zipped with gzip and contains all C programming source files to perform the simulations. Also a standard Makefile is included. Only the GNU scientific library is needed to compile. In the Makefile it is assumed that it is installed in /opt/local/lib and /opt/local/include, please change accordingly. (TAR.GZ) [file pone.0170514.s002.tar.gz › Makefile]

all: causality_sim

OBJS=causality.o mybf.o
#LIBS=-lm -lgsl -lgslcblas 
LIBS=-lm -lgsl -lgslcblas -L/opt/local/lib
#CFLAGS=-O1 -Wall -I/opt/local/include
CFLAGS=-g -Wall -I/opt/local/include
causality.o: causality.h
mybf.o: mybf.h
causality_sim: causality_sim.c  $(OBJS) causality.h
	$(CC) -o $@ $(CFLAGS) $(LIBS) causality_sim.c $(OBJS) 
clean:
	rm *.o causality_sim
